# Supplementary material for: Single-read tRNA-seq analysis reveals coordination of tRNA modification and aminoacylation and fragmentation
Source: Nucleic Acids Res. 2022 Dec 20;51(3):e17. doi: 10.1093/nar/gkac1185 (PMC9943672; doi:10.1093/nar/gkac1185)
Supplement: gkac1185_Supplemental_Files [file gkac1185_supplemental_files.zip]

Archive with 5 entries (5 files):
- NAR_SupData.pdf
- Table_S2.xlsx
- Table_S3.xlsx
- Table_S4.xlsx
- Table_S5.xlsx
