# Supplementary material for: Single-read tRNA-seq analysis reveals coordination of tRNA modification and aminoacylation and fragmentation
Source: Nucleic Acids Res. 2022 Dec 20;51(3):e17. doi: 10.1093/nar/gkac1185 (PMC9943672; doi:10.1093/nar/gkac1185)
Supplement: gkac1185_Supplemental_Files [file gkac1185_supplemental_files.zip › Table_S2.xlsx]

## Sheet: Description
Crosstalks in S. cerevisiae
Tab A - All analyzed crosstalks of mim-tRNAseq (GSE152621)
Output table of the single-molecule analysis of yeast mim-tRNAseq samples.
Tab B - Significant crosstalks of mim-tRNAseq (GSE152621)
Detected significant crosstalks of Tab A. If two replicate samples are reported significant but with opposite unconsistent odds ratio, the crosstalk is discarded.
Tab C - tRNA charging of mim-tRNAseq (GSE152621)
Number of reads ending with CC or CCA for samples treated with periodate oxidation.
Tab D - tRNA modifications of mim-tRNAseq (GSE152621)
Fraction of mismatches. All positions with at least 5% mismatches are shown.
Tab E – Differentially modified and charged positions in mutant yeast strains.
For differential modification and charging analysis upon gene deletion, the counts of modificed/unmodified or charged/uncharged reads in condition A vs B are computed within a contingency table. Significance of detected Odds Ratios is detected by chi-square tests and corrected for multiple comparisons with Benjamini & Hochberg. Trm7Δ samples were compared to "WT" samples, since they were periodat…
Tab F - tRNA modifications of simulated reads
Fraction of mismatches. All positions with at least 5% mismatches are shown.
Tab G - All analyzed crosstalks of simulated reads
Output table of the single-molecule analysis of simulated reads.

## Sheet: A. allcrosstalks
sample	ref	var1	var2	pval	odds_ratio	values	pval_corrected	canon_var1	canon_var2
SRR12026335	Saccharomyces_cerevisiae_tRNA-Leu-CAA-1	27	38	0.329808	0.815506	27 38 True False 26020 True 14020 False False 56 True 37 dtype: int64	0.65412	26	37
SRR12026335	Saccharomyces_cerevisiae_tRNA-Leu-CAA-1	27	Charged	0.100349	1.60633	27 Charged True True 34617 False 4478 False True 77 False 16 dtype: int64	0.323141	26	Charged
SRR12026335	Saccharomyces_cerevisiae_tRNA-Leu-CAA-1	38	Charged	0.154726	1.04722	38 Charged False True 23506 True True 13367 False False 3103 True False 1685 dtype: int64	0.426392	37	Charged
SRR12026335	Saccharomyces_cerevisiae_tRNA-Ser-TGA-1	26	32	0.260865	1.3742	26 32 True True 6209 False 3498 False True 31 False 24 dtype: int64	0.580241	26	32
SRR12026335	Saccharomyces_cerevisiae_tRNA-Ser-TGA-1	26	Charged	0.686048	1.13922	26 Charged True True 8060 False 1415 False True 40 False 8 dtype: int64	0.903615	26	Charged
SRR12026335	Saccharomyces_cerevisiae_tRNA-Ser-TGA-1	32	Charged	0.0953184	0.905098	32 Charged True True 5424 False True 3094 True False 982 False False 507 dtype: int64	0.312711	32	Charged
SRR12026335	Saccharomyces_cerevisiae_tRNA-Ile-TAT-2	46	58	0.24313	1.09941	46 58 False True 4229 True True 1227 False False 917 True False 242 dtype: int64	0.557856	46	58
SRR12026335	Saccharomyces_cerevisiae_tRNA-Ile-TAT-2	46	Charged	0.792498	1.04481	46 Charged False True 4821 True True 1382 False False 277 True False 76 dtype: int64	0.957876	46	Charged
SRR12026335	Saccharomyces_cerevisiae_tRNA-Ile-TAT-2	58	Charged	0.620966	0.921591	58 Charged True True 5431 False True 1148 True False 308 False False 60 dtype: int64	0.868887	58	Charged
SRR12026335	Saccharomyces_cerevisiae_tRNA-Ser-AGA-1	54	Charged	1	0.7	54 Charged False True 10 False 7 True False 1 True 1 dtype: int64	1	NA	Charged
SRR12026335	Saccharomyces_cerevisiae_tRNA-Ser-AGA-1	55	Charged	0.657696	1.75	55 Charged True True 7 False False 4 True 4 True False 4 dtype: int64	0.890943	NA	Charged
SRR12026335	Saccharomyces_cerevisiae_tRNA-Arg-CCG-1	37	Charged	0.307364	1.13324	37 Charged True True 1618 False True 1382 True False 156 False False 151 dtype: int64	0.631458	37	Charged
SRR12026335	Saccharomyces_cerevisiae_tRNA-Gly-GCC-1	9	Charged	0.000281236	0.892966	9 Charged True True 37270 False True 23381 True False 3090 False False 1731 dtype: int64	0.0024461	9	Charged
SRR12026335	Saccharomyces_cerevisiae_tRNA-Gly-CCC-1	9	Charged	0.732353	0.921847	9 Charged False True 2471 True True 515 False False 115 True False 26 dtype: int64	0.932085	9	Charged
SRR12026335	Saccharomyces_cerevisiae_mito_tRNA-Lys-TTT-1	32	Charged	0.045407	6.41447	32 Charged False True 152 False 65 True True 15 False 1 dtype: int64	0.186034	34	Charged
SRR12026335	Saccharomyces_cerevisiae_tRNA-Gln-TTG-3	34	57	1.76e-34	1.50396	34 57 True True 16383 False True 8615 True False 2472 False False 1955 dtype: int64	5.75e-33	34	58
SRR12026335	Saccharomyces_cerevisiae_tRNA-Gln-TTG-3	34	Charged	0.028872	0.90474	34 Charged True True 17129 False True 9607 True False 1547 False False 785 dtype: int64	0.131684	34	Charged
SRR12026335	Saccharomyces_cerevisiae_tRNA-Gln-TTG-3	57	Charged	0.510406	1.04	57 Charged True True 23400 False True 4099 True False 2020 False False 368 dtype: int64	0.786025	58	Charged
SRR12026335	Saccharomyces_cerevisiae_tRNA-Arg-ACG-2	9	58	0.541918	1.13169	9 58 True True 991 False True 282 True False 118 False False 38 dtype: int64	0.810246	9	58
SRR12026335	Saccharomyces_cerevisiae_tRNA-Arg-ACG-2	9	Charged	0.773878	1.06973	9 Charged True True 1036 False True 294 True False 56 False False 17 dtype: int64	0.945512	9	Charged
SRR12026335	Saccharomyces_cerevisiae_tRNA-Arg-ACG-2	26	58	0.598372	1.1864	26 58 True True 1553 False 187 False True 7 False 1 dtype: int64	0.853699	26	58
SRR12026335	Saccharomyces_cerevisiae_tRNA-Arg-ACG-2	58	Charged	1	0.981005	58 Charged True True 1601 False True 192 True False 85 False False 10 dtype: int64	1	58	Charged
SRR12026335	Saccharomyces_cerevisiae_tRNA-Glu-TTC-2	34	Charged	0.0555021	0.662429	34 Charged True True 719 False True 648 True False 67 False False 40 dtype: int64	0.211506	34	Charged
SRR12026335	Saccharomyces_cerevisiae_tRNA-Asp-GTC-1	37	Charged	0.288275	0.963073	37 Charged False True 34253 True True 17952 False False 2455 True False 1336 dtype: int64	0.612584	37	Charged
SRR12026335	Saccharomyces_cerevisiae_tRNA-Ala-AGC-1	9	26	0.122557	0.715891	9 26 True True 29746 False True 13703 True False 94 False False 31 dtype: int64	0.367668	9	26
SRR12026335	Saccharomyces_cerevisiae_tRNA-Ala-AGC-1	9	37	0.987408	1.00071	9 37 True True 26216 False True 12065 True False 3624 False False 1669 dtype: int64	1	9	37
SRR12026335	Saccharomyces_cerevisiae_tRNA-Ala-AGC-1	9	Charged	0.0405697	0.922522	9 Charged True True 26910 False True 12482 True False 2358 False False 1009 dtype: int64	0.171858	9	Charged
SRR12026335	Saccharomyces_cerevisiae_tRNA-Ala-AGC-1	26	37	0.388692	1.20418	26 37 True True 42964 False 6038 False True 130 False 22 dtype: int64	0.709621	26	37
SRR12026335	Saccharomyces_cerevisiae_tRNA-Ala-AGC-1	26	Charged	0.643441	1.14031	26 Charged True True 44336 False 3772 False True 134 False 13 dtype: int64	0.882835	26	Charged
SRR12026335	Saccharomyces_cerevisiae_tRNA-Ala-AGC-1	37	Charged	0.940573	1.00376	37 Charged True True 41577 False True 5864 True False 3553 False False 503 dtype: int64	1	37	Charged
SRR12026335	Saccharomyces_cerevisiae_tRNA-Val-CAC-1	26	46	0.61278	1.03682	26 46 True False 4178 False False 4142 True True 502 False True 480 dtype: int64	0.863433	26	46
SRR12026335	Saccharomyces_cerevisiae_tRNA-Val-CAC-1	26	58	3.53e-35	1.84062	26 58 True True 3822 False True 3271 False 1350 True False 857 dtype: int64	1.17e-33	26	58
SRR12026335	Saccharomyces_cerevisiae_tRNA-Val-CAC-1	26	Charged	0.310481	0.911083	26 Charged True True 4332 False True 4276 True False 288 False False 259 dtype: int64	0.633366	26	Charged
SRR12026335	Saccharomyces_cerevisiae_tRNA-Val-CAC-1	46	58	0.315801	0.946224	46 58 False True 7012 False 2129 True True 1686 False 541 dtype: int64	0.63775	46	58
SRR12026335	Saccharomyces_cerevisiae_tRNA-Val-CAC-1	46	Charged	0.918952	1.01407	46 Charged False True 8477 True True 2071 False False 523 True False 126 dtype: int64	1	46	Charged
SRR12026335	Saccharomyces_cerevisiae_tRNA-Val-CAC-1	58	Charged	0.96285	0.9899	58 Charged True True 8414 False True 2604 True False 519 False False 159 dtype: int64	1	58	Charged
SRR12026335	Saccharomyces_cerevisiae_tRNA-Ser-GCT-1	26	32	0.164131	1.38178	26 32 True True 8581 False 5081 False True 44 False 36 dtype: int64	0.443899	26	32
SRR12026335	Saccharomyces_cerevisiae_tRNA-Ser-GCT-1	26	67	0.88003	0.884614	26 67 True True 11344 False 2263 False True 68 False 12 dtype: int64	1	26	58
SRR12026335	Saccharomyces_cerevisiae_tRNA-Ser-GCT-1	26	Charged	0.535403	1.25361	26 Charged True True 12077 False 1101 False True 70 False 8 dtype: int64	0.804179	26	Charged
SRR12026335	Saccharomyces_cerevisiae_tRNA-Ser-GCT-1	32	67	0.0200723	0.896675	32 67 True True 7301 False True 4482 True False 1526 False False 840 dtype: int64	0.0974939	32	58
SRR12026335	Saccharomyces_cerevisiae_tRNA-Ser-GCT-1	32	Charged	0.898596	1.00901	32 Charged True True 7854 False True 4703 True False 715 False False 432 dtype: int64	1	32	Charged
SRR12026335	Saccharomyces_cerevisiae_tRNA-Ser-GCT-1	67	Charged	0.938773	1.00509	67 Charged True True 12318 False True 2412 True False 1128 False False 222 dtype: int64	1	58	Charged
SRR12026335	Saccharomyces_cerevisiae_tRNA-Pro-TGG-2	9	36	0.520731	0.954832	9 36 True True 1078 False 986 False True 679 False 593 dtype: int64	0.793293	9	37
SRR12026335	Saccharomyces_cerevisiae_tRNA-Pro-TGG-2	9	57	0.47226	1.08274	9 57 True True 1828 False True 1116 True False 236 False False 156 dtype: int64	0.763094	9	58
SRR12026335	Saccharomyces_cerevisiae_tRNA-Pro-TGG-2	9	Charged	0.261303	1.1596	9 Charged True True 1889 False True 1153 True False 154 False False 109 dtype: int64	0.580722	9	Charged
SRR12026335	Saccharomyces_cerevisiae_tRNA-Pro-TGG-2	36	57	0.875851	1.02155	36 57 True True 1660 False True 1484 True False 219 False False 200 dtype: int64	1	37	58
SRR12026335	Saccharomyces_cerevisiae_tRNA-Pro-TGG-2	36	Charged	0.901817	1.0163	36 Charged True True 1715 False True 1530 True False 150 False False 136 dtype: int64	1	37	Charged
SRR12026335	Saccharomyces_cerevisiae_tRNA-Pro-TGG-2	57	Charged	0.503982	1.12367	57 Charged True True 2866 False True 379 True False 249 False False 37 dtype: int64	0.78165	58	Charged
SRR12026335	Saccharomyces_cerevisiae_mito_tRNA-Gly-TCC-1	25	Charged	0.465796	0.454054	25 Charged False True 74 True True 56 False 5 False False 3 dtype: int64	0.760701	26	Charged
SRR12026335	Saccharomyces_cerevisiae_tRNA-Gly-CCC-2	9	Charged	0.774098	1.06432	9 Charged False True 2055 True True 983 False False 89 True False 40 dtype: int64	0.945512	9	Charged
SRR12026335	Saccharomyces_cerevisiae_mito_tRNA-Leu-TAA-1	26	37	1	1.03774	26 37 True True 55 False 53 False False 2 True 2 dtype: int64	1	26	37
SRR12026335	Saccharomyces_cerevisiae_mito_tRNA-Leu-TAA-1	37	Charged	0.159966	1.91111	37 Charged True True 43 False True 33 False 22 True False 15 dtype: int64	0.437608	37	Charged
SRR12026335	Saccharomyces_cerevisiae_tRNA-Val-AAC-1	9	47	0.655489	0.986041	9 47 True False 30401 False False 16572 True True 3303 False True 1826 dtype: int64	0.89054	9	46
SRR12026335	Saccharomyces_cerevisiae_tRNA-Val-AAC-1	9	59	0.490183	1.01879	9 59 True True 29271 False True 15938 True False 4431 False False 2458 dtype: int64	0.773454	9	58
SRR12026335	Saccharomyces_cerevisiae_tRNA-Val-AAC-1	9	Charged	0.691602	0.986783	9 Charged True True 30094 False True 16471 True False 2844 False False 1536 dtype: int64	0.907575	9	Charged
SRR12026335	Saccharomyces_cerevisiae_tRNA-Val-AAC-1	47	59	0.00121013	0.914865	47 59 False True 51516 True True 11842 False False 7729 True False 1942 dtype: int64	0.00902602	46	58
SRR12026335	Saccharomyces_cerevisiae_tRNA-Val-AAC-1	47	Charged	0.381359	1.03146	47 Charged False True 53034 True True 12394 False False 4930 True False 1117 dtype: int64	0.703592	46	Charged
SRR12026335	Saccharomyces_cerevisiae_tRNA-Val-AAC-1	59	Charged	0.451268	1.02939	59 Charged True True 59553 False True 9123 True False 5479 False False 864 dtype: int64	0.751277	58	Charged
SRR12026335	Saccharomyces_cerevisiae_tRNA-Pro-TGG-1	9	36	0.2404	1.02564	9 36 True True 12157 False 11305 False True 6985 False 6662 dtype: int64	0.555487	9	37
SRR12026335	Saccharomyces_cerevisiae_tRNA-Pro-TGG-1	9	57	0.539952	1.0205	9 57 True True 20659 False True 11990 True False 2796 False False 1656 dtype: int64	0.808442	9	58
SRR12026335	Saccharomyces_cerevisiae_tRNA-Pro-TGG-1	9	Charged	1	0.999693	9 Charged True True 21132 False True 12298 True False 2042 False False 1188 dtype: int64	1	9	Charged
SRR12026335	Saccharomyces_cerevisiae_tRNA-Pro-TGG-1	36	57	0.774323	1.00889	36 57 True True 19211 False True 17170 True False 2635 False False 2376 dtype: int64	0.945512	37	58
SRR12026335	Saccharomyces_cerevisiae_tRNA-Pro-TGG-1	36	Charged	0.195392	1.04691	36 Charged True True 19722 False True 17581 True False 1858 False False 1734 dtype: int64	0.496739	37	Charged
SRR12026335	Saccharomyces_cerevisiae_tRNA-Pro-TGG-1	57	Charged	0.940351	0.994576	57 Charged True True 36797 False True 5245 True False 3534 False False 501 dtype: int64	1	58	Charged
SRR12026335	Saccharomyces_cerevisiae_tRNA-Thr-TGT-2	25	31	0.151647	2.0514	25 31 True True 7822 False 492 False True 31 False 4 dtype: int64	0.42108	26	32
SRR12026335	Saccharomyces_cerevisiae_tRNA-Thr-TGT-2	25	45	0.126584	0.477138	25 45 True False 7567 True 747 False False 29 True 6 dtype: int64	0.375211	26	46
SRR12026335	Saccharomyces_cerevisiae_tRNA-Thr-TGT-2	25	57	0.230118	1.68187	25 57 True True 7067 False 1245 False True 27 False 8 dtype: int64	0.544709	26	58
SRR12026335	Saccharomyces_cerevisiae_tRNA-Thr-TGT-2	25	Charged	0.0708422	0.461373	25 Charged True True 5165 False 3014 False True 26 False 7 dtype: int64	0.24828	26	Charged
SRR12026335	Saccharomyces_cerevisiae_tRNA-Thr-TGT-2	31	45	0.271874	1.21474	31 45 True False 7644 True 758 False False 490 True 40 dtype: int64	0.594128	32	46
SRR12026335	Saccharomyces_cerevisiae_tRNA-Thr-TGT-2	31	57	0.00188342	1.4368	31 57 True True 7130 False 1270 False True 422 False 108 dtype: int64	0.013184	32	58
SRR12026335	Saccharomyces_cerevisiae_tRNA-Thr-TGT-2	31	Charged	0.88469	0.982387	31 Charged True True 5246 False 3049 False True 310 False 177 dtype: int64	1	32	Charged
SRR12026335	Saccharomyces_cerevisiae_tRNA-Thr-TGT-2	45	57	0.765546	1.03476	45 57 False True 7302 False 1347 True True 718 False 128 dtype: int64	0.942444	46	58
SRR12026335	Saccharomyces_cerevisiae_tRNA-Thr-TGT-2	45	Charged	0.707502	0.972535	45 Charged False True 5364 False 3138 True True 522 False 314 dtype: int64	0.915817	46	Charged
SRR12026335	Saccharomyces_cerevisiae_tRNA-Thr-TGT-2	57	Charged	0.365532	0.951515	57 Charged True True 5706 False 3403 False True 1156 False 656 dtype: int64	0.686994	58	Charged
SRR12026335	Saccharomyces_cerevisiae_tRNA-Leu-TAG-1	27	38	0.609764	0.819781	27 38 True False 11142 True 4567 False False 28 True 14 dtype: int64	0.862433	26	37
SRR12026335	Saccharomyces_cerevisiae_tRNA-Leu-TAG-1	27	67	0.293371	1.4537	27 67 True True 13203 False 2477 False True 33 False 9 dtype: int64	0.615038	26	58
SRR12026335	Saccharomyces_cerevisiae_tRNA-Leu-TAG-1	27	Charged	0.436217	0.442784	27 Charged True True 13806 False 1559 False True 40 False 2 dtype: int64	0.742438	26	Charged
SRR12026335	Saccharomyces_cerevisiae_tRNA-Leu-TAG-1	38	67	0.96345	0.997425	38 67 False True 10118 True True 4300 False False 1894 True False 807 dtype: int64	1	37	58
SRR12026335	Saccharomyces_cerevisiae_tRNA-Leu-TAG-1	38	Charged	0.844986	1.01244	38 Charged False True 10582 True True 4496 False False 1201 True False 504 dtype: int64	0.986257	37	Charged
SRR12026335	Saccharomyces_cerevisiae_tRNA-Leu-TAG-1	67	Charged	0.131343	0.902703	67 Charged True True 14424 False True 2737 True False 1658 False False 284 dtype: int64	0.383822	58	Charged
SRR12026335	Saccharomyces_cerevisiae_tRNA-Ile-TAT-1	46	58	0.814317	0.98142	46 58 False True 3844 True True 1056 False False 936 True False 262 dtype: int64	0.966463	46	58
SRR12026335	Saccharomyces_cerevisiae_tRNA-Ile-TAT-1	46	Charged	1	1.00191	46 Charged False True 4434 True True 1225 False False 301 True False 83 dtype: int64	1	46	Charged
SRR12026335	Saccharomyces_cerevisiae_tRNA-Ile-TAT-1	58	Charged	0.328701	1.13687	58 Charged True True 4872 False True 1170 True False 315 False False 86 dtype: int64	0.653389	58	Charged
SRR12026335	Saccharomyces_cerevisiae_tRNA-Glu-TTC-1	34	Charged	1.45e-08	0.826603	34 Charged True True 31252 False True 20104 True False 2725 False False 1449 dtype: int64	1.99e-07	34	Charged
SRR12026335	Saccharomyces_cerevisiae_tRNA-Ala-TGC-1	9	26	1	0.979711	9 26 True True 15479 False True 7484 True False 38 False False 18 dtype: int64	1	9	26
SRR12026335	Saccharomyces_cerevisiae_tRNA-Ala-TGC-1	9	Charged	0.032592	0.897825	9 Charged True True 13937 False True 6801 True False 1406 False False 616 dtype: int64	0.14462	9	Charged
SRR12026335	Saccharomyces_cerevisiae_tRNA-Ala-TGC-1	26	Charged	0.826708	1.05239	26 Charged True True 24647 False 2342 False True 60 False 6 dtype: int64	0.973952	26	Charged
SRR12026335	Saccharomyces_cerevisiae_tRNA-Ser-AGA-2	26	Charged	0.469774	0.86559	26 Charged True True 36750 False 16488 False True 103 False 40 dtype: int64	0.762473	26	Charged
SRR12026335	Saccharomyces_cerevisiae_tRNA-Ile-AAT-1	7	9	0	0.243985	7 9 False True 20127 True True 5351 False 2868 False False 2632 dtype: int64	0	7	9
SRR12026335	Saccharomyces_cerevisiae_tRNA-Ile-AAT-1	7	59	0.37257	1.03326	7 59 False True 19230 True True 6980 False False 3527 True False 1239 dtype: int64	0.69253	7	58
SRR12026335	Saccharomyces_cerevisiae_tRNA-Ile-AAT-1	7	Charged	0.43219	1.03886	7 Charged False True 20550 True True 7472 False False 1820 True False 637 dtype: int64	0.740009	7	Charged
SRR12026335	Saccharomyces_cerevisiae_tRNA-Ile-AAT-1	9	59	0.0734452	1.07338	9 59 True True 23992 False True 4866 True False 4350 False False 947 dtype: int64	0.254002	9	58
SRR12026335	Saccharomyces_cerevisiae_tRNA-Ile-AAT-1	9	Charged	0.957395	0.994918	9 Charged True True 25692 False True 5238 True False 2253 False False 457 dtype: int64	1	9	Charged
SRR12026335	Saccharomyces_cerevisiae_tRNA-Ile-AAT-1	59	Charged	0.0351928	1.10196	59 Charged True True 39450 False True 6924 True False 3247 False False 628 dtype: int64	0.153814	58	Charged
SRR12026335	Saccharomyces_cerevisiae_tRNA-Pro-AGG-1	9	33	0.135967	0.690851	9 33 True True 3124 False True 1705 True False 61 False False 23 dtype: int64	0.390737	9	34
SRR12026335	Saccharomyces_cerevisiae_tRNA-Pro-AGG-1	9	36	0.976134	0.997519	9 36 True True 1679 False 1506 False True 912 False 816 dtype: int64	1	9	37
SRR12026335	Saccharomyces_cerevisiae_tRNA-Pro-AGG-1	9	45	0.227098	0.880957	9 45 True False 2914 False False 1563 True True 271 False True 165 dtype: int64	0.540576	9	46
SRR12026335	Saccharomyces_cerevisiae_tRNA-Pro-AGG-1	9	57	0.0889136	0.830761	9 57 True False 2944 False False 1573 True True 241 False True 155 dtype: int64	0.296908	9	58
SRR12026335	Saccharomyces_cerevisiae_tRNA-Pro-AGG-1	9	Charged	0.754218	1.03443	9 Charged True True 2863 False True 1555 True False 283 False False 159 dtype: int64	0.936245	9	Charged
SRR12026335	Saccharomyces_cerevisiae_tRNA-Pro-AGG-1	33	36	1.24e-09	3.9587	33 36 True True 2987 False 2538 False False 74 True 22 dtype: int64	1.83e-08	34	37
SRR12026335	Saccharomyces_cerevisiae_tRNA-Pro-AGG-1	33	45	0.0279029	0.518469	33 45 True False 5041 True 484 False False 81 True 15 dtype: int64	0.128609	34	46
SRR12026335	Saccharomyces_cerevisiae_tRNA-Pro-AGG-1	33	57	0.70251	1.28512	33 57 True False 5089 True 436 False False 90 True 6 dtype: int64	0.91274	34	58
SRR12026335	Saccharomyces_cerevisiae_tRNA-Pro-AGG-1	33	Charged	0.853581	0.830633	33 Charged True True 4980 False 488 False True 86 False 7 dtype: int64	0.991648	34	Charged
SRR12026335	Saccharomyces_cerevisiae_tRNA-Pro-AGG-1	36	45	0.350252	0.914439	36 45 True False 2856 False False 2394 True True 264 False True 242 dtype: int64	0.673304	37	46
SRR12026335	Saccharomyces_cerevisiae_tRNA-Pro-AGG-1	36	57	1	1.0044	36 57 True False 2874 False False 2429 True True 246 False True 207 dtype: int64	1	37	58
SRR12026335	Saccharomyces_cerevisiae_tRNA-Pro-AGG-1	36	Charged	0.350073	0.91462	36 Charged True True 2806 False True 2379 True False 285 False False 221 dtype: int64	0.673304	37	Charged
SRR12026335	Saccharomyces_cerevisiae_tRNA-Pro-AGG-1	45	57	0.356291	0.854883	45 57 False False 4978 True False 601 False True 436 True True 45 dtype: int64	0.681352	46	58
SRR12026335	Saccharomyces_cerevisiae_tRNA-Pro-AGG-1	45	Charged	0.826131	0.966655	45 Charged False True 4873 True True 579 False False 480 True False 59 dtype: int64	0.973952	46	Charged
SRR12026335	Saccharomyces_cerevisiae_tRNA-Pro-AGG-1	57	Charged	0.245519	1.24073	57 Charged False True 5081 False 510 True True 445 False 36 dtype: int64	0.56137	58	Charged
SRR12026335	Saccharomyces_cerevisiae_tRNA-His-GTG-1	38	Charged	0.0574988	0.947913	38 Charged False True 12117 True True 7261 False False 4551 True False 2877 dtype: int64	0.215662	37	Charged
SRR12026335	Saccharomyces_cerevisiae_tRNA-Met-CAT-1	26	46	1	1.05952	26 46 True False 13796 True 1309 False False 67 True 6 dtype: int64	1	26	46
SRR12026335	Saccharomyces_cerevisiae_tRNA-Met-CAT-1	26	58	0.00108811	2.45967	26 58 True True 12973 False 2130 False True 52 False 21 dtype: int64	0.00828106	26	58
SRR12026335	Saccharomyces_cerevisiae_tRNA-Met-CAT-1	26	Charged	0.182639	1.66088	26 Charged True True 13572 False 1268 False True 58 False 9 dtype: int64	0.475137	26	Charged
SRR12026335	Saccharomyces_cerevisiae_tRNA-Met-CAT-1	46	58	0.684571	1.03395	46 58 False True 14413 False 2464 True True 1385 False 229 dtype: int64	0.903544	46	58
SRR12026335	Saccharomyces_cerevisiae_tRNA-Met-CAT-1	46	Charged	0.962831	1.0107	46 Charged False True 15141 True True 1462 False False 1434 True False 137 dtype: int64	1	46	Charged
SRR12026335	Saccharomyces_cerevisiae_tRNA-Met-CAT-1	58	Charged	0.808772	0.981341	58 Charged True True 16632 False True 2859 True False 1565 False False 264 dtype: int64	0.964631	58	Charged
SRR12026335	Saccharomyces_cerevisiae_tRNA-Phe-GAA-2	26	37	0.814428	1.0539	26 37 True True 22447 False 9915 False True 58 False 27 dtype: int64	0.966463	26	37
SRR12026335	Saccharomyces_cerevisiae_tRNA-Phe-GAA-2	26	58	0.00343973	2.17041	26 58 True True 28112 False 4250 False True 64 False 21 dtype: int64	0.0227404	26	58
SRR12026335	Saccharomyces_cerevisiae_tRNA-Phe-GAA-2	26	Charged	0.524364	1.21401	26 Charged True False 23161 True 8297 False False 61 True 18 dtype: int64	0.796279	26	Charged
SRR12026335	Saccharomyces_cerevisiae_tRNA-Phe-GAA-2	37	46	0.0010995	0.868654	37 46 True False 23249 False False 9901 True True 1797 False True 881 dtype: int64	0.00834344	37	46
SRR12026335	Saccharomyces_cerevisiae_tRNA-Phe-GAA-2	37	58	0.918504	0.995805	37 58 True True 21754 False True 9370 True False 3292 False False 1412 dtype: int64	1	37	58
SRR12026335	Saccharomyces_cerevisiae_tRNA-Phe-GAA-2	37	Charged	0.552233	0.984339	37 Charged True False 17867 False False 7666 True True 6465 False True 2818 dtype: int64	0.81744	37	Charged
SRR12026335	Saccharomyces_cerevisiae_tRNA-Phe-GAA-2	46	58	0.934976	0.995057	46 58 False True 33448 False 5192 True True 2718 False 424 dtype: int64	1	46	58
SRR12026335	Saccharomyces_cerevisiae_tRNA-Phe-GAA-2	46	Charged	0.381633	1.03756	46 Charged False False 27602 True 9940 True False 2216 True 828 dtype: int64	0.703602	46	Charged
SRR12026335	Saccharomyces_cerevisiae_tRNA-Phe-GAA-2	58	Charged	0.297838	0.967431	58 Charged True False 27332 True 9834 False False 4208 True 1565 dtype: int64	0.620318	58	Charged
SRR12026335	Saccharomyces_cerevisiae_tRNA-Arg-ACG-1	9	26	0.492488	0.733435	9 26 True True 13125 False True 3046 True False 47 False False 8 dtype: int64	0.774995	9	26
SRR12026335	Saccharomyces_cerevisiae_tRNA-Arg-ACG-1	9	58	0.220718	1.0731	9 58 True True 11379 False True 2611 True False 1791 False False 441 dtype: int64	0.531888	9	58
SRR12026335	Saccharomyces_cerevisiae_tRNA-Arg-ACG-1	9	Charged	0.376646	1.08151	9 Charged True True 12281 False True 2815 True False 714 False False 177 dtype: int64	0.698838	9	Charged
SRR12026335	Saccharomyces_cerevisiae_tRNA-Arg-ACG-1	26	58	0.339256	0.589055	26 58 True True 16353 False 2619 False True 53 False 5 dtype: int64	0.662363	26	58
SRR12026335	Saccharomyces_cerevisiae_tRNA-Arg-ACG-1	26	Charged	0.0141928	2.73907	26 Charged True True 17667 False 1032 False True 50 False 8 dtype: int64	0.0737236	26	Charged
SRR12026335	Saccharomyces_cerevisiae_tRNA-Arg-ACG-1	58	Charged	0.760795	1.02598	58 Charged True True 17213 False True 2799 True False 995 False False 166 dtype: int64	0.939953	58	Charged
SRR12026335	Saccharomyces_cerevisiae_tRNA-Lys-TTT-1	26	34	0.291478	1.34736	26 34 True True 14160 False 6240 False True 32 False 19 dtype: int64	0.61498	26	34
SRR12026335	Saccharomyces_cerevisiae_tRNA-Lys-TTT-1	26	46	0.457867	0.737321	26 46 True False 18574 True 1826 False False 45 True 6 dtype: int64	0.754349	26	46
SRR12026335	Saccharomyces_cerevisiae_tRNA-Lys-TTT-1	26	58	0.013015	2.32419	26 58 True True 17543 False 2856 False True 37 False 14 dtype: int64	0.0686959	26	58
SRR12026335	Saccharomyces_cerevisiae_tRNA-Lys-TTT-1	26	Charged	0.78534	1.09095	26 Charged True True 18593 False 1482 False True 46 False 4 dtype: int64	0.953185	26	Charged
SRR12026335	Saccharomyces_cerevisiae_tRNA-Lys-TTT-1	34	46	9.1e-06	0.833253	34 46 True False 21831 False False 11074 True True 1733 False True 1055 dtype: int64	9.53e-05	34	46
SRR12026335	Saccharomyces_cerevisiae_tRNA-Lys-TTT-1	34	58	0.179574	0.957436	34 58 True True 20159 False True 10441 True False 3404 False False 1688 dtype: int64	0.469187	34	58
SRR12026335	Saccharomyces_cerevisiae_tRNA-Lys-TTT-1	34	Charged	0.322231	0.956358	34 Charged True True 21532 False True 11162 True False 1654 False False 820 dtype: int64	0.645942	34	Charged
SRR12026335	Saccharomyces_cerevisiae_tRNA-Lys-TTT-1	46	58	0.152579	0.928034	46 58 False True 31239 False 5170 True True 2686 False 479 dtype: int64	0.422807	46	58
SRR12026335	Saccharomyces_cerevisiae_tRNA-Lys-TTT-1	46	Charged	0.771295	1.0239	46 Charged False True 33319 True True 2902 False False 2551 True False 217 dtype: int64	0.944287	46	Charged
SRR12026335	Saccharomyces_cerevisiae_tRNA-Lys-TTT-1	58	Charged	1	0.999805	58 Charged True True 35114 False True 5924 True False 2656 False False 448 dtype: int64	1	58	Charged
SRR12026335	Saccharomyces_cerevisiae_mito_tRNA-Ser-TGA-1	26	Charged	1	1.70175	26 Charged True True 97 False 57 False False 1 True 1 dtype: int64	1	26	Charged
SRR12026335	Saccharomyces_cerevisiae_mito_tRNA-Ser-TGA-1	37	Charged	0.196989	0.560748	37 Charged False True 107 False 52 True True 15 False 13 dtype: int64	0.499759	37	Charged
SRR12026335	Saccharomyces_cerevisiae_mito_tRNA-Gln-TTG-1	33	72	1	1.46429	33 72 False False 41 True False 14 False True 2 True True 1 dtype: int64	1	34	73
SRR12026335	Saccharomyces_cerevisiae_mito_tRNA-Gln-TTG-1	33	Charged	0.42721	3.70588	33 Charged False True 34 True True 14 False False 9 True False 1 dtype: int64	0.737249	34	Charged
SRR12026335	Saccharomyces_cerevisiae_tRNA-Val-TAC-1	25	59	0.227752	0.905835	25 59 False True 15002 False 2366 True True 1120 False 195 dtype: int64	0.540576	24	58
SRR12026335	Saccharomyces_cerevisiae_tRNA-Val-TAC-1	25	Charged	0.748963	0.960058	25 Charged False True 16158 True True 1222 False False 914 True False 72 dtype: int64	0.932939	24	Charged
SRR12026335	Saccharomyces_cerevisiae_tRNA-Val-TAC-1	27	59	6.79e-07	2.15657	27 59 True True 16203 False 2530 False True 196 False 66 dtype: int64	8.23e-06	26	58
SRR12026335	Saccharomyces_cerevisiae_tRNA-Val-TAC-1	27	Charged	0.39843	0.720708	27 Charged True True 17427 False 991 False True 244 False 10 dtype: int64	0.716585	26	Charged
SRR12026335	Saccharomyces_cerevisiae_tRNA-Val-TAC-1	59	Charged	0.892432	1.01105	59 Charged True True 16622 False True 2636 True False 948 False False 152 dtype: int64	1	58	Charged
SRR12026335	Saccharomyces_cerevisiae_tRNA-Lys-CTT-1	9	26	0.365137	1.21316	9 26 False True 25707 True True 19939 False False 61 True False 39 dtype: int64	0.686994	9	26
SRR12026335	Saccharomyces_cerevisiae_tRNA-Lys-CTT-1	9	46	0.957232	1.00197	9 46 False False 23832 True False 18475 False True 1935 True True 1503 dtype: int64	1	9	46
SRR12026335	Saccharomyces_cerevisiae_tRNA-Lys-CTT-1	9	58	5.41e-17	1.17457	9 58 False False 15791 True False 11468 False True 9974 True True 8508 dtype: int64	1.08e-15	9	58
SRR12026335	Saccharomyces_cerevisiae_tRNA-Lys-CTT-1	9	Charged	0.0407574	0.928082	9 Charged False True 23659 True True 18302 False False 1790 True False 1492 dtype: int64	0.172101	9	Charged
SRR12026335	Saccharomyces_cerevisiae_tRNA-Lys-CTT-1	26	46	0.171488	1.93612	26 46 True False 52596 True 4243 False False 120 True 5 dtype: int64	0.455331	26	46
SRR12026335	Saccharomyces_cerevisiae_tRNA-Lys-CTT-1	26	58	0.363688	1.1918	26 58 True False 33551 True 23283 False False 79 True 46 dtype: int64	0.686994	26	58
SRR12026335	Saccharomyces_cerevisiae_tRNA-Lys-CTT-1	26	Charged	0.476636	0.685128	26 Charged True True 52252 False 4014 False True 114 False 6 dtype: int64	0.766089	26	Charged
SRR12026335	Saccharomyces_cerevisiae_tRNA-Lys-CTT-1	46	58	0.000132405	1.1239	46 58 False False 35203 True 24547 True False 2649 True 2076 dtype: int64	0.00118711	46	58
SRR12026335	Saccharomyces_cerevisiae_tRNA-Lys-CTT-1	46	Charged	0.203415	1.08258	46 Charged False True 54922 True True 4375 False False 4213 True False 310 dtype: int64	0.508969	46	Charged
SRR12026335	Saccharomyces_cerevisiae_tRNA-Lys-CTT-1	58	Charged	0.00115621	0.905276	58 Charged False True 37094 True True 25560 False False 2688 True False 2046 dtype: int64	0.00869816	58	Charged
SRR12026335	Saccharomyces_cerevisiae_tRNA-Thr-AGT-1	9	26	0.63374	1.11732	9 26 False True 23462 True True 7958 False False 112 True False 34 dtype: int64	0.878649	9	26
SRR12026335	Saccharomyces_cerevisiae_tRNA-Thr-AGT-1	9	32	1.08e-08	1.45478	9 32 False True 22383 True True 7710 False False 1191 True False 282 dtype: int64	1.5e-07	9	32
SRR12026335	Saccharomyces_cerevisiae_tRNA-Thr-AGT-1	9	58	0.0102601	0.917995	9 58 False True 19360 True True 6460 False False 4212 True False 1531 dtype: int64	0.0569089	9	58
SRR12026335	Saccharomyces_cerevisiae_tRNA-Thr-AGT-1	9	Charged	0.968402	0.998606	9 Charged False True 12918 False 10068 True True 4382 False 3420 dtype: int64	1	9	Charged
SRR12026335	Saccharomyces_cerevisiae_tRNA-Thr-AGT-1	26	32	3.01e-06	3.32846	26 32 True True 33090 False 1645 False True 139 False 23 dtype: int64	3.37e-05	26	32
SRR12026335	Saccharomyces_cerevisiae_tRNA-Thr-AGT-1	26	58	0.838524	0.942287	26 58 True True 28428 False 6304 False True 134 False 28 dtype: int64	0.982881	26	58
SRR12026335	Saccharomyces_cerevisiae_tRNA-Thr-AGT-1	26	Charged	0.869774	1.03458	26 Charged True True 19222 False 14645 False True 85 False 67 dtype: int64	0.999789	26	Charged
SRR12026335	Saccharomyces_cerevisiae_tRNA-Thr-AGT-1	32	58	0.126974	1.10012	32 58 True True 28086 False 6210 False True 1406 False 342 dtype: int64	0.375211	32	58
SRR12026335	Saccharomyces_cerevisiae_tRNA-Thr-AGT-1	32	Charged	0.938533	0.99575	32 Charged True True 19098 False 14421 False True 923 False 694 dtype: int64	1	32	Charged
SRR12026335	Saccharomyces_cerevisiae_tRNA-Thr-AGT-1	58	Charged	0.399189	1.02238	58 Charged True True 19190 False 14105 False True 4249 False 3193 dtype: int64	0.716585	58	Charged
SRR12026335	Saccharomyces_cerevisiae_tRNA-Gln-CTG-1	42	51	0	310318	42 51 True True 15644 False False 9204 True 58 True False 8 dtype: int64	0	42	52
SRR12026335	Saccharomyces_cerevisiae_tRNA-Gln-CTG-1	42	57	1.38e-40	0.582838	42 57 True True 13235 False True 8371 True False 2417 False False 891 dtype: int64	5.23e-39	42	58
SRR12026335	Saccharomyces_cerevisiae_tRNA-Gln-CTG-1	42	66	0	170395	42 66 True True 15624 False False 9161 True 84 True False 10 dtype: int64	0	42	67
SRR12026335	Saccharomyces_cerevisiae_tRNA-Gln-CTG-1	42	Charged	1.84e-05	0.804437	42 Charged True True 14323 False True 8578 True False 1262 False False 608 dtype: int64	0.000185511	42	Charged
SRR12026335	Saccharomyces_cerevisiae_tRNA-Gln-CTG-1	51	57	4.85e-38	0.596544	51 57 True True 13286 False True 8527 True False 2416 False False 925 dtype: int64	1.72e-36	52	58
SRR12026335	Saccharomyces_cerevisiae_tRNA-Gln-CTG-1	51	66	0	496217	51 66 True True 15675 False False 9402 True 33 True False 9 dtype: int64	0	52	67
SRR12026335	Saccharomyces_cerevisiae_tRNA-Gln-CTG-1	51	Charged	1.05e-05	0.8003	51 Charged True True 14368 False True 8757 True False 1267 False False 618 dtype: int64	0.000109106	52	Charged
SRR12026335	Saccharomyces_cerevisiae_tRNA-Gln-CTG-1	57	66	3.76e-38	0.596681	57 66 True True 13292 False 8575 False True 2416 False 930 dtype: int64	1.35e-36	58	67
SRR12026335	Saccharomyces_cerevisiae_tRNA-Gln-CTG-1	57	Charged	0.323496	1.07154	57 Charged True True 20146 False True 3066 True False 1625 False False 265 dtype: int64	0.646447	58	Charged
SRR12026335	Saccharomyces_cerevisiae_tRNA-Gln-CTG-1	66	Charged	9.88e-06	0.800842	66 Charged True True 14392 False True 9021 True False 1267 False False 636 dtype: int64	0.00010302	67	Charged
SRR12026335	Saccharomyces_cerevisiae_tRNA-Thr-TGT-1	25	Charged	0.726129	0.566728	25 Charged True True 1085 False 547 False True 7 False 2 dtype: int64	0.927105	26	Charged
SRR12026335	Saccharomyces_cerevisiae_tRNA-Thr-TGT-1	31	45	1	1.10121	31 45 True False 1524 True 137 False False 98 True 8 dtype: int64	1	32	46
SRR12026335	Saccharomyces_cerevisiae_tRNA-Thr-TGT-1	31	57	0.408769	1.25887	31 57 True True 1402 False 259 False True 86 False 20 dtype: int64	0.723568	32	58
SRR12026335	Saccharomyces_cerevisiae_tRNA-Thr-TGT-1	31	Charged	0.28711	1.24545	31 Charged True True 1094 False 549 False True 64 False 40 dtype: int64	0.612096	32	Charged
SRR12026335	Saccharomyces_cerevisiae_tRNA-Thr-TGT-1	45	57	1	1.02698	45 57 False True 1455 False 278 True True 129 False 24 dtype: int64	1	46	58
SRR12026335	Saccharomyces_cerevisiae_tRNA-Thr-TGT-1	45	Charged	0.00950171	0.631728	45 Charged False True 1148 False 565 True True 86 False 67 dtype: int64	0.0537268	46	Charged
SRR12026335	Saccharomyces_cerevisiae_tRNA-Thr-TGT-1	57	Charged	0.903017	1.02039	57 Charged True True 1151 False 600 False True 235 False 125 dtype: int64	1	58	Charged
SRR12026335	Saccharomyces_cerevisiae_mito_tRNA-Tyr-GTA-1	59	Charged	0.0164112	0.156	59 Charged False True 100 False 26 True False 5 True 3 dtype: int64	0.0832643	48	Charged
SRR12026335	Saccharomyces_cerevisiae_mito_tRNA-Glu-TTC-1	33	Charged	0.409772	1.53234	33 Charged False True 201 False 44 True True 42 False 6 dtype: int64	0.723876	34	Charged
SRR12026335	Saccharomyces_cerevisiae_tRNA-Cys-GCA-1	45	57	0.372718	1.04747	45 57 False True 14930 True True 2942 False False 2812 True False 529 dtype: int64	0.69253	46	58
SRR12026335	Saccharomyces_cerevisiae_tRNA-Cys-GCA-1	45	Charged	0.191865	1.07029	45 Charged False True 14525 False 2927 True True 2884 False 543 dtype: int64	0.491489	46	Charged
SRR12026335	Saccharomyces_cerevisiae_tRNA-Cys-GCA-1	57	Charged	0.125447	1.07543	57 Charged True True 16302 False 3255 False True 3055 False 656 dtype: int64	0.373204	58	Charged
SRR12026335	Saccharomyces_cerevisiae_tRNA-Asn-GTT-1	9	27	0.0660353	5.57489	9 27 False True 32335 True True 2146 False False 84 True False 1 dtype: int64	0.237473	9	26
SRR12026335	Saccharomyces_cerevisiae_tRNA-Asn-GTT-1	9	59	0.135725	0.914325	9 59 False True 27271 False 5141 True True 1780 False 367 dtype: int64	0.390695	9	58
SRR12026335	Saccharomyces_cerevisiae_tRNA-Asn-GTT-1	9	Charged	0.844796	1.01961	9 Charged False True 29118 False 2886 True True 1934 False 188 dtype: int64	0.986257	9	Charged
SRR12026335	Saccharomyces_cerevisiae_tRNA-Asn-GTT-1	27	59	0.0929248	0.544875	27 59 True True 33527 False 6293 False True 88 False 9 dtype: int64	0.307383	26	58
SRR12026335	Saccharomyces_cerevisiae_tRNA-Asn-GTT-1	27	Charged	0.10133	1.64156	27 Charged True True 35781 False 3542 False True 80 False 13 dtype: int64	0.325102	26	Charged
SRR12026335	Saccharomyces_cerevisiae_tRNA-Asn-GTT-1	59	Charged	0.947208	0.9956	59 Charged True True 35370 False True 6650 True False 3574 False False 669 dtype: int64	1	58	Charged
SRR12026335	Saccharomyces_cerevisiae_tRNA-Arg-CCT-1	9	23	0.0445524	0.766168	9 23 False False 3190 True False 1616 False True 219 True True 85 dtype: int64	0.184262	9	24
SRR12026335	Saccharomyces_cerevisiae_tRNA-Arg-CCT-1	9	25	0.202713	2.00177	9 25 False True 3389 True True 1696 False False 20 True False 5 dtype: int64	0.508733	9	26
SRR12026335	Saccharomyces_cerevisiae_tRNA-Arg-CCT-1	9	31	0.514394	0.959195	9 31 False True 2215 False 1194 True True 1089 False 612 dtype: int64	0.789844	9	32
SRR12026335	Saccharomyces_cerevisiae_tRNA-Arg-CCT-1	9	57	0.803918	0.961604	9 57 False False 3199 True False 1600 False True 210 True True 101 dtype: int64	0.962621	9	58
SRR12026335	Saccharomyces_cerevisiae_tRNA-Arg-CCT-1	9	Charged	0.682783	0.945022	9 Charged False True 3211 True True 1599 False False 167 True False 88 dtype: int64	0.903544	9	Charged
SRR12026335	Saccharomyces_cerevisiae_tRNA-Arg-CCT-1	23	31	0.152697	1.19817	23 31 False True 3344 False 1877 True True 222 False 104 dtype: int64	0.422807	24	32
SRR12026335	Saccharomyces_cerevisiae_tRNA-Arg-CCT-1	23	57	0.119375	0.627746	23 57 False False 4897 True 324 True False 313 True 13 dtype: int64	0.361717	24	58
SRR12026335	Saccharomyces_cerevisiae_tRNA-Arg-CCT-1	23	Charged	0.435978	1.32191	23 Charged False True 4902 True True 312 False False 270 True False 13 dtype: int64	0.742438	24	Charged
SRR12026335	Saccharomyces_cerevisiae_tRNA-Arg-CCT-1	25	31	0.444772	1.38501	25 31 True True 3664 False 2023 False True 17 False 13 dtype: int64	0.747376	26	32
SRR12026335	Saccharomyces_cerevisiae_tRNA-Arg-CCT-1	25	57	1	1.89603	25 57 True False 5338 True 349 False False 29 True 1 dtype: int64	1	26	58
SRR12026335	Saccharomyces_cerevisiae_tRNA-Arg-CCT-1	31	57	0.00635235	1.38401	31 57 True False 3566 False False 2005 True True 256 False True 104 dtype: int64	0.0379691	32	58
SRR12026335	Saccharomyces_cerevisiae_tRNA-Arg-CCT-1	31	Charged	0.217371	0.853563	31 Charged True True 3588 False True 1989 True False 205 False False 97 dtype: int64	0.527902	32	Charged
SRR12026335	Saccharomyces_cerevisiae_tRNA-Arg-CCT-1	57	Charged	0.717249	1.15222	57 Charged False True 5725 True True 356 False False 315 True False 17 dtype: int64	0.921825	58	Charged
SRR12026335	Saccharomyces_cerevisiae_tRNA-Arg-TCT-1	9	25	0.00315213	1.96569	9 25 True True 33261 False True 8204 True False 66 False False 32 dtype: int64	0.0210517	9	26
SRR12026335	Saccharomyces_cerevisiae_tRNA-Arg-TCT-1	9	57	0.131361	1.05105	9 57 True True 27874 False True 6832 True False 5450 False False 1404 dtype: int64	0.383822	9	58
SRR12026335	Saccharomyces_cerevisiae_tRNA-Arg-TCT-1	9	Charged	0.0393846	0.907895	9 Charged True True 30156 False True 7457 True False 2677 False False 601 dtype: int64	0.16793	9	Charged
SRR12026335	Saccharomyces_cerevisiae_tRNA-Arg-TCT-1	25	57	0.301545	1.27871	25 57 True True 38330 False 7580 False True 87 False 22 dtype: int64	0.625712	26	58
SRR12026335	Saccharomyces_cerevisiae_tRNA-Arg-TCT-1	25	Charged	0.0653727	0.347793	25 Charged True True 41596 False 3588 False True 100 False 3 dtype: int64	0.235738	26	Charged
SRR12026335	Saccharomyces_cerevisiae_tRNA-Arg-TCT-1	57	Charged	0.700885	1.0161	57 Charged True True 41436 False True 8247 True False 3580 False False 724 dtype: int64	0.91244	58	Charged
SRR12026335	Saccharomyces_cerevisiae_tRNA-Leu-GAG-1	27	38	0.238183	0.379335	27 38 True True 2625 False 1384 False True 10 False 2 dtype: int64	0.554279	26	37
SRR12026335	Saccharomyces_cerevisiae_tRNA-Leu-GAG-1	27	67	0.733641	1.18127	27 67 True True 3115 False 879 False True 9 False 3 dtype: int64	0.932365	26	58
SRR12026335	Saccharomyces_cerevisiae_tRNA-Leu-GAG-1	27	Charged	0.555859	1.30232	27 Charged True True 3653 False 255 False True 11 False 1 dtype: int64	0.818991	26	Charged
SRR12026335	Saccharomyces_cerevisiae_tRNA-Leu-GAG-1	38	67	0.534465	1.05138	38 67 True True 2208 False True 1143 True False 610 False False 332 dtype: int64	0.803767	37	58
SRR12026335	Saccharomyces_cerevisiae_tRNA-Leu-GAG-1	38	Charged	0.236668	0.847515	38 Charged True True 2561 False True 1359 True False 189 False False 85 dtype: int64	0.551734	37	Charged
SRR12026335	Saccharomyces_cerevisiae_tRNA-Leu-GAG-1	67	Charged	0.886677	1.01759	67 Charged True True 3505 False True 980 True False 239 False False 68 dtype: int64	1	58	Charged
SRR12026335	Saccharomyces_cerevisiae_tRNA-iMet-CAT-1	9	25	0.270433	1.6851	9 25 True True 6236 False True 1586 True False 14 False False 6 dtype: int64	0.59296	9	26
SRR12026335	Saccharomyces_cerevisiae_tRNA-iMet-CAT-1	9	45	0.0175332	1.27178	9 45 True False 5618 False False 1463 True True 630 False True 129 dtype: int64	0.0881052	9	46
SRR12026335	Saccharomyces_cerevisiae_tRNA-iMet-CAT-1	9	57	0.952656	0.995175	9 57 True True 4135 False 2111 False True 1055 False 536 dtype: int64	1	9	58
SRR12026335	Saccharomyces_cerevisiae_tRNA-iMet-CAT-1	9	Charged	0.873644	1.01582	9 Charged True True 5627 False True 1405 True False 481 False False 122 dtype: int64	1	9	Charged
SRR12026335	Saccharomyces_cerevisiae_tRNA-iMet-CAT-1	25	45	0.72995	0.789372	25 45 True False 7590 True 817 False False 22 True 3 dtype: int64	0.929932	26	46
SRR12026335	Saccharomyces_cerevisiae_tRNA-iMet-CAT-1	25	57	0.673503	0.758115	25 57 True True 5552 False 2848 False True 18 False 7 dtype: int64	0.897319	26	58
SRR12026335	Saccharomyces_cerevisiae_tRNA-iMet-CAT-1	25	Charged	0.671307	1.28101	25 Charged True True 7540 False 654 False True 18 False 2 dtype: int64	0.896464	26	Charged
SRR12026335	Saccharomyces_cerevisiae_tRNA-iMet-CAT-1	45	57	0.149249	0.896547	45 57 False True 5310 False 2698 True True 547 False 310 dtype: int64	0.416766	46	58
SRR12026335	Saccharomyces_cerevisiae_tRNA-iMet-CAT-1	45	Charged	0.947447	0.991698	45 Charged False True 7160 True True 773 False False 643 True False 70 dtype: int64	1	46	Charged
SRR12026335	Saccharomyces_cerevisiae_tRNA-iMet-CAT-1	57	Charged	0.352219	0.928607	57 Charged True True 5670 False True 3076 True False 530 False False 267 dtype: int64	0.674968	58	Charged
SRR12026335	Saccharomyces_cerevisiae_tRNA-Ser-CGA-1	26	32	0.305943	1.42667	26 32 True True 3603 False 1222 False True 31 False 15 dtype: int64	0.63018	26	32
SRR12026335	Saccharomyces_cerevisiae_tRNA-Ser-CGA-1	26	67	0.0108049	2.30607	26 67 True True 3763 False 1049 False True 28 False 18 dtype: int64	0.0595518	26	58
SRR12026335	Saccharomyces_cerevisiae_tRNA-Ser-CGA-1	26	Charged	0.8006	1.12916	26 Charged True True 4254 False 483 False True 39 False 5 dtype: int64	0.961014	26	Charged
SRR12026335	Saccharomyces_cerevisiae_tRNA-Ser-CGA-1	32	67	0.290358	0.91759	32 67 True True 2908 False True 1000 True False 843 False False 266 dtype: int64	0.61498	32	58
SRR12026335	Saccharomyces_cerevisiae_tRNA-Ser-CGA-1	32	Charged	1	0.998173	32 Charged True True 3327 False True 1114 True False 374 False False 125 dtype: int64	1	32	Charged
SRR12026335	Saccharomyces_cerevisiae_tRNA-Ser-CGA-1	67	Charged	0.482224	1.07973	67 Charged True True 3997 False True 1031 True False 456 False False 127 dtype: int64	0.76773	58	Charged
SRR12026335	Saccharomyces_cerevisiae_tRNA-Gln-TTG-1	34	57	0.118871	1.19326	34 57 True True 3184 False True 917 True False 355 False False 122 dtype: int64	0.361027	34	58
SRR12026335	Saccharomyces_cerevisiae_tRNA-Gln-TTG-1	34	Charged	0.240301	0.835306	34 Charged True True 3236 False True 961 True False 258 False False 64 dtype: int64	0.555487	34	Charged
SRR12026335	Saccharomyces_cerevisiae_tRNA-Gln-TTG-1	57	Charged	0.930968	0.968971	57 Charged True True 4476 False True 533 True False 338 False False 39 dtype: int64	1	58	Charged
SRR12026335	Saccharomyces_cerevisiae_tRNA-Leu-TAA-1	27	38	0.224654	1.3026	27 38 True True 14158 False 5944 False True 64 False 35 dtype: int64	0.537608	26	37
SRR12026335	Saccharomyces_cerevisiae_tRNA-Leu-TAA-1	27	69	0.0198573	0.613767	27 69 True False 14059 True 5951 False False 58 True 40 dtype: int64	0.0966291	26	58
SRR12026335	Saccharomyces_cerevisiae_tRNA-Leu-TAA-1	27	Charged	0.21328	1.50769	27 Charged True True 18223 False 1295 False True 84 False 9 dtype: int64	0.521351	26	Charged
SRR12026335	Saccharomyces_cerevisiae_tRNA-Leu-TAA-1	38	69	0.961616	1.00181	38 69 True False 11213 True 4796 False False 4565 True 1949 dtype: int64	1	37	58
SRR12026335	Saccharomyces_cerevisiae_tRNA-Leu-TAA-1	38	Charged	7.56e-05	1.26003	38 Charged True True 14669 False True 5851 True False 967 False False 486 dtype: int64	0.000711766	37	Charged
SRR12026335	Saccharomyces_cerevisiae_tRNA-Leu-TAA-1	69	Charged	0.232748	0.9401	69 Charged False True 18697 True True 7948 False False 1307 True False 591 dtype: int64	0.547159	58	Charged
SRR12026335	Saccharomyces_cerevisiae_mito_tRNA-Pro-TGG-1	35	Charged	0.262258	2.17612	35 Charged True True 81 False True 67 False 9 True False 5 dtype: int64	0.581856	37	Charged
SRR12026335	Saccharomyces_cerevisiae_tRNA-Thr-CGT-1	9	31	0.0672805	1.34736	9 31 False True 2523 True True 1355 False False 143 True False 57 dtype: int64	0.239321	9	32
SRR12026335	Saccharomyces_cerevisiae_tRNA-Thr-CGT-1	9	57	0.486972	1.06979	9 57 False True 2264 True True 1211 False False 402 True False 201 dtype: int64	0.770793	9	58
SRR12026335	Saccharomyces_cerevisiae_tRNA-Thr-CGT-1	9	Charged	0.970765	1.004	9 Charged False True 1875 True True 995 False False 753 True False 398 dtype: int64	1	9	Charged
SRR12026335	Saccharomyces_cerevisiae_tRNA-Thr-CGT-1	31	57	0.0195796	1.50846	31 57 True True 3684 False 628 False True 175 False 45 dtype: int64	0.0956332	32	58
SRR12026335	Saccharomyces_cerevisiae_tRNA-Thr-CGT-1	31	Charged	1	0.984748	31 Charged True True 3039 False 1222 False True 149 False 59 dtype: int64	1	32	Charged
SRR12026335	Saccharomyces_cerevisiae_tRNA-Thr-CGT-1	57	Charged	0.724072	1.03305	57 Charged True True 2959 False 1174 False True 527 False 216 dtype: int64	0.927105	58	Charged
SRR12026335	Saccharomyces_cerevisiae_tRNA-Val-AAC-2	9	47	0.107951	1.2226	9 47 True False 2265 False False 1195 True True 241 False True 104 dtype: int64	0.340913	9	46
SRR12026335	Saccharomyces_cerevisiae_tRNA-Val-AAC-2	9	59	0.466829	1.07317	9 59 True True 2150 False True 1103 True False 356 False False 196 dtype: int64	0.760701	9	58
SRR12026335	Saccharomyces_cerevisiae_tRNA-Val-AAC-2	9	Charged	0.253375	0.920255	9 Charged True False 1456 True 956 False False 719 True 513 dtype: int64	0.571066	9	Charged
SRR12026335	Saccharomyces_cerevisiae_tRNA-Val-AAC-2	47	59	0.54368	0.942596	47 59 False True 3708 True True 807 False False 628 True False 145 dtype: int64	0.812417	46	58
SRR12026335	Saccharomyces_cerevisiae_tRNA-Val-AAC-2	47	Charged	0.154148	0.895772	47 Charged False False 2486 True 1676 True False 563 True 340 dtype: int64	0.425695	46	Charged
SRR12026335	Saccharomyces_cerevisiae_tRNA-Val-AAC-2	59	Charged	0.339277	1.08187	59 Charged True False 2751 True 1832 False False 476 True 293 dtype: int64	0.662363	58	Charged
SRR12026335	Saccharomyces_cerevisiae_tRNA-Gln-TTG-2	34	57	0.227234	0.508065	34 57 False True 93 True True 81 False 12 False False 7 dtype: int64	0.540576	NA	NA
SRR12026335	Saccharomyces_cerevisiae_tRNA-Gln-TTG-2	34	Charged	1	1.09206	34 Charged False True 90 True True 86 False False 8 True False 7 dtype: int64	1	NA	Charged
SRR12026335	Saccharomyces_cerevisiae_tRNA-Gln-TTG-2	44	57	0.784849	1.3467	44 57 False True 399 False 52 True True 31 False 3 dtype: int64	0.953185	NA	NA
SRR12026335	Saccharomyces_cerevisiae_tRNA-Gln-TTG-2	44	Charged	1	0.962418	44 Charged False True 408 False 38 True True 31 False 3 dtype: int64	1	NA	Charged
SRR12026335	Saccharomyces_cerevisiae_tRNA-Gln-TTG-2	57	Charged	0.0311529	1.62809	57 Charged True True 1954 False True 235 True False 143 False False 28 dtype: int64	0.139111	NA	Charged
SRR12026335	Saccharomyces_cerevisiae_tRNA-Phe-GAA-1	26	35	0.0258606	0.175311	26 35 True False 4261 True 249 False False 9 True 3 dtype: int64	0.121115	26	35
SRR12026335	Saccharomyces_cerevisiae_tRNA-Phe-GAA-1	26	37	0.0117808	4.46132	26 37 True True 3114 False 1396 False False 8 True 4 dtype: int64	0.0634613	26	37
SRR12026335	Saccharomyces_cerevisiae_tRNA-Phe-GAA-1	26	46	0.0406341	0.211488	26 46 True False 4213 True 297 False False 9 True 3 dtype: int64	0.171858	26	46
SRR12026335	Saccharomyces_cerevisiae_tRNA-Phe-GAA-1	26	58	0.000854053	8.73971	26 58 True True 3962 False 544 False False 6 True 5 dtype: int64	0.00662762	26	58
SRR12026335	Saccharomyces_cerevisiae_tRNA-Phe-GAA-1	26	Charged	1	1.15156	26 Charged True False 2978 True 1286 False False 8 True 3 dtype: int64	1	26	Charged
SRR12026335	Saccharomyces_cerevisiae_tRNA-Phe-GAA-1	35	37	4.02e-133	0.00569344	35 37 False True 3354 False 1246 True False 261 True 4 dtype: int64	3.19e-131	35	37
SRR12026335	Saccharomyces_cerevisiae_tRNA-Phe-GAA-1	35	46	0.616702	1.11808	35 46 False False 4287 True 313 True False 245 True 20 dtype: int64	0.866037	35	46
SRR12026335	Saccharomyces_cerevisiae_tRNA-Phe-GAA-1	35	58	0.923018	1.05162	35 58 False True 4031 False 564 True True 233 False 31 dtype: int64	1	35	58
SRR12026335	Saccharomyces_cerevisiae_tRNA-Phe-GAA-1	35	Charged	1	0.996958	35 Charged False False 3036 True 1315 True False 176 True 76 dtype: int64	1	35	Charged
SRR12026335	Saccharomyces_cerevisiae_tRNA-Phe-GAA-1	37	46	0.501142	0.91907	37 46 True False 3214 False False 1406 True True 229 False True 109 dtype: int64	0.78047	37	46
SRR12026335	Saccharomyces_cerevisiae_tRNA-Phe-GAA-1	37	58	0.777845	0.970774	37 58 True True 3015 False True 1330 True False 425 False False 182 dtype: int64	0.947602	37	58
SRR12026335	Saccharomyces_cerevisiae_tRNA-Phe-GAA-1	37	Charged	0.302135	1.0762	37 Charged True False 2245 False False 1022 True True 1000 False True 423 dtype: int64	0.625712	37	Charged
SRR12026335	Saccharomyces_cerevisiae_tRNA-Phe-GAA-1	46	58	0.0969489	0.781242	46 58 False True 4638 False 671 True True 324 False 60 dtype: int64	0.315866	46	58
SRR12026335	Saccharomyces_cerevisiae_tRNA-Phe-GAA-1	46	Charged	0.111305	0.821068	46 Charged False False 3485 True 1542 True False 267 True 97 dtype: int64	0.348144	46	Charged
SRR12026335	Saccharomyces_cerevisiae_tRNA-Phe-GAA-1	58	Charged	1	0.998635	58 Charged True False 3490 True 1527 False False 493 True 216 dtype: int64	1	58	Charged
SRR12026335	Saccharomyces_cerevisiae_tRNA-Trp-CCA-1	9	45	0.884067	0.993111	9 45 True False 37515 False False 6559 True True 3073 False True 541 dtype: int64	1	9	46
SRR12026335	Saccharomyces_cerevisiae_tRNA-Trp-CCA-1	9	57	0.0610915	1.07575	9 57 True True 35716 False True 6189 True False 4871 False False 908 dtype: int64	0.225738	9	58
SRR12026335	Saccharomyces_cerevisiae_tRNA-Trp-CCA-1	9	Charged	0.136375	0.936901	9 Charged True True 35988 False True 6339 True False 4169 False False 688 dtype: int64	0.39105	9	Charged
SRR12026335	Saccharomyces_cerevisiae_tRNA-Trp-CCA-1	45	57	0.919127	1.0065	45 57 False True 42509 False 5889 True True 3451 False 475 dtype: int64	1	46	58
SRR12026335	Saccharomyces_cerevisiae_tRNA-Trp-CCA-1	45	Charged	0.296765	0.944544	45 Charged False True 42980 False 4902 True True 3470 False 419 dtype: int64	0.619694	46	Charged
SRR12026335	Saccharomyces_cerevisiae_tRNA-Trp-CCA-1	57	Charged	0.206083	1.05383	57 Charged True True 45250 False True 6280 True False 5087 False False 744 dtype: int64	0.512332	58	Charged
SRR12026335	Saccharomyces_cerevisiae_mito_tRNA-His-GTG-1	35	Charged	0.829834	1.16495	35 Charged True True 113 False True 97 False 12 True False 12 dtype: int64	0.9759	37	Charged
SRR12026335	Saccharomyces_cerevisiae_tRNA-Tyr-GTA-1	28	60	0.678524	1.12832	28 60 True True 23524 False 5686 False True 66 False 18 dtype: int64	0.900799	26	58
SRR12026335	Saccharomyces_cerevisiae_tRNA-Tyr-GTA-1	28	Charged	1	0.896517	28 Charged True True 26881 False 1947 False True 77 False 5 dtype: int64	1	26	Charged
SRR12026335	Saccharomyces_cerevisiae_tRNA-Tyr-GTA-1	60	Charged	0.344879	0.946765	60 Charged True True 24642 False True 5993 True False 1798 False False 414 dtype: int64	0.668225	58	Charged
SRR12026334	Saccharomyces_cerevisiae_tRNA-Leu-CAA-1	27	38	0.729761	1.09464	27 38 True False 23388 True 12568 False False 55 True 27 dtype: int64	0.929932	26	37
SRR12026334	Saccharomyces_cerevisiae_tRNA-Leu-CAA-1	27	Charged	0.706544	1.15023	27 Charged True True 31682 False 3443 False True 72 False 9 dtype: int64	0.915817	26	Charged
SRR12026334	Saccharomyces_cerevisiae_tRNA-Leu-CAA-1	38	Charged	0.718695	1.01338	38 Charged False True 21561 True True 12162 False False 2384 True False 1327 dtype: int64	0.922326	37	Charged
SRR12026334	Saccharomyces_cerevisiae_tRNA-Ser-TGA-1	26	32	0.168233	1.45947	26 32 True True 5692 False 3271 False True 31 False 26 dtype: int64	0.452581	26	32
SRR12026334	Saccharomyces_cerevisiae_tRNA-Ser-TGA-1	26	Charged	0.431103	1.28234	26 Charged True True 7594 False 1134 False True 47 False 9 dtype: int64	0.738631	26	Charged
SRR12026334	Saccharomyces_cerevisiae_tRNA-Ser-TGA-1	32	Charged	0.563197	1.03838	32 Charged True True 5142 False True 2906 True False 760 False False 446 dtype: int64	0.825098	32	Charged
SRR12026334	Saccharomyces_cerevisiae_tRNA-Ile-TAT-2	46	58	0.197002	0.901812	46 58 False True 4014 True True 1176 False False 788 True False 256 dtype: int64	0.499759	46	58
SRR12026334	Saccharomyces_cerevisiae_tRNA-Ile-TAT-2	46	Charged	0.242199	0.853245	46 Charged False True 4520 True True 1335 False False 234 True False 81 dtype: int64	0.557676	46	Charged
SRR12026334	Saccharomyces_cerevisiae_tRNA-Ile-TAT-2	58	Charged	0.495259	0.888818	58 Charged True True 5155 False True 1032 True False 281 False False 50 dtype: int64	0.776185	58	Charged
SRR12026334	Saccharomyces_cerevisiae_tRNA-Arg-CCG-1	37	Charged	0.0967247	1.24888	37 Charged True True 1455 False True 1349 False 132 True False 114 dtype: int64	0.315866	37	Charged
SRR12026334	Saccharomyces_cerevisiae_tRNA-Gly-GCC-1	9	Charged	0.00319995	0.90454	9 Charged True True 35809 False True 22217 True False 2557 False False 1435 dtype: int64	0.0213167	9	Charged
SRR12026334	Saccharomyces_cerevisiae_tRNA-Gly-CCC-1	9	Charged	0.206437	0.727471	9 Charged False True 2064 True True 390 False False 77 True False 20 dtype: int64	0.512332	9	Charged
SRR12026334	Saccharomyces_cerevisiae_mito_tRNA-Lys-TTT-1	32	Charged	1	1.0509	32 Charged False True 167 False 39 True True 9 False 2 dtype: int64	1	34	Charged
SRR12026334	Saccharomyces_cerevisiae_tRNA-Gln-TTG-3	34	57	6.18e-53	1.68286	34 57 True True 15714 False True 7721 True False 2345 False False 1939 dtype: int64	2.94e-51	34	58
SRR12026334	Saccharomyces_cerevisiae_tRNA-Gln-TTG-3	34	Charged	0.568772	0.970888	34 Charged True True 16594 False True 8834 True False 1275 False False 659 dtype: int64	0.830014	34	Charged
SRR12026334	Saccharomyces_cerevisiae_tRNA-Gln-TTG-3	57	Charged	0.539462	1.04065	57 Charged True True 22272 False True 3993 True False 1683 False False 314 dtype: int64	0.808421	58	Charged
SRR12026334	Saccharomyces_cerevisiae_tRNA-Arg-ACG-2	9	26	0.0759888	5.28606	9 26 True True 1466 False True 416 False 3 True False 2 dtype: int64	0.261761	9	26
SRR12026334	Saccharomyces_cerevisiae_tRNA-Arg-ACG-2	9	58	0.120603	1.3231	9 58 True True 1326 False True 367 True False 142 False False 52 dtype: int64	0.364594	9	58
SRR12026334	Saccharomyces_cerevisiae_tRNA-Arg-ACG-2	9	Charged	0.622416	1.19241	9 Charged True True 1413 False True 395 True False 42 False False 14 dtype: int64	0.87032	9	Charged
SRR12026334	Saccharomyces_cerevisiae_tRNA-Arg-ACG-2	26	58	0.0175373	8.70982	26 58 True True 1951 False 224 False False 3 True 3 dtype: int64	0.0881052	26	58
SRR12026334	Saccharomyces_cerevisiae_tRNA-Arg-ACG-2	58	Charged	0.0287443	0.246386	58 Charged True True 1977 False True 236 True False 68 False False 2 dtype: int64	0.131331	58	Charged
SRR12026334	Saccharomyces_cerevisiae_tRNA-Glu-TTC-2	34	Charged	0.915552	0.966783	34 Charged True True 668 False True 497 True False 57 False False 41 dtype: int64	1	34	Charged
SRR12026334	Saccharomyces_cerevisiae_tRNA-Asp-GTC-1	37	Charged	0.429009	0.970314	37 Charged False True 35254 True True 18537 False False 2148 True False 1164 dtype: int64	0.738631	37	Charged
SRR12026334	Saccharomyces_cerevisiae_tRNA-Ala-AGC-1	9	26	0.830271	1.04983	9 26 True True 27918 False True 13098 True False 67 False False 33 dtype: int64	0.9759	9	26
SRR12026334	Saccharomyces_cerevisiae_tRNA-Ala-AGC-1	9	37	0.0261122	1.0742	9 37 True True 24619 False True 11449 True False 3365 False False 1681 dtype: int64	0.121857	9	37
SRR12026334	Saccharomyces_cerevisiae_tRNA-Ala-AGC-1	9	Charged	0.66343	1.01885	9 Charged True True 25666 False True 12043 True False 1755 False False 839 dtype: int64	0.893133	9	Charged
SRR12026334	Saccharomyces_cerevisiae_tRNA-Ala-AGC-1	26	37	0.891728	1.03526	26 37 True True 40719 False 5827 False True 108 False 16 dtype: int64	1	26	37
SRR12026334	Saccharomyces_cerevisiae_tRNA-Ala-AGC-1	26	Charged	0.35105	1.32804	26 Charged True True 42763 False 2875 False True 112 False 10 dtype: int64	0.67379	26	Charged
SRR12026334	Saccharomyces_cerevisiae_tRNA-Ala-AGC-1	37	Charged	0.654237	0.973115	37 Charged True True 40187 False True 5806 True False 2710 False False 381 dtype: int64	0.889762	37	Charged
SRR12026334	Saccharomyces_cerevisiae_tRNA-Val-CAC-1	26	46	0.0427931	0.869165	26 46 False False 3840 True False 3720 False True 519 True True 437 dtype: int64	0.17868	26	46
SRR12026334	Saccharomyces_cerevisiae_tRNA-Val-CAC-1	26	58	2.15e-31	1.81191	26 58 True True 3362 False True 3052 False 1306 True False 794 dtype: int64	6.34e-30	26	58
SRR12026334	Saccharomyces_cerevisiae_tRNA-Val-CAC-1	26	Charged	0.0197712	0.791994	26 Charged False True 4072 True True 3870 False 234 False False 195 dtype: int64	0.0963891	26	Charged
SRR12026334	Saccharomyces_cerevisiae_tRNA-Val-CAC-1	46	58	0.000528269	0.827711	46 58 False True 6277 False 2015 True True 1578 False 612 dtype: int64	0.00437661	46	58
SRR12026334	Saccharomyces_cerevisiae_tRNA-Val-CAC-1	46	Charged	0.0732777	1.24375	46 Charged False True 7730 True True 2080 False False 416 True False 90 dtype: int64	0.254002	46	Charged
SRR12026334	Saccharomyces_cerevisiae_tRNA-Val-CAC-1	58	Charged	0.959261	1.00666	58 Charged True True 7720 False True 2569 True False 403 False False 135 dtype: int64	1	58	Charged
SRR12026334	Saccharomyces_cerevisiae_tRNA-Ser-GCT-1	26	32	0.117864	1.52354	26 32 True True 7385 False 4277 False True 34 False 30 dtype: int64	0.360057	26	32
SRR12026334	Saccharomyces_cerevisiae_tRNA-Ser-GCT-1	26	67	0.483351	0.682901	26 67 True True 9837 False 1769 False True 57 False 7 dtype: int64	0.768453	26	58
SRR12026334	Saccharomyces_cerevisiae_tRNA-Ser-GCT-1	26	Charged	0.467811	1.31807	26 Charged True True 10418 False 832 False True 57 False 6 dtype: int64	0.760701	26	Charged
SRR12026334	Saccharomyces_cerevisiae_tRNA-Ser-GCT-1	32	67	0.00694133	0.86577	32 67 True True 6396 False True 3812 True False 1219 False False 629 dtype: int64	0.0408368	32	58
SRR12026334	Saccharomyces_cerevisiae_tRNA-Ser-GCT-1	32	Charged	0.115634	0.889491	32 Charged True True 6825 False True 3998 True False 570 False False 297 dtype: int64	0.357415	32	Charged
SRR12026334	Saccharomyces_cerevisiae_tRNA-Ser-GCT-1	67	Charged	0.716821	0.963058	67 Charged True True 11018 False True 1968 True False 872 False False 150 dtype: int64	0.921825	58	Charged
SRR12026334	Saccharomyces_cerevisiae_tRNA-Pro-TGG-2	9	36	0.231986	0.915193	9 36 True True 1060 False 1034 False True 634 False 566 dtype: int64	0.547151	9	37
SRR12026334	Saccharomyces_cerevisiae_tRNA-Pro-TGG-2	9	45	0.520837	1.12443	9 45 True False 1977 False False 1140 True True 117 False True 60 dtype: int64	0.793293	9	46
SRR12026334	Saccharomyces_cerevisiae_tRNA-Pro-TGG-2	9	57	0.908338	0.982426	9 57 True True 1860 False True 1068 True False 234 False False 132 dtype: int64	1	9	58
SRR12026334	Saccharomyces_cerevisiae_tRNA-Pro-TGG-2	9	Charged	1	0.996248	9 Charged True True 1921 False True 1100 True False 149 False False 85 dtype: int64	1	9	Charged
SRR12026334	Saccharomyces_cerevisiae_tRNA-Pro-TGG-2	36	45	0.498875	1.11604	36 45 True False 1710 False False 1625 True True 101 False True 86 dtype: int64	0.778693	37	46
SRR12026334	Saccharomyces_cerevisiae_tRNA-Pro-TGG-2	36	57	0.957407	0.989864	36 57 True True 1607 False True 1520 True False 204 False False 191 dtype: int64	1	37	58
SRR12026334	Saccharomyces_cerevisiae_tRNA-Pro-TGG-2	36	Charged	0.0368096	1.31508	36 Charged True True 1675 False True 1553 False 139 True False 114 dtype: int64	0.159174	37	Charged
SRR12026334	Saccharomyces_cerevisiae_tRNA-Pro-TGG-2	45	57	0.233423	0.770385	45 57 False True 2966 False 369 True True 161 False 26 dtype: int64	0.547727	46	58
SRR12026334	Saccharomyces_cerevisiae_tRNA-Pro-TGG-2	45	Charged	1	1.04545	45 Charged False True 3055 False 240 True True 173 False 13 dtype: int64	1	46	Charged
SRR12026334	Saccharomyces_cerevisiae_tRNA-Pro-TGG-2	57	Charged	1	0.985242	57 Charged True True 2866 False True 362 True False 225 False False 28 dtype: int64	1	58	Charged
SRR12026334	Saccharomyces_cerevisiae_mito_tRNA-Gly-TCC-1	25	Charged	1	1.32959	25 Charged False True 89 True True 71 False False 5 True False 3 dtype: int64	1	26	Charged
SRR12026334	Saccharomyces_cerevisiae_tRNA-Gly-CCC-2	9	Charged	0.00556847	0.551038	9 Charged False True 1707 True True 814 False False 52 True False 45 dtype: int64	0.0339606	9	Charged
SRR12026334	Saccharomyces_cerevisiae_mito_tRNA-Met-CAT-2	37	Charged	0.624355	0.416667	37 Charged True True 10 False True 6 True False 4 False False 1 dtype: int64	0.870837	37	Charged
SRR12026334	Saccharomyces_cerevisiae_mito_tRNA-Leu-TAA-1	26	37	0.678123	2.08333	26 37 True True 50 False 48 False False 4 True 2 dtype: int64	0.900724	26	37
SRR12026334	Saccharomyces_cerevisiae_mito_tRNA-Leu-TAA-1	26	Charged	1	0.56	26 Charged True True 70 False 25 False True 5 False 1 dtype: int64	1	26	Charged
SRR12026334	Saccharomyces_cerevisiae_mito_tRNA-Leu-TAA-1	37	Charged	1	1.05128	37 Charged True True 41 False True 39 False 13 True False 13 dtype: int64	1	37	Charged
SRR12026334	Saccharomyces_cerevisiae_tRNA-Val-AAC-1	9	47	0.572707	0.982268	9 47 True False 28130 False False 15536 True True 3164 False True 1779 dtype: int64	0.832508	9	46
SRR12026334	Saccharomyces_cerevisiae_tRNA-Val-AAC-1	9	59	0.605524	0.985333	9 59 True True 27118 False True 15034 True False 4172 False False 2279 dtype: int64	0.85922	9	58
SRR12026334	Saccharomyces_cerevisiae_tRNA-Val-AAC-1	9	Charged	0.0202823	0.914183	9 Charged True True 28368 False True 15820 True False 2140 False False 1091 dtype: int64	0.09815	9	Charged
SRR12026334	Saccharomyces_cerevisiae_tRNA-Val-AAC-1	47	59	0.219523	0.966214	47 59 False True 48215 True True 11710 False False 7336 True False 1844 dtype: int64	0.530665	46	58
SRR12026334	Saccharomyces_cerevisiae_tRNA-Val-AAC-1	47	Charged	0.19032	0.951229	47 Charged False True 50612 True True 12333 False False 3646 True False 934 dtype: int64	0.488479	46	Charged
SRR12026334	Saccharomyces_cerevisiae_tRNA-Val-AAC-1	59	Charged	0.41689	1.03549	59 Charged True True 57292 False True 8785 True False 4163 False False 661 dtype: int64	0.729146	58	Charged
SRR12026334	Saccharomyces_cerevisiae_tRNA-Pro-TGG-1	9	36	0.296752	1.02349	9 36 True True 11253 False 10515 False True 6623 False 6334 dtype: int64	0.619694	9	37
SRR12026334	Saccharomyces_cerevisiae_tRNA-Pro-TGG-1	9	45	0.355995	0.954308	9 45 True False 20651 False False 12262 True True 1117 False True 695 dtype: int64	0.681283	9	46
SRR12026334	Saccharomyces_cerevisiae_tRNA-Pro-TGG-1	9	57	0.33446	1.03391	9 57 True True 19236 False True 11400 True False 2528 False False 1549 dtype: int64	0.657066	9	58
SRR12026334	Saccharomyces_cerevisiae_tRNA-Pro-TGG-1	9	Charged	0.811973	1.01056	9 Charged True True 19968 False True 11871 True False 1538 False False 924 dtype: int64	0.966248	9	Charged
SRR12026334	Saccharomyces_cerevisiae_tRNA-Pro-TGG-1	36	45	0.177784	0.939544	36 45 True False 19635 False False 17491 True True 1041 False True 987 dtype: int64	0.464974	37	46
SRR12026334	Saccharomyces_cerevisiae_tRNA-Pro-TGG-1	36	57	0.594686	1.017	36 57 True True 18230 False True 16263 True False 2437 False False 2211 dtype: int64	0.849366	37	58
SRR12026334	Saccharomyces_cerevisiae_tRNA-Pro-TGG-1	36	Charged	0.325072	1.03997	36 Charged True True 18987 False True 16909 True False 1449 False False 1342 dtype: int64	0.647671	37	Charged
SRR12026334	Saccharomyces_cerevisiae_tRNA-Pro-TGG-1	45	57	0.231441	0.923022	45 57 False True 34141 False 4610 True True 1873 False 274 dtype: int64	0.546784	46	58
SRR12026334	Saccharomyces_cerevisiae_tRNA-Pro-TGG-1	45	Charged	0.965429	1.01021	45 Charged False True 35570 False 2743 True True 1965 False 150 dtype: int64	1	46	Charged
SRR12026334	Saccharomyces_cerevisiae_tRNA-Pro-TGG-1	57	Charged	0.59356	0.967829	57 Charged True True 35914 False True 5039 True False 2791 False False 379 dtype: int64	0.848608	58	Charged
SRR12026334	Saccharomyces_cerevisiae_tRNA-Thr-TGT-2	25	31	0.0141763	3.02554	25 31 True True 8698 False 559 False True 36 False 7 dtype: int64	0.0737236	26	32
SRR12026334	Saccharomyces_cerevisiae_tRNA-Thr-TGT-2	25	45	0.431057	2.15648	25 45 True False 8375 True 881 False False 41 True 2 dtype: int64	0.738631	26	46
SRR12026334	Saccharomyces_cerevisiae_tRNA-Thr-TGT-2	25	57	0.182759	1.65095	25 57 True True 7977 False 1279 False True 34 False 9 dtype: int64	0.475137	26	58
SRR12026334	Saccharomyces_cerevisiae_tRNA-Thr-TGT-2	25	Charged	0.503428	0.753021	25 Charged True True 6051 False 3048 False True 29 False 11 dtype: int64	0.781253	26	Charged
SRR12026334	Saccharomyces_cerevisiae_tRNA-Thr-TGT-2	31	45	0.351465	0.87672	31 45 True False 8575 True 878 False False 548 True 64 dtype: int64	0.674093	32	46
SRR12026334	Saccharomyces_cerevisiae_tRNA-Thr-TGT-2	31	57	0.00333048	1.38747	31 57 True True 8139 False 1314 False True 500 False 112 dtype: int64	0.0220739	32	58
SRR12026334	Saccharomyces_cerevisiae_tRNA-Thr-TGT-2	31	Charged	0.412049	1.07717	31 Charged True True 6206 False 3113 False True 372 False 201 dtype: int64	0.72545	32	Charged
SRR12026334	Saccharomyces_cerevisiae_tRNA-Thr-TGT-2	45	57	0.576895	1.05851	45 57 False True 8395 False 1444 True True 880 False 143 dtype: int64	0.834705	46	58
SRR12026334	Saccharomyces_cerevisiae_tRNA-Thr-TGT-2	45	Charged	0.0931152	0.888996	45 Charged False True 6452 False 3217 True True 649 False 364 dtype: int64	0.307409	46	Charged
SRR12026334	Saccharomyces_cerevisiae_tRNA-Thr-TGT-2	57	Charged	0.815583	0.987465	57 Charged True True 7001 False 3553 False True 1319 False 661 dtype: int64	0.966463	58	Charged
SRR12026334	Saccharomyces_cerevisiae_tRNA-Leu-TAG-1	27	38	0.226594	0.617268	27 38 True False 10233 True 4211 False False 18 True 12 dtype: int64	0.540576	26	37
SRR12026334	Saccharomyces_cerevisiae_tRNA-Leu-TAG-1	27	67	0.0774658	2.20033	27 67 True True 12060 False 2349 False True 21 False 9 dtype: int64	0.2658	26	58
SRR12026334	Saccharomyces_cerevisiae_tRNA-Leu-TAG-1	27	Charged	0.521186	0.335195	27 Charged True True 12841 False 1321 False True 29 False 1 dtype: int64	0.793293	26	Charged
SRR12026334	Saccharomyces_cerevisiae_tRNA-Leu-TAG-1	38	67	0.424683	1.03938	38 67 False True 9196 True True 3983 False False 1819 True False 758 dtype: int64	0.73493	37	58
SRR12026334	Saccharomyces_cerevisiae_tRNA-Leu-TAG-1	38	Charged	0.434957	1.04935	38 Charged False True 9802 True True 4230 False False 1031 True False 424 dtype: int64	0.74232	37	Charged
SRR12026334	Saccharomyces_cerevisiae_tRNA-Leu-TAG-1	67	Charged	0.0621361	0.874366	67 Charged True True 13386 False True 2669 True False 1434 False False 250 dtype: int64	0.228056	58	Charged
SRR12026334	Saccharomyces_cerevisiae_tRNA-Ile-TAT-1	46	58	0.233844	1.09969	46 58 False True 3604 True True 1143 False False 905 True False 261 dtype: int64	0.548001	46	58
SRR12026334	Saccharomyces_cerevisiae_tRNA-Ile-TAT-1	46	Charged	0.0664956	0.78463	46 Charged False True 4251 True True 1302 False False 228 True False 89 dtype: int64	0.238473	46	Charged
SRR12026334	Saccharomyces_cerevisiae_tRNA-Ile-TAT-1	58	Charged	0.944363	1.00897	58 Charged True True 4730 False True 1155 True False 276 False False 68 dtype: int64	1	58	Charged
SRR12026334	Saccharomyces_cerevisiae_tRNA-Glu-TTC-1	34	Charged	0.00102266	0.884198	34 Charged True True 29000 False True 17320 True False 2208 False False 1166 dtype: int64	0.00780559	34	Charged
SRR12026334	Saccharomyces_cerevisiae_tRNA-Ala-TGC-1	9	26	1	0.968225	9 26 True True 14345 False True 7018 True False 38 False False 18 dtype: int64	1	9	26
SRR12026334	Saccharomyces_cerevisiae_tRNA-Ala-TGC-1	9	Charged	0.890696	0.991461	9 Charged True True 13104 False True 6421 True False 1093 False False 531 dtype: int64	1	9	Charged
SRR12026334	Saccharomyces_cerevisiae_tRNA-Ala-TGC-1	26	Charged	0.0352549	2.12342	26 Charged True True 23384 False 1932 False True 57 False 10 dtype: int64	0.153829	26	Charged
SRR12026334	Saccharomyces_cerevisiae_tRNA-Ser-AGA-2	26	Charged	0.347617	1.18211	26 Charged True True 34757 False 12041 False True 105 False 43 dtype: int64	0.670239	26	Charged
SRR12026334	Saccharomyces_cerevisiae_tRNA-Ile-AAT-1	7	9	0	0.23759	7 9 False True 18226 True True 4818 False 2618 False False 2353 dtype: int64	0	7	9
SRR12026334	Saccharomyces_cerevisiae_tRNA-Ile-AAT-1	7	59	0.95488	0.998	7 59 False True 17456 True True 6306 False False 3119 True False 1129 dtype: int64	1	7	58
SRR12026334	Saccharomyces_cerevisiae_tRNA-Ile-AAT-1	7	Charged	0.85635	1.01012	7 Charged False True 18646 True True 6778 False False 1520 True False 547 dtype: int64	0.994031	7	Charged
SRR12026334	Saccharomyces_cerevisiae_tRNA-Ile-AAT-1	9	59	0.106874	1.06917	9 59 True True 21795 False True 4463 True False 3887 False False 851 dtype: int64	0.338737	9	58
SRR12026334	Saccharomyces_cerevisiae_tRNA-Ile-AAT-1	9	Charged	0.861951	1.01065	9 Charged True True 23372 False True 4802 True False 1883 False False 391 dtype: int64	0.997608	9	Charged
SRR12026334	Saccharomyces_cerevisiae_tRNA-Ile-AAT-1	59	Charged	0.54568	0.968025	59 Charged True True 37136 False True 6458 True False 2887 False False 486 dtype: int64	0.812674	58	Charged
SRR12026334	Saccharomyces_cerevisiae_tRNA-Pro-AGG-1	9	33	0.916964	0.958061	9 33 True True 3330 False True 1789 True False 68 False False 35 dtype: int64	1	9	34
SRR12026334	Saccharomyces_cerevisiae_tRNA-Pro-AGG-1	9	36	0.22239	1.07498	9 36 True True 1792 False 1606 False True 929 False 895 dtype: int64	0.534635	9	37
SRR12026334	Saccharomyces_cerevisiae_tRNA-Pro-AGG-1	9	45	0.881268	1.01811	9 45 True False 3078 False False 1655 True True 320 False True 169 dtype: int64	1	9	46
SRR12026334	Saccharomyces_cerevisiae_tRNA-Pro-AGG-1	9	57	0.0996197	0.816765	9 57 True False 3206 False False 1700 True True 191 False True 124 dtype: int64	0.321584	9	58
SRR12026334	Saccharomyces_cerevisiae_tRNA-Pro-AGG-1	9	Charged	0.058071	1.23993	9 Charged True True 3146 False True 1668 True False 216 False False 142 dtype: int64	0.216876	9	Charged
SRR12026334	Saccharomyces_cerevisiae_tRNA-Pro-AGG-1	33	36	5.34e-16	6.48991	33 36 True True 3105 False 2751 False False 92 True 16 dtype: int64	1.05e-14	34	37
SRR12026334	Saccharomyces_cerevisiae_tRNA-Pro-AGG-1	33	45	0.401616	1.46267	33 45 True False 5317 True 539 False False 101 True 7 dtype: int64	0.716585	34	46
SRR12026334	Saccharomyces_cerevisiae_tRNA-Pro-AGG-1	33	57	0.065722	3.46197	33 57 True False 5496 True 359 False False 106 True 2 dtype: int64	0.236672	34	58
SRR12026334	Saccharomyces_cerevisiae_tRNA-Pro-AGG-1	33	Charged	0.848539	1.05966	33 Charged True True 5391 False 407 False True 100 False 8 dtype: int64	0.988201	34	Charged
SRR12026334	Saccharomyces_cerevisiae_tRNA-Pro-AGG-1	36	45	0.121197	0.869487	36 45 True False 2960 False False 2592 True 283 True True 281 dtype: int64	0.365544	37	46
SRR12026334	Saccharomyces_cerevisiae_tRNA-Pro-AGG-1	36	57	0.62876	1.05829	36 57 True False 3040 False False 2705 True True 201 False True 169 dtype: int64	0.875116	37	58
SRR12026334	Saccharomyces_cerevisiae_tRNA-Pro-AGG-1	36	Charged	1	0.998669	36 Charged True True 2986 False True 2646 True False 226 False False 200 dtype: int64	1	37	Charged
SRR12026334	Saccharomyces_cerevisiae_tRNA-Pro-AGG-1	45	57	0.128067	1.27347	45 57 False False 5425 True False 639 False True 340 True True 51 dtype: int64	0.377142	46	58
SRR12026334	Saccharomyces_cerevisiae_tRNA-Pro-AGG-1	45	Charged	0.875067	0.972124	45 Charged False True 5305 True True 632 False False 408 True False 50 dtype: int64	1	46	Charged
SRR12026334	Saccharomyces_cerevisiae_tRNA-Pro-AGG-1	57	Charged	0.608074	1.1569	57 Charged False True 5666 False 437 True True 360 False 24 dtype: int64	0.860525	58	Charged
SRR12026334	Saccharomyces_cerevisiae_tRNA-His-GTG-1	38	Charged	0.494069	1.01995	38 Charged False True 14785 True True 8732 False False 4314 True False 2498 dtype: int64	0.77584	37	Charged
SRR12026334	Saccharomyces_cerevisiae_tRNA-Met-CAT-1	26	46	0.826255	0.948788	26 46 True False 14977 True 1470 False False 58 True 6 dtype: int64	0.973952	26	46
SRR12026334	Saccharomyces_cerevisiae_tRNA-Met-CAT-1	26	58	0.00429579	2.29363	26 58 True True 14050 False 2397 False True 46 False 18 dtype: int64	0.0274972	26	58
SRR12026334	Saccharomyces_cerevisiae_tRNA-Met-CAT-1	26	Charged	0.623417	1.15687	26 Charged True True 14919 False 1240 False True 52 False 5 dtype: int64	0.870456	26	Charged
SRR12026334	Saccharomyces_cerevisiae_tRNA-Met-CAT-1	46	58	0.781021	1.02276	46 58 False True 15239 False 2660 True True 1541 False 263 dtype: int64	0.951029	46	58
SRR12026334	Saccharomyces_cerevisiae_tRNA-Met-CAT-1	46	Charged	0.813729	1.02609	46 Charged False True 16252 True True 1645 False False 1328 True False 131 dtype: int64	0.966463	46	Charged
SRR12026334	Saccharomyces_cerevisiae_tRNA-Met-CAT-1	58	Charged	0.168819	1.10072	58 Charged True True 18030 False True 3126 True False 1441 False False 275 dtype: int64	0.452743	58	Charged
SRR12026334	Saccharomyces_cerevisiae_tRNA-Phe-GAA-2	26	35	1	1.29192	26 35 True False 29458 True 1679 False False 68 True 3 dtype: int64	1	26	35
SRR12026334	Saccharomyces_cerevisiae_tRNA-Phe-GAA-2	26	37	0.438662	1.23856	26 37 True True 21641 False 9496 False True 46 False 25 dtype: int64	0.743312	26	37
SRR12026334	Saccharomyces_cerevisiae_tRNA-Phe-GAA-2	26	46	0.372691	1.905	26 46 True False 28723 True 2414 False False 68 True 3 dtype: int64	0.69253	26	46
SRR12026334	Saccharomyces_cerevisiae_tRNA-Phe-GAA-2	26	58	0.11488	1.60433	26 58 True True 27003 False 4134 False True 57 False 14 dtype: int64	0.35677	26	58
SRR12026334	Saccharomyces_cerevisiae_tRNA-Phe-GAA-2	26	Charged	0.268109	0.735823	26 Charged True False 21180 True 9191 False False 39 True 23 dtype: int64	0.59114	26	Charged
SRR12026334	Saccharomyces_cerevisiae_tRNA-Phe-GAA-2	35	37	0	0.0105571	35 37 False True 23632 False 8676 True False 1704 True 49 dtype: int64	0	35	37
SRR12026334	Saccharomyces_cerevisiae_tRNA-Phe-GAA-2	35	46	0.435878	0.924453	35 46 False False 29791 True 2517 True False 1626 True 127 dtype: int64	0.742438	35	46
SRR12026334	Saccharomyces_cerevisiae_tRNA-Phe-GAA-2	35	58	0.856963	1.0159	35 58 False True 27992 False 4316 True True 1522 False 231 dtype: int64	0.994031	35	58
SRR12026334	Saccharomyces_cerevisiae_tRNA-Phe-GAA-2	35	Charged	0.667957	1.02349	35 Charged False False 21848 True 9641 True False 1189 True 537 dtype: int64	0.895536	35	Charged
SRR12026334	Saccharomyces_cerevisiae_tRNA-Phe-GAA-2	37	46	0.39413	0.963328	37 46 True False 22477 False False 9617 True True 1871 False True 831 dtype: int64	0.713577	37	46
SRR12026334	Saccharomyces_cerevisiae_tRNA-Phe-GAA-2	37	58	0.00157412	1.11371	37 58 True True 21182 False True 8957 True False 3166 False False 1491 dtype: int64	0.0112597	37	58
SRR12026334	Saccharomyces_cerevisiae_tRNA-Phe-GAA-2	37	Charged	0.77747	0.99269	37 Charged True False 16480 True 7274 False False 7044 True 3132 dtype: int64	0.947587	37	Charged
SRR12026334	Saccharomyces_cerevisiae_tRNA-Phe-GAA-2	46	58	0.745629	1.01981	46 58 False True 32091 False 5069 True True 2731 False 423 dtype: int64	0.932939	46	58
SRR12026334	Saccharomyces_cerevisiae_tRNA-Phe-GAA-2	46	Charged	0.501546	1.02803	46 Charged False False 25165 True 11068 True False 2121 True 959 dtype: int64	0.78047	46	Charged
SRR12026334	Saccharomyces_cerevisiae_tRNA-Phe-GAA-2	58	Charged	0.792926	1.0087	58 Charged True False 25084 True 11122 False False 3963 True 1742 dtype: int64	0.957951	58	Charged
SRR12026334	Saccharomyces_cerevisiae_tRNA-Arg-ACG-1	9	26	0.840828	1.06069	9 26 True True 15446 False True 3758 True False 31 False False 8 dtype: int64	0.984475	9	26
SRR12026334	Saccharomyces_cerevisiae_tRNA-Arg-ACG-1	9	58	0.430958	1.04217	9 58 True True 13338 False True 3225 True False 2139 False False 539 dtype: int64	0.738631	9	58
SRR12026334	Saccharomyces_cerevisiae_tRNA-Arg-ACG-1	9	Charged	0.344265	0.90855	9 Charged True True 14721 False True 3571 True False 608 False False 134 dtype: int64	0.667619	9	Charged
SRR12026334	Saccharomyces_cerevisiae_tRNA-Arg-ACG-1	26	58	0.193753	1.59645	26 58 True True 19364 False 3119 False True 35 False 9 dtype: int64	0.494391	26	58
SRR12026334	Saccharomyces_cerevisiae_tRNA-Arg-ACG-1	58	Charged	0.924225	0.984258	58 Charged True True 20697 False True 3385 True False 820 False False 132 dtype: int64	1	58	Charged
SRR12026334	Saccharomyces_cerevisiae_tRNA-Lys-TTT-1	26	34	0.671492	0.84439	26 34 True True 12994 False 5726 False True 43 False 16 dtype: int64	0.896464	26	34
SRR12026334	Saccharomyces_cerevisiae_tRNA-Lys-TTT-1	26	46	0.823778	0.93279	26 46 True False 16932 True 1788 False False 53 True 6 dtype: int64	0.97359	26	46
SRR12026334	Saccharomyces_cerevisiae_tRNA-Lys-TTT-1	26	58	0.853772	1.05068	26 58 True True 15982 False 2738 False True 50 False 9 dtype: int64	0.991648	26	58
SRR12026334	Saccharomyces_cerevisiae_tRNA-Lys-TTT-1	26	Charged	0.795457	1.03017	26 Charged True True 17182 False 1213 False True 55 False 4 dtype: int64	0.959632	26	Charged
SRR12026334	Saccharomyces_cerevisiae_tRNA-Lys-TTT-1	34	46	0.00669793	0.89254	34 46 True False 19838 False False 10055 True True 1731 False True 983 dtype: int64	0.0394936	34	46
SRR12026334	Saccharomyces_cerevisiae_tRNA-Lys-TTT-1	34	58	0.676348	1.01433	34 58 True True 18490 False True 9443 True False 3079 False False 1595 dtype: int64	0.899125	34	58
SRR12026334	Saccharomyces_cerevisiae_tRNA-Lys-TTT-1	34	Charged	0.942399	0.995307	34 Charged True True 19833 False True 10146 True False 1363 False False 694 dtype: int64	1	34	Charged
SRR12026334	Saccharomyces_cerevisiae_tRNA-Lys-TTT-1	46	58	0.872255	0.991972	46 58 False True 28407 False 4755 True True 2649 False 447 dtype: int64	1	46	58
SRR12026334	Saccharomyces_cerevisiae_tRNA-Lys-TTT-1	46	Charged	0.699312	0.970477	46 Charged False True 30492 True True 2850 False False 2087 True False 201 dtype: int64	0.912382	46	Charged
SRR12026334	Saccharomyces_cerevisiae_tRNA-Lys-TTT-1	58	Charged	0.839347	1.01157	58 Charged True True 32494 False True 5409 True False 2227 False False 375 dtype: int64	0.983181	58	Charged
SRR12026334	Saccharomyces_cerevisiae_mito_tRNA-Ser-TGA-1	26	Charged	0.660838	1.79412	26 Charged True True 61 False 51 False False 3 True 2 dtype: int64	0.892049	26	Charged
SRR12026334	Saccharomyces_cerevisiae_mito_tRNA-Ser-TGA-1	37	Charged	0.150765	0.483871	37 Charged False True 62 False 45 True False 12 True 8 dtype: int64	0.419449	37	Charged
SRR12026334	Saccharomyces_cerevisiae_mito_tRNA-Gln-TTG-1	33	Charged	0.225388	3	33 Charged False True 57 False 19 True True 18 False 2 dtype: int64	0.538381	34	Charged
SRR12026334	Saccharomyces_cerevisiae_tRNA-Val-TAC-1	25	27	6.85e-08	21.1148	25 27 False True 15040 True True 1159 False False 274 True False 1 dtype: int64	8.88e-07	24	26
SRR12026334	Saccharomyces_cerevisiae_tRNA-Val-TAC-1	25	59	0.352438	0.924221	25 59 False True 13221 False 2088 True True 989 False 169 dtype: int64	0.674968	24	58
SRR12026334	Saccharomyces_cerevisiae_tRNA-Val-TAC-1	25	Charged	0.287439	0.865188	25 Charged False True 14307 True True 1072 False False 739 True False 64 dtype: int64	0.612238	24	Charged
SRR12026334	Saccharomyces_cerevisiae_tRNA-Val-TAC-1	27	59	3.26e-09	2.37761	27 59 True True 14293 False 2221 False True 203 False 75 dtype: int64	4.72e-08	26	58
SRR12026334	Saccharomyces_cerevisiae_tRNA-Val-TAC-1	27	Charged	0.0460475	1.62718	27 Charged True True 15435 False 800 False True 249 False 21 dtype: int64	0.187364	26	Charged
SRR12026334	Saccharomyces_cerevisiae_tRNA-Val-TAC-1	59	Charged	0.726193	1.03411	59 Charged True True 14892 False True 2350 True False 766 False False 125 dtype: int64	0.927105	58	Charged
SRR12026334	Saccharomyces_cerevisiae_mito_tRNA-Ala-TGC-1	26	Charged	0.424953	2.33333	26 Charged True True 70 False 6 False True 5 False 1 dtype: int64	0.73493	26	Charged
SRR12026334	Saccharomyces_cerevisiae_tRNA-Lys-CTT-1	9	26	0.387583	1.23324	9 26 False True 23417 True True 18526 False False 53 True False 34 dtype: int64	0.708584	9	26
SRR12026334	Saccharomyces_cerevisiae_tRNA-Lys-CTT-1	9	46	0.0300718	0.922236	9 46 False False 21627 True False 17209 False True 1841 True True 1351 dtype: int64	0.135972	9	46
SRR12026334	Saccharomyces_cerevisiae_tRNA-Lys-CTT-1	9	58	4.39e-18	1.18882	9 58 False False 14194 True False 10447 False True 9271 True True 8112 dtype: int64	9.12e-17	9	58
SRR12026334	Saccharomyces_cerevisiae_tRNA-Lys-CTT-1	9	Charged	0.187071	0.944846	9 Charged False True 21837 True True 17279 False False 1292 True False 1082 dtype: int64	0.482038	9	Charged
SRR12026334	Saccharomyces_cerevisiae_tRNA-Lys-CTT-1	26	46	0.858428	0.95187	26 46 True False 48487 True 3956 False False 105 True 9 dtype: int64	0.994849	26	46
SRR12026334	Saccharomyces_cerevisiae_tRNA-Lys-CTT-1	26	58	0.253842	0.795984	26 58 True False 30552 True 21887 False False 60 True 54 dtype: int64	0.571418	26	58
SRR12026334	Saccharomyces_cerevisiae_tRNA-Lys-CTT-1	26	Charged	1	0.972997	26 Charged True True 48890 False 2927 False True 103 False 6 dtype: int64	1	26	Charged
SRR12026334	Saccharomyces_cerevisiae_tRNA-Lys-CTT-1	46	58	0.0231852	1.07415	46 58 False False 32113 True 23315 True False 2503 True 1952 dtype: int64	0.109962	46	58
SRR12026334	Saccharomyces_cerevisiae_tRNA-Lys-CTT-1	46	Charged	0.323521	1.07351	46 Charged False True 51680 True True 4183 False False 3077 True False 232 dtype: int64	0.646447	46	Charged
SRR12026334	Saccharomyces_cerevisiae_tRNA-Lys-CTT-1	58	Charged	0.000133725	0.874096	58 Charged False True 34604 True True 24719 False False 1915 True False 1565 dtype: int64	0.00119485	58	Charged
SRR12026334	Saccharomyces_cerevisiae_tRNA-Thr-AGT-1	9	26	0.143934	1.35947	9 26 False True 25515 True True 8740 False False 127 True False 32 dtype: int64	0.407372	9	26
SRR12026334	Saccharomyces_cerevisiae_tRNA-Thr-AGT-1	9	32	8.81e-09	1.42649	9 32 False True 24320 True True 8450 False False 1322 True False 322 dtype: int64	1.25e-07	9	32
SRR12026334	Saccharomyces_cerevisiae_tRNA-Thr-AGT-1	9	58	0.281881	0.965966	9 58 False True 21030 True True 7149 False False 4609 True False 1622 dtype: int64	0.606879	9	58
SRR12026334	Saccharomyces_cerevisiae_tRNA-Thr-AGT-1	9	Charged	0.0509572	0.95205	9 Charged False True 14121 False 10888 True True 4755 False 3851 dtype: int64	0.200309	9	Charged
SRR12026334	Saccharomyces_cerevisiae_tRNA-Thr-AGT-1	26	32	3.08e-05	2.91611	26 32 True True 36807 False 1889 False True 147 False 22 dtype: int64	0.000300996	26	32
SRR12026334	Saccharomyces_cerevisiae_tRNA-Thr-AGT-1	26	58	0.160943	1.30702	26 58 True True 31662 False 7027 False True 131 False 38 dtype: int64	0.439184	26	58
SRR12026334	Saccharomyces_cerevisiae_tRNA-Thr-AGT-1	26	Charged	0.341164	0.855679	26 Charged True True 21105 False 16700 False True 96 False 65 dtype: int64	0.663626	26	Charged
SRR12026334	Saccharomyces_cerevisiae_tRNA-Thr-AGT-1	32	58	4.35e-05	1.26123	32 58 True True 31569 False 6952 False True 1577 False 438 dtype: int64	0.000420201	32	58
SRR12026334	Saccharomyces_cerevisiae_tRNA-Thr-AGT-1	32	Charged	0.127124	1.07597	32 Charged True True 20941 False 16804 False True 1003 False 866 dtype: int64	0.375211	32	Charged
SRR12026334	Saccharomyces_cerevisiae_tRNA-Thr-AGT-1	58	Charged	0.297065	1.02557	58 Charged True True 21425 False 16826 False True 4795 False 3862 dtype: int64	0.619694	58	Charged
SRR12026334	Saccharomyces_cerevisiae_tRNA-Gln-CTG-1	42	51	0	289746	42 51 True True 14928 False False 8909 True 51 True False 9 dtype: int64	0	42	52
SRR12026334	Saccharomyces_cerevisiae_tRNA-Gln-CTG-1	42	57	2.97e-34	0.597929	42 57 True True 12766 False True 8133 True False 2171 False False 827 dtype: int64	9.47e-33	42	58
SRR12026334	Saccharomyces_cerevisiae_tRNA-Gln-CTG-1	42	66	0	184901	42 66 True True 14903 False False 8871 True 65 True False 11 dtype: int64	0	42	67
SRR12026334	Saccharomyces_cerevisiae_tRNA-Gln-CTG-1	42	Charged	1.53e-14	0.644676	42 Charged True True 13782 False True 8430 True False 1093 False False 431 dtype: int64	2.85e-13	42	Charged
SRR12026334	Saccharomyces_cerevisiae_tRNA-Gln-CTG-1	51	57	1.31e-32	0.608965	51 57 True True 12809 False True 8307 True False 2170 False False 857 dtype: int64	4.13e-31	52	58
SRR12026334	Saccharomyces_cerevisiae_tRNA-Gln-CTG-1	51	66	0	454049	51 66 True True 14944 False False 9115 True 25 True False 12 dtype: int64	0	52	67
SRR12026334	Saccharomyces_cerevisiae_tRNA-Gln-CTG-1	51	Charged	3.71e-15	0.638853	51 Charged True True 13821 False True 8626 True False 1096 False False 437 dtype: int64	6.99e-14	52	Charged
SRR12026334	Saccharomyces_cerevisiae_tRNA-Gln-CTG-1	57	66	1.37e-32	0.609916	57 66 True True 12803 False 8383 False True 2166 False 865 dtype: int64	4.22e-31	58	67
SRR12026334	Saccharomyces_cerevisiae_tRNA-Gln-CTG-1	57	Charged	0.576865	1.04429	57 Charged True True 19752 False True 2811 True False 1339 False False 199 dtype: int64	0.834705	58	Charged
SRR12026334	Saccharomyces_cerevisiae_tRNA-Gln-CTG-1	66	Charged	8.25e-16	0.635082	66 Charged True True 13834 False True 8904 True False 1096 False False 448 dtype: int64	1.59e-14	67	Charged
SRR12026334	Saccharomyces_cerevisiae_tRNA-Thr-TGT-1	25	31	0.087125	4.87218	25 31 True True 1620 False 95 False True 7 False 2 dtype: int64	0.29327	26	32
SRR12026334	Saccharomyces_cerevisiae_tRNA-Thr-TGT-1	25	45	0.572563	0.789238	25 45 True False 1561 True 154 False False 8 True 1 dtype: int64	0.832508	26	46
SRR12026334	Saccharomyces_cerevisiae_tRNA-Thr-TGT-1	25	57	0.634763	1.58451	25 57 True True 1453 False 262 False True 7 False 2 dtype: int64	0.879265	26	58
SRR12026334	Saccharomyces_cerevisiae_tRNA-Thr-TGT-1	25	Charged	0.14766	2.77514	25 Charged True True 1170 False 527 False False 5 True 4 dtype: int64	0.413448	26	Charged
SRR12026334	Saccharomyces_cerevisiae_tRNA-Thr-TGT-1	31	45	0.593365	1.37745	31 45 True False 1593 True 160 False False 96 True 7 dtype: int64	0.848608	32	46
SRR12026334	Saccharomyces_cerevisiae_tRNA-Thr-TGT-1	31	57	0.0670769	1.61434	31 57 True True 1488 False 265 False True 80 False 23 dtype: int64	0.239247	32	58
SRR12026334	Saccharomyces_cerevisiae_tRNA-Thr-TGT-1	31	Charged	0.734915	1.09524	31 Charged True True 1196 False 546 False True 64 False 32 dtype: int64	0.932628	32	Charged
SRR12026334	Saccharomyces_cerevisiae_tRNA-Thr-TGT-1	45	57	0.160767	0.744186	45 57 False True 1548 False 280 True True 144 False 35 dtype: int64	0.439184	46	58
SRR12026334	Saccharomyces_cerevisiae_tRNA-Thr-TGT-1	45	Charged	1	0.995951	45 Charged False True 1235 False 574 True True 120 False 56 dtype: int64	1	46	Charged
SRR12026334	Saccharomyces_cerevisiae_tRNA-Thr-TGT-1	57	Charged	0.109157	1.21801	57 Charged True True 1307 False 582 False True 236 False 128 dtype: int64	0.34382	58	Charged
SRR12026334	Saccharomyces_cerevisiae_mito_tRNA-Tyr-GTA-1	28	Charged	1	1.05333	28 Charged True True 79 False 25 False True 3 False 1 dtype: int64	1	26	Charged
SRR12026334	Saccharomyces_cerevisiae_mito_tRNA-Tyr-GTA-1	59	Charged	1	0.835052	59 Charged False True 97 False 27 True True 6 False 2 dtype: int64	1	48	Charged
SRR12026334	Saccharomyces_cerevisiae_mito_tRNA-Glu-TTC-1	33	Charged	0.0741995	3.11475	33 Charged False True 183 True True 45 False False 38 True False 3 dtype: int64	0.255934	34	Charged
SRR12026334	Saccharomyces_cerevisiae_tRNA-Cys-GCA-1	45	57	0.517325	0.968242	45 57 False True 14020 True True 3001 False False 2705 True False 598 dtype: int64	0.790634	46	58
SRR12026334	Saccharomyces_cerevisiae_tRNA-Cys-GCA-1	45	Charged	0.463792	1.04191	45 Charged False True 14207 True True 3083 False False 2223 True False 463 dtype: int64	0.759829	46	Charged
SRR12026334	Saccharomyces_cerevisiae_tRNA-Cys-GCA-1	57	Charged	0.895676	0.992018	57 Charged True True 16194 False True 3239 True False 2525 False False 501 dtype: int64	1	58	Charged
SRR12026334	Saccharomyces_cerevisiae_tRNA-Asn-GTT-1	9	27	0.799444	1.42296	9 27 False True 29499 True True 1908 False False 66 True False 3 dtype: int64	0.960948	9	26
SRR12026334	Saccharomyces_cerevisiae_tRNA-Asn-GTT-1	9	59	0.380488	1.06284	9 59 False True 24918 False 4642 True True 1626 False 285 dtype: int64	0.703592	9	58
SRR12026334	Saccharomyces_cerevisiae_tRNA-Asn-GTT-1	9	Charged	0.201312	1.12733	9 Charged False True 26874 False 2304 True True 1762 False 134 dtype: int64	0.506278	9	Charged
SRR12026334	Saccharomyces_cerevisiae_tRNA-Asn-GTT-1	27	59	0.20084	1.4618	27 59 True True 31011 False 5753 False True 59 False 16 dtype: int64	0.506159	26	58
SRR12026334	Saccharomyces_cerevisiae_tRNA-Asn-GTT-1	27	Charged	0.486222	0.57085	27 Charged True True 33518 False 2796 False True 63 False 3 dtype: int64	0.770072	26	Charged
SRR12026334	Saccharomyces_cerevisiae_tRNA-Asn-GTT-1	59	Charged	0.118526	0.923682	59 Charged True True 33707 False True 6378 True False 2815 False False 492 dtype: int64	0.360441	58	Charged
SRR12026334	Saccharomyces_cerevisiae_tRNA-Arg-CCT-1	9	23	0.0472461	0.754421	9 23 False False 2796 True False 1471 False True 194 True True 77 dtype: int64	0.190172	9	24
SRR12026334	Saccharomyces_cerevisiae_tRNA-Arg-CCT-1	9	25	0.536561	1.40785	9 25 False True 2971 True True 1541 False False 19 True False 7 dtype: int64	0.804996	9	26
SRR12026334	Saccharomyces_cerevisiae_tRNA-Arg-CCT-1	9	31	0.740943	1.02358	9 31 False True 1970 True True 1028 False False 1020 True False 520 dtype: int64	0.932939	9	32
SRR12026334	Saccharomyces_cerevisiae_tRNA-Arg-CCT-1	9	57	0.638664	1.06693	9 57 False False 2821 True False 1455 False True 169 True True 93 dtype: int64	0.880091	9	58
SRR12026334	Saccharomyces_cerevisiae_tRNA-Arg-CCT-1	9	Charged	0.0358572	1.42303	9 Charged False True 2822 True True 1481 False False 141 True False 52 dtype: int64	0.155421	9	Charged
SRR12026334	Saccharomyces_cerevisiae_tRNA-Arg-CCT-1	23	31	0.00751059	1.43531	23 31 False True 3030 False 1613 True True 213 False 79 dtype: int64	0.0437923	24	32
SRR12026334	Saccharomyces_cerevisiae_tRNA-Arg-CCT-1	23	57	0.695908	1.09381	23 57 False False 4379 True False 274 False True 263 True True 18 dtype: int64	0.910488	24	58
SRR12026334	Saccharomyces_cerevisiae_tRNA-Arg-CCT-1	23	Charged	0.65498	0.887788	23 Charged False True 4403 True True 275 False False 199 True False 14 dtype: int64	0.89031	24	Charged
SRR12026334	Saccharomyces_cerevisiae_tRNA-Arg-CCT-1	25	31	0.45772	1.31896	25 31 True True 3333 False 1729 False True 19 False 13 dtype: int64	0.754349	26	32
SRR12026334	Saccharomyces_cerevisiae_tRNA-Arg-CCT-1	31	57	0.415892	1.11921	31 57 True False 3279 False False 1727 True True 204 False True 96 dtype: int64	0.728786	32	58
SRR12026334	Saccharomyces_cerevisiae_tRNA-Arg-CCT-1	31	Charged	0.203329	1.20063	31 Charged True True 3316 False True 1707 True False 144 False False 89 dtype: int64	0.508969	32	Charged
SRR12026334	Saccharomyces_cerevisiae_tRNA-Arg-CCT-1	57	Charged	0.0648134	0.62859	57 Charged False True 5260 True True 298 False False 233 True False 21 dtype: int64	0.234691	58	Charged
SRR12026334	Saccharomyces_cerevisiae_tRNA-Arg-TCT-1	9	25	0.575252	1.16271	9 25 True True 32078 False True 8141 True False 61 False False 18 dtype: int64	0.833892	9	26
SRR12026334	Saccharomyces_cerevisiae_tRNA-Arg-TCT-1	9	57	0.675116	0.985588	9 57 True True 26871 False True 6838 True False 5263 False False 1320 dtype: int64	0.898096	9	58
SRR12026334	Saccharomyces_cerevisiae_tRNA-Arg-TCT-1	9	Charged	0.214597	1.06393	9 Charged True True 29636 False True 7480 True False 2037 False False 547 dtype: int64	0.523037	9	Charged
SRR12026334	Saccharomyces_cerevisiae_tRNA-Arg-TCT-1	25	57	0.204124	1.40437	25 57 True True 37463 False 7410 False True 72 False 20 dtype: int64	0.508969	26	58
SRR12026334	Saccharomyces_cerevisiae_tRNA-Arg-TCT-1	25	Charged	0.0134992	2.30098	25 Charged True True 41387 False 2840 False True 76 False 12 dtype: int64	0.0705408	26	Charged
SRR12026334	Saccharomyces_cerevisiae_tRNA-Arg-TCT-1	57	Charged	0.0219226	0.893837	57 Charged True True 41382 False True 8422 True False 2897 False False 527 dtype: int64	0.104924	58	Charged
SRR12026334	Saccharomyces_cerevisiae_tRNA-Leu-GAG-1	27	38	0.724551	0.650488	27 38 True True 2533 False 1298 False True 6 False 2 dtype: int64	0.927105	26	37
SRR12026334	Saccharomyces_cerevisiae_tRNA-Leu-GAG-1	27	67	1	0.500168	27 67 True True 2969 False 848 False True 7 False 1 dtype: int64	1	26	58
SRR12026334	Saccharomyces_cerevisiae_tRNA-Leu-GAG-1	38	67	0.842304	1.01822	38 67 True True 2137 False True 1058 True False 609 False False 307 dtype: int64	0.98549	37	58
SRR12026334	Saccharomyces_cerevisiae_tRNA-Leu-GAG-1	38	Charged	0.229046	0.810426	38 Charged True True 2562 False True 1279 True False 131 False False 53 dtype: int64	0.542664	37	Charged
SRR12026334	Saccharomyces_cerevisiae_tRNA-Leu-GAG-1	67	Charged	0.553357	0.88795	67 Charged True True 3379 False True 974 True False 168 False False 43 dtype: int64	0.817647	58	Charged
SRR12026334	Saccharomyces_cerevisiae_tRNA-iMet-CAT-1	9	25	0.210954	1.5766	9 25 True True 6879 False True 1818 True False 24 False False 10 dtype: int64	0.51857	9	26
SRR12026334	Saccharomyces_cerevisiae_tRNA-iMet-CAT-1	9	45	0.491345	1.07265	9 45 True False 6271 False False 1671 True True 632 False True 157 dtype: int64	0.774438	9	46
SRR12026334	Saccharomyces_cerevisiae_tRNA-iMet-CAT-1	9	57	0.556402	0.965805	9 57 True True 4624 False 2276 False True 1239 False 589 dtype: int64	0.818991	9	58
SRR12026334	Saccharomyces_cerevisiae_tRNA-iMet-CAT-1	9	Charged	0.682301	1.04486	9 Charged True True 6314 False True 1626 True False 498 False False 134 dtype: int64	0.903544	9	Charged
SRR12026334	Saccharomyces_cerevisiae_tRNA-iMet-CAT-1	25	45	0.376503	0.626447	25 45 True False 8500 True 832 False False 32 True 5 dtype: int64	0.698838	26	46
SRR12026334	Saccharomyces_cerevisiae_tRNA-iMet-CAT-1	25	57	0.0532728	1.92367	25 57 True True 6250 False 3078 False True 19 False 18 dtype: int64	0.206009	26	58
SRR12026334	Saccharomyces_cerevisiae_tRNA-iMet-CAT-1	45	57	0.0112348	0.829955	45 57 False True 5987 False 2937 True True 560 False 331 dtype: int64	0.0610221	46	58
SRR12026334	Saccharomyces_cerevisiae_tRNA-iMet-CAT-1	45	Charged	0.687283	0.949744	45 Charged False True 8106 True True 811 False False 655 True False 69 dtype: int64	0.903615	46	Charged
SRR12026334	Saccharomyces_cerevisiae_tRNA-iMet-CAT-1	57	Charged	1	1.00123	57 Charged True True 6464 False True 3377 True False 520 False False 272 dtype: int64	1	58	Charged
SRR12026334	Saccharomyces_cerevisiae_tRNA-Ser-CGA-1	26	32	0.166102	0.530485	26 32 True True 3090 False 1102 False True 37 False 7 dtype: int64	0.448305	26	32
SRR12026334	Saccharomyces_cerevisiae_tRNA-Ser-CGA-1	26	67	0.198342	1.53243	26 67 True True 3257 False 921 False True 30 False 13 dtype: int64	0.502672	26	58
SRR12026334	Saccharomyces_cerevisiae_tRNA-Ser-CGA-1	26	Charged	0.117083	1.89487	26 Charged True True 3695 False 390 False True 35 False 7 dtype: int64	0.358926	26	Charged
SRR12026334	Saccharomyces_cerevisiae_tRNA-Ser-CGA-1	32	67	0.296861	0.91404	32 67 True True 2521 False True 894 True False 725 False False 235 dtype: int64	0.619694	32	58
SRR12026334	Saccharomyces_cerevisiae_tRNA-Ser-CGA-1	32	Charged	1	1.00209	32 Charged True True 2865 False True 1003 True False 305 False False 107 dtype: int64	1	32	Charged
SRR12026334	Saccharomyces_cerevisiae_tRNA-Ser-CGA-1	67	Charged	0.133175	1.18945	67 Charged True True 3473 False True 889 True False 358 False False 109 dtype: int64	0.38696	58	Charged
SRR12026334	Saccharomyces_cerevisiae_tRNA-Gln-TTG-1	34	57	0.000959204	1.44772	34 57 True True 3164 False True 846 True False 341 False False 132 dtype: int64	0.00736421	34	58
SRR12026334	Saccharomyces_cerevisiae_tRNA-Gln-TTG-1	34	Charged	0.269272	0.849746	34 Charged True True 3193 False True 894 True False 269 False False 64 dtype: int64	0.591404	34	Charged
SRR12026334	Saccharomyces_cerevisiae_tRNA-Gln-TTG-1	57	Charged	0.0469564	0.676221	57 Charged True True 4320 False True 537 True False 345 False False 29 dtype: int64	0.189702	58	Charged
SRR12026334	Saccharomyces_cerevisiae_tRNA-Leu-TAA-1	27	38	0.0104852	1.75766	27 38 True True 12616 False 5051 False True 54 False 38 dtype: int64	0.0580344	26	37
SRR12026334	Saccharomyces_cerevisiae_tRNA-Leu-TAA-1	27	69	0.567952	0.87492	27 69 True False 12335 True 5222 False False 62 True 30 dtype: int64	0.829957	26	58
SRR12026334	Saccharomyces_cerevisiae_tRNA-Leu-TAA-1	27	Charged	0.640649	1.21043	27 Charged True True 16129 False 1025 False True 78 False 6 dtype: int64	0.881356	26	Charged
SRR12026334	Saccharomyces_cerevisiae_tRNA-Leu-TAA-1	38	69	0.809454	1.00887	38 69 True False 10072 True 4274 False False 3949 True 1661 dtype: int64	0.965005	37	58
SRR12026334	Saccharomyces_cerevisiae_tRNA-Leu-TAA-1	38	Charged	0.131796	1.10784	38 Charged True True 13274 False True 5109 True False 788 False False 336 dtype: int64	0.384233	37	Charged
SRR12026334	Saccharomyces_cerevisiae_tRNA-Leu-TAA-1	69	Charged	0.534514	1.0383	69 Charged False True 16967 True True 7257 False False 1022 True False 421 dtype: int64	0.803767	58	Charged
SRR12026334	Saccharomyces_cerevisiae_mito_tRNA-Pro-TGG-1	24	35	1	0.905405	24 35 True False 74 True 67 False False 1 True 1 dtype: int64	1	26	37
SRR12026334	Saccharomyces_cerevisiae_mito_tRNA-Pro-TGG-1	35	Charged	0.278097	2.03125	35 Charged True True 65 False True 64 False 10 True False 5 dtype: int64	0.603197	37	Charged
SRR12026334	Saccharomyces_cerevisiae_tRNA-Thr-CGT-1	9	31	0.0505815	1.3512	9 31 False True 2423 True True 1431 False False 151 True False 66 dtype: int64	0.199131	9	32
SRR12026334	Saccharomyces_cerevisiae_tRNA-Thr-CGT-1	9	57	0.92782	0.991343	9 57 False True 2184 True True 1269 False False 389 True False 228 dtype: int64	1	9	58
SRR12026334	Saccharomyces_cerevisiae_tRNA-Thr-CGT-1	9	Charged	0.115386	0.884906	9 Charged False True 1971 True True 1111 False False 584 True False 372 dtype: int64	0.357415	9	Charged
SRR12026334	Saccharomyces_cerevisiae_tRNA-Thr-CGT-1	31	57	0.0571202	1.37784	31 57 True True 3643 False 661 False True 196 False 49 dtype: int64	0.214857	32	58
SRR12026334	Saccharomyces_cerevisiae_tRNA-Thr-CGT-1	31	Charged	0.213727	1.20278	31 Charged True True 3272 False 999 False True 177 False 65 dtype: int64	0.52153	32	Charged
SRR12026334	Saccharomyces_cerevisiae_tRNA-Thr-CGT-1	57	Charged	0.927918	1.00966	57 Charged True True 3250 False 979 False True 628 False 191 dtype: int64	1	58	Charged
SRR12026334	Saccharomyces_cerevisiae_tRNA-Val-AAC-2	9	47	0.147355	0.841266	9 47 True False 1923 False False 1036 True True 203 False True 130 dtype: int64	0.413036	9	46
SRR12026334	Saccharomyces_cerevisiae_tRNA-Val-AAC-2	9	59	0.544699	0.934735	9 59 True True 1792 False True 993 True False 334 False False 173 dtype: int64	0.812674	9	58
SRR12026334	Saccharomyces_cerevisiae_tRNA-Val-AAC-2	9	Charged	0.170099	0.903172	9 Charged True False 1120 True 944 False False 584 True 545 dtype: int64	0.454173	9	Charged
SRR12026334	Saccharomyces_cerevisiae_tRNA-Val-AAC-2	47	59	0.292066	1.12329	47 59 False True 3194 True True 754 False False 571 True False 120 dtype: int64	0.61498	46	58
SRR12026334	Saccharomyces_cerevisiae_tRNA-Val-AAC-2	47	Charged	0.701453	1.03084	47 Charged False False 1918 True 1732 True False 434 True 404 dtype: int64	0.912726	46	Charged
SRR12026334	Saccharomyces_cerevisiae_tRNA-Val-AAC-2	59	Charged	0.902823	0.989886	59 Charged True False 2112 True 1932 False False 369 True 341 dtype: int64	1	58	Charged
SRR12026334	Saccharomyces_cerevisiae_tRNA-Gln-TTG-2	34	57	0.474892	0.647887	34 57 False True 71 True True 69 False 12 False False 8 dtype: int64	0.765088	NA	NA
SRR12026334	Saccharomyces_cerevisiae_tRNA-Gln-TTG-2	34	Charged	1	1.04054	34 Charged True True 77 False True 74 False 4 True False 4 dtype: int64	1	NA	Charged
SRR12026334	Saccharomyces_cerevisiae_tRNA-Gln-TTG-2	44	57	0.0989915	3.27869	44 57 False True 366 False 50 True True 48 False 2 dtype: int64	0.320346	NA	NA
SRR12026334	Saccharomyces_cerevisiae_tRNA-Gln-TTG-2	44	Charged	0.0728691	0.414842	44 Charged False True 385 True True 43 False False 26 True False 7 dtype: int64	0.25346	NA	Charged
SRR12026334	Saccharomyces_cerevisiae_tRNA-Gln-TTG-2	57	Charged	0.893116	1.02397	57 Charged True True 1983 False True 279 True False 118 False False 17 dtype: int64	1	NA	Charged
SRR12026334	Saccharomyces_cerevisiae_tRNA-Phe-GAA-1	26	35	0.389021	0.448653	26 35 True False 4119 True 231 False False 8 True 1 dtype: int64	0.709726	26	35
SRR12026334	Saccharomyces_cerevisiae_tRNA-Phe-GAA-1	26	37	1	0.677741	26 37 True True 3060 False 1290 False True 7 False 2 dtype: int64	1	26	37
SRR12026334	Saccharomyces_cerevisiae_tRNA-Phe-GAA-1	26	46	0.138131	0.277047	26 46 True False 4030 True 319 False False 7 True 2 dtype: int64	0.394068	26	46
SRR12026334	Saccharomyces_cerevisiae_tRNA-Phe-GAA-1	26	58	1	0.938112	26 58 True True 3835 False 511 False True 8 False 1 dtype: int64	1	26	58
SRR12026334	Saccharomyces_cerevisiae_tRNA-Phe-GAA-1	26	Charged	0.288647	4.12656	26 Charged True False 2718 True 1402 False False 8 True 1 dtype: int64	0.612877	26	Charged
SRR12026334	Saccharomyces_cerevisiae_tRNA-Phe-GAA-1	35	37	2.19e-121	0.0088465	35 37 False True 3339 False 1152 True False 234 True 6 dtype: int64	1.69e-119	35	37
SRR12026334	Saccharomyces_cerevisiae_tRNA-Phe-GAA-1	35	46	0.252052	1.2976	35 46 False False 4166 True 324 True False 218 True 22 dtype: int64	0.569837	35	46
SRR12026334	Saccharomyces_cerevisiae_tRNA-Phe-GAA-1	35	58	0.918767	0.987057	35 58 False True 3951 False 536 True True 211 False 29 dtype: int64	1	35	58
SRR12026334	Saccharomyces_cerevisiae_tRNA-Phe-GAA-1	35	Charged	0.175396	0.811861	35 Charged False False 2779 True 1467 True False 161 True 69 dtype: int64	0.462062	35	Charged
SRR12026334	Saccharomyces_cerevisiae_tRNA-Phe-GAA-1	37	46	0.273561	0.873865	37 46 True False 3178 False False 1280 True True 243 False True 112 dtype: int64	0.597316	37	46
SRR12026334	Saccharomyces_cerevisiae_tRNA-Phe-GAA-1	37	58	0.379623	1.08988	37 58 True True 3015 False True 1215 True False 403 False False 177 dtype: int64	0.702867	37	58
SRR12026334	Saccharomyces_cerevisiae_tRNA-Phe-GAA-1	37	Charged	0.121684	1.11438	37 Charged True False 2103 True 1131 False False 891 True 430 dtype: int64	0.36617	37	Charged
SRR12026334	Saccharomyces_cerevisiae_tRNA-Phe-GAA-1	46	58	0.938121	1.02874	46 58 False True 4497 False 632 True True 366 False 50 dtype: int64	1	46	58
SRR12026334	Saccharomyces_cerevisiae_tRNA-Phe-GAA-1	46	Charged	0.617601	1.05918	46 Charged False False 3234 True 1634 True False 256 True 137 dtype: int64	0.866495	46	Charged
SRR12026334	Saccharomyces_cerevisiae_tRNA-Phe-GAA-1	58	Charged	0.411029	0.929492	58 Charged True False 3271 True 1644 False False 442 True 239 dtype: int64	0.725117	58	Charged
SRR12026334	Saccharomyces_cerevisiae_tRNA-Trp-CCA-1	9	45	0.465052	1.03885	9 45 True False 33239 False False 5851 True True 2880 False True 488 dtype: int64	0.760701	9	46
SRR12026334	Saccharomyces_cerevisiae_tRNA-Trp-CCA-1	9	57	0.736704	1.01375	9 57 True True 31821 False True 5575 True False 4296 False False 763 dtype: int64	0.932939	9	58
SRR12026334	Saccharomyces_cerevisiae_tRNA-Trp-CCA-1	9	Charged	0.233485	1.05965	9 Charged True True 32771 False True 5738 True False 2932 False False 544 dtype: int64	0.547727	9	Charged
SRR12026334	Saccharomyces_cerevisiae_tRNA-Trp-CCA-1	45	57	0.386727	1.04822	45 57 False True 37831 False 5207 True True 3290 False 432 dtype: int64	0.707512	46	58
SRR12026334	Saccharomyces_cerevisiae_tRNA-Trp-CCA-1	45	Charged	0.418877	1.05496	45 Charged False True 38989 False 3554 True True 3391 False 293 dtype: int64	0.729146	46	Charged
SRR12026334	Saccharomyces_cerevisiae_tRNA-Trp-CCA-1	57	Charged	0.480632	1.03492	57 Charged True True 41540 False True 5763 True False 3761 False False 540 dtype: int64	0.76773	58	Charged
SRR12026334	Saccharomyces_cerevisiae_mito_tRNA-His-GTG-1	35	Charged	1	1.0471	35 Charged False True 92 True True 85 False False 17 True False 15 dtype: int64	1	37	Charged
SRR12026334	Saccharomyces_cerevisiae_tRNA-Tyr-GTA-1	28	60	0.872478	0.882479	28 60 True True 20650 False 5148 False True 50 False 11 dtype: int64	1	26	58
SRR12026334	Saccharomyces_cerevisiae_tRNA-Tyr-GTA-1	28	Charged	0.775863	0.573139	28 Charged True True 24034 False 1446 False True 58 False 2 dtype: int64	0.946232	26	Charged
SRR12026334	Saccharomyces_cerevisiae_tRNA-Tyr-GTA-1	60	Charged	0.0446604	0.877641	60 Charged True True 22070 False True 5574 True False 1376 False False 305 dtype: int64	0.184418	58	Charged
SRR12026336	Saccharomyces_cerevisiae_tRNA-Leu-CAA-1	27	38	0.683328	1.08322	27 38 True False 44519 True 24112 False False 110 True 55 dtype: int64	0.903544	26	37
SRR12026336	Saccharomyces_cerevisiae_tRNA-Leu-CAA-1	27	Charged	0.527598	1.15311	27 Charged True True 59784 False 7354 False True 141 False 20 dtype: int64	0.79915	26	Charged
SRR12026336	Saccharomyces_cerevisiae_tRNA-Leu-CAA-1	38	Charged	0.0534638	1.04543	38 Charged False True 45017 True True 27020 False False 5861 True False 3365 dtype: int64	0.206412	37	Charged
SRR12026336	Saccharomyces_cerevisiae_tRNA-Ser-TGA-1	26	32	0.414648	0.805267	26 32 True True 8966 False 5061 False True 55 False 25 dtype: int64	0.728067	26	32
SRR12026336	Saccharomyces_cerevisiae_tRNA-Ser-TGA-1	26	Charged	0.0913595	1.67075	26 Charged True True 11599 False 2057 False True 54 False 16 dtype: int64	0.303913	26	Charged
SRR12026336	Saccharomyces_cerevisiae_tRNA-Ser-TGA-1	32	Charged	0.139261	0.929258	32 Charged True True 8076 False True 4414 True False 1457 False False 740 dtype: int64	0.396289	32	Charged
SRR12026336	Saccharomyces_cerevisiae_tRNA-Ile-TAT-2	46	58	1	1.00067	46 58 False True 8132 False 1737 True True 862 False 184 dtype: int64	1	46	58
SRR12026336	Saccharomyces_cerevisiae_tRNA-Ile-TAT-2	46	Charged	0.430523	1.13527	46 Charged False True 9219 True True 983 False False 543 True False 51 dtype: int64	0.738631	46	Charged
SRR12026336	Saccharomyces_cerevisiae_tRNA-Ile-TAT-2	58	Charged	0.739655	0.955324	58 Charged True True 8434 False True 1805 True False 494 False False 101 dtype: int64	0.932939	58	Charged
SRR12026336	Saccharomyces_cerevisiae_tRNA-Ser-AGA-1	55	Charged	0.269025	0.220238	55 Charged True True 37 False True 14 True False 12 False False 1 dtype: int64	0.591404	NA	Charged
SRR12026336	Saccharomyces_cerevisiae_tRNA-Ser-AGA-1	56	Charged	1	0.75	56 Charged False True 48 False 12 True True 3 False 1 dtype: int64	1	NA	Charged
SRR12026336	Saccharomyces_cerevisiae_tRNA-Arg-CCG-1	37	Charged	0.453102	0.929847	37 Charged True True 2544 False True 2305 True False 273 False False 230 dtype: int64	0.751277	37	Charged
SRR12026336	Saccharomyces_cerevisiae_tRNA-Gly-GCC-1	9	Charged	0.00132495	0.912547	9 Charged True True 52650 False True 31949 True False 3693 False False 2045 dtype: int64	0.00974358	9	Charged
SRR12026336	Saccharomyces_cerevisiae_tRNA-Gly-CCC-1	9	Charged	0.453406	0.865642	9 Charged False True 3350 True True 617 False False 141 True False 30 dtype: int64	0.751277	9	Charged
SRR12026336	Saccharomyces_cerevisiae_tRNA-Gln-TTG-3	34	57	4.99e-57	1.56379	34 57 True True 22977 False True 12068 True False 3403 False False 2795 dtype: int64	2.72e-55	34	58
SRR12026336	Saccharomyces_cerevisiae_tRNA-Gln-TTG-3	34	Charged	0.290885	0.956934	34 Charged True True 24185 False True 13555 True False 1844 False False 989 dtype: int64	0.61498	34	Charged
SRR12026336	Saccharomyces_cerevisiae_tRNA-Gln-TTG-3	57	Charged	0.665888	1.02289	57 Charged True True 33145 False True 5769 True False 2477 False False 441 dtype: int64	0.893539	58	Charged
SRR12026336	Saccharomyces_cerevisiae_tRNA-Arg-ACG-2	9	26	0.070993	2.98273	9 26 True True 2280 False True 637 True False 6 False False 5 dtype: int64	0.248475	9	26
SRR12026336	Saccharomyces_cerevisiae_tRNA-Arg-ACG-2	9	58	0.00257077	1.50986	9 58 True True 2058 False True 550 True False 228 False False 92 dtype: int64	0.0174812	9	58
SRR12026336	Saccharomyces_cerevisiae_tRNA-Arg-ACG-2	9	Charged	0.421518	1.20666	9 Charged True True 2164 False True 591 True False 88 False False 29 dtype: int64	0.731787	9	Charged
SRR12026336	Saccharomyces_cerevisiae_tRNA-Arg-ACG-2	26	58	6.98e-07	14.4294	26 58 True True 3515 False 406 False False 10 True 6 dtype: int64	8.38e-06	26	58
SRR12026336	Saccharomyces_cerevisiae_tRNA-Arg-ACG-2	26	Charged	0.0330403	9.06503	26 Charged True True 3694 False 163 False True 5 False 2 dtype: int64	0.146361	26	Charged
SRR12026336	Saccharomyces_cerevisiae_tRNA-Arg-ACG-2	58	Charged	0.703374	0.8675	58 Charged True True 3470 False True 400 True False 160 False False 16 dtype: int64	0.913409	58	Charged
SRR12026336	Saccharomyces_cerevisiae_tRNA-Glu-TTC-2	34	Charged	0.940199	1.01298	34 Charged True True 1666 False True 1360 True False 104 False False 86 dtype: int64	1	34	Charged
SRR12026336	Saccharomyces_cerevisiae_tRNA-Asp-GTC-1	37	Charged	0.301393	1.02785	37 Charged False True 58763 True True 38233 False False 4000 True False 2532 dtype: int64	0.625712	37	Charged
SRR12026336	Saccharomyces_cerevisiae_tRNA-Ala-AGC-1	9	26	0.796008	0.962009	9 26 True True 63021 False True 32027 True False 180 False False 88 dtype: int64	0.959632	9	26
SRR12026336	Saccharomyces_cerevisiae_tRNA-Ala-AGC-1	9	37	0.254335	1.02465	9 37 True True 55849 False True 28298 True False 7352 False False 3817 dtype: int64	0.571543	9	37
SRR12026336	Saccharomyces_cerevisiae_tRNA-Ala-AGC-1	9	Charged	0.126893	0.959175	9 Charged True True 57612 False True 29448 True False 4422 False False 2168 dtype: int64	0.375211	9	Charged
SRR12026336	Saccharomyces_cerevisiae_tRNA-Ala-AGC-1	26	37	0.00988801	1.50192	26 37 True True 93652 False 12471 False True 255 False 51 dtype: int64	0.0555511	26	37
SRR12026336	Saccharomyces_cerevisiae_tRNA-Ala-AGC-1	26	Charged	0.733273	1.0603	26 Charged True True 96834 False 7414 False True 271 False 22 dtype: int64	0.932365	26	Charged
SRR12026336	Saccharomyces_cerevisiae_tRNA-Ala-AGC-1	37	Charged	0.16965	0.949962	37 Charged True True 89712 False True 11890 True False 6918 False False 871 dtype: int64	0.453672	37	Charged
SRR12026336	Saccharomyces_cerevisiae_tRNA-Val-CAC-1	26	46	0.592856	0.970098	26 46 False False 7977 True False 7216 False True 735 True True 645 dtype: int64	0.848606	26	46
SRR12026336	Saccharomyces_cerevisiae_tRNA-Val-CAC-1	26	58	3.22e-55	1.77665	26 58 True True 6365 False True 6145 False 2566 True False 1496 dtype: int64	1.65e-53	26	58
SRR12026336	Saccharomyces_cerevisiae_tRNA-Val-CAC-1	26	Charged	0.0567899	0.880354	26 Charged False True 8079 True True 7248 False 481 False False 472 dtype: int64	0.21423	26	Charged
SRR12026336	Saccharomyces_cerevisiae_tRNA-Val-CAC-1	46	58	0.45097	1.04602	46 58 False True 13123 False 4125 True True 1391 False 418 dtype: int64	0.751277	46	58
SRR12026336	Saccharomyces_cerevisiae_tRNA-Val-CAC-1	46	Charged	0.425643	1.09906	46 Charged False True 15959 True True 1694 False False 994 True False 96 dtype: int64	0.735533	46	Charged
SRR12026336	Saccharomyces_cerevisiae_tRNA-Val-CAC-1	58	Charged	0.163797	0.898487	58 Charged True True 13454 False True 4223 True False 851 False False 240 dtype: int64	0.443853	58	Charged
SRR12026336	Saccharomyces_cerevisiae_tRNA-Ser-GCT-1	26	32	0.0140765	1.61346	26 32 True True 14029 False 9017 False False 56 True 54 dtype: int64	0.073411	26	32
SRR12026336	Saccharomyces_cerevisiae_tRNA-Ser-GCT-1	26	67	0.593831	0.8116	26 67 True True 19445 False 3494 False True 96 False 14 dtype: int64	0.848608	26	58
SRR12026336	Saccharomyces_cerevisiae_tRNA-Ser-GCT-1	26	Charged	0.113607	1.62838	26 Charged True True 20453 False 1851 False True 95 False 14 dtype: int64	0.354074	26	Charged
SRR12026336	Saccharomyces_cerevisiae_tRNA-Ser-GCT-1	32	67	0.116386	0.943237	32 67 True True 12142 False True 7908 True False 2248 False False 1381 dtype: int64	0.358334	32	58
SRR12026336	Saccharomyces_cerevisiae_tRNA-Ser-GCT-1	32	Charged	0.44777	0.962752	32 Charged True True 12819 False True 8302 True False 1174 False False 732 dtype: int64	0.749049	32	Charged
SRR12026336	Saccharomyces_cerevisiae_tRNA-Ser-GCT-1	67	Charged	0.949061	0.994315	67 Charged True True 19301 False True 3507 True False 1738 False False 314 dtype: int64	1	58	Charged
SRR12026336	Saccharomyces_cerevisiae_tRNA-Pro-TGG-2	9	36	0.370503	1.04574	9 36 True True 2225 False 2049 False True 1325 False 1276 dtype: int64	0.691359	9	37
SRR12026336	Saccharomyces_cerevisiae_tRNA-Pro-TGG-2	9	57	0.529965	1.05062	9 57 True True 3799 False True 2299 True False 475 False False 302 dtype: int64	0.801067	9	58
SRR12026336	Saccharomyces_cerevisiae_tRNA-Pro-TGG-2	9	Charged	0.0410681	0.813657	9 Charged True True 3896 False True 2409 True False 322 False False 162 dtype: int64	0.173134	9	Charged
SRR12026336	Saccharomyces_cerevisiae_tRNA-Pro-TGG-2	36	57	0.70969	0.970921	36 57 True True 3289 False True 3063 True False 428 False False 387 dtype: int64	0.917063	37	58
SRR12026336	Saccharomyces_cerevisiae_tRNA-Pro-TGG-2	36	Charged	0.434643	0.929985	36 Charged True True 3398 False True 3172 True False 273 False False 237 dtype: int64	0.742268	37	Charged
SRR12026336	Saccharomyces_cerevisiae_tRNA-Pro-TGG-2	57	Charged	0.611872	1.07034	57 Charged True True 5830 False True 740 True False 449 False False 61 dtype: int64	0.863117	58	Charged
SRR12026336	Saccharomyces_cerevisiae_mito_tRNA-Gly-TCC-1	25	Charged	0.283449	0.362573	25 Charged True True 62 False True 57 True False 6 False False 2 dtype: int64	0.608754	26	Charged
SRR12026336	Saccharomyces_cerevisiae_tRNA-Gly-CCC-2	9	Charged	0.125685	1.28955	9 Charged False True 3069 True True 1518 False False 146 True False 56 dtype: int64	0.373488	9	Charged
SRR12026336	Saccharomyces_cerevisiae_mito_tRNA-Leu-TAA-1	26	37	1	1.48276	26 37 True True 43 False 29 False False 2 True 2 dtype: int64	1	26	37
SRR12026336	Saccharomyces_cerevisiae_mito_tRNA-Leu-TAA-1	26	Charged	0.591179	2.18182	26 Charged True True 48 False 22 False False 2 True 2 dtype: int64	0.848187	26	Charged
SRR12026336	Saccharomyces_cerevisiae_mito_tRNA-Leu-TAA-1	37	Charged	0.479358	0.646552	37 Charged True True 30 False True 29 True False 16 False False 10 dtype: int64	0.76773	37	Charged
SRR12026336	Saccharomyces_cerevisiae_tRNA-Val-AAC-1	9	47	0.0294185	0.94825	9 47 True False 62281 False False 32487 True True 5181 False True 2850 dtype: int64	0.133479	9	46
SRR12026336	Saccharomyces_cerevisiae_tRNA-Val-AAC-1	9	59	0.0229499	1.04365	9 59 True True 57976 False True 30184 True False 9480 False False 5151 dtype: int64	0.109259	9	58
SRR12026336	Saccharomyces_cerevisiae_tRNA-Val-AAC-1	9	Charged	0.323783	1.02377	9 Charged True True 60319 False True 31466 True False 5593 False False 2987 dtype: int64	0.646447	9	Charged
SRR12026336	Saccharomyces_cerevisiae_tRNA-Val-AAC-1	47	59	0.181765	1.03825	47 59 False True 106240 False 17119 True True 10522 False 1633 dtype: int64	0.473964	46	58
SRR12026336	Saccharomyces_cerevisiae_tRNA-Val-AAC-1	47	Charged	0.220521	1.04462	47 Charged False True 110152 True True 10899 False False 10262 True False 972 dtype: int64	0.531888	46	Charged
SRR12026336	Saccharomyces_cerevisiae_tRNA-Val-AAC-1	59	Charged	0.897618	0.995779	59 Charged True True 104546 False True 16707 True False 9709 False False 1545 dtype: int64	1	58	Charged
SRR12026336	Saccharomyces_cerevisiae_tRNA-Pro-TGG-1	9	36	0.000390065	1.05643	9 36 True True 24263 False 21344 False True 13783 False 12809 dtype: int64	0.00332635	9	37
SRR12026336	Saccharomyces_cerevisiae_tRNA-Pro-TGG-1	9	57	0.0834264	0.959396	9 57 True True 40034 False True 23460 True False 5562 False False 3127 dtype: int64	0.283282	9	58
SRR12026336	Saccharomyces_cerevisiae_tRNA-Pro-TGG-1	9	Charged	0.36548	1.02633	9 Charged True True 41565 False True 24210 True False 3538 False False 2115 dtype: int64	0.686994	9	Charged
SRR12026336	Saccharomyces_cerevisiae_tRNA-Pro-TGG-1	36	57	0.243052	0.974782	36 57 True True 37436 False True 32293 True False 5222 False False 4391 dtype: int64	0.557856	37	58
SRR12026336	Saccharomyces_cerevisiae_tRNA-Pro-TGG-1	36	Charged	0.0280849	1.05984	36 Charged True True 38962 False True 33316 True False 3275 False False 2968 dtype: int64	0.128994	37	Charged
SRR12026336	Saccharomyces_cerevisiae_tRNA-Pro-TGG-1	57	Charged	1	0.99919	57 Charged True True 64757 False True 8979 True False 5565 False False 771 dtype: int64	1	58	Charged
SRR12026336	Saccharomyces_cerevisiae_tRNA-Thr-TGT-2	25	31	0.0423662	2.55525	25 31 True True 9793 False 657 False True 35 False 6 dtype: int64	0.177463	26	32
SRR12026336	Saccharomyces_cerevisiae_tRNA-Thr-TGT-2	25	45	1	1.49691	25 45 True False 9705 True 745 False False 39 True 2 dtype: int64	1	26	46
SRR12026336	Saccharomyces_cerevisiae_tRNA-Thr-TGT-2	25	57	0.116479	1.87779	25 57 True True 8918 False 1532 False True 31 False 10 dtype: int64	0.358334	26	58
SRR12026336	Saccharomyces_cerevisiae_tRNA-Thr-TGT-2	25	Charged	0.0679013	0.487843	25 Charged True True 6394 False 3932 False True 30 False 9 dtype: int64	0.2399	26	Charged
SRR12026336	Saccharomyces_cerevisiae_tRNA-Thr-TGT-2	31	45	0.328941	0.871455	31 45 True False 10994 True 767 False False 712 True 57 dtype: int64	0.653389	32	46
SRR12026336	Saccharomyces_cerevisiae_tRNA-Thr-TGT-2	31	57	0.0490682	1.21873	31 57 True True 9985 False 1776 False True 632 False 137 dtype: int64	0.194343	32	58
SRR12026336	Saccharomyces_cerevisiae_tRNA-Thr-TGT-2	31	Charged	0.0978915	1.13931	31 Charged True True 7278 False 4377 False True 432 False 296 dtype: int64	0.318323	32	Charged
SRR12026336	Saccharomyces_cerevisiae_tRNA-Thr-TGT-2	45	57	0.922439	0.992428	45 57 False True 10468 False 1894 True True 735 False 134 dtype: int64	1	46	58
SRR12026336	Saccharomyces_cerevisiae_tRNA-Thr-TGT-2	45	Charged	0.444503	0.944379	45 Charged False True 7619 False 4600 True True 524 False 335 dtype: int64	0.747376	46	Charged
SRR12026336	Saccharomyces_cerevisiae_tRNA-Thr-TGT-2	57	Charged	0.484505	0.965316	57 Charged True True 6912 False 4206 False True 1270 False 746 dtype: int64	0.768749	58	Charged
SRR12026336	Saccharomyces_cerevisiae_tRNA-Leu-TAG-1	27	38	0.502298	1.23033	27 38 True False 13983 True 6093 False False 48 True 17 dtype: int64	0.780888	26	37
SRR12026336	Saccharomyces_cerevisiae_tRNA-Leu-TAG-1	27	67	0.132081	1.5474	27 67 True True 16779 False 3253 False True 50 False 15 dtype: int64	0.384637	26	58
SRR12026336	Saccharomyces_cerevisiae_tRNA-Leu-TAG-1	27	Charged	0.218198	1.55579	27 Charged True True 17456 False 2200 False True 51 False 10 dtype: int64	0.528929	26	Charged
SRR12026336	Saccharomyces_cerevisiae_tRNA-Leu-TAG-1	38	67	0.310635	0.961163	38 67 False True 13202 True True 5922 False False 2492 True False 1163 dtype: int64	0.633366	37	58
SRR12026336	Saccharomyces_cerevisiae_tRNA-Leu-TAG-1	38	Charged	0.533463	1.03005	38 Charged False True 13680 True True 6205 False False 1710 True False 753 dtype: int64	0.803767	37	Charged
SRR12026336	Saccharomyces_cerevisiae_tRNA-Leu-TAG-1	67	Charged	0.53397	1.03484	67 Charged True True 17767 False True 3374 True False 2183 False False 429 dtype: int64	0.803767	58	Charged
SRR12026336	Saccharomyces_cerevisiae_tRNA-Ile-TAT-1	46	58	0.591366	1.05001	46 58 False True 7341 False 1805 True True 837 False 196 dtype: int64	0.848187	46	58
SRR12026336	Saccharomyces_cerevisiae_tRNA-Ile-TAT-1	46	Charged	0.358571	0.880602	46 Charged False True 8528 True True 955 False False 519 True False 66 dtype: int64	0.682813	46	Charged
SRR12026336	Saccharomyces_cerevisiae_tRNA-Ile-TAT-1	58	Charged	0.148838	1.16033	58 Charged True True 7646 False True 1856 True False 458 False False 129 dtype: int64	0.416302	58	Charged
SRR12026336	Saccharomyces_cerevisiae_tRNA-Glu-TTC-1	34	Charged	7.2e-06	0.898672	34 Charged True True 71288 False True 43765 True False 5289 False False 2918 dtype: int64	7.63e-05	34	Charged
SRR12026336	Saccharomyces_cerevisiae_tRNA-Ala-TGC-1	9	26	0.843576	0.937721	9 26 True True 33277 False True 15392 True False 83 False False 36 dtype: int64	0.98549	9	26
SRR12026336	Saccharomyces_cerevisiae_tRNA-Ala-TGC-1	9	Charged	0.757172	0.988231	9 Charged True True 30414 False True 14059 True False 2605 False False 1190 dtype: int64	0.938528	9	Charged
SRR12026336	Saccharomyces_cerevisiae_tRNA-Ala-TGC-1	26	Charged	1	0.912863	26 Charged True True 51354 False 4395 False True 128 False 10 dtype: int64	1	26	Charged
SRR12026336	Saccharomyces_cerevisiae_tRNA-Ser-AGA-2	26	Charged	0.826435	1.03375	26 Charged True True 53454 False 23473 False True 152 False 69 dtype: int64	0.973952	26	Charged
SRR12026336	Saccharomyces_cerevisiae_tRNA-Ile-AAT-1	7	9	0	0.25598	7 9 False True 39076 True True 12140 False 6532 False False 5382 dtype: int64	0	7	9
SRR12026336	Saccharomyces_cerevisiae_tRNA-Ile-AAT-1	7	59	0.0107638	0.937603	7 59 False True 38472 True True 16013 False False 5983 True False 2656 dtype: int64	0.0594508	7	58
SRR12026336	Saccharomyces_cerevisiae_tRNA-Ile-AAT-1	7	Charged	0.470512	1.02436	7 Charged False True 40239 True True 16984 False False 3422 True False 1410 dtype: int64	0.763094	7	Charged
SRR12026336	Saccharomyces_cerevisiae_tRNA-Ile-AAT-1	9	59	0.0557158	1.05504	9 59 True True 50790 False True 11119 True False 8040 False False 1857 dtype: int64	0.211969	9	58
SRR12026336	Saccharomyces_cerevisiae_tRNA-Ile-AAT-1	9	Charged	0.306761	0.962666	9 Charged True True 53420 False True 11726 True False 4562 False False 964 dtype: int64	0.631368	9	Charged
SRR12026336	Saccharomyces_cerevisiae_tRNA-Ile-AAT-1	59	Charged	0.0373576	0.925491	59 Charged True True 72681 False True 11463 True False 6159 False False 899 dtype: int64	0.160859	58	Charged
SRR12026336	Saccharomyces_cerevisiae_tRNA-Pro-AGG-1	9	33	0.664562	0.913058	9 33 True True 5566 False True 3175 True False 96 False False 50 dtype: int64	0.893133	9	34
SRR12026336	Saccharomyces_cerevisiae_tRNA-Pro-AGG-1	9	36	0.248859	0.949554	9 36 True True 3093 False 2569 False True 1803 False 1422 dtype: int64	0.56604	9	37
SRR12026336	Saccharomyces_cerevisiae_tRNA-Pro-AGG-1	9	45	0.81037	0.981546	9 45 True False 5196 False False 2955 True True 466 False True 270 dtype: int64	0.965547	9	46
SRR12026336	Saccharomyces_cerevisiae_tRNA-Pro-AGG-1	9	57	0.0209069	0.818895	9 57 True False 5298 False False 2976 True True 363 False True 249 dtype: int64	0.100615	9	58
SRR12026336	Saccharomyces_cerevisiae_tRNA-Pro-AGG-1	9	Charged	0.285862	1.08456	9 Charged True True 5084 False True 2879 True False 508 False False 312 dtype: int64	0.612096	9	Charged
SRR12026336	Saccharomyces_cerevisiae_tRNA-Pro-AGG-1	33	36	1.07e-31	9.97111	33 36 True True 5507 False 4357 False False 142 True 18 dtype: int64	3.2e-30	34	37
SRR12026336	Saccharomyces_cerevisiae_tRNA-Pro-AGG-1	33	45	0.884392	1.08707	33 45 True False 9065 True 799 False False 148 True 12 dtype: int64	1	34	46
SRR12026336	Saccharomyces_cerevisiae_tRNA-Pro-AGG-1	33	57	1	1.00304	33 57 True False 9183 True 680 False False 149 True 11 dtype: int64	1	34	58
SRR12026336	Saccharomyces_cerevisiae_tRNA-Pro-AGG-1	33	Charged	0.122228	1.4678	33 Charged True True 8872 False 876 False True 138 False 20 dtype: int64	0.367385	34	Charged
SRR12026336	Saccharomyces_cerevisiae_tRNA-Pro-AGG-1	36	45	0.00390547	0.808943	36 45 True False 5312 False False 4144 True True 421 False True 406 dtype: int64	0.0252457	37	46
SRR12026336	Saccharomyces_cerevisiae_tRNA-Pro-AGG-1	36	57	0.0704987	0.865708	36 57 True False 5363 False False 4215 True True 369 False True 335 dtype: int64	0.247739	37	58
SRR12026336	Saccharomyces_cerevisiae_tRNA-Pro-AGG-1	36	Charged	0.163944	0.906732	36 Charged True True 5143 False True 4100 True False 534 False False 386 dtype: int64	0.443853	37	Charged
SRR12026336	Saccharomyces_cerevisiae_tRNA-Pro-AGG-1	45	57	0.523172	0.903158	45 57 False False 8975 True False 792 False True 665 True True 53 dtype: int64	0.795392	46	58
SRR12026336	Saccharomyces_cerevisiae_tRNA-Pro-AGG-1	45	Charged	0.2304	1.18594	45 Charged False True 8664 False 864 True True 773 False 65 dtype: int64	0.544884	46	Charged
SRR12026336	Saccharomyces_cerevisiae_tRNA-Pro-AGG-1	57	Charged	0.838715	1.03578	57 Charged False True 8789 False 867 True True 651 False 62 dtype: int64	0.982881	58	Charged
SRR12026336	Saccharomyces_cerevisiae_tRNA-His-GTG-1	38	Charged	0.000244818	0.924377	38 Charged False True 21813 True True 13464 False False 7428 True False 4960 dtype: int64	0.00215079	37	Charged
SRR12026336	Saccharomyces_cerevisiae_tRNA-Met-CAT-1	26	28	1.88e-13	0.208268	26 28 True False 24527 True 2252 False False 93 True 41 dtype: int64	3.24e-12	26	28
SRR12026336	Saccharomyces_cerevisiae_tRNA-Met-CAT-1	26	46	0.156189	0.672558	26 46 True False 24541 True 2238 False False 118 True 16 dtype: int64	0.429521	26	46
SRR12026336	Saccharomyces_cerevisiae_tRNA-Met-CAT-1	26	58	0.0013184	1.96953	26 58 True True 22835 False 3942 False True 100 False 34 dtype: int64	0.00972276	26	58
SRR12026336	Saccharomyces_cerevisiae_tRNA-Met-CAT-1	26	Charged	0.629854	1.1383	26 Charged True True 24085 False 2267 False True 112 False 12 dtype: int64	0.875707	26	Charged
SRR12026336	Saccharomyces_cerevisiae_tRNA-Met-CAT-1	28	46	4.73e-46	2.50722	28 46 False False 24126 True 2021 True False 1895 True 398 dtype: int64	2e-44	28	46
SRR12026336	Saccharomyces_cerevisiae_tRNA-Met-CAT-1	28	58	6.24e-16	1.75146	28 58 False True 22134 False 4011 True True 2078 False 215 dtype: int64	1.21e-14	28	58
SRR12026336	Saccharomyces_cerevisiae_tRNA-Met-CAT-1	28	Charged	0.389461	1.07349	28 Charged False True 23497 False 2231 True True 2069 False 183 dtype: int64	0.710034	28	Charged
SRR12026336	Saccharomyces_cerevisiae_tRNA-Met-CAT-1	46	58	0.304241	1.05831	46 58 False True 28185 False 4796 True True 2749 False 442 dtype: int64	0.628157	46	58
SRR12026336	Saccharomyces_cerevisiae_tRNA-Met-CAT-1	46	Charged	0.437307	0.949303	46 Charged False True 29779 True True 2872 False False 2697 True False 274 dtype: int64	0.742458	46	Charged
SRR12026336	Saccharomyces_cerevisiae_tRNA-Met-CAT-1	58	Charged	0.241425	1.06533	58 Charged True True 28118 False True 4692 True False 2537 False False 451 dtype: int64	0.556872	58	Charged
SRR12026336	Saccharomyces_cerevisiae_tRNA-Phe-GAA-2	26	35	0.377529	0.769108	26 35 True False 54013 True 3360 False False 136 True 11 dtype: int64	0.699548	26	35
SRR12026336	Saccharomyces_cerevisiae_tRNA-Phe-GAA-2	26	37	0.0304891	1.46254	26 37 True True 40036 False 17337 False True 90 False 57 dtype: int64	0.137264	26	37
SRR12026336	Saccharomyces_cerevisiae_tRNA-Phe-GAA-2	26	46	0.515728	0.839499	26 46 True False 53389 True 3984 False False 135 True 12 dtype: int64	0.790339	26	46
SRR12026336	Saccharomyces_cerevisiae_tRNA-Phe-GAA-2	26	58	0.718286	0.883145	26 58 True True 49545 False 7828 False True 129 False 18 dtype: int64	0.922326	26	58
SRR12026336	Saccharomyces_cerevisiae_tRNA-Phe-GAA-2	26	Charged	0.285331	1.22956	26 Charged True False 34995 True 20805 False False 91 True 44 dtype: int64	0.61179	26	Charged
SRR12026336	Saccharomyces_cerevisiae_tRNA-Phe-GAA-2	35	37	0	0.00817949	35 37 False True 47584 False 16933 True False 3785 True 87 dtype: int64	0	35	37
SRR12026336	Saccharomyces_cerevisiae_tRNA-Phe-GAA-2	35	46	0.370031	0.940084	35 46 False False 59858 True 4659 True False 3608 True 264 dtype: int64	0.691186	35	46
SRR12026336	Saccharomyces_cerevisiae_tRNA-Phe-GAA-2	35	58	0.885318	1.0082	35 58 False True 55657 False 8860 True True 3344 False 528 dtype: int64	1	35	58
SRR12026336	Saccharomyces_cerevisiae_tRNA-Phe-GAA-2	35	Charged	0.118142	1.05497	35 Charged False False 38330 True 24431 True False 2259 True 1519 dtype: int64	0.360066	35	Charged
SRR12026336	Saccharomyces_cerevisiae_tRNA-Phe-GAA-2	37	46	0.158244	0.955867	37 46 True False 45282 False False 19258 True True 3459 False True 1539 dtype: int64	0.434258	37	46
SRR12026336	Saccharomyces_cerevisiae_tRNA-Phe-GAA-2	37	58	0.121162	1.03779	37 58 True True 42090 False True 17867 True False 6651 False False 2930 dtype: int64	0.365544	37	58
SRR12026336	Saccharomyces_cerevisiae_tRNA-Phe-GAA-2	37	Charged	0.399156	0.985542	37 Charged True False 28937 True 18480 False False 12284 True 7960 dtype: int64	0.716585	37	Charged
SRR12026336	Saccharomyces_cerevisiae_tRNA-Phe-GAA-2	46	58	0.805296	1.01147	46 58 False True 59254 False 9614 True True 4582 False 735 dtype: int64	0.963395	46	58
SRR12026336	Saccharomyces_cerevisiae_tRNA-Phe-GAA-2	46	Charged	0.231621	0.964942	46 Charged False False 40656 True 26411 True False 3181 True 1994 dtype: int64	0.546784	46	Charged
SRR12026336	Saccharomyces_cerevisiae_tRNA-Phe-GAA-2	58	Charged	0.628442	0.989294	58 Charged True False 37817 True 24480 False False 6081 True 3979 dtype: int64	0.875116	58	Charged
SRR12026336	Saccharomyces_cerevisiae_tRNA-Arg-ACG-1	9	26	1	0.969544	9 26 True True 25929 False True 5943 True False 54 False False 12 dtype: int64	1	9	26
SRR12026336	Saccharomyces_cerevisiae_tRNA-Arg-ACG-1	9	58	0.495418	0.971197	9 58 True True 22307 False True 5134 True False 3673 False False 821 dtype: int64	0.776185	9	58
SRR12026336	Saccharomyces_cerevisiae_tRNA-Arg-ACG-1	9	Charged	0.186416	0.91245	9 Charged True True 24300 False True 5560 True False 1322 False False 276 dtype: int64	0.480825	9	Charged
SRR12026336	Saccharomyces_cerevisiae_tRNA-Arg-ACG-1	26	58	0.876624	0.910214	26 58 True True 35337 False 5694 False True 75 False 11 dtype: int64	1	26	58
SRR12026336	Saccharomyces_cerevisiae_tRNA-Arg-ACG-1	26	Charged	0.608019	1.22991	26 Charged True True 38380 False 2053 False True 76 False 5 dtype: int64	0.860525	26	Charged
SRR12026336	Saccharomyces_cerevisiae_tRNA-Arg-ACG-1	58	Charged	0.188802	0.914935	58 Charged True True 35938 False True 5785 True False 1874 False False 276 dtype: int64	0.485544	58	Charged
SRR12026336	Saccharomyces_cerevisiae_tRNA-Lys-TTT-1	26	34	0.185569	1.44359	26 34 True True 16210 False 7369 False True 32 False 21 dtype: int64	0.479287	26	34
SRR12026336	Saccharomyces_cerevisiae_tRNA-Lys-TTT-1	26	46	0.0220612	0.401586	26 46 True False 21565 True 2014 False False 43 True 10 dtype: int64	0.105394	26	46
SRR12026336	Saccharomyces_cerevisiae_tRNA-Lys-TTT-1	26	58	0.111293	1.76246	26 58 True True 20221 False 3358 False True 41 False 12 dtype: int64	0.348144	26	58
SRR12026336	Saccharomyces_cerevisiae_tRNA-Lys-TTT-1	26	Charged	0.788169	1.07126	26 Charged True True 21399 False 1737 False True 46 False 4 dtype: int64	0.954847	26	Charged
SRR12026336	Saccharomyces_cerevisiae_tRNA-Lys-TTT-1	34	46	0.277706	0.962273	34 46 True False 29621 False False 16146 True True 2385 False True 1351 dtype: int64	0.603197	34	46
SRR12026336	Saccharomyces_cerevisiae_tRNA-Lys-TTT-1	34	58	0.251539	1.03126	34 58 True True 27393 False True 14908 True False 4613 False False 2589 dtype: int64	0.569663	34	58
SRR12026336	Saccharomyces_cerevisiae_tRNA-Lys-TTT-1	34	Charged	0.120436	0.944172	34 Charged True True 29185 False True 16013 True False 2328 False False 1206 dtype: int64	0.364511	34	Charged
SRR12026336	Saccharomyces_cerevisiae_tRNA-Lys-TTT-1	46	58	0.700506	1.01903	46 58 False True 43871 False 7525 True True 3624 False 610 dtype: int64	0.912401	46	58
SRR12026336	Saccharomyces_cerevisiae_tRNA-Lys-TTT-1	46	Charged	1	1.00256	46 Charged False True 46982 True True 3853 False False 3643 True False 298 dtype: int64	1	46	Charged
SRR12026336	Saccharomyces_cerevisiae_tRNA-Lys-TTT-1	58	Charged	0.709323	0.981822	58 Charged True True 43656 False True 7509 True False 3393 False False 573 dtype: int64	0.917041	58	Charged
SRR12026336	Saccharomyces_cerevisiae_mito_tRNA-Ser-TGA-1	26	Charged	1	1.28571	26 Charged True True 18 False 14 False False 1 True 1 dtype: int64	1	26	Charged
SRR12026336	Saccharomyces_cerevisiae_mito_tRNA-Ser-TGA-1	37	Charged	1	1.03846	37 Charged False True 26 False 18 True True 3 False 2 dtype: int64	1	37	Charged
SRR12026336	Saccharomyces_cerevisiae_mito_tRNA-Gln-TTG-1	33	Charged	1	0.896739	33 Charged False True 46 True True 15 False False 11 True False 4 dtype: int64	1	34	Charged
SRR12026336	Saccharomyces_cerevisiae_tRNA-Val-TAC-1	25	59	0.10441	0.905987	25 59 False True 26853 False 4151 True True 2022 False 345 dtype: int64	0.333755	24	58
SRR12026336	Saccharomyces_cerevisiae_tRNA-Val-TAC-1	25	Charged	0.602044	0.953753	25 Charged False True 28811 True True 2189 False False 1657 True False 132 dtype: int64	0.856138	24	Charged
SRR12026336	Saccharomyces_cerevisiae_tRNA-Val-TAC-1	27	59	1.55e-12	2.29337	27 59 True True 29405 False 4523 False True 326 False 115 dtype: int64	2.58e-11	26	58
SRR12026336	Saccharomyces_cerevisiae_tRNA-Val-TAC-1	27	Charged	0.520506	1.12527	27 Charged True True 31517 False 1816 False True 401 False 26 dtype: int64	0.793293	26	Charged
SRR12026336	Saccharomyces_cerevisiae_tRNA-Val-TAC-1	59	Charged	0.495839	0.950691	59 Charged True True 29314 False True 4597 True False 1697 False False 253 dtype: int64	0.776379	58	Charged
SRR12026336	Saccharomyces_cerevisiae_tRNA-Lys-CTT-1	9	26	0.618929	0.904231	9 26 False True 32095 True True 27347 False False 52 True False 49 dtype: int64	0.866931	9	26
SRR12026336	Saccharomyces_cerevisiae_tRNA-Lys-CTT-1	9	46	0.220841	0.96139	9 46 False False 29791 True False 25461 False True 2355 True True 1935 dtype: int64	0.531888	9	46
SRR12026336	Saccharomyces_cerevisiae_tRNA-Lys-CTT-1	9	58	2.06e-30	1.20875	9 58 False False 18442 True False 14433 False True 13701 True True 12961 dtype: int64	5.99e-29	9	58
SRR12026336	Saccharomyces_cerevisiae_tRNA-Lys-CTT-1	9	Charged	0.322176	0.967899	9 Charged False True 29514 True True 25201 False False 2105 True False 1857 dtype: int64	0.645942	9	Charged
SRR12026336	Saccharomyces_cerevisiae_tRNA-Lys-CTT-1	26	46	0.207021	0.708718	26 46 True False 70930 True 5386 False False 140 True 15 dtype: int64	0.513238	26	46
SRR12026336	Saccharomyces_cerevisiae_tRNA-Lys-CTT-1	26	58	0.935658	0.982778	26 58 True False 42176 True 34135 False False 85 True 70 dtype: int64	1	26	58
SRR12026336	Saccharomyces_cerevisiae_tRNA-Lys-CTT-1	26	Charged	0.870329	1.0078	26 Charged True True 70238 False 5014 False True 139 False 10 dtype: int64	0.999789	26	Charged
SRR12026336	Saccharomyces_cerevisiae_tRNA-Lys-CTT-1	46	58	0.00426683	1.0779	46 58 False False 45417 True 36790 True False 3382 True 2953 dtype: int64	0.0273788	46	58
SRR12026336	Saccharomyces_cerevisiae_tRNA-Lys-CTT-1	46	Charged	0.0484772	1.11603	46 Charged False True 75853 True True 5889 False False 5290 True False 368 dtype: int64	0.192585	46	Charged
SRR12026336	Saccharomyces_cerevisiae_tRNA-Lys-CTT-1	58	Charged	1.89e-05	0.888791	58 Charged False True 45380 True True 36594 False False 2977 True False 2701 dtype: int64	0.000189245	58	Charged
SRR12026336	Saccharomyces_cerevisiae_tRNA-Thr-AGT-1	9	26	0.00359668	1.741	9 26 False True 37373 True True 13178 False False 158 True False 32 dtype: int64	0.0234815	9	26
SRR12026336	Saccharomyces_cerevisiae_tRNA-Thr-AGT-1	9	32	3.03e-09	1.33205	9 32 False True 35500 True True 12666 False False 2031 True False 544 dtype: int64	4.41e-08	9	32
SRR12026336	Saccharomyces_cerevisiae_tRNA-Thr-AGT-1	9	58	0.866343	0.995516	9 58 False True 30480 True True 10717 False False 7050 True False 2490 dtype: int64	0.998392	9	58
SRR12026336	Saccharomyces_cerevisiae_tRNA-Thr-AGT-1	9	Charged	0.0877247	0.965334	9 Charged False True 20288 False 16360 True True 7039 False 5880 dtype: int64	0.294063	9	Charged
SRR12026336	Saccharomyces_cerevisiae_tRNA-Thr-AGT-1	26	32	8.22e-06	2.68107	26 32 True True 54651 False 2912 False True 203 False 29 dtype: int64	8.68e-05	26	32
SRR12026336	Saccharomyces_cerevisiae_tRNA-Thr-AGT-1	26	58	0.207617	0.790082	26 58 True True 46702 False 10857 False True 196 False 36 dtype: int64	0.514109	26	58
SRR12026336	Saccharomyces_cerevisiae_tRNA-Thr-AGT-1	26	Charged	0.251001	1.17562	26 Charged True True 30642 False 25599 False True 112 False 110 dtype: int64	0.568935	26	Charged
SRR12026336	Saccharomyces_cerevisiae_tRNA-Thr-AGT-1	32	58	0.000424399	1.17465	32 58 True True 47070 False 10850 False True 2456 False 665 dtype: int64	0.00357259	32	58
SRR12026336	Saccharomyces_cerevisiae_tRNA-Thr-AGT-1	32	Charged	0.479467	0.973091	32 Charged True True 30797 False 25963 False True 1592 False 1306 dtype: int64	0.76773	32	Charged
SRR12026336	Saccharomyces_cerevisiae_tRNA-Thr-AGT-1	58	Charged	0.346537	1.01957	58 Charged True True 27772 False 23167 False True 6415 False 5456 dtype: int64	0.67004	58	Charged
SRR12026336	Saccharomyces_cerevisiae_tRNA-Gln-CTG-1	42	51	0	689811	42 51 True True 27306 False False 13389 True 106 True False 5 dtype: int64	0	42	52
SRR12026336	Saccharomyces_cerevisiae_tRNA-Gln-CTG-1	42	57	1.12e-50	0.620736	42 57 True True 23010 False True 12092 True False 4301 False False 1403 dtype: int64	5.23e-49	42	58
SRR12026336	Saccharomyces_cerevisiae_tRNA-Gln-CTG-1	42	66	0	213468	42 66 True True 27225 False False 13353 True 131 True False 13 dtype: int64	0	42	67
SRR12026336	Saccharomyces_cerevisiae_tRNA-Gln-CTG-1	42	Charged	3.54e-06	0.823415	42 Charged True True 25087 False True 12534 True False 2071 False False 852 dtype: int64	3.91e-05	42	Charged
SRR12026336	Saccharomyces_cerevisiae_tRNA-Gln-CTG-1	51	57	1.46e-47	0.630947	51 57 True True 23112 False True 12037 True False 4300 False False 1413 dtype: int64	6.38e-46	52	58
SRR12026336	Saccharomyces_cerevisiae_tRNA-Gln-CTG-1	51	66	0	763193	51 66 True True 27324 False False 13407 True 32 True False 15 dtype: int64	0	52	67
SRR12026336	Saccharomyces_cerevisiae_tRNA-Gln-CTG-1	51	Charged	3.8e-06	0.823826	51 Charged True True 25184 False True 12493 True False 2075 False False 848 dtype: int64	4.17e-05	52	Charged
SRR12026336	Saccharomyces_cerevisiae_tRNA-Gln-CTG-1	57	66	6.05e-48	0.629207	57 66 True True 23061 False 12015 False True 4295 False 1408 dtype: int64	2.69e-46	58	67
SRR12026336	Saccharomyces_cerevisiae_tRNA-Gln-CTG-1	57	Charged	0.212954	0.931322	57 Charged True True 32387 False True 5291 True False 2537 False False 386 dtype: int64	0.52104	58	Charged
SRR12026336	Saccharomyces_cerevisiae_tRNA-Gln-CTG-1	66	Charged	4.6e-06	0.825307	66 Charged True True 25201 False True 12479 True False 2075 False False 848 dtype: int64	5.02e-05	67	Charged
SRR12026336	Saccharomyces_cerevisiae_tRNA-Thr-TGT-1	25	31	0.128888	3.67386	25 31 True True 2298 False 139 False True 9 False 2 dtype: int64	0.379134	26	32
SRR12026336	Saccharomyces_cerevisiae_tRNA-Thr-TGT-1	25	45	0.591593	0.845572	25 45 True False 2247 True 190 False False 10 True 1 dtype: int64	0.848187	26	46
SRR12026336	Saccharomyces_cerevisiae_tRNA-Thr-TGT-1	25	57	0.6707	1.28629	25 57 True True 2078 False 359 False True 9 False 2 dtype: int64	0.896321	26	58
SRR12026336	Saccharomyces_cerevisiae_tRNA-Thr-TGT-1	25	Charged	0.499281	1.55681	25 Charged True True 1586 False 815 False True 5 False 4 dtype: int64	0.778693	26	Charged
SRR12026336	Saccharomyces_cerevisiae_tRNA-Thr-TGT-1	31	45	0.761197	0.937432	31 45 True False 2540 True 201 False False 154 True 13 dtype: int64	0.940006	32	46
SRR12026336	Saccharomyces_cerevisiae_tRNA-Thr-TGT-1	31	57	0.0564929	1.49176	31 57 True True 2340 False 401 False True 133 False 34 dtype: int64	0.213418	32	58
SRR12026336	Saccharomyces_cerevisiae_tRNA-Thr-TGT-1	31	Charged	0.663995	0.912256	31 Charged True True 1787 False 924 False True 106 False 50 dtype: int64	0.893133	32	Charged
SRR12026336	Saccharomyces_cerevisiae_tRNA-Thr-TGT-1	45	57	0.328775	0.836981	45 57 False True 2424 False 419 True True 184 False 38 dtype: int64	0.653389	46	58
SRR12026336	Saccharomyces_cerevisiae_tRNA-Thr-TGT-1	45	Charged	0.209165	1.21926	45 Charged False True 1841 False 962 True True 154 False 66 dtype: int64	0.516112	46	Charged
SRR12026336	Saccharomyces_cerevisiae_tRNA-Thr-TGT-1	57	Charged	0.451745	1.08376	57 Charged True True 1712 False 877 False True 290 False 161 dtype: int64	0.751277	58	Charged
SRR12026336	Saccharomyces_cerevisiae_mito_tRNA-Tyr-GTA-1	11	Charged	0.12782	0.1	11 Charged False True 15 False 3 True False 2 True 1 dtype: int64	0.376837	12	Charged
SRR12026336	Saccharomyces_cerevisiae_mito_tRNA-Glu-TTC-1	33	Charged	0.00508791	3.87226	33 Charged False True 319 True True 81 False False 61 True False 4 dtype: int64	0.0314155	34	Charged
SRR12026336	Saccharomyces_cerevisiae_tRNA-Cys-GCA-1	45	57	0.337957	1.05471	45 57 False True 20523 False 3912 True True 2501 False 452 dtype: int64	0.662255	46	58
SRR12026336	Saccharomyces_cerevisiae_tRNA-Cys-GCA-1	45	Charged	0.00619655	1.14999	45 Charged False True 19265 False 4813 True True 2389 False 519 dtype: int64	0.0372932	46	Charged
SRR12026336	Saccharomyces_cerevisiae_tRNA-Cys-GCA-1	57	Charged	0.983365	1.00064	57 Charged True True 18331 False 4511 False True 3460 False 852 dtype: int64	1	58	Charged
SRR12026336	Saccharomyces_cerevisiae_tRNA-Asn-GTT-1	9	27	0.748856	0.936129	9 27 False True 66994 True True 4181 False False 165 True False 11 dtype: int64	0.932939	9	26
SRR12026336	Saccharomyces_cerevisiae_tRNA-Asn-GTT-1	9	59	0.267911	1.05069	9 59 False True 56394 False 10755 True True 3548 False 644 dtype: int64	0.59114	9	58
SRR12026336	Saccharomyces_cerevisiae_tRNA-Asn-GTT-1	9	Charged	0.00117567	1.2166	9 Charged False True 60623 False 5800 True True 3853 False 303 dtype: int64	0.00881919	9	Charged
SRR12026336	Saccharomyces_cerevisiae_tRNA-Asn-GTT-1	27	59	0.107649	1.32528	27 59 True True 68905 False 13076 False True 167 False 42 dtype: int64	0.34078	26	58
SRR12026336	Saccharomyces_cerevisiae_tRNA-Asn-GTT-1	27	Charged	0.0535348	0.512665	27 Charged True True 74083 False 7030 False True 185 False 9 dtype: int64	0.206412	26	Charged
SRR12026336	Saccharomyces_cerevisiae_tRNA-Asn-GTT-1	59	Charged	0.263336	0.962848	59 Charged True True 67663 False True 12794 True False 6410 False False 1167 dtype: int64	0.582768	58	Charged
SRR12026336	Saccharomyces_cerevisiae_tRNA-Arg-CCT-1	9	23	0.0707197	0.849875	9 23 False False 5852 True False 3137 False True 439 True True 200 dtype: int64	0.248182	9	24
SRR12026336	Saccharomyces_cerevisiae_tRNA-Arg-CCT-1	9	25	0.619236	1.23876	9 25 False True 6263 True True 3325 False False 28 True False 12 dtype: int64	0.866931	9	26
SRR12026336	Saccharomyces_cerevisiae_tRNA-Arg-CCT-1	9	31	0.946004	0.996524	9 31 False True 4143 True True 2195 False False 2148 True False 1142 dtype: int64	1	9	32
SRR12026336	Saccharomyces_cerevisiae_tRNA-Arg-CCT-1	9	57	0.556982	1.05591	9 57 False False 5922 True False 3131 False True 369 True True 206 dtype: int64	0.818991	9	58
SRR12026336	Saccharomyces_cerevisiae_tRNA-Arg-CCT-1	9	Charged	0.0350468	0.811401	9 Charged False True 5956 True True 3124 False False 280 True False 181 dtype: int64	0.153432	9	Charged
SRR12026336	Saccharomyces_cerevisiae_tRNA-Arg-CCT-1	23	31	0.112736	1.14526	23 31 False True 6358 False 3374 True True 464 False 215 dtype: int64	0.351779	24	32
SRR12026336	Saccharomyces_cerevisiae_tRNA-Arg-CCT-1	23	57	0.867013	0.959792	23 57 False False 9151 True False 640 False True 581 True True 39 dtype: int64	0.998392	24	58
SRR12026336	Saccharomyces_cerevisiae_tRNA-Arg-CCT-1	23	Charged	0.518294	1.15626	23 Charged False True 9171 True True 642 False False 479 True False 29 dtype: int64	0.791654	24	Charged
SRR12026336	Saccharomyces_cerevisiae_tRNA-Arg-CCT-1	25	31	0.68562	0.861504	25 31 True True 7090 False 3723 False True 42 False 19 dtype: int64	0.903615	26	32
SRR12026336	Saccharomyces_cerevisiae_tRNA-Arg-CCT-1	25	57	1	1.21427	25 57 True False 10174 True 639 False False 58 True 3 dtype: int64	1	26	58
SRR12026336	Saccharomyces_cerevisiae_tRNA-Arg-CCT-1	25	Charged	0.0643277	2.24494	25 Charged True True 10195 False 524 False True 52 False 6 dtype: int64	0.233785	26	Charged
SRR12026336	Saccharomyces_cerevisiae_tRNA-Arg-CCT-1	31	57	0.259145	1.10178	31 57 True False 7026 False False 3759 True True 451 False True 219 dtype: int64	0.577396	32	58
SRR12026336	Saccharomyces_cerevisiae_tRNA-Arg-CCT-1	31	Charged	0.312243	1.09976	31 Charged True True 7067 False True 3730 True False 348 False False 202 dtype: int64	0.635057	32	Charged
SRR12026336	Saccharomyces_cerevisiae_tRNA-Arg-CCT-1	57	Charged	0.274104	0.825724	57 Charged False True 10597 True True 653 False False 536 True False 40 dtype: int64	0.597333	58	Charged
SRR12026336	Saccharomyces_cerevisiae_tRNA-Arg-TCT-1	9	25	0.010076	0.534848	9 25 True True 54175 False True 14823 True False 123 False False 18 dtype: int64	0.0563332	9	26
SRR12026336	Saccharomyces_cerevisiae_tRNA-Arg-TCT-1	9	57	0.338837	1.02492	9 57 True True 46118 False True 12559 True False 8176 False False 2282 dtype: int64	0.662363	9	58
SRR12026336	Saccharomyces_cerevisiae_tRNA-Arg-TCT-1	9	Charged	0.368574	1.03214	9 Charged True True 49480 False True 13431 True False 4044 False False 1133 dtype: int64	0.69022	9	Charged
SRR12026336	Saccharomyces_cerevisiae_tRNA-Arg-TCT-1	25	57	0.00113023	1.85545	25 57 True True 66440 False 11936 False True 126 False 42 dtype: int64	0.00852723	26	58
SRR12026336	Saccharomyces_cerevisiae_tRNA-Arg-TCT-1	25	Charged	1	0.919877	25 Charged True True 71351 False 5844 False True 146 False 11 dtype: int64	1	26	Charged
SRR12026336	Saccharomyces_cerevisiae_tRNA-Arg-TCT-1	57	Charged	0.00843903	0.908739	57 Charged True True 69489 False True 12618 True False 5739 False False 947 dtype: int64	0.0484504	58	Charged
SRR12026336	Saccharomyces_cerevisiae_tRNA-Leu-GAG-1	27	38	0.829934	1.14783	27 38 True True 3960 False 2070 False True 15 False 9 dtype: int64	0.9759	26	37
SRR12026336	Saccharomyces_cerevisiae_tRNA-Leu-GAG-1	27	67	0.0118953	2.91829	27 67 True True 4656 False 1350 False True 13 False 11 dtype: int64	0.0638155	26	58
SRR12026336	Saccharomyces_cerevisiae_tRNA-Leu-GAG-1	27	Charged	1	0.641538	27 Charged True True 5489 False 372 False True 23 False 1 dtype: int64	1	26	Charged
SRR12026336	Saccharomyces_cerevisiae_tRNA-Leu-GAG-1	38	67	0.400853	0.947177	38 67 True True 3440 False True 1732 True False 1017 False False 485 dtype: int64	0.716585	37	58
SRR12026336	Saccharomyces_cerevisiae_tRNA-Leu-GAG-1	38	Charged	0.513773	1.07624	38 Charged True True 4094 False True 2024 True False 265 False False 141 dtype: int64	0.789352	37	Charged
SRR12026336	Saccharomyces_cerevisiae_tRNA-Leu-GAG-1	67	Charged	0.722099	1.0453	67 Charged True True 5154 False True 1491 True False 334 False False 101 dtype: int64	0.925786	58	Charged
SRR12026336	Saccharomyces_cerevisiae_tRNA-iMet-CAT-1	9	25	0.694778	1.14112	9 25 True True 11571 False True 3042 True False 30 False False 9 dtype: int64	0.910488	9	26
SRR12026336	Saccharomyces_cerevisiae_tRNA-iMet-CAT-1	9	45	0.742953	0.977428	9 45 True False 10617 False False 2787 True True 983 False True 264 dtype: int64	0.932939	9	46
SRR12026336	Saccharomyces_cerevisiae_tRNA-iMet-CAT-1	9	57	0.286458	0.953456	9 57 True True 7822 False 3774 False True 2089 False 961 dtype: int64	0.612096	9	58
SRR12026336	Saccharomyces_cerevisiae_tRNA-iMet-CAT-1	9	Charged	0.144818	0.892737	9 Charged True True 10442 False True 2745 True False 963 False False 226 dtype: int64	0.409431	9	Charged
SRR12026336	Saccharomyces_cerevisiae_tRNA-iMet-CAT-1	25	45	0.32156	2.39774	25 45 True False 14453 True 1359 False False 51 True 2 dtype: int64	0.645586	26	46
SRR12026336	Saccharomyces_cerevisiae_tRNA-iMet-CAT-1	25	57	0.771202	1.07389	25 57 True True 10687 False 5118 False True 35 False 18 dtype: int64	0.944287	26	58
SRR12026336	Saccharomyces_cerevisiae_tRNA-iMet-CAT-1	25	Charged	0.29336	1.55621	25 Charged True True 14216 False 1305 False True 42 False 6 dtype: int64	0.615038	26	Charged
SRR12026336	Saccharomyces_cerevisiae_tRNA-iMet-CAT-1	45	57	0.686642	0.977358	45 57 False True 10765 False 5229 True True 998 False 496 dtype: int64	0.903615	46	58
SRR12026336	Saccharomyces_cerevisiae_tRNA-iMet-CAT-1	45	Charged	0.807754	0.975595	45 Charged False True 14363 False 1353 True True 1336 False 129 dtype: int64	0.963881	46	Charged
SRR12026336	Saccharomyces_cerevisiae_tRNA-iMet-CAT-1	57	Charged	0.862349	0.987926	57 Charged True True 10576 False True 5171 True False 1002 False False 484 dtype: int64	0.997627	58	Charged
SRR12026336	Saccharomyces_cerevisiae_tRNA-Ser-CGA-1	26	32	0.133452	0.623716	26 32 True True 5249 False 2026 False True 54 False 13 dtype: int64	0.387319	26	32
SRR12026336	Saccharomyces_cerevisiae_tRNA-Ser-CGA-1	26	67	0.371346	0.70525	26 67 True True 5662 False 1577 False True 56 False 11 dtype: int64	0.692032	26	58
SRR12026336	Saccharomyces_cerevisiae_tRNA-Ser-CGA-1	26	Charged	0.0305766	0.238224	26 Charged True True 6279 False 811 False True 65 False 2 dtype: int64	0.137306	26	Charged
SRR12026336	Saccharomyces_cerevisiae_tRNA-Ser-CGA-1	32	67	0.87524	1.01111	32 67 True True 4262 False True 1608 True False 1177 False False 449 dtype: int64	1	32	58
SRR12026336	Saccharomyces_cerevisiae_tRNA-Ser-CGA-1	32	Charged	0.741878	0.969519	32 Charged True True 4713 False True 1796 True False 609 False False 225 dtype: int64	0.932939	32	Charged
SRR12026336	Saccharomyces_cerevisiae_tRNA-Ser-CGA-1	67	Charged	0.228296	0.896554	67 Charged True True 5459 False True 1518 True False 722 False False 180 dtype: int64	0.541376	58	Charged
SRR12026336	Saccharomyces_cerevisiae_tRNA-Gln-TTG-1	34	57	0.560856	1.06427	34 57 True True 4010 False True 1034 True False 481 False False 132 dtype: int64	0.823049	34	58
SRR12026336	Saccharomyces_cerevisiae_tRNA-Gln-TTG-1	34	Charged	0.504332	0.907516	34 Charged True True 4130 False True 1069 True False 298 False False 70 dtype: int64	0.78173	34	Charged
SRR12026336	Saccharomyces_cerevisiae_tRNA-Gln-TTG-1	57	Charged	0.309854	1.17783	57 Charged True True 4910 False True 592 True False 338 False False 48 dtype: int64	0.633328	58	Charged
SRR12026336	Saccharomyces_cerevisiae_tRNA-Leu-TAA-1	27	38	0.930709	0.96671	27 38 True True 19662 False 8207 False True 114 False 46 dtype: int64	1	26	37
SRR12026336	Saccharomyces_cerevisiae_tRNA-Leu-TAA-1	27	69	0.0231182	1.56063	27 69 True False 19359 True 8284 False False 124 True 34 dtype: int64	0.109843	26	58
SRR12026336	Saccharomyces_cerevisiae_tRNA-Leu-TAA-1	27	Charged	0.0355369	1.71096	27 Charged True True 24578 False 2210 False True 130 False 20 dtype: int64	0.154544	26	Charged
SRR12026336	Saccharomyces_cerevisiae_tRNA-Leu-TAA-1	38	69	0.415246	1.0214	38 69 True False 17088 True 7468 False False 6967 True 2981 dtype: int64	0.728629	37	58
SRR12026336	Saccharomyces_cerevisiae_tRNA-Leu-TAA-1	38	Charged	0.788798	1.01193	38 Charged True True 21991 False True 8835 True False 1894 False False 770 dtype: int64	0.955168	37	Charged
SRR12026336	Saccharomyces_cerevisiae_tRNA-Leu-TAA-1	69	Charged	0.727023	0.985361	69 Charged False True 25473 True True 10856 False False 2141 True False 926 dtype: int64	0.927105	58	Charged
SRR12026336	Saccharomyces_cerevisiae_mito_tRNA-Pro-TGG-1	24	35	0.699795	0.523529	24 35 True True 89 False 68 False True 5 False 2 dtype: int64	0.912382	26	37
SRR12026336	Saccharomyces_cerevisiae_mito_tRNA-Pro-TGG-1	24	Charged	0.00591754	10.7451	24 Charged True True 137 False 17 False False 4 True 3 dtype: int64	0.0359446	26	Charged
SRR12026336	Saccharomyces_cerevisiae_mito_tRNA-Pro-TGG-1	35	Charged	0.0266112	0.307692	35 Charged True True 80 False True 65 True False 20 False False 5 dtype: int64	0.123744	37	Charged
SRR12026336	Saccharomyces_cerevisiae_tRNA-Thr-CGT-1	9	31	0.00654648	1.31661	9 31 False True 4706 True True 3030 False False 319 True False 156 dtype: int64	0.0388632	9	32
SRR12026336	Saccharomyces_cerevisiae_tRNA-Thr-CGT-1	9	57	0.270424	0.932121	9 57 False True 4276 True True 2682 False False 749 True False 504 dtype: int64	0.59296	9	58
SRR12026336	Saccharomyces_cerevisiae_tRNA-Thr-CGT-1	9	Charged	0.695737	0.978952	9 Charged False True 3711 True True 2349 False False 1262 True False 816 dtype: int64	0.910488	9	Charged
SRR12026336	Saccharomyces_cerevisiae_tRNA-Thr-CGT-1	31	57	0.0151425	1.32018	31 57 True True 7528 False 1380 False True 438 False 106 dtype: int64	0.0783459	32	58
SRR12026336	Saccharomyces_cerevisiae_tRNA-Thr-CGT-1	31	Charged	0.540445	1.06477	31 Charged True True 6579 False 2254 False True 392 False 143 dtype: int64	0.808505	32	Charged
SRR12026336	Saccharomyces_cerevisiae_tRNA-Thr-CGT-1	57	Charged	0.924551	0.992075	57 Charged True True 6144 False 2112 False True 1170 False 399 dtype: int64	1	58	Charged
SRR12026336	Saccharomyces_cerevisiae_tRNA-Val-AAC-2	9	47	0.236123	1.12559	9 47 True False 4200 False False 2227 True True 363 False True 171 dtype: int64	0.550954	9	46
SRR12026336	Saccharomyces_cerevisiae_tRNA-Val-AAC-2	9	59	1	1.00058	9 59 True True 3865 False True 2031 True False 698 False False 367 dtype: int64	1	9	58
SRR12026336	Saccharomyces_cerevisiae_tRNA-Val-AAC-2	9	Charged	0.201036	1.07122	9 Charged True False 2717 True 1664 False False 1457 True 833 dtype: int64	0.506159	9	Charged
SRR12026336	Saccharomyces_cerevisiae_tRNA-Val-AAC-2	47	59	0.613659	0.950427	47 59 False True 7279 False 1299 True True 703 False 132 dtype: int64	0.864206	46	58
SRR12026336	Saccharomyces_cerevisiae_tRNA-Val-AAC-2	47	Charged	0.249731	1.09281	47 Charged False False 5171 True 3044 True False 485 True 312 dtype: int64	0.567532	46	Charged
SRR12026336	Saccharomyces_cerevisiae_tRNA-Val-AAC-2	59	Charged	0.083314	0.900237	59 Charged True False 4842 True 2827 False False 828 True 537 dtype: int64	0.283268	58	Charged
SRR12026336	Saccharomyces_cerevisiae_tRNA-Gln-TTG-2	34	57	0.0504084	0.194595	34 57 False True 74 True True 36 False 5 False False 2 dtype: int64	0.198749	NA	NA
SRR12026336	Saccharomyces_cerevisiae_tRNA-Phe-GAA-1	26	35	0.652657	0.70032	26 35 True False 8122 True 474 False False 24 True 2 dtype: int64	0.888075	26	35
SRR12026336	Saccharomyces_cerevisiae_tRNA-Phe-GAA-1	26	37	0.133912	1.92639	26 37 True True 5949 False 2647 False True 14 False 12 dtype: int64	0.387319	26	37
SRR12026336	Saccharomyces_cerevisiae_tRNA-Phe-GAA-1	26	46	1	1.79885	26 46 True False 8019 True 577 False False 25 True 1 dtype: int64	1	26	46
SRR12026336	Saccharomyces_cerevisiae_tRNA-Phe-GAA-1	26	58	0.137086	2.02507	26 58 True True 7486 False 1109 False True 20 False 6 dtype: int64	0.391801	26	58
SRR12026336	Saccharomyces_cerevisiae_tRNA-Phe-GAA-1	26	Charged	0.51004	1.45036	26 Charged True False 4774 True 3462 False False 14 True 7 dtype: int64	0.786025	26	Charged
SRR12026336	Saccharomyces_cerevisiae_tRNA-Phe-GAA-1	35	37	2.87e-265	0.00569886	35 37 False True 6906 False 2568 True False 522 True 8 dtype: int64	2.43e-263	35	37
SRR12026336	Saccharomyces_cerevisiae_tRNA-Phe-GAA-1	35	46	0.601676	0.897861	35 46 False False 8802 True 672 True False 496 True 34 dtype: int64	0.85608	35	46
SRR12026336	Saccharomyces_cerevisiae_tRNA-Phe-GAA-1	35	58	0.740353	1.05788	35 58 False True 8234 False 1239 True True 464 False 66 dtype: int64	0.932939	35	58
SRR12026336	Saccharomyces_cerevisiae_tRNA-Phe-GAA-1	35	Charged	0.311307	0.907901	35 Charged False False 5125 True 3959 True False 298 True 209 dtype: int64	0.634242	35	Charged
SRR12026336	Saccharomyces_cerevisiae_tRNA-Phe-GAA-1	37	46	0.833443	1.02095	37 46 True False 6548 False False 2888 True True 500 False True 216 dtype: int64	0.978016	37	46
SRR12026336	Saccharomyces_cerevisiae_tRNA-Phe-GAA-1	37	58	0.923516	1.00721	37 58 True True 6131 False True 2698 True False 916 False False 406 dtype: int64	1	37	58
SRR12026336	Saccharomyces_cerevisiae_tRNA-Phe-GAA-1	37	Charged	0.339911	1.04362	37 Charged True False 3800 True 2965 False False 1700 True 1271 dtype: int64	0.663105	37	Charged
SRR12026336	Saccharomyces_cerevisiae_tRNA-Phe-GAA-1	46	58	0.697142	0.956801	46 58 False True 8675 False 1326 True True 651 False 104 dtype: int64	0.911193	46	58
SRR12026336	Saccharomyces_cerevisiae_tRNA-Phe-GAA-1	46	Charged	0.534128	1.05114	46 Charged False False 5409 True 4202 True False 398 True 325 dtype: int64	0.803767	46	Charged
SRR12026336	Saccharomyces_cerevisiae_tRNA-Phe-GAA-1	58	Charged	0.55706	0.965489	58 Charged True False 5065 True 3933 False False 751 True 604 dtype: int64	0.818991	58	Charged
SRR12026336	Saccharomyces_cerevisiae_tRNA-Trp-CCA-1	9	45	0.00713627	0.898121	9 45 True False 61874 False False 11106 True True 4133 False True 826 dtype: int64	0.0418896	9	46
SRR12026336	Saccharomyces_cerevisiae_tRNA-Trp-CCA-1	9	57	0.975542	1.00109	9 57 True True 58115 False True 10504 True False 7892 False False 1428 dtype: int64	1	9	58
SRR12026336	Saccharomyces_cerevisiae_tRNA-Trp-CCA-1	9	Charged	0.064212	0.937622	9 Charged True True 58979 False True 10731 True False 6319 False False 1078 dtype: int64	0.233785	9	Charged
SRR12026336	Saccharomyces_cerevisiae_tRNA-Trp-CCA-1	45	57	0.815694	1.01131	45 57 False True 69399 False 9503 True True 4963 False 672 dtype: int64	0.966463	46	58
SRR12026336	Saccharomyces_cerevisiae_tRNA-Trp-CCA-1	45	Charged	0.510139	1.03341	45 Charged False True 70525 False 7525 True True 5046 False 521 dtype: int64	0.786025	46	Charged
SRR12026336	Saccharomyces_cerevisiae_tRNA-Trp-CCA-1	57	Charged	0.956971	0.997526	57 Charged True True 66794 False True 9139 True False 7107 False False 970 dtype: int64	1	58	Charged
SRR12026336	Saccharomyces_cerevisiae_mito_tRNA-His-GTG-1	35	Charged	1	0.996732	35 Charged True True 122 False True 102 True False 18 False False 15 dtype: int64	1	37	Charged
SRR12026336	Saccharomyces_cerevisiae_tRNA-Tyr-GTA-1	28	60	0.0518243	1.51903	28 60 True True 40206 False 9494 False True 92 False 33 dtype: int64	0.203412	26	58
SRR12026336	Saccharomyces_cerevisiae_tRNA-Tyr-GTA-1	28	Charged	0.271685	1.40128	28 Charged True True 45697 False 3291 False True 109 False 11 dtype: int64	0.594128	26	Charged
SRR12026336	Saccharomyces_cerevisiae_tRNA-Tyr-GTA-1	60	Charged	0.442034	1.03366	60 Charged True True 40563 False True 9503 True False 2903 False False 703 dtype: int64	0.745388	58	Charged
SRR12026330	Saccharomyces_cerevisiae_tRNA-Leu-CAA-1	27	38	0.647557	1.14589	27 38 True False 26946 True 14626 False False 57 True 27 dtype: int64	0.885039	26	37
SRR12026330	Saccharomyces_cerevisiae_tRNA-Ser-TGA-1	26	32	0.772705	0.895128	26 32 True False 3625 True 3527 False True 25 False 23 dtype: int64	0.944858	26	32
SRR12026330	Saccharomyces_cerevisiae_tRNA-Arg-ACG-2	26	58	0.000855666	20.3152	26 58 True True 3352 False 330 False False 4 True 2 dtype: int64	0.00662762	26	58
SRR12026330	Saccharomyces_cerevisiae_tRNA-Ala-AGC-1	26	37	0.0109488	1.49531	26 37 True True 70200 False 10588 False True 235 False 53 dtype: int64	0.0599667	26	37
SRR12026330	Saccharomyces_cerevisiae_tRNA-Val-CAC-1	26	58	1.47e-53	1.98979	26 58 False True 4420 False 3279 True True 2363 False 881 dtype: int64	7.28e-52	26	58
SRR12026330	Saccharomyces_cerevisiae_tRNA-Ser-GCT-1	26	32	0.38128	1.32668	26 32 True True 6904 False 6443 False False 26 True 21 dtype: int64	0.703592	26	32
SRR12026330	Saccharomyces_cerevisiae_tRNA-Ser-GCT-1	26	67	0.524777	0.349747	26 67 True True 12565 False 781 False True 46 False 1 dtype: int64	0.796384	26	58
SRR12026330	Saccharomyces_cerevisiae_tRNA-Ser-GCT-1	32	67	0.971253	0.997047	32 67 True True 6731 False True 6335 True False 422 False False 396 dtype: int64	1	32	58
SRR12026330	Saccharomyces_cerevisiae_tRNA-Pro-TGG-2	36	57	0.716113	0.946749	36 57 True True 2601 False True 2218 True False 109 False False 88 dtype: int64	0.921825	37	58
SRR12026330	Saccharomyces_cerevisiae_mito_tRNA-Leu-TAA-1	26	37	0.528093	0.704225	26 37 True True 100 False 71 False True 18 False 9 dtype: int64	0.79916	26	37
SRR12026330	Saccharomyces_cerevisiae_tRNA-Pro-TGG-1	36	57	0.332672	0.957348	36 57 True True 28494 False True 23717 True False 1206 False False 961 dtype: int64	0.657066	37	58
SRR12026330	Saccharomyces_cerevisiae_tRNA-Thr-TGT-2	25	31	8.22e-05	4.19241	25 31 True True 16213 False 1323 False True 38 False 13 dtype: int64	0.000766149	26	32
SRR12026330	Saccharomyces_cerevisiae_tRNA-Thr-TGT-2	25	57	0.0112647	2.33729	25 57 True True 15297 False 2239 False True 38 False 13 dtype: int64	0.0610579	26	58
SRR12026330	Saccharomyces_cerevisiae_tRNA-Thr-TGT-2	31	57	3.61e-08	1.52031	31 57 True True 15230 False 2199 False True 1148 False 252 dtype: int64	4.82e-07	32	58
SRR12026330	Saccharomyces_cerevisiae_tRNA-Leu-TAG-1	27	38	1	1.00032	27 38 True False 14735 True 6317 False False 35 True 15 dtype: int64	1	26	37
SRR12026330	Saccharomyces_cerevisiae_tRNA-Leu-TAG-1	27	67	1	1.00541	27 67 True True 18957 False 2095 False True 45 False 5 dtype: int64	1	26	58
SRR12026330	Saccharomyces_cerevisiae_tRNA-Leu-TAG-1	38	67	0.661711	0.978904	38 67 False True 14075 True True 6034 False False 1555 True False 681 dtype: int64	0.892049	37	58
SRR12026330	Saccharomyces_cerevisiae_tRNA-Pro-AGG-1	33	36	2.19e-18	6.47056	33 36 True True 5366 False 4452 False False 102 True 19 dtype: int64	4.62e-17	34	37
SRR12026330	Saccharomyces_cerevisiae_tRNA-Pro-AGG-1	33	57	0.109788	2.26284	33 57 True False 9113 True 705 False False 117 True 4 dtype: int64	0.344318	34	58
SRR12026330	Saccharomyces_cerevisiae_tRNA-Pro-AGG-1	36	57	0.968847	1.00566	36 57 True False 5030 False False 4235 True True 387 False True 324 dtype: int64	1	37	58
SRR12026330	Saccharomyces_cerevisiae_mito_tRNA-Phe-GAA-1	24	35	0.203921	0.598007	24 35 True True 75 False 43 False True 35 False 12 dtype: int64	0.508969	26	37
SRR12026330	Saccharomyces_cerevisiae_tRNA-Met-CAT-1	26	58	2.17e-09	4.89117	26 58 True True 23217 False 1276 False True 93 False 25 dtype: int64	3.18e-08	26	58
SRR12026330	Saccharomyces_cerevisiae_tRNA-Phe-GAA-2	26	37	1.39e-07	4.7865	26 37 True True 37247 False 1332 False True 111 False 19 dtype: int64	1.72e-06	26	37
SRR12026330	Saccharomyces_cerevisiae_tRNA-Phe-GAA-2	26	58	9.57e-09	3.42783	26 58 True True 34567 False 4012 False True 93 False 37 dtype: int64	1.34e-07	26	58
SRR12026330	Saccharomyces_cerevisiae_tRNA-Phe-GAA-2	37	58	7.93e-22	1.97177	37 58 True True 47205 False 5306 False True 1322 False 293 dtype: int64	1.82e-20	37	58
SRR12026330	Saccharomyces_cerevisiae_tRNA-Arg-ACG-1	26	58	0.218159	1.57047	26 58 True True 33289 False 3312 False True 64 False 10 dtype: int64	0.528929	26	58
SRR12026330	Saccharomyces_cerevisiae_tRNA-Lys-TTT-1	26	58	6.89e-07	2.43365	26 58 True True 42948 False 2692 False True 295 False 45 dtype: int64	8.31e-06	26	58
SRR12026330	Saccharomyces_cerevisiae_mito_tRNA-Ser-TGA-1	26	37	1	1.16505	26 37 True False 103 True 20 False False 6 True 1 dtype: int64	1	26	37
SRR12026330	Saccharomyces_cerevisiae_tRNA-Val-TAC-1	25	27	3.74e-17	44.4136	25 27 False True 17046 True True 1102 False False 687 True False 1 dtype: int64	7.53e-16	24	26
SRR12026330	Saccharomyces_cerevisiae_tRNA-Val-TAC-1	25	59	0.95088	1.0165	25 59 False True 16525 False 1208 True True 1029 False 74 dtype: int64	1	24	58
SRR12026330	Saccharomyces_cerevisiae_tRNA-Val-TAC-1	27	59	3.85e-56	5.25477	27 59 True True 17326 False 1129 False True 514 False 176 dtype: int64	2.02e-54	26	58
SRR12026330	Saccharomyces_cerevisiae_tRNA-Lys-CTT-1	26	58	0.557296	0.873381	26 58 True False 51572 True 15014 False False 78 True 26 dtype: int64	0.818991	26	58
SRR12026330	Saccharomyces_cerevisiae_tRNA-Thr-AGT-1	26	32	2.83e-08	2.6629	26 32 True True 62650 False 4126 False True 268 False 47 dtype: int64	3.83e-07	26	32
SRR12026330	Saccharomyces_cerevisiae_tRNA-Thr-AGT-1	26	58	0.481384	1.13086	26 58 True True 58971 False 7803 False True 274 False 41 dtype: int64	0.76773	26	58
SRR12026330	Saccharomyces_cerevisiae_tRNA-Thr-AGT-1	32	58	7.69e-05	1.2031	32 58 True True 57718 False 7554 False True 3747 False 590 dtype: int64	0.000718839	32	58
SRR12026330	Saccharomyces_cerevisiae_tRNA-Thr-TGT-1	25	57	0.636859	1.56111	25 57 True True 1437 False 263 False True 7 False 2 dtype: int64	0.880091	26	58
SRR12026330	Saccharomyces_cerevisiae_tRNA-Thr-TGT-1	31	57	0.00646224	1.82842	31 57 True True 1427 False 255 False True 101 False 33 dtype: int64	0.0385379	32	58
SRR12026330	Saccharomyces_cerevisiae_tRNA-Asn-GTT-1	27	59	0.000412969	2.39801	27 59 True True 46846 False 6349 False True 80 False 26 dtype: int64	0.00351023	26	58
SRR12026330	Saccharomyces_cerevisiae_tRNA-Arg-CCT-1	23	31	0.000438976	1.34266	23 31 False True 5550 False 3701 True True 449 False 223 dtype: int64	0.00367169	24	32
SRR12026330	Saccharomyces_cerevisiae_tRNA-Arg-CCT-1	25	31	0.000818131	1.98603	25 31 True True 6200 False 3993 False False 55 True 43 dtype: int64	0.00639364	26	32
SRR12026330	Saccharomyces_cerevisiae_tRNA-Arg-TCT-1	25	57	0.000759916	2.79433	25 57 True True 58503 False 2935 False True 107 False 15 dtype: int64	0.00600269	26	58
SRR12026330	Saccharomyces_cerevisiae_tRNA-Leu-GAG-1	27	38	0.0731572	2.20815	27 38 True True 4277 False 2113 False False 12 True 11 dtype: int64	0.254002	26	37
SRR12026330	Saccharomyces_cerevisiae_tRNA-Leu-GAG-1	27	67	0.454014	1.47339	27 67 True True 4927 False 1463 False True 16 False 7 dtype: int64	0.75157	26	58
SRR12026330	Saccharomyces_cerevisiae_tRNA-Leu-GAG-1	38	67	0.712202	0.976887	38 67 True True 3509 False True 1716 True False 1055 False False 504 dtype: int64	0.918948	37	58
SRR12026330	Saccharomyces_cerevisiae_tRNA-iMet-CAT-1	25	57	0.146482	1.43844	25 57 True True 16195 False 5519 False True 51 False 25 dtype: int64	0.411752	26	58
SRR12026330	Saccharomyces_cerevisiae_tRNA-Ser-CGA-1	26	32	1	0.982456	26 32 True True 1911 False 819 False True 19 False 8 dtype: int64	1	26	32
SRR12026330	Saccharomyces_cerevisiae_tRNA-Ser-CGA-1	26	67	0.0459847	0.158907	26 67 True True 2198 False 532 False True 26 False 1 dtype: int64	0.187364	26	58
SRR12026330	Saccharomyces_cerevisiae_tRNA-Ser-CGA-1	32	67	0.49816	0.928247	32 67 True True 1582 False True 687 True False 387 False False 156 dtype: int64	0.778693	32	58
SRR12026330	Saccharomyces_cerevisiae_tRNA-Leu-TAA-1	27	38	0.471135	1.11954	27 38 True True 19197 False 7494 False True 135 False 59 dtype: int64	0.763094	26	37
SRR12026330	Saccharomyces_cerevisiae_tRNA-Leu-TAA-1	27	69	0.929373	0.984214	27 69 True False 21119 True 5570 False False 153 True 41 dtype: int64	1	26	58
SRR12026330	Saccharomyces_cerevisiae_tRNA-Leu-TAA-1	38	69	0.615326	0.984331	38 69 True False 17425 False False 6587 True True 4661 False True 1790 dtype: int64	0.865158	37	58
SRR12026330	Saccharomyces_cerevisiae_mito_tRNA-Pro-TGG-1	24	35	0.614538	0.472222	24 35 True False 162 True 153 False True 2 False 1 dtype: int64	0.864978	26	37
SRR12026330	Saccharomyces_cerevisiae_tRNA-Thr-CGT-1	31	57	1.56e-05	1.68742	31 57 True True 5914 False 945 False True 382 False 103 dtype: int64	0.000159727	32	58
SRR12026330	Saccharomyces_cerevisiae_tRNA-Phe-GAA-1	26	37	0.446881	1.77317	26 37 True True 6676 False 251 False True 15 False 1 dtype: int64	0.748234	26	37
SRR12026330	Saccharomyces_cerevisiae_tRNA-Phe-GAA-1	26	58	0.0047568	5.74356	26 58 True True 6419 False 508 False True 11 False 5 dtype: int64	0.0297926	26	58
SRR12026330	Saccharomyces_cerevisiae_tRNA-Phe-GAA-1	37	58	0.00307976	1.77284	37 58 True True 8663 False 674 False True 261 False 36 dtype: int64	0.020621	37	58
SRR12026330	Saccharomyces_cerevisiae_tRNA-Tyr-GTA-1	28	60	0.00457415	1.72836	28 60 True True 38517 False 10895 False True 90 False 44 dtype: int64	0.0288338	26	58
SRR12026322	Saccharomyces_cerevisiae_tRNA-Leu-CAA-1	27	38	0.482209	0.911144	27 38 True False 55948 True 31705 False False 164 True 102 dtype: int64	0.76773	26	37
SRR12026322	Saccharomyces_cerevisiae_tRNA-Ser-TGA-1	26	32	0.637967	1.08045	26 32 True False 12598 True 12187 False False 86 True 77 dtype: int64	0.880091	26	32
SRR12026322	Saccharomyces_cerevisiae_tRNA-Arg-ACG-2	9	26	1	1.00637	9 26 True True 2574 False True 1492 True False 12 False False 7 dtype: int64	1	9	26
SRR12026322	Saccharomyces_cerevisiae_tRNA-Arg-ACG-2	9	58	3.49e-10	1.83135	9 58 True True 2329 False True 1247 True False 257 False False 252 dtype: int64	5.34e-09	9	58
SRR12026322	Saccharomyces_cerevisiae_tRNA-Arg-ACG-2	26	58	0.0112166	3.51868	26 58 True True 3955 False 562 False True 14 False 7 dtype: int64	0.0610221	26	58
SRR12026322	Saccharomyces_cerevisiae_tRNA-Ala-AGC-1	9	26	0.515471	1.06812	9 26 True True 83462 False True 40905 True False 298 False False 156 dtype: int64	0.790339	9	26
SRR12026322	Saccharomyces_cerevisiae_tRNA-Ala-AGC-1	9	37	0.786186	1.00508	9 37 True True 73933 False True 36222 True False 9827 False False 4839 dtype: int64	0.95377	9	37
SRR12026322	Saccharomyces_cerevisiae_tRNA-Ala-AGC-1	26	37	0.106816	1.24118	26 37 True True 115917 False 15455 False True 423 False 70 dtype: int64	0.338737	26	37
SRR12026322	Saccharomyces_cerevisiae_tRNA-Val-CAC-1	26	58	7.01e-100	1.99778	26 58 False True 7533 False 6558 True True 4009 False 1747 dtype: int64	4.83e-98	26	58
SRR12026322	Saccharomyces_cerevisiae_tRNA-Ser-GCT-1	26	32	0.209837	1.18671	26 32 True True 23516 False 18044 False True 123 False 112 dtype: int64	0.516795	26	32
SRR12026322	Saccharomyces_cerevisiae_tRNA-Ser-GCT-1	26	67	0.890536	0.911534	26 67 True True 39040 False 2508 False True 222 False 13 dtype: int64	1	26	58
SRR12026322	Saccharomyces_cerevisiae_tRNA-Ser-GCT-1	32	67	0.0581575	0.924423	32 67 True True 22394 False True 17350 True False 1487 False False 1065 dtype: int64	0.216889	32	58
SRR12026322	Saccharomyces_cerevisiae_tRNA-Pro-TGG-2	9	36	0.683744	1.0175	9 36 True True 3702 False 3288 False True 1942 False 1755 dtype: int64	0.903544	9	37
SRR12026322	Saccharomyces_cerevisiae_tRNA-Pro-TGG-2	9	57	0.39289	0.911084	9 57 True True 6682 False True 3548 True False 308 False False 149 dtype: int64	0.711824	9	58
SRR12026322	Saccharomyces_cerevisiae_tRNA-Pro-TGG-2	36	57	0.0676576	1.18958	36 57 True True 5600 False True 4950 False 245 True False 233 dtype: int64	0.239686	37	58
SRR12026322	Saccharomyces_cerevisiae_mito_tRNA-Leu-TAA-1	26	37	0.869827	0.911429	26 37 True True 319 False 224 False True 25 False 16 dtype: int64	0.999789	26	37
SRR12026322	Saccharomyces_cerevisiae_tRNA-Val-AAC-1	9	59	0.00472565	1.05869	9 59 True True 79896 False True 44275 True False 7314 False False 4291 dtype: int64	0.0296685	9	58
SRR12026322	Saccharomyces_cerevisiae_tRNA-Pro-TGG-1	9	36	0.738346	0.995754	9 36 True True 38034 False 32964 False True 21105 False 18214 dtype: int64	0.932939	9	37
SRR12026322	Saccharomyces_cerevisiae_tRNA-Pro-TGG-1	9	57	1	1.00038	9 57 True True 67137 False True 37180 True False 3861 False False 2139 dtype: int64	1	9	58
SRR12026322	Saccharomyces_cerevisiae_tRNA-Pro-TGG-1	36	57	0.263086	1.02962	36 57 True True 58467 False True 49816 True False 3349 False False 2938 dtype: int64	0.582707	37	58
SRR12026322	Saccharomyces_cerevisiae_tRNA-Thr-TGT-2	25	31	0.00128952	2.22617	25 31 True True 35554 False 2745 False True 128 False 22 dtype: int64	0.00953665	26	32
SRR12026322	Saccharomyces_cerevisiae_tRNA-Thr-TGT-2	25	57	2.21e-05	2.25038	25 57 True True 32333 False 5964 False True 106 False 44 dtype: int64	0.000219502	26	58
SRR12026322	Saccharomyces_cerevisiae_tRNA-Thr-TGT-2	31	57	1.38e-20	1.58574	31 57 True True 30889 False 5516 False True 2193 False 621 dtype: int64	3.06e-19	32	58
SRR12026322	Saccharomyces_cerevisiae_tRNA-Leu-TAG-1	27	38	0.244917	0.782812	27 38 True False 28275 True 12369 False False 68 True 38 dtype: int64	0.560483	26	37
SRR12026322	Saccharomyces_cerevisiae_tRNA-Leu-TAG-1	27	67	0.733379	1.07612	27 67 True True 37046 False 3586 False True 96 False 10 dtype: int64	0.932365	26	58
SRR12026322	Saccharomyces_cerevisiae_tRNA-Leu-TAG-1	38	67	0.516756	1.0252	38 67 False True 26823 True True 11815 False False 2637 True False 1133 dtype: int64	0.790634	37	58
SRR12026322	Saccharomyces_cerevisiae_tRNA-Ala-TGC-1	9	26	0.472644	1.10564	9 26 True True 38451 False True 20351 True False 135 False False 79 dtype: int64	0.763094	9	26
SRR12026322	Saccharomyces_cerevisiae_tRNA-Ile-AAT-1	7	9	0	0.254868	7 9 False True 40249 True True 12286 False 6289 False False 5251 dtype: int64	0	7	9
SRR12026322	Saccharomyces_cerevisiae_tRNA-Ile-AAT-1	7	59	0.0580096	1.05398	7 59 False True 40277 True True 16540 False False 5223 True False 2035 dtype: int64	0.216876	7	58
SRR12026322	Saccharomyces_cerevisiae_tRNA-Ile-AAT-1	9	59	0.00354669	1.09448	9 59 True True 51811 False True 10701 True False 6556 False False 1482 dtype: int64	0.0233297	9	58
SRR12026322	Saccharomyces_cerevisiae_tRNA-Pro-AGG-1	9	33	0.638799	1.07231	9 33 True True 9259 False True 7184 True False 125 False False 104 dtype: int64	0.880091	9	34
SRR12026322	Saccharomyces_cerevisiae_tRNA-Pro-AGG-1	9	36	0.753521	0.989698	9 36 True True 5174 False 4210 False True 4037 False 3251 dtype: int64	0.935825	9	37
SRR12026322	Saccharomyces_cerevisiae_tRNA-Pro-AGG-1	33	36	1.13e-45	8.55244	33 36 True True 9910 False 7760 False False 221 True 33 dtype: int64	4.64e-44	34	37
SRR12026322	Saccharomyces_cerevisiae_mito_tRNA-Phe-GAA-1	24	35	0.499103	1.16828	24 35 True True 241 False 114 False True 76 False 42 dtype: int64	0.778693	26	37
SRR12026322	Saccharomyces_cerevisiae_tRNA-Met-CAT-1	26	58	1.1e-08	2.78762	26 58 True True 47674 False 2734 False True 294 False 47 dtype: int64	1.52e-07	26	58
SRR12026322	Saccharomyces_cerevisiae_tRNA-Phe-GAA-2	26	37	7.31e-08	2.85376	26 37 True True 84532 False 3631 False True 310 False 38 dtype: int64	9.43e-07	26	37
SRR12026322	Saccharomyces_cerevisiae_tRNA-Phe-GAA-2	26	58	6.09e-13	2.53108	26 58 True True 76485 False 11678 False True 251 False 97 dtype: int64	1.03e-11	26	58
SRR12026322	Saccharomyces_cerevisiae_tRNA-Phe-GAA-2	37	58	1.71e-29	1.62659	37 58 True True 83809 False 12580 False True 3166 False 773 dtype: int64	4.81e-28	37	58
SRR12026322	Saccharomyces_cerevisiae_tRNA-Arg-ACG-1	9	26	1	0.98388	9 26 True True 37393 False True 10573 True False 133 False False 37 dtype: int64	1	9	26
SRR12026322	Saccharomyces_cerevisiae_tRNA-Arg-ACG-1	9	58	0.636729	1.01834	9 58 True True 34033 False True 9606 True False 3493 False False 1004 dtype: int64	0.880091	9	58
SRR12026322	Saccharomyces_cerevisiae_tRNA-Arg-ACG-1	26	58	0.0987063	1.44812	26 58 True True 47358 False 4875 False True 161 False 24 dtype: int64	0.319818	26	58
SRR12026322	Saccharomyces_cerevisiae_tRNA-Lys-TTT-1	26	58	1.96e-12	2.53734	26 58 True True 62685 False 4941 False True 430 False 86 dtype: int64	3.23e-11	26	58
SRR12026322	Saccharomyces_cerevisiae_mito_tRNA-Ser-TGA-1	26	37	0.460502	0.701723	26 37 True False 398 True 85 False False 23 True 7 dtype: int64	0.756333	26	37
SRR12026322	Saccharomyces_cerevisiae_tRNA-Val-TAC-1	25	27	4.04e-41	104.432	25 27 False True 30328 True True 2488 False False 1273 True False 1 dtype: int64	1.56e-39	24	26
SRR12026322	Saccharomyces_cerevisiae_tRNA-Val-TAC-1	25	59	0.232495	1.11615	25 59 False True 29574 True True 2345 False False 2027 True False 144 dtype: int64	0.547159	24	58
SRR12026322	Saccharomyces_cerevisiae_tRNA-Val-TAC-1	27	59	9.91e-86	4.85288	27 59 True True 31061 False 1889 False True 986 False 291 dtype: int64	6.33e-84	26	58
SRR12026322	Saccharomyces_cerevisiae_tRNA-Lys-CTT-1	9	26	4.82e-05	0.608177	9 26 False True 87831 True True 26583 False False 213 True False 106 dtype: int64	0.000461908	9	26
SRR12026322	Saccharomyces_cerevisiae_tRNA-Lys-CTT-1	9	58	0.00232304	1.05936	9 58 False False 74066 True False 22243 False True 13975 True True 4446 dtype: int64	0.0160468	9	58
SRR12026322	Saccharomyces_cerevisiae_tRNA-Lys-CTT-1	26	58	0.00177333	1.68171	26 58 True False 110710 True 21246 False False 333 True 38 dtype: int64	0.0125815	26	58
SRR12026322	Saccharomyces_cerevisiae_tRNA-Thr-AGT-1	9	26	7.93e-10	0.520395	9 26 False True 103653 True True 17027 False False 415 True False 131 dtype: int64	1.18e-08	9	26
SRR12026322	Saccharomyces_cerevisiae_tRNA-Thr-AGT-1	9	32	5.84e-05	1.15889	9 32 False True 97974 True True 16284 False False 6094 True False 874 dtype: int64	0.000552379	9	32
SRR12026322	Saccharomyces_cerevisiae_tRNA-Thr-AGT-1	9	58	7.61e-10	0.860062	9 58 False True 91595 True True 14813 False False 12471 True False 2345 dtype: int64	1.14e-08	9	58
SRR12026322	Saccharomyces_cerevisiae_tRNA-Thr-AGT-1	26	32	0.015193	1.46292	26 32 True True 119666 False 7351 False True 523 False 47 dtype: int64	0.0784522	26	32
SRR12026322	Saccharomyces_cerevisiae_tRNA-Thr-AGT-1	26	58	0.0729013	1.2394	26 58 True True 111470 False 15545 False True 486 False 84 dtype: int64	0.25346	26	58
SRR12026322	Saccharomyces_cerevisiae_tRNA-Thr-AGT-1	32	58	2.59e-12	1.26988	32 58 True True 108202 False 14923 False True 6492 False 1137 dtype: int64	4.23e-11	32	58
SRR12026322	Saccharomyces_cerevisiae_tRNA-Thr-TGT-1	25	31	1	0.80561	25 31 True True 5543 False 417 False True 33 False 2 dtype: int64	1	26	32
SRR12026322	Saccharomyces_cerevisiae_tRNA-Thr-TGT-1	25	57	0.293665	1.5288	25 57 True True 4724 False 1236 False True 25 False 10 dtype: int64	0.615053	26	58
SRR12026322	Saccharomyces_cerevisiae_tRNA-Thr-TGT-1	31	57	1.45e-05	1.64452	31 57 True True 4525 False 1148 False True 302 False 126 dtype: int64	0.000148872	32	58
SRR12026322	Saccharomyces_cerevisiae_tRNA-Asn-GTT-1	27	59	0.811015	1.0303	27 59 True True 109216 False 18117 False True 275 False 47 dtype: int64	0.965547	26	58
SRR12026322	Saccharomyces_cerevisiae_tRNA-Arg-CCT-1	9	23	0.0311911	0.806045	9 23 False False 11214 True False 2447 False True 705 True True 124 dtype: int64	0.139111	9	24
SRR12026322	Saccharomyces_cerevisiae_tRNA-Arg-CCT-1	9	25	0.104992	0.709416	9 25 False True 11820 True True 2541 False False 99 True False 30 dtype: int64	0.335206	9	26
SRR12026322	Saccharomyces_cerevisiae_tRNA-Arg-CCT-1	9	31	0.785213	1.01349	9 31 False True 7673 False 4246 True True 1663 False 908 dtype: int64	0.953185	9	32
SRR12026322	Saccharomyces_cerevisiae_tRNA-Arg-CCT-1	23	31	0.0171767	1.19676	23 31 False True 9107 False 5141 True True 583 False 275 dtype: int64	0.0866449	24	32
SRR12026322	Saccharomyces_cerevisiae_tRNA-Arg-CCT-1	25	31	6.85e-08	2.5679	25 31 True True 9739 False 5418 False False 80 True 56 dtype: int64	8.88e-07	26	32
SRR12026322	Saccharomyces_cerevisiae_tRNA-Arg-TCT-1	9	25	0.145674	1.20938	9 25 True True 89003 False True 23017 True False 243 False False 76 dtype: int64	0.410557	9	26
SRR12026322	Saccharomyces_cerevisiae_tRNA-Arg-TCT-1	9	57	0.000678035	1.07263	9 57 True True 76287 False True 19534 True False 12958 False False 3559 dtype: int64	0.00544424	9	58
SRR12026322	Saccharomyces_cerevisiae_tRNA-Arg-TCT-1	25	57	0.76585	1.04226	25 57 True True 101798 False 17729 False True 303 False 55 dtype: int64	0.942444	26	58
SRR12026322	Saccharomyces_cerevisiae_tRNA-Leu-GAG-1	27	38	0.288154	0.713903	27 38 True True 7439 False 3769 False True 47 False 17 dtype: int64	0.612584	26	37
SRR12026322	Saccharomyces_cerevisiae_tRNA-Leu-GAG-1	27	67	0.75919	0.860928	27 67 True True 8838 False 2369 False True 52 False 12 dtype: int64	0.9393	26	58
SRR12026322	Saccharomyces_cerevisiae_tRNA-Leu-GAG-1	38	67	0.454157	1.03718	38 67 True True 6121 False True 3048 True False 1609 False False 831 dtype: int64	0.75157	37	58
SRR12026322	Saccharomyces_cerevisiae_tRNA-iMet-CAT-1	9	25	0.0315762	1.46041	9 25 True True 31970 False True 8865 True False 121 False False 49 dtype: int64	0.140589	9	26
SRR12026322	Saccharomyces_cerevisiae_tRNA-iMet-CAT-1	9	57	0.0121453	0.935014	9 57 True True 22868 False 9223 False True 6473 False 2441 dtype: int64	0.0648908	9	58
SRR12026322	Saccharomyces_cerevisiae_tRNA-iMet-CAT-1	25	57	0.334401	1.1616	25 57 True True 30574 False 12148 False True 130 False 60 dtype: int64	0.657066	26	58
SRR12026322	Saccharomyces_cerevisiae_tRNA-Ser-CGA-1	26	32	0.277965	0.739089	26 32 True True 6594 False 2878 False True 62 False 20 dtype: int64	0.603197	26	32
SRR12026322	Saccharomyces_cerevisiae_tRNA-Ser-CGA-1	26	67	0.665862	1.11149	26 67 True True 7776 False 1696 False True 66 False 16 dtype: int64	0.893539	26	58
SRR12026322	Saccharomyces_cerevisiae_tRNA-Ser-CGA-1	32	67	0.403247	0.951258	32 67 True True 5530 False True 2425 True False 1225 False False 511 dtype: int64	0.717188	32	58
SRR12026322	Saccharomyces_cerevisiae_tRNA-Leu-TAA-1	27	38	0.000107248	1.50518	27 38 True True 41807 False 16008 False True 262 False 151 dtype: int64	0.000977257	26	37
SRR12026322	Saccharomyces_cerevisiae_tRNA-Leu-TAA-1	27	69	0.633078	1.06771	27 69 True False 45138 True 12675 False False 327 True 86 dtype: int64	0.878324	26	58
SRR12026322	Saccharomyces_cerevisiae_tRNA-Leu-TAA-1	38	69	0.41734	0.982479	38 69 True False 35314 False False 13286 True True 9973 False True 3819 dtype: int64	0.729146	37	58
SRR12026322	Saccharomyces_cerevisiae_mito_tRNA-Pro-TGG-1	24	35	0.142237	0.338603	24 35 True True 257 False 253 False True 9 False 3 dtype: int64	0.40388	26	37
SRR12026322	Saccharomyces_cerevisiae_tRNA-Thr-CGT-1	9	31	1.42e-05	1.57297	9 31 False True 9596 True True 2221 False False 700 True False 103 dtype: int64	0.000146869	9	32
SRR12026322	Saccharomyces_cerevisiae_tRNA-Thr-CGT-1	9	57	0.00155579	0.83358	9 57 False True 8396 False 1899 True True 1828 False 496 dtype: int64	0.0111897	9	58
SRR12026322	Saccharomyces_cerevisiae_tRNA-Thr-CGT-1	31	57	4.15e-09	1.63759	31 57 True True 10197 False 2301 False True 617 False 228 dtype: int64	5.97e-08	32	58
SRR12026322	Saccharomyces_cerevisiae_tRNA-Val-AAC-2	9	59	0.494309	1.04969	9 59 True True 6168 False True 3503 True False 572 False False 341 dtype: int64	0.77584	9	58
SRR12026322	Saccharomyces_cerevisiae_tRNA-Gln-TTG-2	34	51	1.47e-40	165.273	34 51 False False 404 True True 45 False True 22 True False 5 dtype: int64	5.48e-39	NA	NA
SRR12026322	Saccharomyces_cerevisiae_tRNA-Gln-TTG-2	34	57	0.161391	4.66067	34 57 False True 389 True True 49 False False 37 True False 1 dtype: int64	0.43967	NA	NA
SRR12026322	Saccharomyces_cerevisiae_tRNA-Gln-TTG-2	51	57	0.0562519	5.83945	51 57 False True 1090 False 95 True True 67 False 1 dtype: int64	0.212814	NA	NA
SRR12026322	Saccharomyces_cerevisiae_tRNA-Phe-GAA-1	26	37	0.00774157	3.05501	26 37 True True 13772 False 644 False True 56 False 8 dtype: int64	0.0450388	26	37
SRR12026322	Saccharomyces_cerevisiae_tRNA-Phe-GAA-1	26	58	0.0525683	1.95587	26 58 True True 13009 False 1407 False True 52 False 11 dtype: int64	0.204493	26	58
SRR12026322	Saccharomyces_cerevisiae_tRNA-Phe-GAA-1	37	58	0.012557	1.35346	37 58 True True 14087 False 1527 False True 593 False 87 dtype: int64	0.0668176	37	58
SRR12026322	Saccharomyces_cerevisiae_tRNA-Trp-CCA-1	9	57	0.518936	0.975161	9 57 True True 84969 False True 15034 True False 4909 False False 847 dtype: int64	0.792171	9	58
SRR12026322	Saccharomyces_cerevisiae_tRNA-Tyr-GTA-1	28	60	0.88337	0.965348	28 60 True True 59092 False 19030 False True 193 False 60 dtype: int64	1	26	58
SRR12026332	Saccharomyces_cerevisiae_tRNA-Leu-CAA-1	27	38	0.183155	0.740598	27 38 True False 26786 True 14781 False False 51 True 38 dtype: int64	0.475694	26	37
SRR12026332	Saccharomyces_cerevisiae_tRNA-Leu-CAA-1	27	Charged	0.890449	0.935698	27 Charged True True 33296 False 7213 False True 74 False 15 dtype: int64	1	26	Charged
SRR12026332	Saccharomyces_cerevisiae_tRNA-Leu-CAA-1	38	Charged	0.161045	0.964288	38 Charged False True 22609 True True 13013 False False 4877 True False 2911 dtype: int64	0.439184	37	Charged
SRR12026332	Saccharomyces_cerevisiae_tRNA-Ser-TGA-1	26	32	0.0305147	1.75148	26 32 True True 5072 False 4121 False False 37 True 26 dtype: int64	0.137264	26	32
SRR12026332	Saccharomyces_cerevisiae_tRNA-Ser-TGA-1	26	Charged	0.716922	1.12624	26 Charged True True 7566 False 1371 False True 49 False 10 dtype: int64	0.921825	26	Charged
SRR12026332	Saccharomyces_cerevisiae_tRNA-Ser-TGA-1	32	Charged	0.472162	1.04293	32 Charged True True 4379 False True 3559 True False 781 False False 662 dtype: int64	0.763094	32	Charged
SRR12026332	Saccharomyces_cerevisiae_tRNA-Ile-TAT-2	46	58	0.0871522	1.17393	46 58 False True 3476 True True 888 False False 772 True False 168 dtype: int64	0.29327	46	58
SRR12026332	Saccharomyces_cerevisiae_tRNA-Ile-TAT-2	46	Charged	0.345088	1.13795	46 Charged False True 3819 True True 963 False False 352 True False 78 dtype: int64	0.668225	46	Charged
SRR12026332	Saccharomyces_cerevisiae_tRNA-Ile-TAT-2	58	Charged	0.700364	0.943281	58 Charged True True 4181 False True 915 True False 373 False False 77 dtype: int64	0.912401	58	Charged
SRR12026332	Saccharomyces_cerevisiae_tRNA-Ser-AGA-1	55	Charged	1	0.75	55 Charged True True 15 False 5 False True 4 False 1 dtype: int64	1	NA	Charged
SRR12026332	Saccharomyces_cerevisiae_tRNA-Ser-AGA-1	56	58	0.401709	4	56 58 False False 20 True False 5 False True 1 True True 1 dtype: int64	0.716585	NA	NA
SRR12026332	Saccharomyces_cerevisiae_tRNA-Ser-AGA-1	58	Charged	0.43	0.277778	58 Charged False True 18 False 5 True False 1 True 1 dtype: int64	0.738631	NA	Charged
SRR12026332	Saccharomyces_cerevisiae_tRNA-Arg-CCG-1	37	Charged	0.241836	1.12391	37 Charged True True 1423 False True 1297 False 252 True False 246 dtype: int64	0.557331	37	Charged
SRR12026332	Saccharomyces_cerevisiae_tRNA-Gly-GCC-1	9	Charged	0.034466	0.944708	9 Charged True True 31862 False True 20687 True False 4084 False False 2505 dtype: int64	0.151906	9	Charged
SRR12026332	Saccharomyces_cerevisiae_tRNA-Gly-CCC-1	9	Charged	0.0475802	0.546015	9 Charged False True 2271 True True 186 False False 100 True False 15 dtype: int64	0.190758	9	Charged
SRR12026332	Saccharomyces_cerevisiae_mito_tRNA-Lys-TTT-1	32	Charged	1	1.28	32 Charged False True 150 False 32 True True 12 False 2 dtype: int64	1	34	Charged
SRR12026332	Saccharomyces_cerevisiae_tRNA-Gln-TTG-3	34	57	9.62e-57	1.73923	34 57 True True 12154 False True 7772 False 2102 True False 1890 dtype: int64	5.14e-55	34	58
SRR12026332	Saccharomyces_cerevisiae_tRNA-Gln-TTG-3	34	Charged	0.0879776	0.932616	34 Charged True True 12053 False True 8563 True False 1710 False False 1133 dtype: int64	0.29452	34	Charged
SRR12026332	Saccharomyces_cerevisiae_tRNA-Gln-TTG-3	57	Charged	0.28963	0.943585	57 Charged True True 17753 False True 3541 True False 2476 False False 466 dtype: int64	0.614465	58	Charged
SRR12026332	Saccharomyces_cerevisiae_tRNA-Arg-ACG-2	9	26	0.34713	2.86079	9 26 True True 822 False True 431 False 3 True False 2 dtype: int64	0.670239	9	26
SRR12026332	Saccharomyces_cerevisiae_tRNA-Arg-ACG-2	9	58	0.117324	1.34176	9 58 True True 736 False True 374 True False 88 False False 60 dtype: int64	0.359245	9	58
SRR12026332	Saccharomyces_cerevisiae_tRNA-Arg-ACG-2	9	Charged	0.664526	0.890264	9 Charged True True 739 False True 397 True False 69 False False 33 dtype: int64	0.893133	9	Charged
SRR12026332	Saccharomyces_cerevisiae_tRNA-Arg-ACG-2	26	58	0.11683	4.8022	26 58 True True 1311 False 182 False True 3 False 2 dtype: int64	0.358926	26	58
SRR12026332	Saccharomyces_cerevisiae_tRNA-Arg-ACG-2	58	Charged	0.576471	1.16861	58 Charged True True 1333 False True 177 True False 116 False False 18 dtype: int64	0.834705	58	Charged
SRR12026332	Saccharomyces_cerevisiae_tRNA-Glu-TTC-2	34	Charged	0.13833	0.828592	34 Charged False True 992 True True 957 False 163 False False 140 dtype: int64	0.394068	34	Charged
SRR12026332	Saccharomyces_cerevisiae_tRNA-Asp-GTC-1	37	Charged	0.38115	1.02732	37 Charged False True 27209 True True 14444 False False 3615 True False 1868 dtype: int64	0.703592	37	Charged
SRR12026332	Saccharomyces_cerevisiae_tRNA-Ala-AGC-1	9	26	0.458741	1.14328	9 26 True True 24842 False True 11875 True False 86 False False 47 dtype: int64	0.754387	9	26
SRR12026332	Saccharomyces_cerevisiae_tRNA-Ala-AGC-1	9	37	0.578615	1.01924	9 37 True True 21827 False True 10414 True False 3101 False False 1508 dtype: int64	0.836098	9	37
SRR12026332	Saccharomyces_cerevisiae_tRNA-Ala-AGC-1	9	Charged	0.930388	1.00351	9 Charged True True 21482 False True 10292 True False 2862 False False 1376 dtype: int64	1	9	Charged
SRR12026332	Saccharomyces_cerevisiae_tRNA-Ala-AGC-1	26	37	0.0970041	1.43421	26 37 True True 35806 False 5140 False True 136 False 28 dtype: int64	0.315866	26	37
SRR12026332	Saccharomyces_cerevisiae_tRNA-Ala-AGC-1	26	Charged	0.134038	0.624231	26 Charged True True 35304 False 4713 False True 144 False 12 dtype: int64	0.387319	26	Charged
SRR12026332	Saccharomyces_cerevisiae_tRNA-Ala-AGC-1	37	Charged	0.176952	1.0618	37 Charged True True 33065 False True 4736 True False 4412 False False 671 dtype: int64	0.46326	37	Charged
SRR12026332	Saccharomyces_cerevisiae_tRNA-Val-CAC-1	26	46	0.509564	0.951413	26 46 False False 6878 True False 2835 False True 714 True True 280 dtype: int64	0.786025	26	46
SRR12026332	Saccharomyces_cerevisiae_tRNA-Val-CAC-1	26	58	1.14e-37	1.77085	26 58 False True 4268 False 3323 True True 2163 False 951 dtype: int64	3.93e-36	26	58
SRR12026332	Saccharomyces_cerevisiae_tRNA-Val-CAC-1	26	Charged	0.245754	0.909625	26 Charged False True 6894 True True 2807 False False 525 True False 235 dtype: int64	0.561416	26	Charged
SRR12026332	Saccharomyces_cerevisiae_tRNA-Val-CAC-1	46	58	0.00819201	0.884444	46 58 False True 6470 False 4238 True True 1357 False 1005 dtype: int64	0.0473436	46	58
SRR12026332	Saccharomyces_cerevisiae_tRNA-Val-CAC-1	46	Charged	0.858404	0.985078	46 Charged False True 9727 True True 2145 False False 746 True False 167 dtype: int64	0.994849	46	Charged
SRR12026332	Saccharomyces_cerevisiae_tRNA-Val-CAC-1	58	Charged	0.390558	1.06229	58 Charged True True 7436 False True 5000 True False 553 False False 395 dtype: int64	0.711043	58	Charged
SRR12026332	Saccharomyces_cerevisiae_tRNA-Ser-GCT-1	26	32	0.0465842	1.783	26 32 True True 6180 False 3882 False False 28 True 25 dtype: int64	0.188789	26	32
SRR12026332	Saccharomyces_cerevisiae_tRNA-Ser-GCT-1	26	67	1	0.989129	26 67 True True 8496 False 1527 False True 45 False 8 dtype: int64	1	26	58
SRR12026332	Saccharomyces_cerevisiae_tRNA-Ser-GCT-1	26	Charged	0.201071	0.439559	26 Charged True True 8538 False 1214 False True 48 False 3 dtype: int64	0.506159	26	Charged
SRR12026332	Saccharomyces_cerevisiae_tRNA-Ser-GCT-1	32	67	8.57e-05	0.800483	32 67 True True 5310 False True 3487 True False 1052 False False 553 dtype: int64	0.000792785	32	58
SRR12026332	Saccharomyces_cerevisiae_tRNA-Ser-GCT-1	32	Charged	0.804145	0.983968	32 Charged True True 5421 False True 3455 True False 767 False False 481 dtype: int64	0.962621	32	Charged
SRR12026332	Saccharomyces_cerevisiae_tRNA-Ser-GCT-1	67	Charged	0.757169	0.973106	67 Charged True True 8838 False True 1620 True False 1239 False False 221 dtype: int64	0.938528	58	Charged
SRR12026332	Saccharomyces_cerevisiae_tRNA-Pro-TGG-2	9	36	0.227475	1.09506	9 36 True True 1017 False 899 False True 625 False 605 dtype: int64	0.540576	9	37
SRR12026332	Saccharomyces_cerevisiae_tRNA-Pro-TGG-2	9	57	0.502695	1.08075	9 57 True True 1689 False True 1074 True False 227 False False 156 dtype: int64	0.781042	9	58
SRR12026332	Saccharomyces_cerevisiae_tRNA-Pro-TGG-2	9	Charged	0.448728	0.915518	9 Charged True True 1623 False True 1046 True False 261 False False 154 dtype: int64	0.749694	9	Charged
SRR12026332	Saccharomyces_cerevisiae_tRNA-Pro-TGG-2	36	57	1	0.995459	36 57 True True 1521 False True 1391 True False 212 False False 193 dtype: int64	1	37	58
SRR12026332	Saccharomyces_cerevisiae_tRNA-Pro-TGG-2	36	Charged	0.796774	0.972645	36 Charged True True 1464 False True 1354 True False 229 False False 206 dtype: int64	0.959632	37	Charged
SRR12026332	Saccharomyces_cerevisiae_tRNA-Pro-TGG-2	57	Charged	1	0.991254	57 Charged True True 2472 False 382 False True 346 False 53 dtype: int64	1	58	Charged
SRR12026332	Saccharomyces_cerevisiae_mito_tRNA-Gly-TCC-1	25	Charged	1	0.955844	25 Charged False True 110 True True 46 False False 16 True False 7 dtype: int64	1	26	Charged
SRR12026332	Saccharomyces_cerevisiae_tRNA-Gly-CCC-2	9	Charged	0.0353926	0.600882	9 Charged False True 2386 True True 490 False False 79 True False 27 dtype: int64	0.154173	9	Charged
SRR12026332	Saccharomyces_cerevisiae_mito_tRNA-Met-CAT-2	37	Charged	1	0.888889	37 Charged True True 16 False 6 False True 3 False 1 dtype: int64	1	37	Charged
SRR12026332	Saccharomyces_cerevisiae_mito_tRNA-Leu-TAA-1	26	37	0.418599	2.3125	26 37 True True 37 False 32 False False 4 True 2 dtype: int64	0.729146	26	37
SRR12026332	Saccharomyces_cerevisiae_mito_tRNA-Leu-TAA-1	26	Charged	0.0558308	5.76471	26 Charged True True 49 False 17 False False 4 True 2 dtype: int64	0.211969	26	Charged
SRR12026332	Saccharomyces_cerevisiae_mito_tRNA-Leu-TAA-1	37	Charged	0.448473	0.618132	37 Charged False True 28 True True 25 False 13 False False 9 dtype: int64	0.749694	37	Charged
SRR12026332	Saccharomyces_cerevisiae_tRNA-Val-AAC-1	9	47	0.804087	0.992211	9 47 True False 32520 False False 18466 True True 3140 False True 1797 dtype: int64	0.962621	9	46
SRR12026332	Saccharomyces_cerevisiae_tRNA-Val-AAC-1	9	59	0.0573763	1.04725	9 59 True True 30240 False True 17060 True False 5418 False False 3201 dtype: int64	0.215511	9	58
SRR12026332	Saccharomyces_cerevisiae_tRNA-Val-AAC-1	9	Charged	0.582723	1.01244	9 Charged True True 27764 False True 15757 True False 6810 False False 3913 dtype: int64	0.839307	9	Charged
SRR12026332	Saccharomyces_cerevisiae_tRNA-Val-AAC-1	47	59	0.978935	0.999196	47 59 False True 52383 True True 11289 False False 9565 True False 2063 dtype: int64	1	46	58
SRR12026332	Saccharomyces_cerevisiae_tRNA-Val-AAC-1	47	Charged	0.171343	1.03428	47 Charged False True 48353 False 11786 True True 10502 False 2475 dtype: int64	0.455331	46	Charged
SRR12026332	Saccharomyces_cerevisiae_tRNA-Val-AAC-1	59	Charged	0.879724	0.996022	59 Charged True True 52310 False 12641 False True 9564 False 2302 dtype: int64	1	58	Charged
SRR12026332	Saccharomyces_cerevisiae_tRNA-Pro-TGG-1	9	36	0.218401	1.02981	9 36 True True 9983 False 9162 False True 5867 False 5545 dtype: int64	0.52893	9	37
SRR12026332	Saccharomyces_cerevisiae_tRNA-Pro-TGG-1	9	57	0.099855	0.942748	9 57 True True 16643 False True 9996 True False 2499 False False 1415 dtype: int64	0.321946	9	58
SRR12026332	Saccharomyces_cerevisiae_tRNA-Pro-TGG-1	9	Charged	0.0183684	0.91643	9 Charged True True 16442 False True 9941 True False 2339 False False 1296 dtype: int64	0.0907329	9	Charged
SRR12026332	Saccharomyces_cerevisiae_tRNA-Pro-TGG-1	36	57	0.47278	1.02395	36 57 True True 15536 False True 13761 True False 2268 False False 2057 dtype: int64	0.763094	37	58
SRR12026332	Saccharomyces_cerevisiae_tRNA-Pro-TGG-1	36	Charged	0.407369	1.02865	36 Charged True True 15391 False True 13664 True False 2086 False False 1905 dtype: int64	0.722067	37	Charged
SRR12026332	Saccharomyces_cerevisiae_tRNA-Pro-TGG-1	57	Charged	0.156777	0.933515	57 Charged True True 28434 False True 4358 True False 3893 False False 557 dtype: int64	0.430684	58	Charged
SRR12026332	Saccharomyces_cerevisiae_tRNA-Thr-TGT-2	25	31	0.251981	1.63537	25 31 True True 7210 False 668 False True 33 False 5 dtype: int64	0.569837	26	32
SRR12026332	Saccharomyces_cerevisiae_tRNA-Thr-TGT-2	25	45	0.766269	1.58641	25 45 True False 7239 True 638 False False 36 True 2 dtype: int64	0.942444	26	46
SRR12026332	Saccharomyces_cerevisiae_tRNA-Thr-TGT-2	25	57	0.106696	1.78287	25 57 True True 6254 False 1619 False True 26 False 12 dtype: int64	0.338737	26	58
SRR12026332	Saccharomyces_cerevisiae_tRNA-Thr-TGT-2	25	Charged	0.738838	1.12829	25 Charged True True 4610 False 3113 False True 21 False 16 dtype: int64	0.932939	26	Charged
SRR12026332	Saccharomyces_cerevisiae_tRNA-Thr-TGT-2	31	45	0.718521	1.06941	31 45 True False 7122 False False 657 True True 626 False True 54 dtype: int64	0.922326	32	46
SRR12026332	Saccharomyces_cerevisiae_tRNA-Thr-TGT-2	31	57	0.00135386	1.34592	31 57 True True 6186 False 1558 False True 531 False 180 dtype: int64	0.00990059	32	58
SRR12026332	Saccharomyces_cerevisiae_tRNA-Thr-TGT-2	31	Charged	0.285205	1.09423	31 Charged True True 4570 False 3062 False True 386 False 283 dtype: int64	0.61179	32	Charged
SRR12026332	Saccharomyces_cerevisiae_tRNA-Thr-TGT-2	45	57	1	0.998741	45 57 False True 6564 False 1735 True True 563 False 149 dtype: int64	1	46	58
SRR12026332	Saccharomyces_cerevisiae_tRNA-Thr-TGT-2	45	Charged	1	1.00381	45 Charged False True 4865 False 3287 True True 416 False 280 dtype: int64	1	46	Charged
SRR12026332	Saccharomyces_cerevisiae_tRNA-Thr-TGT-2	57	Charged	0.790618	0.986187	57 Charged True True 4710 False 3199 False True 1378 False 923 dtype: int64	0.956929	58	Charged
SRR12026332	Saccharomyces_cerevisiae_tRNA-Leu-TAG-1	27	38	0.0134314	0.419821	27 38 True False 10171 True 4270 False False 17 True 17 dtype: int64	0.0705408	26	37
SRR12026332	Saccharomyces_cerevisiae_tRNA-Leu-TAG-1	27	67	0.0522198	0.167029	27 67 True True 12209 False 2215 False True 33 False 1 dtype: int64	0.203901	26	58
SRR12026332	Saccharomyces_cerevisiae_tRNA-Leu-TAG-1	27	Charged	0.81086	0.735704	27 Charged True True 11946 False 2165 False True 30 False 4 dtype: int64	0.965547	26	Charged
SRR12026332	Saccharomyces_cerevisiae_tRNA-Leu-TAG-1	38	67	0.682666	0.98039	38 67 False True 9239 True True 4067 False False 1657 True False 744 dtype: int64	0.903544	37	58
SRR12026332	Saccharomyces_cerevisiae_tRNA-Leu-TAG-1	38	Charged	0.146582	0.931801	38 Charged False True 9039 True True 3951 False False 1618 True False 759 dtype: int64	0.411752	37	Charged
SRR12026332	Saccharomyces_cerevisiae_tRNA-Leu-TAG-1	67	Charged	0.063949	0.894584	67 Charged True True 12501 False 2327 False True 2312 False 385 dtype: int64	0.233173	58	Charged
SRR12026332	Saccharomyces_cerevisiae_tRNA-Ile-TAT-1	46	58	0.0304158	1.20913	46 58 False True 3163 True True 885 False False 847 True False 196 dtype: int64	0.137264	46	58
SRR12026332	Saccharomyces_cerevisiae_tRNA-Ile-TAT-1	46	Charged	1	1.00953	46 Charged False True 3589 True True 969 False False 344 True False 92 dtype: int64	1	46	Charged
SRR12026332	Saccharomyces_cerevisiae_tRNA-Ile-TAT-1	58	Charged	0.0948251	1.21056	58 Charged True True 3867 False True 996 True False 356 False False 111 dtype: int64	0.311483	58	Charged
SRR12026332	Saccharomyces_cerevisiae_tRNA-Glu-TTC-1	34	Charged	3.15e-06	0.879633	34 Charged True True 25953 False True 16980 True False 4132 False False 2378 dtype: int64	3.51e-05	34	Charged
SRR12026332	Saccharomyces_cerevisiae_tRNA-Ala-TGC-1	9	26	0.527068	0.8199	9 26 True True 13169 False True 7027 True False 48 False False 21 dtype: int64	0.798994	9	26
SRR12026332	Saccharomyces_cerevisiae_tRNA-Ala-TGC-1	9	Charged	0.0311328	0.910799	9 Charged True True 11100 False True 6000 True False 1889 False False 930 dtype: int64	0.139111	9	Charged
SRR12026332	Saccharomyces_cerevisiae_tRNA-Ala-TGC-1	26	Charged	1	0.972374	26 Charged True True 19943 False 3308 False True 62 False 10 dtype: int64	1	26	Charged
SRR12026332	Saccharomyces_cerevisiae_tRNA-Ser-AGA-2	26	Charged	0.174391	0.769577	26 Charged True True 31418 False 17750 False True 92 False 40 dtype: int64	0.461569	26	Charged
SRR12026332	Saccharomyces_cerevisiae_tRNA-Ile-AAT-1	7	9	0	0.260687	7 9 False True 21349 True True 5659 False 2842 False False 2795 dtype: int64	0	7	9
SRR12026332	Saccharomyces_cerevisiae_tRNA-Ile-AAT-1	7	59	0.168378	0.957084	7 59 False True 19556 True True 6825 False False 4588 True False 1673 dtype: int64	0.452581	7	58
SRR12026332	Saccharomyces_cerevisiae_tRNA-Ile-AAT-1	7	Charged	0.687007	1.01536	7 Charged False True 20316 True True 7196 False False 3331 True False 1162 dtype: int64	0.903615	7	Charged
SRR12026332	Saccharomyces_cerevisiae_tRNA-Ile-AAT-1	9	59	0.1738	1.04943	9 59 True True 24374 False 5792 False True 4804 False 1198 dtype: int64	0.461001	9	58
SRR12026332	Saccharomyces_cerevisiae_tRNA-Ile-AAT-1	9	Charged	0.209086	1.0527	9 Charged True True 25508 False True 5006 True False 4124 False False 852 dtype: int64	0.516112	9	Charged
SRR12026332	Saccharomyces_cerevisiae_tRNA-Ile-AAT-1	59	Charged	0.768628	1.0096	59 Charged True True 36457 False True 8436 True False 5753 False False 1344 dtype: int64	0.943398	58	Charged
SRR12026332	Saccharomyces_cerevisiae_tRNA-Pro-AGG-1	9	33	0.803706	1.08074	9 33 True True 2130 False True 1598 True False 37 False False 30 dtype: int64	0.962621	9	34
SRR12026332	Saccharomyces_cerevisiae_tRNA-Pro-AGG-1	9	36	0.742508	0.977932	9 36 True True 1146 False 1021 False True 870 False 758 dtype: int64	0.932939	9	37
SRR12026332	Saccharomyces_cerevisiae_tRNA-Pro-AGG-1	9	45	0.682196	1.05433	9 45 True False 1977 False False 1492 True True 190 False True 136 dtype: int64	0.903544	9	46
SRR12026332	Saccharomyces_cerevisiae_tRNA-Pro-AGG-1	9	Charged	0.886662	1.01347	9 Charged True True 1835 False True 1364 True False 300 False False 226 dtype: int64	1	9	Charged
SRR12026332	Saccharomyces_cerevisiae_tRNA-Pro-AGG-1	33	36	5.68e-10	4.77296	33 36 True True 2264 False 1927 False False 65 True 16 dtype: int64	8.65e-09	34	37
SRR12026332	Saccharomyces_cerevisiae_tRNA-Pro-AGG-1	33	45	0.0134929	7.54047	33 45 True False 3830 True 361 False False 80 True 1 dtype: int64	0.0705408	34	46
SRR12026332	Saccharomyces_cerevisiae_tRNA-Pro-AGG-1	33	Charged	0.870125	0.892502	33 Charged True True 3541 False 575 False True 69 False 10 dtype: int64	0.999789	34	Charged
SRR12026332	Saccharomyces_cerevisiae_tRNA-Pro-AGG-1	36	45	0.0120618	0.757984	36 45 True False 2196 False False 1815 True 193 True True 177 dtype: int64	0.0645764	37	46
SRR12026332	Saccharomyces_cerevisiae_tRNA-Pro-AGG-1	36	Charged	0.825011	0.976945	36 Charged True True 2004 False True 1700 True False 327 False False 271 dtype: int64	0.973795	37	Charged
SRR12026332	Saccharomyces_cerevisiae_tRNA-Pro-AGG-1	45	Charged	0.887594	1.03622	45 Charged False True 3530 False 569 True True 405 False 63 dtype: int64	1	46	Charged
SRR12026332	Saccharomyces_cerevisiae_tRNA-His-GTG-1	38	Charged	0.0967755	0.95259	38 Charged False True 8689 True True 5144 False False 4861 True False 3021 dtype: int64	0.315866	37	Charged
SRR12026332	Saccharomyces_cerevisiae_tRNA-Met-CAT-1	26	46	0.250667	1.9774	26 46 True False 15086 True 1297 False False 92 True 4 dtype: int64	0.568671	26	46
SRR12026332	Saccharomyces_cerevisiae_tRNA-Met-CAT-1	26	58	0.198962	1.38726	26 58 True True 13909 False 2474 False True 77 False 19 dtype: int64	0.503267	26	58
SRR12026332	Saccharomyces_cerevisiae_tRNA-Met-CAT-1	26	Charged	0.0711718	0.42982	26 Charged True True 14117 False 1932 False True 85 False 5 dtype: int64	0.248769	26	Charged
SRR12026332	Saccharomyces_cerevisiae_tRNA-Met-CAT-1	46	58	0.687548	0.970503	46 58 False True 15174 False 2757 True True 1314 False 246 dtype: int64	0.903615	46	58
SRR12026332	Saccharomyces_cerevisiae_tRNA-Met-CAT-1	46	Charged	0.0448957	0.854508	46 Charged False True 15488 False 2086 True True 1326 False 209 dtype: int64	0.18482	46	Charged
SRR12026332	Saccharomyces_cerevisiae_tRNA-Met-CAT-1	58	Charged	0.312776	1.05997	58 Charged True True 16433 False True 2956 True False 2208 False False 421 dtype: int64	0.635057	58	Charged
SRR12026332	Saccharomyces_cerevisiae_tRNA-Phe-GAA-2	26	37	0.458254	1.37506	26 37 True True 26457 False 1178 False True 98 False 6 dtype: int64	0.754349	26	37
SRR12026332	Saccharomyces_cerevisiae_tRNA-Phe-GAA-2	26	46	0.528516	1.54863	26 46 True False 26023 True 1612 False False 100 True 4 dtype: int64	0.799338	26	46
SRR12026332	Saccharomyces_cerevisiae_tRNA-Phe-GAA-2	26	58	2.49e-06	2.70268	26 58 True True 22272 False 5363 False True 63 False 41 dtype: int64	2.81e-05	26	58
SRR12026332	Saccharomyces_cerevisiae_tRNA-Phe-GAA-2	26	Charged	0.000587409	2.20152	26 Charged True True 22896 False 4274 False True 73 False 30 dtype: int64	0.00480575	26	Charged
SRR12026332	Saccharomyces_cerevisiae_tRNA-Phe-GAA-2	37	46	0.0698455	1.25508	37 46 True False 34912 True 2213 False False 1386 True 70 dtype: int64	0.246104	37	46
SRR12026332	Saccharomyces_cerevisiae_tRNA-Phe-GAA-2	37	58	0.000112915	1.28434	37 58 True True 30007 False 7118 False True 1116 False 340 dtype: int64	0.00102288	37	58
SRR12026332	Saccharomyces_cerevisiae_tRNA-Phe-GAA-2	37	Charged	1.23e-28	2.06369	37 Charged True True 31106 False 5420 False True 1054 False 379 dtype: int64	3.4e-27	37	Charged
SRR12026332	Saccharomyces_cerevisiae_tRNA-Phe-GAA-2	46	58	0.00110724	1.18737	46 58 False True 33804 False 8413 True True 2166 False 454 dtype: int64	0.00837788	46	58
SRR12026332	Saccharomyces_cerevisiae_tRNA-Phe-GAA-2	46	Charged	0.910162	0.99334	46 Charged False True 35196 False 6345 True True 2182 False 396 dtype: int64	1	46	Charged
SRR12026332	Saccharomyces_cerevisiae_tRNA-Phe-GAA-2	58	Charged	0.167911	0.955478	58 Charged True True 31452 False True 7773 True False 5734 False False 1354 dtype: int64	0.452253	58	Charged
SRR12026332	Saccharomyces_cerevisiae_tRNA-Arg-ACG-1	9	26	1	1.01247	9 26 True True 10234 False True 2926 True False 38 False False 11 dtype: int64	1	9	26
SRR12026332	Saccharomyces_cerevisiae_tRNA-Arg-ACG-1	9	58	0.951491	0.99382	9 58 True True 8862 False True 2536 True False 1410 False False 401 dtype: int64	1	9	58
SRR12026332	Saccharomyces_cerevisiae_tRNA-Arg-ACG-1	9	Charged	0.406766	0.939513	9 Charged True True 9069 False True 2600 True False 969 False False 261 dtype: int64	0.721487	9	Charged
SRR12026332	Saccharomyces_cerevisiae_tRNA-Arg-ACG-1	26	58	0.0093779	0.206356	26 58 True True 13409 False 2166 False True 60 False 2 dtype: int64	0.0531414	26	58
SRR12026332	Saccharomyces_cerevisiae_tRNA-Arg-ACG-1	26	Charged	1	0.840628	26 Charged True True 13771 False 1437 False True 57 False 5 dtype: int64	1	26	Charged
SRR12026332	Saccharomyces_cerevisiae_tRNA-Arg-ACG-1	58	Charged	0.709235	0.969828	58 Charged True True 13930 False True 2320 True False 1393 False False 225 dtype: int64	0.917041	58	Charged
SRR12026332	Saccharomyces_cerevisiae_tRNA-Lys-TTT-1	26	34	0.212599	1.25999	26 34 True True 12077 False 6390 False True 72 False 48 dtype: int64	0.52104	26	34
SRR12026332	Saccharomyces_cerevisiae_tRNA-Lys-TTT-1	26	46	1	1.1015	26 46 True False 16952 True 1514 False False 111 True 9 dtype: int64	1	26	46
SRR12026332	Saccharomyces_cerevisiae_tRNA-Lys-TTT-1	26	58	0.616203	1.12475	26 58 True True 15536 False 2930 False True 99 False 21 dtype: int64	0.865925	26	58
SRR12026332	Saccharomyces_cerevisiae_tRNA-Lys-TTT-1	26	Charged	0.0674784	1.55802	26 Charged True True 15833 False 2223 False True 96 False 21 dtype: int64	0.239686	26	Charged
SRR12026332	Saccharomyces_cerevisiae_tRNA-Lys-TTT-1	34	46	6.59e-06	0.816979	34 46 True False 18626 False False 10383 True True 1341 False True 915 dtype: int64	7.04e-05	34	46
SRR12026332	Saccharomyces_cerevisiae_tRNA-Lys-TTT-1	34	58	0.67441	1.01396	34 58 True True 16835 False True 9505 True False 3132 False False 1793 dtype: int64	0.89807	34	58
SRR12026332	Saccharomyces_cerevisiae_tRNA-Lys-TTT-1	34	Charged	0.0542041	0.931973	34 Charged True True 17097 False True 9790 True False 2436 False False 1300 dtype: int64	0.208074	34	Charged
SRR12026332	Saccharomyces_cerevisiae_tRNA-Lys-TTT-1	46	58	0.287039	1.0649	46 58 False True 27008 False 5067 True True 2208 False 389 dtype: int64	0.612096	46	58
SRR12026332	Saccharomyces_cerevisiae_tRNA-Lys-TTT-1	46	Charged	0.899568	0.991941	46 Charged False True 27600 False 3796 True True 2243 False 311 dtype: int64	1	46	Charged
SRR12026332	Saccharomyces_cerevisiae_tRNA-Lys-TTT-1	58	Charged	0.745628	0.984634	58 Charged True True 28220 False True 5305 True False 3852 False False 713 dtype: int64	0.932939	58	Charged
SRR12026332	Saccharomyces_cerevisiae_mito_tRNA-Ser-TGA-1	26	37	1	1.14286	26 37 True False 63 True 24 False False 3 True 1 dtype: int64	1	26	37
SRR12026332	Saccharomyces_cerevisiae_mito_tRNA-Ser-TGA-1	26	Charged	1	1.52941	26 Charged True True 52 False 34 False False 2 True 2 dtype: int64	1	26	Charged
SRR12026332	Saccharomyces_cerevisiae_mito_tRNA-Ser-TGA-1	37	Charged	0.381041	1.55	37 Charged False True 40 False 31 True True 20 False 10 dtype: int64	0.703592	37	Charged
SRR12026332	Saccharomyces_cerevisiae_mito_tRNA-Gln-TTG-1	33	Charged	1	0.906977	33 Charged False True 43 True True 13 False False 6 True False 2 dtype: int64	1	34	Charged
SRR12026332	Saccharomyces_cerevisiae_tRNA-Val-TAC-1	25	27	1.17e-18	48.1207	25 27 False True 17446 True True 1374 False False 611 True False 1 dtype: int64	2.48e-17	24	26
SRR12026332	Saccharomyces_cerevisiae_tRNA-Val-TAC-1	25	59	0.905466	1.01189	25 59 False True 15412 False 2639 True True 1176 False 199 dtype: int64	1	24	58
SRR12026332	Saccharomyces_cerevisiae_tRNA-Val-TAC-1	25	Charged	0.445384	0.931643	25 Charged False True 15950 False 1700 True True 1215 False 139 dtype: int64	0.747896	24	Charged
SRR12026332	Saccharomyces_cerevisiae_tRNA-Val-TAC-1	27	59	7.12e-10	1.87923	27 59 True True 16446 False 2736 False True 467 False 146 dtype: int64	1.08e-08	26	58
SRR12026332	Saccharomyces_cerevisiae_tRNA-Val-TAC-1	27	Charged	0.0158002	0.673837	27 Charged True True 16939 False 1845 False True 545 False 40 dtype: int64	0.0804765	26	Charged
SRR12026332	Saccharomyces_cerevisiae_tRNA-Val-TAC-1	59	Charged	0.508365	1.04406	59 Charged True True 16335 False True 2777 True False 1724 False False 306 dtype: int64	0.785655	58	Charged
SRR12026332	Saccharomyces_cerevisiae_mito_tRNA-Ala-TGC-1	26	Charged	1	0.633333	26 Charged True True 76 False 15 False True 8 False 1 dtype: int64	1	26	Charged
SRR12026332	Saccharomyces_cerevisiae_tRNA-Lys-CTT-1	9	26	0.0384621	1.64193	9 26 False True 43045 True True 14002 False False 106 True False 21 dtype: int64	0.164532	9	26
SRR12026332	Saccharomyces_cerevisiae_tRNA-Lys-CTT-1	9	46	0.0187592	0.911321	9 46 False False 40137 True False 13125 False True 3010 True True 897 dtype: int64	0.0924888	9	46
SRR12026332	Saccharomyces_cerevisiae_tRNA-Lys-CTT-1	9	58	3.57e-06	1.12061	9 58 False False 35197 True False 11190 False True 7949 True True 2832 dtype: int64	3.92e-05	9	58
SRR12026332	Saccharomyces_cerevisiae_tRNA-Lys-CTT-1	9	Charged	0.11416	0.957151	9 Charged False True 36505 True True 11709 False False 6192 True False 2075 dtype: int64	0.355377	9	Charged
SRR12026332	Saccharomyces_cerevisiae_tRNA-Lys-CTT-1	26	46	0.758114	0.937805	26 46 True False 63400 True 4633 False False 154 True 12 dtype: int64	0.938528	26	46
SRR12026332	Saccharomyces_cerevisiae_tRNA-Lys-CTT-1	26	58	0.766411	0.945029	26 58 True False 55109 True 12922 False False 133 True 33 dtype: int64	0.942444	26	58
SRR12026332	Saccharomyces_cerevisiae_tRNA-Lys-CTT-1	26	Charged	0.0164636	1.63248	26 Charged True True 57555 False 9667 False True 124 False 34 dtype: int64	0.0833688	26	Charged
SRR12026332	Saccharomyces_cerevisiae_tRNA-Lys-CTT-1	46	58	2.08e-05	1.16388	46 58 False False 57271 True 13450 True False 4039 True 1104 dtype: int64	0.000208139	46	58
SRR12026332	Saccharomyces_cerevisiae_tRNA-Lys-CTT-1	46	Charged	0.505894	1.02881	46 Charged False True 59920 False 9962 True True 4375 False 707 dtype: int64	0.783223	46	Charged
SRR12026332	Saccharomyces_cerevisiae_tRNA-Lys-CTT-1	58	Charged	8.36e-08	0.872031	58 Charged False True 54887 True True 12599 False False 8825 True False 2323 dtype: int64	1.07e-06	58	Charged
SRR12026332	Saccharomyces_cerevisiae_tRNA-Thr-AGT-1	9	26	0.397511	1.24593	9 26 False True 28858 True True 5204 False False 152 True False 22 dtype: int64	0.716585	9	26
SRR12026332	Saccharomyces_cerevisiae_tRNA-Thr-AGT-1	9	32	8.92e-05	1.29504	9 32 False True 27140 True True 4962 False False 1870 True False 264 dtype: int64	0.000822258	9	32
SRR12026332	Saccharomyces_cerevisiae_tRNA-Thr-AGT-1	9	58	0.831655	1.00883	9 58 False True 23617 False 5389 True True 4262 False 964 dtype: int64	0.976794	9	58
SRR12026332	Saccharomyces_cerevisiae_tRNA-Thr-AGT-1	9	Charged	0.760223	0.990343	9 Charged False True 14161 False 14102 True False 2539 True 2525 dtype: int64	0.939691	9	Charged
SRR12026332	Saccharomyces_cerevisiae_tRNA-Thr-AGT-1	26	32	0.00447226	1.98067	26 32 True True 35060 False 2367 False True 172 False 23 dtype: int64	0.0283496	26	32
SRR12026332	Saccharomyces_cerevisiae_tRNA-Thr-AGT-1	26	58	0.309891	1.20065	26 58 True True 30459 False 6964 False True 153 False 42 dtype: int64	0.633328	26	58
SRR12026332	Saccharomyces_cerevisiae_tRNA-Thr-AGT-1	26	Charged	0.213752	0.825197	26 Charged True False 18225 True 18224 False True 103 False 85 dtype: int64	0.52153	26	Charged
SRR12026332	Saccharomyces_cerevisiae_tRNA-Thr-AGT-1	32	58	0.0255047	1.12329	32 58 True True 29712 False 6773 False True 1980 False 507 dtype: int64	0.119876	32	58
SRR12026332	Saccharomyces_cerevisiae_tRNA-Thr-AGT-1	32	Charged	0.175685	1.06035	32 Charged True True 17855 False 17801 False False 1184 True 1120 dtype: int64	0.462062	32	Charged
SRR12026332	Saccharomyces_cerevisiae_tRNA-Thr-AGT-1	58	Charged	0.168957	1.03432	58 Charged True True 18155 False 17616 False False 4167 True 4152 dtype: int64	0.452743	58	Charged
SRR12026332	Saccharomyces_cerevisiae_tRNA-Gln-CTG-1	42	51	0	92677.1	42 51 True True 11985 False False 7176 True 58 True False 16 dtype: int64	0	42	52
SRR12026332	Saccharomyces_cerevisiae_tRNA-Gln-CTG-1	42	57	6.9e-42	0.531697	42 57 True True 10127 False True 6586 True False 1874 False False 648 dtype: int64	2.7e-40	42	58
SRR12026332	Saccharomyces_cerevisiae_tRNA-Gln-CTG-1	42	66	0	105057	42 66 True True 11973 False False 7160 True 68 True False 12 dtype: int64	0	42	67
SRR12026332	Saccharomyces_cerevisiae_tRNA-Gln-CTG-1	42	Charged	4.86e-18	0.653718	42 Charged True True 10385 False True 6496 True False 1526 False False 624 dtype: int64	1e-16	42	Charged
SRR12026332	Saccharomyces_cerevisiae_tRNA-Gln-CTG-1	51	57	1.5e-39	0.54578	51 57 True True 10169 False True 6731 True False 1874 False False 677 dtype: int64	5.45e-38	52	58
SRR12026332	Saccharomyces_cerevisiae_tRNA-Gln-CTG-1	51	66	0	576023	51 66 True True 12020 False False 7380 True 22 True False 7 dtype: int64	0	52	67
SRR12026332	Saccharomyces_cerevisiae_tRNA-Gln-CTG-1	51	Charged	1.37e-19	0.642394	51 Charged True True 10419 False True 6661 True False 1534 False False 630 dtype: int64	2.96e-18	52	Charged
SRR12026332	Saccharomyces_cerevisiae_tRNA-Gln-CTG-1	57	66	7.63e-40	0.54567	57 66 True True 10167 False 6797 False True 1875 False 684 dtype: int64	2.81e-38	58	67
SRR12026332	Saccharomyces_cerevisiae_tRNA-Gln-CTG-1	57	Charged	0.0545806	1.13476	57 Charged True True 14940 False True 2225 True False 1858 False False 314 dtype: int64	0.208601	58	Charged
SRR12026332	Saccharomyces_cerevisiae_tRNA-Gln-CTG-1	66	Charged	1.01e-20	0.636059	66 Charged True True 10431 False True 6882 True False 1537 False False 645 dtype: int64	2.28e-19	67	Charged
SRR12026332	Saccharomyces_cerevisiae_tRNA-Thr-TGT-1	25	Charged	1	0.538732	25 Charged True True 918 False 568 False True 3 False 1 dtype: int64	1	26	Charged
SRR12026332	Saccharomyces_cerevisiae_tRNA-Thr-TGT-1	31	45	0.118074	2.15844	31 45 True False 1381 True 138 False False 108 True 5 dtype: int64	0.360066	32	46
SRR12026332	Saccharomyces_cerevisiae_tRNA-Thr-TGT-1	31	57	0.644025	1.10845	31 57 True True 1171 False 348 False True 85 False 28 dtype: int64	0.882835	32	58
SRR12026332	Saccharomyces_cerevisiae_tRNA-Thr-TGT-1	31	Charged	0.100766	0.692943	31 Charged True True 915 False 581 False True 75 False 33 dtype: int64	0.323689	32	Charged
SRR12026332	Saccharomyces_cerevisiae_tRNA-Thr-TGT-1	45	57	9.06e-05	0.481481	45 57 False True 1269 False 351 True True 94 False 54 dtype: int64	0.000829641	46	58
SRR12026332	Saccharomyces_cerevisiae_tRNA-Thr-TGT-1	45	Charged	0.0122238	0.643789	45 Charged False True 1006 False 588 True True 76 False 69 dtype: int64	0.0651769	46	Charged
SRR12026332	Saccharomyces_cerevisiae_tRNA-Thr-TGT-1	57	Charged	0.136279	0.84214	57 Charged True True 909 False 561 False True 304 False 158 dtype: int64	0.39105	58	Charged
SRR12026332	Saccharomyces_cerevisiae_mito_tRNA-Tyr-GTA-1	28	Charged	0.682451	0.446667	28 Charged True True 67 False 15 False True 10 False 1 dtype: int64	0.903544	26	Charged
SRR12026332	Saccharomyces_cerevisiae_mito_tRNA-Glu-TTC-1	33	Charged	0.472177	1.77273	33 Charged False True 176 False 39 True True 32 False 4 dtype: int64	0.763094	34	Charged
SRR12026332	Saccharomyces_cerevisiae_tRNA-Cys-GCA-1	45	57	0.43564	1.03874	45 57 False True 16263 False 3606 True True 2942 False 628 dtype: int64	0.742438	46	58
SRR12026332	Saccharomyces_cerevisiae_tRNA-Cys-GCA-1	45	Charged	0.122944	1.07006	45 Charged False True 14706 False 4759 True True 2685 False 812 dtype: int64	0.367849	46	Charged
SRR12026332	Saccharomyces_cerevisiae_tRNA-Cys-GCA-1	57	Charged	0.40767	1.03139	57 Charged True True 15731 False 5038 False True 3530 False 1166 dtype: int64	0.72211	58	Charged
SRR12026332	Saccharomyces_cerevisiae_tRNA-Asn-GTT-1	27	59	0.31286	1.23382	27 59 True True 34747 False 8167 False True 100 False 29 dtype: int64	0.635057	26	58
SRR12026332	Saccharomyces_cerevisiae_tRNA-Asn-GTT-1	27	Charged	0.707499	0.871515	27 Charged True True 35448 False 6779 False True 102 False 17 dtype: int64	0.915817	26	Charged
SRR12026332	Saccharomyces_cerevisiae_tRNA-Asn-GTT-1	59	Charged	0.31464	0.968943	59 Charged True True 34198 False True 8129 True False 6530 False False 1504 dtype: int64	0.636084	58	Charged
SRR12026332	Saccharomyces_cerevisiae_tRNA-Arg-CCT-1	9	23	0.471768	0.891473	9 23 False False 3726 True False 1032 False True 243 True True 60 dtype: int64	0.763094	9	24
SRR12026332	Saccharomyces_cerevisiae_tRNA-Arg-CCT-1	9	25	0.737241	0.916264	9 25 False True 3929 True True 1080 False False 40 True False 12 dtype: int64	0.932939	9	26
SRR12026332	Saccharomyces_cerevisiae_tRNA-Arg-CCT-1	9	31	0.0340737	1.16766	9 31 False True 2567 False 1402 True True 744 False 348 dtype: int64	0.15043	9	32
SRR12026332	Saccharomyces_cerevisiae_tRNA-Arg-CCT-1	9	Charged	0.00903662	1.39688	9 Charged False True 3529 True True 991 False False 388 True False 78 dtype: int64	0.0514302	9	Charged
SRR12026332	Saccharomyces_cerevisiae_tRNA-Arg-CCT-1	23	25	0.260006	3.62104	23 25 False True 4990 True True 317 False False 57 True False 1 dtype: int64	0.578823	24	26
SRR12026332	Saccharomyces_cerevisiae_tRNA-Arg-CCT-1	23	31	0.395614	0.899637	23 31 False True 3297 False 1750 True True 200 False 118 dtype: int64	0.714781	24	32
SRR12026332	Saccharomyces_cerevisiae_tRNA-Arg-CCT-1	23	Charged	0.310537	1.27623	23 Charged False True 4515 False 457 True True 290 False 23 dtype: int64	0.633366	24	Charged
SRR12026332	Saccharomyces_cerevisiae_tRNA-Arg-CCT-1	25	31	0.0982707	1.58536	25 31 True True 3570 False 1900 False True 32 False 27 dtype: int64	0.318801	26	32
SRR12026332	Saccharomyces_cerevisiae_tRNA-Arg-CCT-1	25	Charged	1	0.995122	25 Charged True True 4896 False 492 False True 50 False 5 dtype: int64	1	26	Charged
SRR12026332	Saccharomyces_cerevisiae_tRNA-Arg-CCT-1	31	Charged	0.564001	1.05751	31 Charged True True 3379 False True 1772 True False 339 False False 188 dtype: int64	0.825813	32	Charged
SRR12026332	Saccharomyces_cerevisiae_tRNA-Arg-TCT-1	9	25	0.109819	0.668707	9 25 True True 38913 False True 10033 True False 116 False False 20 dtype: int64	0.344318	9	26
SRR12026332	Saccharomyces_cerevisiae_tRNA-Arg-TCT-1	9	57	0.548265	1.01621	9 57 True True 30169 False 8853 False True 7743 False 2309 dtype: int64	0.813695	9	58
SRR12026332	Saccharomyces_cerevisiae_tRNA-Arg-TCT-1	9	Charged	0.0404274	0.937994	9 Charged True True 32206 False True 8331 True False 6215 False False 1508 dtype: int64	0.171538	9	Charged
SRR12026332	Saccharomyces_cerevisiae_tRNA-Arg-TCT-1	25	57	0.0663151	1.40683	25 57 True True 41425 False 12269 False True 108 False 45 dtype: int64	0.238152	26	58
SRR12026332	Saccharomyces_cerevisiae_tRNA-Arg-TCT-1	25	Charged	0.307059	1.25306	25 Charged True True 44406 False 8409 False True 118 False 28 dtype: int64	0.631458	26	Charged
SRR12026332	Saccharomyces_cerevisiae_tRNA-Arg-TCT-1	57	Charged	0.400361	0.977991	57 Charged True True 40762 False True 12239 True False 7744 False False 2274 dtype: int64	0.716585	58	Charged
SRR12026332	Saccharomyces_cerevisiae_tRNA-Leu-GAG-1	27	38	1	1.00816	27 38 True True 2125 False 1171 False True 9 False 5 dtype: int64	1	26	37
SRR12026332	Saccharomyces_cerevisiae_tRNA-Leu-GAG-1	27	67	0.135349	2.20683	27 67 True True 2454 False 834 False True 8 False 6 dtype: int64	0.390247	26	58
SRR12026332	Saccharomyces_cerevisiae_tRNA-Leu-GAG-1	38	67	0.745206	1.02817	38 67 True True 1723 False True 907 True False 582 False False 315 dtype: int64	0.932939	37	58
SRR12026332	Saccharomyces_cerevisiae_tRNA-Leu-GAG-1	38	Charged	0.612496	0.920566	38 Charged True True 2097 False True 1109 True False 152 False False 74 dtype: int64	0.863433	37	Charged
SRR12026332	Saccharomyces_cerevisiae_tRNA-Leu-GAG-1	67	Charged	0.551444	1.08737	67 Charged True True 2775 False True 933 True False 186 False False 68 dtype: int64	0.817231	58	Charged
SRR12026332	Saccharomyces_cerevisiae_tRNA-iMet-CAT-1	9	25	0.579232	1.22076	9 25 True True 7985 False True 2321 True False 31 False False 11 dtype: int64	0.83642	9	26
SRR12026332	Saccharomyces_cerevisiae_tRNA-iMet-CAT-1	9	45	0.525041	0.946758	9 45 True False 7349 False False 2128 True True 667 False True 204 dtype: int64	0.796384	9	46
SRR12026332	Saccharomyces_cerevisiae_tRNA-iMet-CAT-1	9	57	0.921047	0.994663	9 57 True True 5257 False 2753 False True 1532 False 798 dtype: int64	1	9	58
SRR12026332	Saccharomyces_cerevisiae_tRNA-iMet-CAT-1	9	Charged	0.105782	1.14311	9 Charged True True 7187 False True 2026 True False 661 False False 213 dtype: int64	0.337317	9	Charged
SRR12026332	Saccharomyces_cerevisiae_tRNA-iMet-CAT-1	25	45	1	1.23975	25 45 True False 10045 True 934 False False 40 True 3 dtype: int64	1	26	46
SRR12026332	Saccharomyces_cerevisiae_tRNA-iMet-CAT-1	25	57	0.418079	1.29972	25 57 True True 7202 False 3768 False True 25 False 17 dtype: int64	0.729146	26	58
SRR12026332	Saccharomyces_cerevisiae_tRNA-iMet-CAT-1	25	Charged	0.768187	0.595579	25 Charged True True 9766 False 937 False True 35 False 2 dtype: int64	0.943299	26	Charged
SRR12026332	Saccharomyces_cerevisiae_tRNA-iMet-CAT-1	45	57	0.150654	0.903456	45 57 False True 6965 False 3658 True True 621 False 361 dtype: int64	0.419449	46	58
SRR12026332	Saccharomyces_cerevisiae_tRNA-iMet-CAT-1	45	Charged	0.90479	1.02518	45 Charged False True 9453 False 902 True True 881 False 82 dtype: int64	1	46	Charged
SRR12026332	Saccharomyces_cerevisiae_tRNA-iMet-CAT-1	57	Charged	0.243004	0.922846	57 Charged True True 7302 False True 4068 True False 708 False False 364 dtype: int64	0.557856	58	Charged
SRR12026332	Saccharomyces_cerevisiae_tRNA-Ser-CGA-1	26	32	0.746725	0.860738	26 32 True True 3472 False 1383 False True 35 False 12 dtype: int64	0.932939	26	32
SRR12026332	Saccharomyces_cerevisiae_tRNA-Ser-CGA-1	26	67	0.391742	1.33473	26 67 True True 3681 False 1170 False True 33 False 14 dtype: int64	0.711221	26	58
SRR12026332	Saccharomyces_cerevisiae_tRNA-Ser-CGA-1	26	Charged	0.656336	1.21734	26 Charged True True 4132 False 594 False True 40 False 7 dtype: int64	0.890672	26	Charged
SRR12026332	Saccharomyces_cerevisiae_tRNA-Ser-CGA-1	32	67	0.770072	1.02145	32 67 True True 2742 False True 1075 True False 869 False False 348 dtype: int64	0.94396	32	58
SRR12026332	Saccharomyces_cerevisiae_tRNA-Ser-CGA-1	32	Charged	0.632235	1.0487	32 Charged True True 3087 False True 1203 True False 438 False False 179 dtype: int64	0.87762	32	Charged
SRR12026332	Saccharomyces_cerevisiae_tRNA-Ser-CGA-1	67	Charged	0.440224	1.07722	67 Charged True True 3720 False True 1120 True False 518 False False 168 dtype: int64	0.744513	58	Charged
SRR12026332	Saccharomyces_cerevisiae_tRNA-Gln-TTG-1	34	57	0.633983	1.05381	34 57 True True 3158 False True 1142 True False 370 False False 141 dtype: int64	0.878649	34	58
SRR12026332	Saccharomyces_cerevisiae_tRNA-Gln-TTG-1	34	Charged	0.515924	1.06693	34 Charged True True 3060 False True 1101 True False 422 False False 162 dtype: int64	0.790339	34	Charged
SRR12026332	Saccharomyces_cerevisiae_tRNA-Gln-TTG-1	57	Charged	0.359333	0.873275	57 Charged True True 4389 False 619 False True 544 False 67 dtype: int64	0.682813	58	Charged
SRR12026332	Saccharomyces_cerevisiae_tRNA-Leu-TAA-1	27	38	1	1.00893	27 38 True True 14020 False 5650 False True 91 False 37 dtype: int64	1	26	37
SRR12026332	Saccharomyces_cerevisiae_tRNA-Leu-TAA-1	27	69	0.516663	1.17738	27 69 True False 15334 True 4248 False False 102 True 24 dtype: int64	0.790634	26	58
SRR12026332	Saccharomyces_cerevisiae_tRNA-Leu-TAA-1	27	Charged	0.638339	1.15312	27 Charged True True 17221 False 1849 False True 105 False 13 dtype: int64	0.880091	26	Charged
SRR12026332	Saccharomyces_cerevisiae_tRNA-Leu-TAA-1	38	69	0.738466	0.988089	38 69 True False 13309 False False 5049 True True 3761 False True 1444 dtype: int64	0.932939	37	58
SRR12026332	Saccharomyces_cerevisiae_tRNA-Leu-TAA-1	38	Charged	0.282461	1.05488	38 Charged True True 15055 False True 5655 True False 1595 False False 632 dtype: int64	0.60713	37	Charged
SRR12026332	Saccharomyces_cerevisiae_tRNA-Leu-TAA-1	69	Charged	0.88629	1.00739	69 Charged False True 20860 True True 5853 False False 2226 True False 620 dtype: int64	1	58	Charged
SRR12026332	Saccharomyces_cerevisiae_mito_tRNA-Pro-TGG-1	24	35	1	0.978723	24 35 True False 47 True 46 False False 1 True 1 dtype: int64	1	26	37
SRR12026332	Saccharomyces_cerevisiae_mito_tRNA-Pro-TGG-1	35	Charged	1	1.04762	35 Charged True True 44 False True 42 False 6 True False 6 dtype: int64	1	37	Charged
SRR12026332	Saccharomyces_cerevisiae_tRNA-Thr-CGT-1	9	31	0.0482059	1.4821	9 31 False True 2363 True True 662 False False 164 True False 31 dtype: int64	0.19209	9	32
SRR12026332	Saccharomyces_cerevisiae_tRNA-Thr-CGT-1	9	57	0.418883	0.917096	9 57 False True 2037 True True 549 False False 490 True False 144 dtype: int64	0.729146	9	58
SRR12026332	Saccharomyces_cerevisiae_tRNA-Thr-CGT-1	9	Charged	0.438563	0.928986	9 Charged False True 1638 False 852 True True 434 False 243 dtype: int64	0.743312	9	Charged
SRR12026332	Saccharomyces_cerevisiae_tRNA-Thr-CGT-1	31	57	0.0023628	1.63165	31 57 True True 2677 False 642 False True 161 False 63 dtype: int64	0.0162784	32	58
SRR12026332	Saccharomyces_cerevisiae_tRNA-Thr-CGT-1	31	Charged	0.770098	1.04205	31 Charged True True 2138 False 1127 False True 142 False 78 dtype: int64	0.94396	32	Charged
SRR12026332	Saccharomyces_cerevisiae_tRNA-Thr-CGT-1	57	Charged	0.771651	0.975231	57 Charged True True 1978 False 1050 False True 537 False 278 dtype: int64	0.944287	58	Charged
SRR12026332	Saccharomyces_cerevisiae_tRNA-Val-AAC-2	9	47	0.661441	0.949315	9 47 True False 2740 False False 1507 True True 252 False True 146 dtype: int64	0.892049	9	46
SRR12026332	Saccharomyces_cerevisiae_tRNA-Val-AAC-2	9	59	0.239354	1.10414	9 59 True True 2534 False True 1378 True False 458 False False 275 dtype: int64	0.555487	9	58
SRR12026332	Saccharomyces_cerevisiae_tRNA-Val-AAC-2	9	Charged	0.515605	0.951011	9 Charged True False 2268 False False 1232 True True 604 False True 345 dtype: int64	0.790339	9	Charged
SRR12026332	Saccharomyces_cerevisiae_tRNA-Val-AAC-2	47	59	0.481792	1.07511	47 59 False True 4300 True True 864 False False 824 True False 154 dtype: int64	0.76773	46	58
SRR12026332	Saccharomyces_cerevisiae_tRNA-Val-AAC-2	47	Charged	0.898138	1.01124	47 Charged False False 3857 True 1052 True False 765 True 211 dtype: int64	1	46	Charged
SRR12026332	Saccharomyces_cerevisiae_tRNA-Val-AAC-2	59	Charged	0.446997	1.07095	59 Charged True False 4063 True 1131 False False 781 True 203 dtype: int64	0.748234	58	Charged
SRR12026332	Saccharomyces_cerevisiae_tRNA-Gln-TTG-2	34	44	1	1.19178	34 44 False False 87 True False 73 False True 1 True True 1 dtype: int64	1	NA	NA
SRR12026332	Saccharomyces_cerevisiae_tRNA-Gln-TTG-2	34	57	0.38384	0.67033	34 57 False True 77 True True 61 False 13 False False 11 dtype: int64	0.704601	NA	NA
SRR12026332	Saccharomyces_cerevisiae_tRNA-Gln-TTG-2	34	Charged	0.798108	1.27619	34 Charged False True 75 True True 67 False False 10 True False 7 dtype: int64	0.960223	NA	Charged
SRR12026332	Saccharomyces_cerevisiae_tRNA-Gln-TTG-2	44	57	1	1.09422	44 57 False True 329 False 45 True True 24 False 3 dtype: int64	1	NA	NA
SRR12026332	Saccharomyces_cerevisiae_tRNA-Gln-TTG-2	44	Charged	0.499696	3.0122	44 Charged False True 328 False 38 True True 26 False 1 dtype: int64	0.778693	NA	Charged
SRR12026332	Saccharomyces_cerevisiae_tRNA-Gln-TTG-2	57	Charged	0.35736	1.21794	57 Charged True True 1455 False True 223 True False 150 False False 28 dtype: int64	0.682783	NA	Charged
SRR12026332	Saccharomyces_cerevisiae_tRNA-Phe-GAA-1	26	37	0.137082	3.36155	26 37 True True 4765 False 189 False True 15 False 2 dtype: int64	0.391801	26	37
SRR12026332	Saccharomyces_cerevisiae_tRNA-Phe-GAA-1	26	58	0.162711	2.3418	26 58 True True 4204 False 748 False True 12 False 5 dtype: int64	0.442345	26	58
SRR12026332	Saccharomyces_cerevisiae_tRNA-Phe-GAA-1	26	Charged	0.124834	2.40391	26 Charged True True 4178 False 632 False True 11 False 4 dtype: int64	0.371804	26	Charged
SRR12026332	Saccharomyces_cerevisiae_tRNA-Phe-GAA-1	37	46	0.398416	0.805238	37 46 True False 6213 True 378 False False 225 True 17 dtype: int64	0.716585	37	46
SRR12026332	Saccharomyces_cerevisiae_tRNA-Phe-GAA-1	37	58	0.927996	1.01449	37 58 True True 5566 False 1022 False True 204 False 38 dtype: int64	1	37	58
SRR12026332	Saccharomyces_cerevisiae_tRNA-Phe-GAA-1	37	Charged	0.00743755	1.60952	37 Charged True True 5577 False 825 False True 189 False 45 dtype: int64	0.0434632	37	Charged
SRR12026332	Saccharomyces_cerevisiae_tRNA-Phe-GAA-1	46	58	0.688606	1.062	46 58 False True 6216 False 1167 True True 379 False 67 dtype: int64	0.904551	46	58
SRR12026332	Saccharomyces_cerevisiae_tRNA-Phe-GAA-1	46	Charged	0.41716	1.14508	46 Charged False True 6242 False 938 True True 381 False 50 dtype: int64	0.729146	46	Charged
SRR12026332	Saccharomyces_cerevisiae_tRNA-Phe-GAA-1	58	Charged	0.748271	1.02796	58 Charged True True 5878 False True 1092 True False 864 False False 165 dtype: int64	0.932939	58	Charged
SRR12026332	Saccharomyces_cerevisiae_tRNA-Trp-CCA-1	9	45	0.339158	0.958514	9 45 True False 45211 False False 8242 True True 3507 False True 667 dtype: int64	0.662363	9	46
SRR12026332	Saccharomyces_cerevisiae_tRNA-Trp-CCA-1	9	57	0.151672	1.05159	9 57 True True 42886 False True 7794 True False 5829 False False 1114 dtype: int64	0.42108	9	58
SRR12026332	Saccharomyces_cerevisiae_tRNA-Trp-CCA-1	9	Charged	0.0282832	0.91782	9 Charged True True 43082 False True 7956 True False 5009 False False 849 dtype: int64	0.129677	9	Charged
SRR12026332	Saccharomyces_cerevisiae_tRNA-Trp-CCA-1	45	57	0.359924	1.04572	45 57 False True 51323 False 7132 True True 4041 False 537 dtype: int64	0.682813	46	58
SRR12026332	Saccharomyces_cerevisiae_tRNA-Trp-CCA-1	45	Charged	0.611711	1.02829	45 Charged False True 51721 False 5969 True True 4063 False 456 dtype: int64	0.863117	46	Charged
SRR12026332	Saccharomyces_cerevisiae_tRNA-Trp-CCA-1	57	Charged	0.75968	0.987778	57 Charged True True 53976 False True 7634 True False 6163 False False 861 dtype: int64	0.939463	58	Charged
SRR12026332	Saccharomyces_cerevisiae_mito_tRNA-His-GTG-1	35	Charged	0.292661	1.70804	35 Charged False True 94 True True 85 False False 17 True False 9 dtype: int64	0.61498	37	Charged
SRR12026332	Saccharomyces_cerevisiae_tRNA-Tyr-GTA-1	28	60	0.915572	0.958913	28 60 True True 28306 False 12366 False True 74 False 31 dtype: int64	1	26	58
SRR12026332	Saccharomyces_cerevisiae_tRNA-Tyr-GTA-1	28	Charged	1	0.952436	28 Charged True True 35044 False 4961 False True 89 False 12 dtype: int64	1	26	Charged
SRR12026332	Saccharomyces_cerevisiae_tRNA-Tyr-GTA-1	60	Charged	0.000562223	0.896806	60 Charged True True 27549 False True 12136 True False 4012 False False 1585 dtype: int64	0.00462861	58	Charged
SRR12026323	Saccharomyces_cerevisiae_tRNA-Leu-CAA-1	27	38	0.842661	0.9736	27 38 True False 38239 True 22241 False False 154 True 92 dtype: int64	0.98549	26	37
SRR12026323	Saccharomyces_cerevisiae_tRNA-Ser-TGA-1	26	32	0.00506226	1.60654	26 32 True False 9105 True 8808 False False 93 True 56 dtype: int64	0.0313309	26	32
SRR12026323	Saccharomyces_cerevisiae_tRNA-Arg-ACG-2	9	26	1	1.0931	9 26 True True 1953 False True 1072 True False 10 False False 6 dtype: int64	1	9	26
SRR12026323	Saccharomyces_cerevisiae_tRNA-Arg-ACG-2	9	58	4.44e-08	1.82967	9 58 True True 1761 False True 891 True False 202 False False 187 dtype: int64	5.84e-07	9	58
SRR12026323	Saccharomyces_cerevisiae_tRNA-Arg-ACG-2	26	58	0.737218	1.18588	26 58 True True 3024 False 450 False True 17 False 3 dtype: int64	0.932939	26	58
SRR12026323	Saccharomyces_cerevisiae_tRNA-Ala-AGC-1	9	26	0.256071	1.11484	9 26 True True 61321 False True 29656 True False 332 False False 179 dtype: int64	0.574376	9	26
SRR12026323	Saccharomyces_cerevisiae_tRNA-Ala-AGC-1	9	37	0.0256811	1.04997	9 37 True True 54489 False True 26216 True False 7164 False False 3619 dtype: int64	0.120489	9	37
SRR12026323	Saccharomyces_cerevisiae_tRNA-Ala-AGC-1	26	37	0.00281244	1.42402	26 37 True True 85666 False 11435 False True 484 False 92 dtype: int64	0.0189158	26	37
SRR12026323	Saccharomyces_cerevisiae_tRNA-Val-CAC-1	26	58	2.19e-72	1.96495	26 58 False True 5717 False 4789 True True 3094 False 1319 dtype: int64	1.33e-70	26	58
SRR12026323	Saccharomyces_cerevisiae_tRNA-Ser-GCT-1	26	32	0.415592	1.13558	26 32 True True 15359 False 11767 False True 100 False 87 dtype: int64	0.728748	26	32
SRR12026323	Saccharomyces_cerevisiae_tRNA-Ser-GCT-1	26	67	0.0145054	0.326611	26 67 True True 25412 False 1710 False True 182 False 4 dtype: int64	0.0751985	26	58
SRR12026323	Saccharomyces_cerevisiae_tRNA-Ser-GCT-1	32	67	0.600154	0.973418	32 67 True True 14627 False True 11319 True False 993 False False 748 dtype: int64	0.855309	32	58
SRR12026323	Saccharomyces_cerevisiae_tRNA-Pro-TGG-2	9	36	0.28145	1.0536	9 36 True True 2602 False 2323 False True 1398 False 1315 dtype: int64	0.606879	9	37
SRR12026323	Saccharomyces_cerevisiae_tRNA-Pro-TGG-2	9	57	0.486062	1.08277	9 57 True True 4713 False True 2587 True False 212 False False 126 dtype: int64	0.770072	9	58
SRR12026323	Saccharomyces_cerevisiae_tRNA-Pro-TGG-2	36	57	0.512374	0.929553	36 57 True True 3970 False True 3619 True False 190 False False 161 dtype: int64	0.788129	37	58
SRR12026323	Saccharomyces_cerevisiae_mito_tRNA-Leu-TAA-1	26	37	0.581153	0.775225	26 37 True True 194 False 143 False True 21 False 12 dtype: int64	0.83827	26	37
SRR12026323	Saccharomyces_cerevisiae_tRNA-Val-AAC-1	9	59	0.422532	1.01959	9 59 True True 55489 False True 31385 True False 5079 False False 2929 dtype: int64	0.733061	9	58
SRR12026323	Saccharomyces_cerevisiae_tRNA-Pro-TGG-1	9	36	0.0463189	1.03032	9 36 True True 26852 False 23281 False True 14705 False 13136 dtype: int64	0.188004	9	37
SRR12026323	Saccharomyces_cerevisiae_tRNA-Pro-TGG-1	9	57	1	1.00044	9 57 True True 47280 False True 26257 True False 2851 False False 1584 dtype: int64	1	9	58
SRR12026323	Saccharomyces_cerevisiae_tRNA-Pro-TGG-1	36	57	0.684491	0.987602	36 57 True True 41419 False True 35738 True False 2543 False False 2167 dtype: int64	0.903544	37	58
SRR12026323	Saccharomyces_cerevisiae_tRNA-Thr-TGT-2	25	31	0.644997	1.13569	25 31 True True 24951 False 1879 False True 152 False 13 dtype: int64	0.883005	26	32
SRR12026323	Saccharomyces_cerevisiae_tRNA-Thr-TGT-2	25	57	0.202211	1.29717	25 57 True True 22493 False 4335 False True 132 False 33 dtype: int64	0.508051	26	58
SRR12026323	Saccharomyces_cerevisiae_tRNA-Thr-TGT-2	31	57	5.58e-16	1.60713	31 57 True True 21714 False 4047 False True 1499 False 449 dtype: int64	1.09e-14	32	58
SRR12026323	Saccharomyces_cerevisiae_tRNA-Leu-TAG-1	27	38	0.331558	0.832573	27 38 True False 19347 True 8345 False False 83 True 43 dtype: int64	0.6561	26	37
SRR12026323	Saccharomyces_cerevisiae_tRNA-Leu-TAG-1	27	67	0.167126	0.572948	27 67 True True 25110 False 2578 False True 119 False 7 dtype: int64	0.450604	26	58
SRR12026323	Saccharomyces_cerevisiae_tRNA-Leu-TAG-1	38	67	0.775932	1.01362	38 67 False True 18514 True True 8023 False False 1911 True False 817 dtype: int64	0.946232	37	58
SRR12026323	Saccharomyces_cerevisiae_tRNA-Ala-TGC-1	9	26	0.432701	1.13591	9 26 True True 26666 False True 13677 True False 115 False False 67 dtype: int64	0.740399	9	26
SRR12026323	Saccharomyces_cerevisiae_tRNA-Ile-AAT-1	7	9	0	0.255577	7 9 False True 28747 True True 8329 False 4309 False False 3801 dtype: int64	0	7	9
SRR12026323	Saccharomyces_cerevisiae_tRNA-Ile-AAT-1	7	59	0.185564	0.957375	7 59 False True 28905 True True 11168 False False 3640 True False 1469 dtype: int64	0.479287	7	58
SRR12026323	Saccharomyces_cerevisiae_tRNA-Ile-AAT-1	9	59	3.67e-08	1.22012	9 59 True True 36825 False True 7537 True False 4525 False False 1130 dtype: int64	4.87e-07	9	58
SRR12026323	Saccharomyces_cerevisiae_tRNA-Pro-AGG-1	9	33	0.232812	1.21072	9 33 True True 6598 False True 5187 True False 83 False False 79 dtype: int64	0.547159	9	34
SRR12026323	Saccharomyces_cerevisiae_tRNA-Pro-AGG-1	9	36	0.307876	1.03897	9 36 True True 3736 False 2945 False True 2895 False 2371 dtype: int64	0.631676	9	37
SRR12026323	Saccharomyces_cerevisiae_tRNA-Pro-AGG-1	33	36	2.72e-30	7.52613	33 36 True True 7244 False 5627 False False 152 True 26 dtype: int64	7.81e-29	34	37
SRR12026323	Saccharomyces_cerevisiae_mito_tRNA-Phe-GAA-1	24	35	1	1.00386	24 35 True True 195 False 111 False True 56 False 32 dtype: int64	1	26	37
SRR12026323	Saccharomyces_cerevisiae_tRNA-Met-CAT-1	26	58	1.82e-07	2.63512	26 58 True True 36216 False 2130 False True 271 False 42 dtype: int64	2.24e-06	26	58
SRR12026323	Saccharomyces_cerevisiae_tRNA-Phe-GAA-2	26	37	2.68e-06	2.72204	26 37 True True 57205 False 2440 False True 267 False 31 dtype: int64	3.01e-05	26	37
SRR12026323	Saccharomyces_cerevisiae_tRNA-Phe-GAA-2	26	58	8.62e-11	2.49531	26 58 True True 51769 False 7876 False True 216 False 82 dtype: int64	1.34e-09	26	58
SRR12026323	Saccharomyces_cerevisiae_tRNA-Phe-GAA-2	37	58	8.98e-24	1.68905	37 58 True True 58180 False 8672 False True 2129 False 536 dtype: int64	2.16e-22	37	58
SRR12026323	Saccharomyces_cerevisiae_tRNA-Arg-ACG-1	9	26	0.446214	0.809984	9 26 True True 26762 False True 7524 True False 101 False False 23 dtype: int64	0.748234	9	26
SRR12026323	Saccharomyces_cerevisiae_tRNA-Arg-ACG-1	9	58	0.947513	0.996277	9 58 True True 24238 False True 6812 True False 2625 False False 735 dtype: int64	1	9	58
SRR12026323	Saccharomyces_cerevisiae_tRNA-Arg-ACG-1	26	58	0.670445	1.10059	26 58 True True 34962 False 3812 False True 125 False 15 dtype: int64	0.896321	26	58
SRR12026323	Saccharomyces_cerevisiae_tRNA-Lys-TTT-1	26	58	3.31e-05	1.84058	26 58 True True 45597 False 3659 False True 413 False 61 dtype: int64	0.000321756	26	58
SRR12026323	Saccharomyces_cerevisiae_mito_tRNA-Ser-TGA-1	26	37	0.642635	0.668067	26 37 True False 238 True 53 False False 6 True 2 dtype: int64	0.882835	26	37
SRR12026323	Saccharomyces_cerevisiae_tRNA-Val-TAC-1	25	27	1.75e-29	75.2507	25 27 False True 21324 True True 1805 False False 889 True False 1 dtype: int64	4.88e-28	24	26
SRR12026323	Saccharomyces_cerevisiae_tRNA-Val-TAC-1	25	59	0.326665	1.10858	25 59 False True 20723 True True 1696 False False 1490 True False 110 dtype: int64	0.650348	24	58
SRR12026323	Saccharomyces_cerevisiae_tRNA-Val-TAC-1	27	59	2.99e-67	5.0867	27 59 True True 21862 False 1386 False True 676 False 218 dtype: int64	1.74e-65	26	58
SRR12026323	Saccharomyces_cerevisiae_tRNA-Lys-CTT-1	9	26	3.85e-19	0.34852	9 26 False True 63003 True True 18821 False False 168 True False 144 dtype: int64	8.26e-18	9	26
SRR12026323	Saccharomyces_cerevisiae_tRNA-Lys-CTT-1	9	58	3.9e-12	1.16311	9 58 False False 52855 True False 15456 False True 10314 True True 3508 dtype: int64	6.3e-11	9	58
SRR12026323	Saccharomyces_cerevisiae_tRNA-Lys-CTT-1	26	58	0.00781298	1.53103	26 58 True False 79919 True 16189 False False 325 True 43 dtype: int64	0.0453534	26	58
SRR12026323	Saccharomyces_cerevisiae_tRNA-Thr-AGT-1	9	26	1.18e-17	0.402207	9 26 False True 72907 True True 12641 False False 341 True False 147 dtype: int64	2.42e-16	9	26
SRR12026323	Saccharomyces_cerevisiae_tRNA-Thr-AGT-1	9	32	1.07e-07	1.26157	9 32 False True 68979 True True 12190 False False 4269 True False 598 dtype: int64	1.35e-06	9	32
SRR12026323	Saccharomyces_cerevisiae_tRNA-Thr-AGT-1	9	58	0.00251833	0.917006	9 58 False True 64246 True True 11093 False False 9002 True False 1695 dtype: int64	0.0172591	9	58
SRR12026323	Saccharomyces_cerevisiae_tRNA-Thr-AGT-1	26	32	0.000650553	1.72772	26 32 True True 85846 False 5133 False True 484 False 50 dtype: int64	0.00525663	26	32
SRR12026323	Saccharomyces_cerevisiae_tRNA-Thr-AGT-1	26	58	0.511089	0.90615	26 58 True True 79644 False 11335 False True 473 False 61 dtype: int64	0.786615	26	58
SRR12026323	Saccharomyces_cerevisiae_tRNA-Thr-AGT-1	32	58	1.29e-05	1.19576	32 58 True True 78465 False 11034 False True 4603 False 774 dtype: int64	0.000133031	32	58
SRR12026323	Saccharomyces_cerevisiae_tRNA-Thr-TGT-1	25	31	0.315952	1.66617	25 31 True True 3938 False 326 False True 29 False 4 dtype: int64	0.63775	26	32
SRR12026323	Saccharomyces_cerevisiae_tRNA-Thr-TGT-1	25	57	0.0802811	1.96189	25 57 True True 3398 False 866 False True 22 False 11 dtype: int64	0.274381	26	58
SRR12026323	Saccharomyces_cerevisiae_tRNA-Thr-TGT-1	31	57	4.17e-05	1.70135	31 57 True True 3247 False 804 False True 235 False 99 dtype: int64	0.000404315	32	58
SRR12026323	Saccharomyces_cerevisiae_tRNA-Asn-GTT-1	27	59	0.704644	1.05056	27 59 True True 71983 False 12105 False True 300 False 53 dtype: int64	0.91432	26	58
SRR12026323	Saccharomyces_cerevisiae_tRNA-Arg-CCT-1	9	23	0.122743	0.834167	9 23 False False 7639 True False 1756 False True 485 True True 93 dtype: int64	0.367668	9	24
SRR12026323	Saccharomyces_cerevisiae_tRNA-Arg-CCT-1	9	25	0.807556	0.940761	9 25 False True 8033 True True 1827 False False 91 True False 22 dtype: int64	0.963881	9	26
SRR12026323	Saccharomyces_cerevisiae_tRNA-Arg-CCT-1	9	31	0.451135	1.04231	9 31 False True 5222 False 2902 True True 1206 False 643 dtype: int64	0.751277	9	32
SRR12026323	Saccharomyces_cerevisiae_tRNA-Arg-CCT-1	23	25	0.015279	7.28547	23 25 False True 9784 True True 599 False False 119 True False 1 dtype: int64	0.078741	24	26
SRR12026323	Saccharomyces_cerevisiae_tRNA-Arg-CCT-1	23	31	0.0201808	1.23501	23 31 False True 6316 False 3587 True True 411 False 189 dtype: int64	0.0978394	24	32
SRR12026323	Saccharomyces_cerevisiae_tRNA-Arg-CCT-1	25	31	0.010085	1.62441	25 31 True True 6745 False 3763 False True 64 False 58 dtype: int64	0.0563332	26	32
SRR12026323	Saccharomyces_cerevisiae_tRNA-Arg-TCT-1	9	25	0.72057	0.936601	9 25 True True 60156 False True 16057 True False 236 False False 59 dtype: int64	0.924278	9	26
SRR12026323	Saccharomyces_cerevisiae_tRNA-Arg-TCT-1	9	57	0.00128874	1.08253	9 57 True True 51481 False True 13573 True False 8910 False False 2543 dtype: int64	0.00953665	9	58
SRR12026323	Saccharomyces_cerevisiae_tRNA-Arg-TCT-1	25	57	0.643045	0.919061	25 57 True True 70028 False 12429 False True 282 False 46 dtype: int64	0.882835	26	58
SRR12026323	Saccharomyces_cerevisiae_tRNA-Leu-GAG-1	27	38	0.150009	1.52357	27 38 True True 5123 False 2690 False True 30 False 24 dtype: int64	0.418237	26	37
SRR12026323	Saccharomyces_cerevisiae_tRNA-Leu-GAG-1	27	67	1	0.95242	27 67 True True 6158 False 1654 False True 43 False 11 dtype: int64	1	26	58
SRR12026323	Saccharomyces_cerevisiae_tRNA-Leu-GAG-1	38	67	0.143212	0.917807	38 67 True True 4177 False True 2218 True False 1147 False False 559 dtype: int64	0.406207	37	58
SRR12026323	Saccharomyces_cerevisiae_tRNA-iMet-CAT-1	9	25	0.0323041	1.48549	9 25 True True 22915 False True 6510 True False 109 False False 46 dtype: int64	0.143586	9	26
SRR12026323	Saccharomyces_cerevisiae_tRNA-iMet-CAT-1	9	57	0.770168	1.00908	9 57 True True 16285 False 6738 False True 4625 False 1931 dtype: int64	0.94396	9	58
SRR12026323	Saccharomyces_cerevisiae_tRNA-iMet-CAT-1	25	57	0.734673	0.936077	25 57 True True 21906 False 9090 False True 121 False 47 dtype: int64	0.932628	26	58
SRR12026323	Saccharomyces_cerevisiae_tRNA-Ser-CGA-1	26	32	0.212304	1.34311	26 32 True True 5024 False 2182 False True 48 False 28 dtype: int64	0.520911	26	32
SRR12026323	Saccharomyces_cerevisiae_tRNA-Ser-CGA-1	26	67	0.64662	0.817264	26 67 True True 5969 False 1236 False True 65 False 11 dtype: int64	0.884457	26	58
SRR12026323	Saccharomyces_cerevisiae_tRNA-Ser-CGA-1	32	67	0.545754	0.95884	32 67 True True 4282 False True 1862 True False 897 False False 374 dtype: int64	0.812674	32	58
SRR12026323	Saccharomyces_cerevisiae_tRNA-Leu-TAA-1	27	38	0.0523075	1.26593	27 38 True True 27706 False 10639 False True 216 False 105 dtype: int64	0.203901	26	37
SRR12026323	Saccharomyces_cerevisiae_tRNA-Leu-TAA-1	27	69	0.00196569	0.677989	27 69 True False 29704 True 8631 False False 224 True 96 dtype: int64	0.0137232	26	58
SRR12026323	Saccharomyces_cerevisiae_tRNA-Leu-TAA-1	38	69	0.0606092	0.952319	38 69 True False 23716 False False 8893 True True 6852 False True 2698 dtype: int64	0.224434	37	58
SRR12026323	Saccharomyces_cerevisiae_mito_tRNA-Pro-TGG-1	24	35	0.320366	0.449735	24 35 True False 189 True 170 False True 6 False 3 dtype: int64	0.644252	26	37
SRR12026323	Saccharomyces_cerevisiae_tRNA-Thr-CGT-1	9	31	0.153171	1.18976	9 31 False True 6534 True True 1439 False False 470 True False 87 dtype: int64	0.423444	9	32
SRR12026323	Saccharomyces_cerevisiae_tRNA-Thr-CGT-1	9	57	0.268248	0.923947	9 57 False True 5660 False 1344 True True 1214 False 312 dtype: int64	0.59114	9	58
SRR12026323	Saccharomyces_cerevisiae_tRNA-Thr-CGT-1	31	57	7.88e-10	1.82093	31 57 True True 6972 False 1616 False True 417 False 176 dtype: int64	1.18e-08	32	58
SRR12026323	Saccharomyces_cerevisiae_tRNA-Val-AAC-2	9	59	0.824093	0.977423	9 59 True True 4262 False True 2425 True False 383 False False 213 dtype: int64	0.97359	9	58
SRR12026323	Saccharomyces_cerevisiae_tRNA-Gln-TTG-2	34	51	1.49e-35	313.529	34 51 False False 260 True True 41 False True 17 True False 2 dtype: int64	5.08e-34	NA	NA
SRR12026323	Saccharomyces_cerevisiae_tRNA-Gln-TTG-2	44	57	1	1.11926	44 57 False True 457 False 33 True True 31 False 2 dtype: int64	1	NA	NA
SRR12026323	Saccharomyces_cerevisiae_tRNA-Gln-TTG-2	51	57	0.175519	4.45918	51 57 False True 882 False 69 True True 57 False 1 dtype: int64	0.462062	NA	NA
SRR12026323	Saccharomyces_cerevisiae_tRNA-Phe-GAA-1	26	37	1	0.960811	26 37 True True 9047 False 428 False True 66 False 3 dtype: int64	1	26	37
SRR12026323	Saccharomyces_cerevisiae_tRNA-Phe-GAA-1	26	58	0.00607455	2.42469	26 58 True True 8573 False 900 False True 55 False 14 dtype: int64	0.0367279	26	58
SRR12026323	Saccharomyces_cerevisiae_tRNA-Phe-GAA-1	37	58	0.0357562	1.36699	37 58 True True 9469 False 992 False True 405 False 58 dtype: int64	0.15524	37	58
SRR12026323	Saccharomyces_cerevisiae_tRNA-Trp-CCA-1	9	57	0.947156	1.00238	9 57 True True 59400 False True 10921 True False 3489 False False 643 dtype: int64	1	9	58
SRR12026323	Saccharomyces_cerevisiae_tRNA-Tyr-GTA-1	28	60	0.459137	0.885785	28 60 True True 43323 False 13866 False True 194 False 55 dtype: int64	0.754564	26	58
SRR12026326	Saccharomyces_cerevisiae_tRNA-Arg-ACG-2	9	58	0.0284112	1.30479	9 58 True True 2853 False True 1021 True False 242 False False 113 dtype: int64	0.130036	9	58
SRR12026326	Saccharomyces_cerevisiae_tRNA-Ala-AGC-1	9	37	0.0175918	1.04279	9 37 True True 78486 False True 36487 True False 11331 False False 5493 dtype: int64	0.0881052	9	37
SRR12026326	Saccharomyces_cerevisiae_tRNA-Ser-GCT-1	32	67	0.410385	1.04546	32 67 True True 16762 False True 15544 True False 754 False False 731 dtype: int64	0.724469	32	58
SRR12026326	Saccharomyces_cerevisiae_tRNA-Pro-TGG-2	9	36	0.0016806	1.12881	9 36 True True 4006 False 3474 False True 2133 False 2088 dtype: int64	0.0119886	9	37
SRR12026326	Saccharomyces_cerevisiae_tRNA-Pro-TGG-2	9	57	0.418052	0.92065	9 57 True True 7152 False True 4050 True False 328 False False 171 dtype: int64	0.729146	9	58
SRR12026326	Saccharomyces_cerevisiae_tRNA-Pro-TGG-2	36	57	0.000358894	0.719954	36 57 True True 5989 False True 5501 True False 310 False False 205 dtype: int64	0.00308536	37	58
SRR12026326	Saccharomyces_cerevisiae_mito_tRNA-Leu-TAA-1	26	37	0.241054	1.85452	26 37 False True 118 False 101 True True 13 False 6 dtype: int64	0.556506	26	37
SRR12026326	Saccharomyces_cerevisiae_tRNA-Val-AAC-1	9	59	0.000451238	1.073	9 59 True True 79093 False True 48040 True False 6894 False False 4493 dtype: int64	0.00376224	9	58
SRR12026326	Saccharomyces_cerevisiae_tRNA-Pro-TGG-1	9	36	2.47e-05	1.0523	9 36 True True 40332 False 34716 False True 22786 False 20639 dtype: int64	0.000243078	9	37
SRR12026326	Saccharomyces_cerevisiae_tRNA-Pro-TGG-1	9	57	0.557465	0.984674	9 57 True True 70771 False True 40986 True False 4277 False False 2439 dtype: int64	0.818991	9	58
SRR12026326	Saccharomyces_cerevisiae_tRNA-Pro-TGG-1	36	57	0.64806	1.01159	36 57 True True 62161 False True 53675 True False 3739 False False 3266 dtype: int64	0.885039	37	58
SRR12026326	Saccharomyces_cerevisiae_tRNA-Thr-TGT-2	31	57	0.00156368	1.19253	31 57 True True 23698 False 6175 False True 1490 False 463 dtype: int64	0.0112157	32	58
SRR12026326	Saccharomyces_cerevisiae_tRNA-Leu-TAG-1	38	67	0.833164	0.989061	38 67 False True 21460 True True 11899 False False 1056 True False 592 dtype: int64	0.978016	37	58
SRR12026326	Saccharomyces_cerevisiae_tRNA-Ile-AAT-1	7	9	0	0.248216	7 9 False True 42889 True True 12143 False 6707 False False 5880 dtype: int64	0	7	9
SRR12026326	Saccharomyces_cerevisiae_tRNA-Ile-AAT-1	7	59	0.73165	0.989655	7 59 False True 44342 True True 17123 False False 4426 True False 1727 dtype: int64	0.931643	7	58
SRR12026326	Saccharomyces_cerevisiae_tRNA-Ile-AAT-1	9	59	0.000428308	1.12228	9 59 True True 55921 False True 11847 True False 5493 False False 1306 dtype: int64	0.00359394	9	58
SRR12026326	Saccharomyces_cerevisiae_tRNA-Pro-AGG-1	9	33	0.0670475	1.27524	9 33 True True 8969 False True 8545 False 130 True False 107 dtype: int64	0.239247	9	34
SRR12026326	Saccharomyces_cerevisiae_tRNA-Pro-AGG-1	9	36	0.210218	1.03892	9 36 True True 5049 False True 4744 True False 4027 False False 3931 dtype: int64	0.517247	9	37
SRR12026326	Saccharomyces_cerevisiae_tRNA-Pro-AGG-1	9	57	0.276931	0.931936	9 57 True False 8562 False False 8150 True 525 True True 514 dtype: int64	0.602163	9	58
SRR12026326	Saccharomyces_cerevisiae_tRNA-Pro-AGG-1	33	36	5.03e-38	6.63088	33 36 True True 10466 False 8247 False False 209 True 40 dtype: int64	1.76e-36	34	37
SRR12026326	Saccharomyces_cerevisiae_tRNA-Pro-AGG-1	33	57	1	1.05238	33 57 True False 17609 True 1104 False False 235 True 14 dtype: int64	1	34	58
SRR12026326	Saccharomyces_cerevisiae_tRNA-Pro-AGG-1	36	57	0.239695	0.928635	36 57 True False 9972 False False 7944 True True 605 False True 519 dtype: int64	0.555487	37	58
SRR12026326	Saccharomyces_cerevisiae_mito_tRNA-Phe-GAA-1	24	35	0.659189	1.36165	24 35 False True 111 False 46 True True 23 False 7 dtype: int64	0.890943	26	37
SRR12026326	Saccharomyces_cerevisiae_tRNA-Phe-GAA-2	37	58	2.99e-08	1.35398	37 58 True True 72694 False 14210 False True 1738 False 460 dtype: int64	4.02e-07	37	58
SRR12026326	Saccharomyces_cerevisiae_tRNA-Arg-ACG-1	9	58	0.0154558	1.10642	9 58 True True 32811 False True 7474 True False 3202 False False 807 dtype: int64	0.0793398	9	58
SRR12026326	Saccharomyces_cerevisiae_tRNA-Lys-CTT-1	9	58	0.0898183	0.965774	9 58 True False 60273 False False 24774 True True 9267 False True 3944 dtype: int64	0.299547	9	58
SRR12026326	Saccharomyces_cerevisiae_tRNA-Thr-AGT-1	9	32	4.42e-70	1.67882	9 32 True True 70203 False True 28416 True False 3186 False False 2165 dtype: int64	2.63e-68	9	32
SRR12026326	Saccharomyces_cerevisiae_tRNA-Thr-AGT-1	9	58	0.92402	0.997842	9 58 True True 64814 False True 27015 True False 8574 False False 3566 dtype: int64	1	9	58
SRR12026326	Saccharomyces_cerevisiae_tRNA-Thr-AGT-1	32	58	0.0182556	1.10131	32 58 True True 94330 False 12464 False True 5099 False 742 dtype: int64	0.0903462	32	58
SRR12026326	Saccharomyces_cerevisiae_tRNA-Thr-TGT-1	31	57	0.00348283	1.46716	31 57 True True 3387 False 1321 False True 180 False 103 dtype: int64	0.0229674	32	58
SRR12026326	Saccharomyces_cerevisiae_tRNA-Asn-GTT-1	9	59	0.547951	0.982549	9 59 False True 69614 True True 22750 False False 5045 True False 1678 dtype: int64	0.813691	9	58
SRR12026326	Saccharomyces_cerevisiae_tRNA-Arg-CCT-1	9	31	8.99e-05	1.17201	9 31 True True 4097 False True 2543 True False 2374 False False 1727 dtype: int64	0.000826124	9	32
SRR12026326	Saccharomyces_cerevisiae_tRNA-Arg-TCT-1	9	57	0.025984	1.05631	9 57 True True 61944 False True 17699 True False 8207 False False 2477 dtype: int64	0.121475	9	58
SRR12026326	Saccharomyces_cerevisiae_tRNA-Leu-GAG-1	38	67	0.566384	0.96612	38 67 True True 7927 False True 3493 True False 1151 False False 490 dtype: int64	0.828396	37	58
SRR12026326	Saccharomyces_cerevisiae_tRNA-iMet-CAT-1	9	57	0.36554	0.972404	9 57 True True 19292 False 7731 False True 4650 False 1812 dtype: int64	0.686994	9	58
SRR12026326	Saccharomyces_cerevisiae_tRNA-Ser-CGA-1	32	67	1	0.997976	32 67 True True 3879 False True 2339 True False 565 False False 340 dtype: int64	1	32	58
SRR12026326	Saccharomyces_cerevisiae_tRNA-Leu-TAA-1	38	69	0.928436	1.00171	38 69 True False 28481 True 18116 False False 11079 True 7035 dtype: int64	1	37	58
SRR12026326	Saccharomyces_cerevisiae_mito_tRNA-Pro-TGG-1	24	35	0.545032	1.25029	24 35 False False 152 True 148 True True 28 False 23 dtype: int64	0.812674	26	37
SRR12026326	Saccharomyces_cerevisiae_tRNA-Thr-CGT-1	9	31	0.487361	1.08478	9 31 False True 9345 True True 1824 False False 578 True False 104 dtype: int64	0.770944	9	32
SRR12026326	Saccharomyces_cerevisiae_tRNA-Thr-CGT-1	9	57	0.136887	0.90517	9 57 False True 8341 True True 1594 False False 1582 True False 334 dtype: int64	0.391801	9	58
SRR12026326	Saccharomyces_cerevisiae_tRNA-Thr-CGT-1	31	57	0.00102021	1.37724	31 57 True True 9936 False 1876 False True 573 False 149 dtype: int64	0.00780559	32	58
SRR12026326	Saccharomyces_cerevisiae_tRNA-Val-AAC-2	9	59	0.00557795	1.2127	9 59 True True 6582 False True 3867 True False 553 False False 394 dtype: int64	0.0339606	9	58
SRR12026326	Saccharomyces_cerevisiae_tRNA-Gln-TTG-2	34	57	0.409514	2.11391	34 57 False True 417 False 43 True True 41 False 2 dtype: int64	0.723876	NA	NA
SRR12026326	Saccharomyces_cerevisiae_tRNA-Phe-GAA-1	37	58	0.766095	1.04237	37 58 True True 13607 False 1951 False True 368 False 55 dtype: int64	0.942444	37	58
SRR12026326	Saccharomyces_cerevisiae_tRNA-Trp-CCA-1	9	57	0.364196	0.962993	9 57 True True 81669 False True 14687 True False 4273 False False 740 dtype: int64	0.686994	9	58
SRR12026331	Saccharomyces_cerevisiae_tRNA-Leu-CAA-1	27	38	0.629249	1.15058	27 38 True False 26924 True 14578 False False 51 True 24 dtype: int64	0.875332	26	37
SRR12026331	Saccharomyces_cerevisiae_tRNA-Leu-CAA-1	27	Charged	0.535057	0.776606	27 Charged True True 33614 False 6763 False True 64 False 10 dtype: int64	0.804121	26	Charged
SRR12026331	Saccharomyces_cerevisiae_tRNA-Leu-CAA-1	38	Charged	0.323964	0.97403	38 Charged False True 22872 True True 12920 False False 4647 True False 2695 dtype: int64	0.646447	37	Charged
SRR12026331	Saccharomyces_cerevisiae_tRNA-Ser-TGA-1	26	32	0.884749	1.04037	26 32 True True 5073 False 4291 False True 25 False 22 dtype: int64	1	26	32
SRR12026331	Saccharomyces_cerevisiae_tRNA-Ser-TGA-1	26	Charged	1	1.02616	26 Charged True True 7361 False 1739 False True 33 False 8 dtype: int64	1	26	Charged
SRR12026331	Saccharomyces_cerevisiae_tRNA-Ser-TGA-1	32	Charged	0.695283	1.02147	32 Charged True True 4244 False True 3524 True False 988 False False 838 dtype: int64	0.910488	32	Charged
SRR12026331	Saccharomyces_cerevisiae_tRNA-Ile-TAT-2	46	58	0.347664	0.923877	46 58 False True 3666 True True 1029 False False 734 True False 223 dtype: int64	0.670239	46	58
SRR12026331	Saccharomyces_cerevisiae_tRNA-Ile-TAT-2	46	Charged	0.638526	0.949237	46 Charged False True 3990 True True 1133 False False 351 True False 105 dtype: int64	0.880091	46	Charged
SRR12026331	Saccharomyces_cerevisiae_tRNA-Ile-TAT-2	58	Charged	1	0.988518	58 Charged True True 4525 False True 920 True False 408 False False 82 dtype: int64	1	58	Charged
SRR12026331	Saccharomyces_cerevisiae_tRNA-Ser-AGA-1	55	Charged	1	1.41667	55 Charged True True 17 False 8 False True 3 False 2 dtype: int64	1	NA	Charged
SRR12026331	Saccharomyces_cerevisiae_tRNA-Ser-AGA-1	56	Charged	1	1	56 Charged False True 18 False 9 True True 2 False 1 dtype: int64	1	NA	Charged
SRR12026331	Saccharomyces_cerevisiae_tRNA-Ser-AGA-1	57	Charged	1	0.473684	57 Charged False True 19 False 9 True False 1 True 1 dtype: int64	1	NA	Charged
SRR12026331	Saccharomyces_cerevisiae_tRNA-Arg-CCG-1	37	Charged	0.108658	0.854289	37 Charged True True 1454 False True 1369 True False 276 False False 222 dtype: int64	0.342731	37	Charged
SRR12026331	Saccharomyces_cerevisiae_tRNA-Gly-GCC-1	9	Charged	0.00332267	0.927662	9 Charged True True 30924 False True 20499 True False 4581 False False 2817 dtype: int64	0.0220739	9	Charged
SRR12026331	Saccharomyces_cerevisiae_tRNA-Gly-CCC-1	9	Charged	0.0379402	0.54923	9 Charged False True 1997 True True 161 False False 109 True False 16 dtype: int64	0.162884	9	Charged
SRR12026331	Saccharomyces_cerevisiae_tRNA-Gln-TTG-3	34	57	3.03e-102	2.02929	34 57 True True 12938 False True 8106 False 2539 True False 1997 dtype: int64	2.15e-100	34	58
SRR12026331	Saccharomyces_cerevisiae_tRNA-Gln-TTG-3	34	Charged	0.000839978	0.875675	34 Charged True True 12850 False True 9283 True False 1859 False False 1176 dtype: int64	0.00654483	34	Charged
SRR12026331	Saccharomyces_cerevisiae_tRNA-Gln-TTG-3	57	Charged	0.466305	0.963059	57 Charged True True 18781 False True 4009 True False 2583 False False 531 dtype: int64	0.760701	58	Charged
SRR12026331	Saccharomyces_cerevisiae_tRNA-Arg-ACG-2	9	58	5.71e-05	1.80123	9 58 True True 815 False True 437 True False 117 False False 113 dtype: int64	0.000541595	9	58
SRR12026331	Saccharomyces_cerevisiae_tRNA-Arg-ACG-2	9	Charged	1	0.97852	9 Charged True True 838 False True 491 True False 75 False False 43 dtype: int64	1	9	Charged
SRR12026331	Saccharomyces_cerevisiae_tRNA-Arg-ACG-2	26	58	0.00244186	22.2319	26 58 True True 1534 False 276 False False 4 True 1 dtype: int64	0.016779	26	58
SRR12026331	Saccharomyces_cerevisiae_tRNA-Arg-ACG-2	58	Charged	0.815846	0.922648	58 Charged True True 1504 False True 258 True False 139 False False 22 dtype: int64	0.966463	58	Charged
SRR12026331	Saccharomyces_cerevisiae_tRNA-Glu-TTC-2	34	Charged	0.0274874	0.770754	34 Charged True True 1087 False True 979 True False 206 False False 143 dtype: int64	0.127141	34	Charged
SRR12026331	Saccharomyces_cerevisiae_tRNA-Asp-GTC-1	37	Charged	0.458007	0.979764	37 Charged False True 28629 True True 15149 False False 4379 True False 2365 dtype: int64	0.754349	37	Charged
SRR12026331	Saccharomyces_cerevisiae_tRNA-Ala-AGC-1	9	26	0.257846	1.25004	9 26 True True 26406 False True 12426 True False 68 False False 40 dtype: int64	0.575972	9	26
SRR12026331	Saccharomyces_cerevisiae_tRNA-Ala-AGC-1	9	37	0.334302	1.03228	9 37 True True 23167 False True 10865 True False 3307 False False 1601 dtype: int64	0.657066	9	37
SRR12026331	Saccharomyces_cerevisiae_tRNA-Ala-AGC-1	9	Charged	0.601322	0.983108	9 Charged True True 22229 False True 10474 True False 3644 False False 1688 dtype: int64	0.856042	9	Charged
SRR12026331	Saccharomyces_cerevisiae_tRNA-Ala-AGC-1	26	37	0.582788	1.14087	26 37 True True 38338 False 5493 False True 104 False 17 dtype: int64	0.839307	26	37
SRR12026331	Saccharomyces_cerevisiae_tRNA-Ala-AGC-1	26	Charged	0.402634	1.24022	26 Charged True True 36878 False 5947 False True 90 False 18 dtype: int64	0.716585	26	Charged
SRR12026331	Saccharomyces_cerevisiae_tRNA-Ala-AGC-1	37	Charged	0.154671	0.94238	37 Charged True True 34624 False 5657 False True 4988 False 768 dtype: int64	0.426392	37	Charged
SRR12026331	Saccharomyces_cerevisiae_tRNA-Val-CAC-1	26	46	0.24255	0.918406	26 46 False False 6238 True False 2669 False True 766 True True 301 dtype: int64	0.557856	26	46
SRR12026331	Saccharomyces_cerevisiae_tRNA-Val-CAC-1	26	58	1.12e-42	1.86431	26 58 False True 3772 False 3231 True True 2035 False 935 dtype: int64	4.43e-41	26	58
SRR12026331	Saccharomyces_cerevisiae_tRNA-Val-CAC-1	26	Charged	0.684107	0.966877	26 Charged False True 6261 True True 2645 False False 547 True False 239 dtype: int64	0.903544	26	Charged
SRR12026331	Saccharomyces_cerevisiae_tRNA-Val-CAC-1	46	58	0.0602032	0.91706	46 58 False True 5777 False 4080 True True 1379 False 1062 dtype: int64	0.223246	46	58
SRR12026331	Saccharomyces_cerevisiae_tRNA-Val-CAC-1	46	Charged	0.645202	1.04241	46 Charged False True 8798 True True 2202 False False 783 True False 188 dtype: int64	0.883005	46	Charged
SRR12026331	Saccharomyces_cerevisiae_tRNA-Val-CAC-1	58	Charged	0.00651371	0.832659	58 Charged True True 6626 False True 4863 True False 630 False False 385 dtype: int64	0.0387566	58	Charged
SRR12026331	Saccharomyces_cerevisiae_tRNA-Ser-GCT-1	26	32	0.765193	1.09638	26 32 True True 7177 False 4442 False True 28 False 19 dtype: int64	0.942444	26	32
SRR12026331	Saccharomyces_cerevisiae_tRNA-Ser-GCT-1	26	67	1	0.936414	26 67 True True 9728 False 1818 False True 40 False 7 dtype: int64	1	26	58
SRR12026331	Saccharomyces_cerevisiae_tRNA-Ser-GCT-1	26	Charged	0.0561944	0.278165	26 Charged True True 9669 False 1580 False True 44 False 2 dtype: int64	0.212814	26	Charged
SRR12026331	Saccharomyces_cerevisiae_tRNA-Ser-GCT-1	32	67	0.876536	0.991552	32 67 True True 6172 False True 3860 True False 1153 False False 715 dtype: int64	1	32	58
SRR12026331	Saccharomyces_cerevisiae_tRNA-Ser-GCT-1	32	Charged	0.362873	1.05169	32 Charged True True 6171 False True 3808 True False 980 False False 636 dtype: int64	0.686994	32	Charged
SRR12026331	Saccharomyces_cerevisiae_tRNA-Ser-GCT-1	67	Charged	0.891656	0.987451	67 Charged True True 9942 False True 1842 True False 1607 False False 294 dtype: int64	1	58	Charged
SRR12026331	Saccharomyces_cerevisiae_tRNA-Pro-TGG-2	9	36	0.566398	1.04237	9 36 True True 1075 False 1023 False True 621 False 616 dtype: int64	0.828396	9	37
SRR12026331	Saccharomyces_cerevisiae_tRNA-Pro-TGG-2	9	45	0.868454	0.968469	9 45 True False 1996 False False 1175 True True 102 False True 62 dtype: int64	0.999391	9	46
SRR12026331	Saccharomyces_cerevisiae_tRNA-Pro-TGG-2	9	57	0.656607	1.05341	9 57 True True 1855 False True 1087 True False 243 False False 150 dtype: int64	0.890672	9	58
SRR12026331	Saccharomyces_cerevisiae_tRNA-Pro-TGG-2	9	Charged	0.324644	1.10291	9 Charged True True 1746 False True 1011 True False 321 False False 205 dtype: int64	0.647309	9	Charged
SRR12026331	Saccharomyces_cerevisiae_tRNA-Pro-TGG-2	36	45	1	0.998264	36 45 True False 1728 False False 1650 True True 92 False True 88 dtype: int64	1	37	46
SRR12026331	Saccharomyces_cerevisiae_tRNA-Pro-TGG-2	36	57	0.757867	0.968267	36 57 True True 1597 False True 1531 True False 223 False False 207 dtype: int64	0.938528	37	58
SRR12026331	Saccharomyces_cerevisiae_tRNA-Pro-TGG-2	36	Charged	0.644085	0.955437	36 Charged True True 1496 False True 1452 True False 289 False False 268 dtype: int64	0.882835	37	Charged
SRR12026331	Saccharomyces_cerevisiae_tRNA-Pro-TGG-2	45	57	0.72569	0.935112	45 57 False True 2971 False 407 True True 157 False 23 dtype: int64	0.927105	46	58
SRR12026331	Saccharomyces_cerevisiae_tRNA-Pro-TGG-2	45	Charged	0.292645	0.815458	45 Charged False True 2804 False 524 True True 144 False 33 dtype: int64	0.61498	46	Charged
SRR12026331	Saccharomyces_cerevisiae_tRNA-Pro-TGG-2	57	Charged	0.670406	1.06006	57 Charged True True 2596 False 487 False True 352 False 70 dtype: int64	0.896321	58	Charged
SRR12026331	Saccharomyces_cerevisiae_mito_tRNA-Gly-TCC-1	25	Charged	0.269062	0.553936	25 Charged False True 98 True True 38 False False 10 True False 7 dtype: int64	0.591404	26	Charged
SRR12026331	Saccharomyces_cerevisiae_tRNA-Gly-CCC-2	9	Charged	0.914808	0.987566	9 Charged False True 2364 True True 499 False False 131 True False 28 dtype: int64	1	9	Charged
SRR12026331	Saccharomyces_cerevisiae_mito_tRNA-Met-CAT-2	38	Charged	0.517241	0.4	38 Charged False True 20 False 8 True False 1 True 1 dtype: int64	0.790634	38	Charged
SRR12026331	Saccharomyces_cerevisiae_mito_tRNA-Leu-TAA-1	26	37	0.334808	0.423077	26 37 True True 44 False 39 False True 8 False 3 dtype: int64	0.657066	26	37
SRR12026331	Saccharomyces_cerevisiae_mito_tRNA-Leu-TAA-1	26	Charged	0.441867	0.29798	26 Charged True True 59 False 22 False True 9 False 1 dtype: int64	0.745388	26	Charged
SRR12026331	Saccharomyces_cerevisiae_mito_tRNA-Leu-TAA-1	37	Charged	0.370146	1.56328	37 Charged True True 45 False True 31 False 14 True False 13 dtype: int64	0.691186	37	Charged
SRR12026331	Saccharomyces_cerevisiae_tRNA-Val-AAC-1	9	47	0.446508	0.977589	9 47 True False 32270 False False 18463 True True 3378 False True 1977 dtype: int64	0.748234	9	46
SRR12026331	Saccharomyces_cerevisiae_tRNA-Val-AAC-1	9	59	0.0678315	1.04471	9 59 True True 30075 False True 17125 True False 5571 False False 3314 dtype: int64	0.2399	9	58
SRR12026331	Saccharomyces_cerevisiae_tRNA-Val-AAC-1	9	Charged	0.281551	0.975228	9 Charged True True 28081 False True 16150 True False 6308 False False 3538 dtype: int64	0.606879	9	Charged
SRR12026331	Saccharomyces_cerevisiae_tRNA-Val-AAC-1	47	59	0.117064	0.961693	47 59 False True 54060 True True 12280 False False 10093 True False 2384 dtype: int64	0.358926	46	58
SRR12026331	Saccharomyces_cerevisiae_tRNA-Val-AAC-1	47	Charged	0.262147	1.02777	47 Charged False True 50644 True True 11687 False False 11299 True False 2537 dtype: int64	0.581856	46	Charged
SRR12026331	Saccharomyces_cerevisiae_tRNA-Val-AAC-1	59	Charged	0.850452	1.00493	59 Charged True True 55255 False 12184 False True 10393 False 2303 dtype: int64	0.989988	58	Charged
SRR12026331	Saccharomyces_cerevisiae_tRNA-Pro-TGG-1	9	36	0.879534	0.996388	9 36 True True 10514 False 9579 False True 6105 False 5542 dtype: int64	1	9	37
SRR12026331	Saccharomyces_cerevisiae_tRNA-Pro-TGG-1	9	57	0.0644739	0.937351	9 57 True True 17404 False True 10178 True False 2678 False False 1468 dtype: int64	0.233785	9	58
SRR12026331	Saccharomyces_cerevisiae_tRNA-Pro-TGG-1	9	Charged	0.333302	1.03195	9 Charged True True 16751 False True 9653 True False 3079 False False 1831 dtype: int64	0.657066	9	Charged
SRR12026331	Saccharomyces_cerevisiae_tRNA-Pro-TGG-1	36	57	0.764747	0.990377	36 57 True True 16627 False True 14333 True False 2516 False False 2148 dtype: int64	0.942444	37	58
SRR12026331	Saccharomyces_cerevisiae_tRNA-Pro-TGG-1	36	Charged	0.505435	0.980128	36 Charged True True 15933 False True 13793 True False 2937 False False 2492 dtype: int64	0.782976	37	Charged
SRR12026331	Saccharomyces_cerevisiae_tRNA-Pro-TGG-1	57	Charged	0.297574	1.04289	57 Charged True True 29127 False 5279 False True 4460 False 843 dtype: int64	0.620262	58	Charged
SRR12026331	Saccharomyces_cerevisiae_tRNA-Thr-TGT-2	25	31	0.569103	1.23642	25 31 True True 9335 False 755 False True 40 False 4 dtype: int64	0.830034	26	32
SRR12026331	Saccharomyces_cerevisiae_tRNA-Thr-TGT-2	25	45	0.795745	1.44199	25 45 True False 9127 True 963 False False 41 True 3 dtype: int64	0.959632	26	46
SRR12026331	Saccharomyces_cerevisiae_tRNA-Thr-TGT-2	25	57	0.453344	1.30284	25 57 True True 8032 False 2055 False True 33 False 11 dtype: int64	0.751277	26	58
SRR12026331	Saccharomyces_cerevisiae_tRNA-Thr-TGT-2	25	Charged	0.0611337	0.523818	25 Charged True True 5597 False 4274 False True 30 False 12 dtype: int64	0.225738	26	Charged
SRR12026331	Saccharomyces_cerevisiae_tRNA-Thr-TGT-2	31	45	0.573154	1.0818	31 45 True False 9176 True 955 False False 738 True 71 dtype: int64	0.83252	32	46
SRR12026331	Saccharomyces_cerevisiae_tRNA-Thr-TGT-2	31	57	0.279584	1.10111	31 57 True True 8038 False 2089 False True 629 False 180 dtype: int64	0.60592	32	58
SRR12026331	Saccharomyces_cerevisiae_tRNA-Thr-TGT-2	31	Charged	0.126986	1.12378	31 Charged True True 5661 False 4293 False True 406 False 346 dtype: int64	0.375211	32	Charged
SRR12026331	Saccharomyces_cerevisiae_tRNA-Thr-TGT-2	45	57	0.845928	1.01688	45 57 False True 8467 False 2259 True True 869 False 228 dtype: int64	0.986476	46	58
SRR12026331	Saccharomyces_cerevisiae_tRNA-Thr-TGT-2	45	Charged	0.439528	0.950909	45 Charged False True 5978 False 4525 True True 603 False 480 dtype: int64	0.743817	46	Charged
SRR12026331	Saccharomyces_cerevisiae_tRNA-Thr-TGT-2	57	Charged	0.309218	0.957991	57 Charged True True 5967 False 4575 False True 1759 False 1292 dtype: int64	0.633328	58	Charged
SRR12026331	Saccharomyces_cerevisiae_tRNA-Leu-TAG-1	27	38	0.0860683	2.04125	27 38 True False 9790 True 4239 False False 33 True 7 dtype: int64	0.290744	26	37
SRR12026331	Saccharomyces_cerevisiae_tRNA-Leu-TAG-1	27	67	0.38832	1.35773	27 67 True True 11796 False 2172 False True 32 False 8 dtype: int64	0.709436	26	58
SRR12026331	Saccharomyces_cerevisiae_tRNA-Leu-TAG-1	27	Charged	0.0118747	2.49465	27 Charged True True 11729 False 2015 False True 28 False 12 dtype: int64	0.0638155	26	Charged
SRR12026331	Saccharomyces_cerevisiae_tRNA-Leu-TAG-1	38	67	0.240265	1.05951	38 67 False True 8894 True True 4069 False False 1679 True False 725 dtype: int64	0.555487	37	58
SRR12026331	Saccharomyces_cerevisiae_tRNA-Leu-TAG-1	38	Charged	0.980252	0.998418	38 Charged False True 8872 True True 4019 False False 1534 True False 696 dtype: int64	1	37	Charged
SRR12026331	Saccharomyces_cerevisiae_tRNA-Leu-TAG-1	67	Charged	0.792139	1.01482	67 Charged True True 12368 False True 2303 True False 2175 False False 411 dtype: int64	0.957876	58	Charged
SRR12026331	Saccharomyces_cerevisiae_tRNA-Ile-TAT-1	46	58	0.836524	1.01896	46 58 False True 3363 True True 995 False False 799 True False 232 dtype: int64	0.981191	46	58
SRR12026331	Saccharomyces_cerevisiae_tRNA-Ile-TAT-1	46	Charged	0.256476	0.879	46 Charged False True 3744 True True 1088 False False 366 True False 121 dtype: int64	0.574384	46	Charged
SRR12026331	Saccharomyces_cerevisiae_tRNA-Ile-TAT-1	58	Charged	0.411984	1.09777	58 Charged True True 4162 False True 985 True False 408 False False 106 dtype: int64	0.72545	58	Charged
SRR12026331	Saccharomyces_cerevisiae_tRNA-Glu-TTC-1	34	Charged	1.37e-20	0.786329	34 Charged True True 29991 False True 18342 True False 5211 False False 2506 dtype: int64	3.06e-19	34	Charged
SRR12026331	Saccharomyces_cerevisiae_tRNA-Ala-TGC-1	9	26	0.162947	1.55697	9 26 True True 13566 False True 7319 True False 25 False False 21 dtype: int64	0.442526	9	26
SRR12026331	Saccharomyces_cerevisiae_tRNA-Ala-TGC-1	9	Charged	0.968307	1.00173	9 Charged True True 11232 False True 6054 True False 2154 False False 1163 dtype: int64	1	9	Charged
SRR12026331	Saccharomyces_cerevisiae_tRNA-Ala-TGC-1	26	Charged	0.287644	0.583376	26 Charged True True 20613 False 3926 False True 54 False 6 dtype: int64	0.612238	26	Charged
SRR12026331	Saccharomyces_cerevisiae_tRNA-Ser-AGA-2	26	Charged	0.798532	1.04267	26 Charged True True 27730 False 18680 False True 84 False 59 dtype: int64	0.960292	26	Charged
SRR12026331	Saccharomyces_cerevisiae_tRNA-Ile-AAT-1	7	9	0	0.242387	7 9 False True 20040 True True 5398 False 2826 False False 2543 dtype: int64	0	7	9
SRR12026331	Saccharomyces_cerevisiae_tRNA-Ile-AAT-1	7	59	0.642471	1.01601	7 59 False True 18384 True True 6716 False False 4194 True False 1508 dtype: int64	0.882835	7	58
SRR12026331	Saccharomyces_cerevisiae_tRNA-Ile-AAT-1	7	Charged	0.673436	0.984711	7 Charged False True 18823 True True 6885 False False 3244 True False 1205 dtype: int64	0.897319	7	Charged
SRR12026331	Saccharomyces_cerevisiae_tRNA-Ile-AAT-1	9	59	0.0155409	1.09329	9 59 True True 23111 False 5202 False True 4600 False 1132 dtype: int64	0.0794858	9	58
SRR12026331	Saccharomyces_cerevisiae_tRNA-Ile-AAT-1	9	Charged	0.546582	0.974542	9 Charged True True 23727 False True 4776 True False 4068 False False 798 dtype: int64	0.81304	9	Charged
SRR12026331	Saccharomyces_cerevisiae_tRNA-Ile-AAT-1	59	Charged	0.0108781	1.08676	59 Charged True True 35589 False True 7750 True False 5827 False False 1379 dtype: int64	0.059704	58	Charged
SRR12026331	Saccharomyces_cerevisiae_tRNA-Pro-AGG-1	9	33	0.253468	1.31406	9 33 True True 2651 False True 1919 True False 41 False False 39 dtype: int64	0.571066	9	34
SRR12026331	Saccharomyces_cerevisiae_tRNA-Pro-AGG-1	9	36	0.246266	0.932401	9 36 True True 1387 False 1305 False True 1043 False 915 dtype: int64	0.561671	9	37
SRR12026331	Saccharomyces_cerevisiae_tRNA-Pro-AGG-1	9	45	1	0.996257	9 45 True False 2481 False False 1804 True True 211 False True 154 dtype: int64	1	9	46
SRR12026331	Saccharomyces_cerevisiae_tRNA-Pro-AGG-1	9	Charged	0.571582	0.950116	9 Charged True True 2296 False True 1663 True False 372 False False 256 dtype: int64	0.83226	9	Charged
SRR12026331	Saccharomyces_cerevisiae_tRNA-Pro-AGG-1	33	36	5.12e-14	6.71201	33 36 True True 2765 False 2440 False False 77 True 13 dtype: int64	9.24e-13	34	37
SRR12026331	Saccharomyces_cerevisiae_tRNA-Pro-AGG-1	33	45	0.420639	0.745318	33 45 True False 4806 True 398 False False 81 True 9 dtype: int64	0.730745	34	46
SRR12026331	Saccharomyces_cerevisiae_tRNA-Pro-AGG-1	33	Charged	0.0872766	1.59479	33 Charged True True 4422 False 713 False True 70 False 18 dtype: int64	0.293312	34	Charged
SRR12026331	Saccharomyces_cerevisiae_tRNA-Pro-AGG-1	36	45	0.0210571	0.787697	36 45 True False 2708 False False 2327 True 216 True True 198 dtype: int64	0.101151	37	46
SRR12026331	Saccharomyces_cerevisiae_tRNA-Pro-AGG-1	36	Charged	0.304802	0.92036	36 Charged True True 2456 False True 2171 True False 413 False False 336 dtype: int64	0.628819	37	Charged
SRR12026331	Saccharomyces_cerevisiae_tRNA-Pro-AGG-1	45	Charged	1	1.00294	45 Charged False True 4437 False 719 True True 458 False 74 dtype: int64	1	46	Charged
SRR12026331	Saccharomyces_cerevisiae_tRNA-His-GTG-1	38	Charged	0.0617371	0.953096	38 Charged False True 12235 True True 7471 False False 5861 True False 3755 dtype: int64	0.227279	37	Charged
SRR12026331	Saccharomyces_cerevisiae_mito_tRNA-Phe-GAA-1	35	Charged	1	1	35 Charged False False 1 True 1 True False 1 True 1 dtype: int64	1	37	Charged
SRR12026331	Saccharomyces_cerevisiae_tRNA-Met-CAT-1	26	46	0.443807	1.5645	26 46 True False 15294 True 1477 False False 81 True 5 dtype: int64	0.747194	26	46
SRR12026331	Saccharomyces_cerevisiae_tRNA-Met-CAT-1	26	58	0.286215	1.33143	26 58 True True 14312 False 2457 False True 70 False 16 dtype: int64	0.612096	26	58
SRR12026331	Saccharomyces_cerevisiae_tRNA-Met-CAT-1	26	Charged	0.611836	1.13782	26 Charged True True 14356 False 2041 False True 68 False 11 dtype: int64	0.863117	26	Charged
SRR12026331	Saccharomyces_cerevisiae_tRNA-Met-CAT-1	46	58	0.699471	1.03078	46 58 False True 15834 False 2797 True True 1488 False 255 dtype: int64	0.912382	46	58
SRR12026331	Saccharomyces_cerevisiae_tRNA-Met-CAT-1	46	Charged	0.322592	0.929718	46 Charged False True 15920 False 2284 True True 1484 False 229 dtype: int64	0.646171	46	Charged
SRR12026331	Saccharomyces_cerevisiae_tRNA-Met-CAT-1	58	Charged	0.0469605	1.11313	58 Charged True True 17216 False True 3030 True False 2445 False False 479 dtype: int64	0.189702	58	Charged
SRR12026331	Saccharomyces_cerevisiae_tRNA-Phe-GAA-2	26	37	0.015545	2.21171	26 37 True True 27549 False 1384 False True 108 False 12 dtype: int64	0.0794858	26	37
SRR12026331	Saccharomyces_cerevisiae_tRNA-Phe-GAA-2	26	46	0.28166	1.71437	26 46 True False 26926 True 2007 False False 115 True 5 dtype: int64	0.606879	26	46
SRR12026331	Saccharomyces_cerevisiae_tRNA-Phe-GAA-2	26	58	0.000778076	1.97413	26 58 True True 23260 False 5673 False True 81 False 39 dtype: int64	0.00611713	26	58
SRR12026331	Saccharomyces_cerevisiae_tRNA-Phe-GAA-2	26	Charged	1	0.960196	26 Charged True True 23656 False 4876 False True 96 False 19 dtype: int64	1	26	Charged
SRR12026331	Saccharomyces_cerevisiae_tRNA-Phe-GAA-2	37	46	0.661303	0.95787	37 46 True False 36582 True 2709 False False 1591 True 123 dtype: int64	0.892049	37	46
SRR12026331	Saccharomyces_cerevisiae_tRNA-Phe-GAA-2	37	58	1.34e-06	1.3312	37 58 True True 31706 False 7585 False True 1300 False 414 dtype: int64	1.58e-05	37	58
SRR12026331	Saccharomyces_cerevisiae_tRNA-Phe-GAA-2	37	Charged	7.17e-20	1.72906	37 Charged True True 32390 False 6373 False True 1261 False 429 dtype: int64	1.58e-18	37	Charged
SRR12026331	Saccharomyces_cerevisiae_tRNA-Phe-GAA-2	46	58	0.109266	1.07791	46 58 False True 35338 False 8778 True True 2621 False 604 dtype: int64	0.34382	46	58
SRR12026331	Saccharomyces_cerevisiae_tRNA-Phe-GAA-2	46	Charged	0.170316	0.935756	46 Charged False True 36182 False 7344 True True 2614 False 567 dtype: int64	0.454173	46	Charged
SRR12026331	Saccharomyces_cerevisiae_tRNA-Phe-GAA-2	58	Charged	0.0157781	1.07491	58 Charged True True 32922 False True 7973 True False 6638 False False 1728 dtype: int64	0.0804765	58	Charged
SRR12026331	Saccharomyces_cerevisiae_tRNA-Arg-ACG-1	9	26	0.115627	0.420786	9 26 True True 11296 False True 3068 True False 35 False False 4 dtype: int64	0.357415	9	26
SRR12026331	Saccharomyces_cerevisiae_tRNA-Arg-ACG-1	9	58	0.0246864	1.1423	9 58 True True 9861 False True 2625 True False 1470 False False 447 dtype: int64	0.116239	9	58
SRR12026331	Saccharomyces_cerevisiae_tRNA-Arg-ACG-1	9	Charged	0.404736	1.05944	9 Charged True True 10016 False True 2686 True False 1070 False False 304 dtype: int64	0.718859	9	Charged
SRR12026331	Saccharomyces_cerevisiae_tRNA-Arg-ACG-1	26	58	0.657374	1.20989	26 58 True True 14837 False 2259 False True 38 False 7 dtype: int64	0.890943	26	58
SRR12026331	Saccharomyces_cerevisiae_tRNA-Arg-ACG-1	26	Charged	1	0.931923	26 Charged True True 15065 False 1658 False True 39 False 4 dtype: int64	1	26	Charged
SRR12026331	Saccharomyces_cerevisiae_tRNA-Arg-ACG-1	58	Charged	0.0043084	0.805224	58 Charged True True 14862 False True 2360 True False 1658 False False 212 dtype: int64	0.0275107	58	Charged
SRR12026331	Saccharomyces_cerevisiae_tRNA-Lys-TTT-1	26	34	0.430756	1.17734	26 34 True True 13730 False 6200 False True 79 False 42 dtype: int64	0.738631	26	34
SRR12026331	Saccharomyces_cerevisiae_tRNA-Lys-TTT-1	26	46	0.427481	1.41094	26 46 True False 18120 True 1810 False False 113 True 8 dtype: int64	0.737249	26	46
SRR12026331	Saccharomyces_cerevisiae_tRNA-Lys-TTT-1	26	58	0.61805	1.11692	26 58 True True 16775 False 3154 False True 100 False 21 dtype: int64	0.866661	26	58
SRR12026331	Saccharomyces_cerevisiae_tRNA-Lys-TTT-1	26	Charged	0.00276758	2.02762	26 Charged True True 17117 False 2335 False True 94 False 26 dtype: int64	0.018674	26	Charged
SRR12026331	Saccharomyces_cerevisiae_tRNA-Lys-TTT-1	34	46	0.048091	0.921089	34 46 True False 21237 False False 11052 True True 1777 False True 1004 dtype: int64	0.191924	34	46
SRR12026331	Saccharomyces_cerevisiae_tRNA-Lys-TTT-1	34	58	0.476338	0.977922	34 58 True True 19395 False True 10196 True False 3618 False False 1860 dtype: int64	0.766089	34	58
SRR12026331	Saccharomyces_cerevisiae_tRNA-Lys-TTT-1	34	Charged	0.0178877	0.919001	34 Charged True True 19787 False True 10467 True False 2705 False False 1315 dtype: int64	0.0890302	34	Charged
SRR12026331	Saccharomyces_cerevisiae_tRNA-Lys-TTT-1	46	58	0.739681	0.983161	46 58 False True 30202 False 5571 True True 2665 False 500 dtype: int64	0.932939	46	58
SRR12026331	Saccharomyces_cerevisiae_tRNA-Lys-TTT-1	46	Charged	0.18146	0.926421	46 Charged False True 30850 False 4107 True True 2707 False 389 dtype: int64	0.473641	46	Charged
SRR12026331	Saccharomyces_cerevisiae_tRNA-Lys-TTT-1	58	Charged	0.0349072	0.914542	58 Charged True True 31783 False True 5935 True False 4298 False False 734 dtype: int64	0.153126	58	Charged
SRR12026331	Saccharomyces_cerevisiae_mito_tRNA-Ser-TGA-1	26	37	0.463645	0.444444	26 37 True False 90 True 20 False False 2 True 1 dtype: int64	0.759829	26	37
SRR12026331	Saccharomyces_cerevisiae_mito_tRNA-Ser-TGA-1	37	Charged	0.478355	0.710769	37 Charged False True 65 False 42 True True 11 False 10 dtype: int64	0.76773	37	Charged
SRR12026331	Saccharomyces_cerevisiae_mito_tRNA-Gln-TTG-1	33	Charged	0.302432	0.477612	33 Charged False True 67 False 16 True True 10 False 5 dtype: int64	0.625712	34	Charged
SRR12026331	Saccharomyces_cerevisiae_tRNA-Val-TAC-1	25	59	0.42057	0.937301	25 59 False True 14983 False 2474 True True 1158 False 204 dtype: int64	0.730745	24	58
SRR12026331	Saccharomyces_cerevisiae_tRNA-Val-TAC-1	25	Charged	0.195244	1.14854	25 Charged False True 15507 False 1550 True True 1218 False 106 dtype: int64	0.496739	24	Charged
SRR12026331	Saccharomyces_cerevisiae_tRNA-Val-TAC-1	27	59	2.61e-15	2.2774	27 59 True True 16027 False 2573 False True 413 False 151 dtype: int64	4.99e-14	26	58
SRR12026331	Saccharomyces_cerevisiae_tRNA-Val-TAC-1	27	Charged	0.879995	0.960051	27 Charged True True 16522 False 1639 False True 504 False 48 dtype: int64	1	26	Charged
SRR12026331	Saccharomyces_cerevisiae_tRNA-Val-TAC-1	59	Charged	0.23402	1.08411	59 Charged True True 15943 False True 2609 True False 1567 False False 278 dtype: int64	0.548001	58	Charged
SRR12026331	Saccharomyces_cerevisiae_tRNA-Lys-CTT-1	9	26	0.394932	1.29206	9 26 False True 35252 True True 10511 False False 78 True False 18 dtype: int64	0.714041	9	26
SRR12026331	Saccharomyces_cerevisiae_tRNA-Lys-CTT-1	9	46	0.40252	0.96337	9 46 False False 32761 True False 9790 False True 2567 True True 739 dtype: int64	0.716585	9	46
SRR12026331	Saccharomyces_cerevisiae_tRNA-Lys-CTT-1	9	58	0.302377	0.970487	9 58 False False 28785 True False 8626 False True 6540 True True 1902 dtype: int64	0.625712	9	58
SRR12026331	Saccharomyces_cerevisiae_tRNA-Lys-CTT-1	9	Charged	0.247623	0.964316	9 Charged False True 29798 True True 8841 False False 5041 True False 1551 dtype: int64	0.56372	9	Charged
SRR12026331	Saccharomyces_cerevisiae_tRNA-Lys-CTT-1	26	46	0.0701571	0.573602	26 46 True False 51803 True 4000 False False 104 True 14 dtype: int64	0.24687	26	46
SRR12026331	Saccharomyces_cerevisiae_tRNA-Lys-CTT-1	26	58	0.342592	0.806284	26 58 True False 45444 True 10355 False False 92 True 26 dtype: int64	0.665854	26	58
SRR12026331	Saccharomyces_cerevisiae_tRNA-Lys-CTT-1	26	Charged	0.221808	0.655497	26 Charged True True 47160 False 7914 False True 100 False 11 dtype: int64	0.533727	26	Charged
SRR12026331	Saccharomyces_cerevisiae_tRNA-Lys-CTT-1	46	58	0.0345381	1.08662	46 58 False False 47243 True 10778 True False 3574 True 886 dtype: int64	0.151968	46	58
SRR12026331	Saccharomyces_cerevisiae_tRNA-Lys-CTT-1	46	Charged	0.488494	1.03255	46 Charged False True 49073 False 8189 True True 3793 False 613 dtype: int64	0.771803	46	Charged
SRR12026331	Saccharomyces_cerevisiae_tRNA-Lys-CTT-1	58	Charged	1.04e-07	0.860412	58 Charged False True 45883 True True 10185 False False 7353 True False 1897 dtype: int64	1.31e-06	58	Charged
SRR12026331	Saccharomyces_cerevisiae_tRNA-Thr-AGT-1	9	26	0.145686	1.43505	9 26 False True 31111 True True 5379 False False 166 True False 20 dtype: int64	0.410557	9	26
SRR12026331	Saccharomyces_cerevisiae_tRNA-Thr-AGT-1	9	32	1.22e-07	1.42712	9 32 False True 29297 True True 5155 False False 1979 True False 244 dtype: int64	1.52e-06	9	32
SRR12026331	Saccharomyces_cerevisiae_tRNA-Thr-AGT-1	9	58	0.0615854	0.932392	9 58 False True 25459 False 5814 True True 4336 False 1062 dtype: int64	0.227085	9	58
SRR12026331	Saccharomyces_cerevisiae_tRNA-Thr-AGT-1	9	Charged	0.193749	1.03979	9 Charged False False 15505 True 14872 True False 2633 True 2626 dtype: int64	0.494391	9	Charged
SRR12026331	Saccharomyces_cerevisiae_tRNA-Thr-AGT-1	26	32	0.000246579	2.2767	26 32 True True 38537 False 2539 False True 180 False 27 dtype: int64	0.00215901	26	32
SRR12026331	Saccharomyces_cerevisiae_tRNA-Thr-AGT-1	26	58	0.24671	0.783721	26 58 True True 33302 False 7770 False True 175 False 32 dtype: int64	0.562129	26	58
SRR12026331	Saccharomyces_cerevisiae_tRNA-Thr-AGT-1	26	Charged	1	0.991767	26 Charged True False 20346 True 19585 False False 102 True 99 dtype: int64	1	26	Charged
SRR12026331	Saccharomyces_cerevisiae_tRNA-Thr-AGT-1	32	58	0.00495535	1.15031	32 58 True True 32574 False 7537 False True 2104 False 560 dtype: int64	0.030815	32	58
SRR12026331	Saccharomyces_cerevisiae_tRNA-Thr-AGT-1	32	Charged	0.616944	1.02174	32 Charged True False 19941 True 19194 False False 1260 True 1187 dtype: int64	0.866037	32	Charged
SRR12026331	Saccharomyces_cerevisiae_tRNA-Thr-AGT-1	58	Charged	0.582835	1.01267	58 Charged True False 20041 True 19715 False False 4795 True 4658 dtype: int64	0.839307	58	Charged
SRR12026331	Saccharomyces_cerevisiae_tRNA-Gln-CTG-1	42	51	0	263356	42 51 True True 12814 False False 7481 True 52 True False 7 dtype: int64	0	42	52
SRR12026331	Saccharomyces_cerevisiae_tRNA-Gln-CTG-1	42	57	1.26e-28	0.595502	42 57 True True 11033 False True 6870 True False 1788 False False 663 dtype: int64	3.43e-27	42	58
SRR12026331	Saccharomyces_cerevisiae_tRNA-Gln-CTG-1	42	66	0	135924	42 66 True True 12792 False False 7438 True 70 True False 10 dtype: int64	0	42	67
SRR12026331	Saccharomyces_cerevisiae_tRNA-Gln-CTG-1	42	Charged	3.78e-13	0.706093	42 Charged True True 11194 False True 6764 True False 1568 False False 669 dtype: int64	6.47e-12	42	Charged
SRR12026331	Saccharomyces_cerevisiae_tRNA-Gln-CTG-1	51	57	8.56e-28	0.602303	51 57 True True 11078 False True 6995 True False 1788 False False 680 dtype: int64	2.31e-26	52	58
SRR12026331	Saccharomyces_cerevisiae_tRNA-Gln-CTG-1	51	66	0	453253	51 66 True True 12838 False False 7626 True 24 True False 9 dtype: int64	0	52	67
SRR12026331	Saccharomyces_cerevisiae_tRNA-Gln-CTG-1	51	Charged	1.88e-13	0.70425	51 Charged True True 11231 False True 6891 True False 1576 False False 681 dtype: int64	3.24e-12	52	Charged
SRR12026331	Saccharomyces_cerevisiae_tRNA-Gln-CTG-1	57	66	1.04e-27	0.603456	57 66 True True 11075 False 7035 False True 1787 False 685 dtype: int64	2.78e-26	58	67
SRR12026331	Saccharomyces_cerevisiae_tRNA-Gln-CTG-1	57	Charged	0.0929319	0.885867	57 Charged True True 15985 False True 2213 True False 2014 False False 247 dtype: int64	0.307383	58	Charged
SRR12026331	Saccharomyces_cerevisiae_tRNA-Gln-CTG-1	66	Charged	3.23e-14	0.698017	66 Charged True True 11246 False True 7089 True False 1575 False False 693 dtype: int64	5.95e-13	67	Charged
SRR12026331	Saccharomyces_cerevisiae_tRNA-Thr-TGT-1	25	57	0.225282	2.6729	25 57 True True 1430 False 428 False True 5 False 4 dtype: int64	0.538381	26	58
SRR12026331	Saccharomyces_cerevisiae_tRNA-Thr-TGT-1	25	Charged	0.747068	1.21436	25 Charged True True 1099 False 724 False True 5 False 4 dtype: int64	0.932939	26	Charged
SRR12026331	Saccharomyces_cerevisiae_tRNA-Thr-TGT-1	31	45	0.521116	0.843143	31 45 True False 1686 True 168 False False 110 True 13 dtype: int64	0.793293	32	46
SRR12026331	Saccharomyces_cerevisiae_tRNA-Thr-TGT-1	31	57	0.0993615	1.42477	31 57 True True 1424 False 430 False True 86 False 37 dtype: int64	0.321146	32	58
SRR12026331	Saccharomyces_cerevisiae_tRNA-Thr-TGT-1	31	Charged	0.693379	1.08501	31 Charged True True 1109 False 717 False True 67 False 47 dtype: int64	0.909452	32	Charged
SRR12026331	Saccharomyces_cerevisiae_tRNA-Thr-TGT-1	45	57	1	1.01671	45 57 False True 1462 False 462 True True 148 False 46 dtype: int64	1	46	58
SRR12026331	Saccharomyces_cerevisiae_tRNA-Thr-TGT-1	45	Charged	0.8154	1.04838	45 Charged False True 1142 False 747 True True 117 False 73 dtype: int64	0.966463	46	Charged
SRR12026331	Saccharomyces_cerevisiae_tRNA-Thr-TGT-1	57	Charged	0.922367	1.01313	57 Charged True True 1079 False 709 False True 350 False 233 dtype: int64	1	58	Charged
SRR12026331	Saccharomyces_cerevisiae_mito_tRNA-Tyr-GTA-1	28	Charged	1	0.658333	28 Charged True True 79 False 12 False True 10 False 1 dtype: int64	1	26	Charged
SRR12026331	Saccharomyces_cerevisiae_mito_tRNA-Glu-TTC-1	33	Charged	0.743416	1.63057	33 Charged False True 157 True True 32 False False 16 True False 2 dtype: int64	0.932939	34	Charged
SRR12026331	Saccharomyces_cerevisiae_tRNA-Cys-GCA-1	45	57	0.64356	0.979735	45 57 False True 16111 False 3792 True True 3226 False 775 dtype: int64	0.882835	46	58
SRR12026331	Saccharomyces_cerevisiae_tRNA-Cys-GCA-1	45	Charged	0.00281786	1.13455	45 Charged False True 14872 False 4569 True True 3091 False 837 dtype: int64	0.0189158	46	Charged
SRR12026331	Saccharomyces_cerevisiae_tRNA-Cys-GCA-1	57	Charged	0.0456689	0.927552	57 Charged True True 16151 False 4975 False True 3941 False 1126 dtype: int64	0.186815	58	Charged
SRR12026331	Saccharomyces_cerevisiae_tRNA-Asn-GTT-1	27	59	0.159314	1.37588	27 59 True True 36819 False 8528 False True 91 False 29 dtype: int64	0.436734	26	58
SRR12026331	Saccharomyces_cerevisiae_tRNA-Asn-GTT-1	27	Charged	0.78808	0.886549	27 Charged True True 37288 False 7336 False True 86 False 15 dtype: int64	0.954847	26	Charged
SRR12026331	Saccharomyces_cerevisiae_tRNA-Asn-GTT-1	59	Charged	0.489799	0.978904	59 Charged True True 35604 False True 8379 True False 7006 False False 1614 dtype: int64	0.773399	58	Charged
SRR12026331	Saccharomyces_cerevisiae_tRNA-Arg-CCT-1	9	23	0.748759	1.04886	9 23 False False 3736 True False 912 False True 207 True True 53 dtype: int64	0.932939	9	24
SRR12026331	Saccharomyces_cerevisiae_tRNA-Arg-CCT-1	9	25	0.852486	1.16408	9 25 False True 3905 True True 957 False False 38 True False 8 dtype: int64	0.991034	9	26
SRR12026331	Saccharomyces_cerevisiae_tRNA-Arg-CCT-1	9	31	0.0413854	1.17124	9 31 False True 2554 False 1389 True True 659 False 306 dtype: int64	0.174191	9	32
SRR12026331	Saccharomyces_cerevisiae_tRNA-Arg-CCT-1	9	Charged	0.568416	1.08847	9 Charged False True 3529 True True 873 False False 352 True False 80 dtype: int64	0.829957	9	Charged
SRR12026331	Saccharomyces_cerevisiae_tRNA-Arg-CCT-1	23	31	0.273977	1.15857	23 31 False True 3249 False 1754 True True 191 False 89 dtype: int64	0.597333	24	32
SRR12026331	Saccharomyces_cerevisiae_tRNA-Arg-CCT-1	23	Charged	1	0.996387	23 Charged False True 4484 False 445 True True 251 False 25 dtype: int64	1	24	Charged
SRR12026331	Saccharomyces_cerevisiae_tRNA-Arg-CCT-1	25	31	0.000181788	2.90213	25 31 True True 3520 False 1880 False False 31 True 20 dtype: int64	0.00161329	26	32
SRR12026331	Saccharomyces_cerevisiae_tRNA-Arg-CCT-1	25	Charged	0.311877	1.48331	25 Charged True True 4845 False 478 False True 41 False 6 dtype: int64	0.634909	26	Charged
SRR12026331	Saccharomyces_cerevisiae_tRNA-Arg-CCT-1	31	Charged	0.495369	0.933585	31 Charged True True 3281 False True 1778 True False 338 False False 171 dtype: int64	0.776185	32	Charged
SRR12026331	Saccharomyces_cerevisiae_tRNA-Arg-TCT-1	9	25	0.444325	1.1965	9 25 True True 35634 False True 8736 True False 75 False False 22 dtype: int64	0.747376	9	26
SRR12026331	Saccharomyces_cerevisiae_tRNA-Arg-TCT-1	9	57	0.885494	1.0043	9 57 True True 27862 False 7840 False True 6826 False 1929 dtype: int64	1	9	58
SRR12026331	Saccharomyces_cerevisiae_tRNA-Arg-TCT-1	9	Charged	0.364205	0.96977	9 Charged True True 29411 False True 7238 True False 5577 False False 1331 dtype: int64	0.686994	9	Charged
SRR12026331	Saccharomyces_cerevisiae_tRNA-Arg-TCT-1	25	57	1	0.986768	25 57 True True 38410 False 10934 False True 89 False 25 dtype: int64	1	26	58
SRR12026331	Saccharomyces_cerevisiae_tRNA-Arg-TCT-1	25	Charged	0.195432	1.36373	25 Charged True True 40727 False 7632 False True 90 False 23 dtype: int64	0.496739	26	Charged
SRR12026331	Saccharomyces_cerevisiae_tRNA-Arg-TCT-1	57	Charged	0.0188417	0.937455	57 Charged True True 38040 False True 11120 True False 7269 False False 1992 dtype: int64	0.0927212	58	Charged
SRR12026331	Saccharomyces_cerevisiae_tRNA-Leu-GAG-1	27	38	0.23572	1.97215	27 38 True True 2408 False 1221 False False 6 True 6 dtype: int64	0.55064	26	37
SRR12026331	Saccharomyces_cerevisiae_tRNA-Leu-GAG-1	27	67	0.509997	1.49614	27 67 True True 2711 False 906 False True 8 False 4 dtype: int64	0.786025	26	58
SRR12026331	Saccharomyces_cerevisiae_tRNA-Leu-GAG-1	38	67	0.0652834	1.15538	38 67 True True 1997 False True 949 True False 632 False False 347 dtype: int64	0.235738	37	58
SRR12026331	Saccharomyces_cerevisiae_tRNA-Leu-GAG-1	38	Charged	0.118541	0.806391	38 Charged True True 2351 False True 1169 True False 207 False False 83 dtype: int64	0.360441	37	Charged
SRR12026331	Saccharomyces_cerevisiae_tRNA-Leu-GAG-1	67	Charged	0.544678	0.909672	67 Charged True True 3075 False True 1021 True False 245 False False 74 dtype: int64	0.812674	58	Charged
SRR12026331	Saccharomyces_cerevisiae_tRNA-iMet-CAT-1	9	25	1	0.866795	9 25 True True 8082 False True 2072 True False 27 False False 6 dtype: int64	1	9	26
SRR12026331	Saccharomyces_cerevisiae_tRNA-iMet-CAT-1	9	45	0.86309	1.01827	9 45 True False 7383 False False 1895 True True 726 False True 183 dtype: int64	0.997758	9	46
SRR12026331	Saccharomyces_cerevisiae_tRNA-iMet-CAT-1	9	57	1	0.998288	9 57 True True 5384 False 2722 False True 1381 False 697 dtype: int64	1	9	58
SRR12026331	Saccharomyces_cerevisiae_tRNA-iMet-CAT-1	9	Charged	0.39206	1.07193	9 Charged True True 7088 False True 1748 True False 836 False False 221 dtype: int64	0.711305	9	Charged
SRR12026331	Saccharomyces_cerevisiae_tRNA-iMet-CAT-1	25	45	0.384018	0.647397	25 45 True False 9950 True 976 False False 33 True 5 dtype: int64	0.704601	26	46
SRR12026331	Saccharomyces_cerevisiae_tRNA-iMet-CAT-1	25	57	1	1.01984	25 57 True True 7233 False 3688 False True 25 False 13 dtype: int64	1	26	58
SRR12026331	Saccharomyces_cerevisiae_tRNA-iMet-CAT-1	25	Charged	0.573858	0.53622	25 Charged True True 9475 False 1140 False True 31 False 2 dtype: int64	0.832793	26	Charged
SRR12026331	Saccharomyces_cerevisiae_tRNA-iMet-CAT-1	45	57	0.863224	1.0128	45 57 False True 6919 False 3555 True True 684 False 347 dtype: int64	0.997758	46	58
SRR12026331	Saccharomyces_cerevisiae_tRNA-iMet-CAT-1	45	Charged	0.631134	1.06265	45 Charged False True 9076 False 1105 True True 899 False 103 dtype: int64	0.876557	46	Charged
SRR12026331	Saccharomyces_cerevisiae_tRNA-iMet-CAT-1	57	Charged	0.121447	0.907757	57 Charged True True 7112 False True 3839 True False 900 False False 441 dtype: int64	0.365878	58	Charged
SRR12026331	Saccharomyces_cerevisiae_tRNA-Ser-CGA-1	26	32	0.864137	0.883959	26 32 True True 3099 False 1244 False True 31 False 11 dtype: int64	0.998372	26	32
SRR12026331	Saccharomyces_cerevisiae_tRNA-Ser-CGA-1	26	67	0.149323	0.50294	26 67 True True 3250 False 1077 False True 36 False 6 dtype: int64	0.416766	26	58
SRR12026331	Saccharomyces_cerevisiae_tRNA-Ser-CGA-1	26	Charged	0.138301	0.395186	26 Charged True True 3519 False 703 False True 38 False 3 dtype: int64	0.394068	26	Charged
SRR12026331	Saccharomyces_cerevisiae_tRNA-Ser-CGA-1	32	67	0.674924	0.967441	32 67 True True 2440 False True 971 True False 813 False False 313 dtype: int64	0.898096	32	58
SRR12026331	Saccharomyces_cerevisiae_tRNA-Ser-CGA-1	32	Charged	0.00517386	1.27897	32 Charged True True 2690 False True 1013 True False 490 False False 236 dtype: int64	0.031871	32	Charged
SRR12026331	Saccharomyces_cerevisiae_tRNA-Ser-CGA-1	67	Charged	0.417041	1.07489	67 Charged True True 3164 False True 991 True False 600 False False 202 dtype: int64	0.729146	58	Charged
SRR12026331	Saccharomyces_cerevisiae_tRNA-Gln-TTG-1	34	57	0.392578	1.09643	34 57 True True 3469 False True 1140 True False 383 False False 138 dtype: int64	0.711751	34	58
SRR12026331	Saccharomyces_cerevisiae_tRNA-Gln-TTG-1	34	Charged	0.0451623	0.815025	34 Charged True True 3298 False True 1116 True False 504 False False 139 dtype: int64	0.185612	34	Charged
SRR12026331	Saccharomyces_cerevisiae_tRNA-Gln-TTG-1	57	Charged	0.53152	1.08181	57 Charged True True 4737 False 666 False True 572 False 87 dtype: int64	0.802954	58	Charged
SRR12026331	Saccharomyces_cerevisiae_tRNA-Leu-TAA-1	27	38	0.106295	1.37375	27 38 True True 14508 False 5822 False True 78 False 43 dtype: int64	0.338129	26	37
SRR12026331	Saccharomyces_cerevisiae_tRNA-Leu-TAA-1	27	69	0.0182407	0.609186	27 69 True False 15794 True 4395 False False 81 True 37 dtype: int64	0.0903462	26	58
SRR12026331	Saccharomyces_cerevisiae_tRNA-Leu-TAA-1	27	Charged	0.867205	1.02168	27 Charged True True 17913 False 1771 False True 99 False 10 dtype: int64	0.998392	26	Charged
SRR12026331	Saccharomyces_cerevisiae_tRNA-Leu-TAA-1	38	69	0.0946538	0.943958	38 69 True False 13965 False False 5220 True True 3884 False True 1538 dtype: int64	0.311311	37	58
SRR12026331	Saccharomyces_cerevisiae_tRNA-Leu-TAA-1	38	Charged	0.74353	0.982714	38 Charged True True 15862 False True 5952 True False 1600 False False 590 dtype: int64	0.932939	37	Charged
SRR12026331	Saccharomyces_cerevisiae_tRNA-Leu-TAA-1	69	Charged	0.107802	0.927884	69 Charged False True 21885 True True 6153 False False 2198 True False 666 dtype: int64	0.340853	58	Charged
SRR12026331	Saccharomyces_cerevisiae_mito_tRNA-Pro-TGG-1	24	35	1	1.36957	24 35 True False 69 True 63 False False 3 True 2 dtype: int64	1	26	37
SRR12026331	Saccharomyces_cerevisiae_mito_tRNA-Pro-TGG-1	35	Charged	0.126803	0.431479	35 Charged False True 67 True True 53 False 11 False False 6 dtype: int64	0.375211	37	Charged
SRR12026331	Saccharomyces_cerevisiae_tRNA-Thr-CGT-1	9	31	0.585048	1.11849	9 31 False True 2636 True True 610 False False 174 True False 36 dtype: int64	0.841107	9	32
SRR12026331	Saccharomyces_cerevisiae_tRNA-Thr-CGT-1	9	57	0.562501	0.938854	9 57 False True 2197 False 613 True True 498 False 148 dtype: int64	0.824972	9	58
SRR12026331	Saccharomyces_cerevisiae_tRNA-Thr-CGT-1	9	Charged	0.363906	0.919988	9 Charged False True 1751 False 1027 True True 389 False 248 dtype: int64	0.686994	9	Charged
SRR12026331	Saccharomyces_cerevisiae_tRNA-Thr-CGT-1	31	57	0.744899	1.06079	31 57 True True 2799 False 796 False True 179 False 54 dtype: int64	0.932939	32	58
SRR12026331	Saccharomyces_cerevisiae_tRNA-Thr-CGT-1	31	Charged	0.0543176	1.31611	31 Charged True True 2231 False 1329 False True 125 False 98 dtype: int64	0.208204	32	Charged
SRR12026331	Saccharomyces_cerevisiae_tRNA-Thr-CGT-1	57	Charged	0.0945266	0.877425	57 Charged True True 2010 False 1222 False True 628 False 335 dtype: int64	0.311284	58	Charged
SRR12026331	Saccharomyces_cerevisiae_tRNA-Val-AAC-2	9	47	0.625432	1.06105	9 47 True False 2579 False False 1456 True True 265 False True 141 dtype: int64	0.871411	9	46
SRR12026331	Saccharomyces_cerevisiae_tRNA-Val-AAC-2	9	59	0.966043	1.00438	9 59 True True 2388 False True 1340 True False 456 False False 257 dtype: int64	1	9	58
SRR12026331	Saccharomyces_cerevisiae_tRNA-Val-AAC-2	9	Charged	0.280965	0.918913	9 Charged True False 2153 False False 1175 True True 591 False True 351 dtype: int64	0.606879	9	Charged
SRR12026331	Saccharomyces_cerevisiae_tRNA-Val-AAC-2	47	59	0.340936	0.917825	47 59 False True 4230 True True 893 False False 813 True False 187 dtype: int64	0.663626	46	58
SRR12026331	Saccharomyces_cerevisiae_tRNA-Val-AAC-2	47	Charged	0.0965288	0.865153	47 Charged False False 3781 True 1069 True False 834 True 204 dtype: int64	0.315866	46	Charged
SRR12026331	Saccharomyces_cerevisiae_tRNA-Val-AAC-2	59	Charged	0.96679	1.00677	59 Charged True False 4060 True 1112 False False 805 True 219 dtype: int64	1	58	Charged
SRR12026331	Saccharomyces_cerevisiae_tRNA-Gln-TTG-2	34	57	0.391455	0.558333	34 57 False True 75 True True 67 False 8 False False 5 dtype: int64	0.711221	NA	NA
SRR12026331	Saccharomyces_cerevisiae_tRNA-Gln-TTG-2	34	Charged	1	1.2	34 Charged False True 70 True True 70 False False 6 True False 5 dtype: int64	1	NA	Charged
SRR12026331	Saccharomyces_cerevisiae_tRNA-Gln-TTG-2	44	57	0.347462	3.63422	44 57 False True 339 False 44 True True 28 False 1 dtype: int64	0.670239	NA	NA
SRR12026331	Saccharomyces_cerevisiae_tRNA-Gln-TTG-2	44	Charged	0.524144	0.70059	44 Charged False True 339 False 38 True True 25 False 4 dtype: int64	0.796279	NA	Charged
SRR12026331	Saccharomyces_cerevisiae_tRNA-Gln-TTG-2	57	Charged	0.81533	1.05627	57 Charged True True 1637 False True 215 True False 173 False False 24 dtype: int64	0.966463	NA	Charged
SRR12026331	Saccharomyces_cerevisiae_tRNA-Phe-GAA-1	26	37	0.194526	2.62711	26 37 True True 5291 False 212 False True 19 False 2 dtype: int64	0.49588	26	37
SRR12026331	Saccharomyces_cerevisiae_tRNA-Phe-GAA-1	26	46	0.649793	0.689023	26 46 True False 5129 True 372 False False 19 True 2 dtype: int64	0.886482	26	46
SRR12026331	Saccharomyces_cerevisiae_tRNA-Phe-GAA-1	26	58	0.135803	2.06958	26 58 True True 4610 False 891 False True 15 False 6 dtype: int64	0.390695	26	58
SRR12026331	Saccharomyces_cerevisiae_tRNA-Phe-GAA-1	26	Charged	0.026449	2.93133	26 Charged True True 4415 False 811 False True 13 False 7 dtype: int64	0.123209	26	Charged
SRR12026331	Saccharomyces_cerevisiae_tRNA-Phe-GAA-1	37	46	0.796883	1.13455	37 46 True False 6882 True 488 False False 240 True 15 dtype: int64	0.959632	37	46
SRR12026331	Saccharomyces_cerevisiae_tRNA-Phe-GAA-1	37	58	0.0475666	1.38134	37 58 True True 6170 False 1200 False True 201 False 54 dtype: int64	0.190758	37	58
SRR12026331	Saccharomyces_cerevisiae_tRNA-Phe-GAA-1	37	Charged	0.00444319	1.60427	37 Charged True True 5966 False 1054 False True 187 False 53 dtype: int64	0.0282337	37	Charged
SRR12026331	Saccharomyces_cerevisiae_tRNA-Phe-GAA-1	46	58	0.100536	1.2322	46 58 False True 6785 False 1376 True True 480 False 79 dtype: int64	0.323344	46	58
SRR12026331	Saccharomyces_cerevisiae_tRNA-Phe-GAA-1	46	Charged	0.174024	0.849774	46 Charged False True 6596 False 1184 True True 445 False 94 dtype: int64	0.461128	46	Charged
SRR12026331	Saccharomyces_cerevisiae_tRNA-Phe-GAA-1	58	Charged	0.936573	1.00519	58 Charged True True 6221 False True 1229 True False 1128 False False 224 dtype: int64	1	58	Charged
SRR12026331	Saccharomyces_cerevisiae_tRNA-Trp-CCA-1	9	45	0.440896	0.96468	9 45 True False 39824 False False 7035 True True 3282 False True 601 dtype: int64	0.745169	9	46
SRR12026331	Saccharomyces_cerevisiae_tRNA-Trp-CCA-1	9	57	0.00604321	1.10753	9 57 True True 37891 False True 6627 True False 5209 False False 1009 dtype: int64	0.036623	9	58
SRR12026331	Saccharomyces_cerevisiae_tRNA-Trp-CCA-1	9	Charged	0.637794	0.979008	9 Charged True True 38490 False True 6840 True False 4012 False False 698 dtype: int64	0.880091	9	Charged
SRR12026331	Saccharomyces_cerevisiae_tRNA-Trp-CCA-1	45	57	0.662423	1.02334	45 57 False True 45293 False 6379 True True 3742 False 515 dtype: int64	0.892549	46	58
SRR12026331	Saccharomyces_cerevisiae_tRNA-Trp-CCA-1	45	Charged	0.562796	1.03515	45 Charged False True 46165 False 4775 True True 3823 False 382 dtype: int64	0.824972	46	Charged
SRR12026331	Saccharomyces_cerevisiae_tRNA-Trp-CCA-1	57	Charged	0.949408	1.00264	57 Charged True True 48363 False True 6834 True False 4976 False False 705 dtype: int64	1	58	Charged
SRR12026331	Saccharomyces_cerevisiae_mito_tRNA-His-GTG-1	35	Charged	0.584023	0.810811	35 Charged True True 75 False True 74 True False 20 False False 16 dtype: int64	0.840557	37	Charged
SRR12026331	Saccharomyces_cerevisiae_tRNA-Tyr-GTA-1	28	60	0.652614	1.10048	28 60 True True 26468 False 12855 False True 58 False 31 dtype: int64	0.888075	26	58
SRR12026331	Saccharomyces_cerevisiae_tRNA-Tyr-GTA-1	28	Charged	0.74107	1.07834	28 Charged True True 34063 False 4572 False True 76 False 11 dtype: int64	0.932939	26	Charged
SRR12026331	Saccharomyces_cerevisiae_tRNA-Tyr-GTA-1	60	Charged	1.63e-05	0.871233	60 Charged True True 25972 False True 12797 True False 3648 False False 1566 dtype: int64	0.000166029	58	Charged
SRR12026333	Saccharomyces_cerevisiae_tRNA-Leu-CAA-1	27	38	0.604853	1.08909	27 38 True False 64188 True 35216 False False 133 True 67 dtype: int64	0.858734	26	37
SRR12026333	Saccharomyces_cerevisiae_tRNA-Leu-CAA-1	27	Charged	0.707677	1.07273	27 Charged True True 78999 False 17809 False True 153 False 37 dtype: int64	0.915817	26	Charged
SRR12026333	Saccharomyces_cerevisiae_tRNA-Leu-CAA-1	38	Charged	0.0865548	0.974058	38 Charged False True 59525 True True 35668 False False 13936 True False 8573 dtype: int64	0.292011	37	Charged
SRR12026333	Saccharomyces_cerevisiae_tRNA-Ser-TGA-1	26	32	0.00969932	1.61983	26 32 True True 11036 False 9402 False False 69 True 50 dtype: int64	0.0546082	26	32
SRR12026333	Saccharomyces_cerevisiae_tRNA-Ser-TGA-1	26	Charged	0.715291	0.881625	26 Charged True True 16053 False 3844 False True 90 False 19 dtype: int64	0.92157	26	Charged
SRR12026333	Saccharomyces_cerevisiae_tRNA-Ser-TGA-1	32	Charged	0.820712	0.991485	32 Charged True True 9478 False True 7851 True False 2255 False False 1852 dtype: int64	0.97091	32	Charged
SRR12026333	Saccharomyces_cerevisiae_tRNA-Ile-TAT-2	46	58	0.385314	1.0779	46 58 False True 9253 False 1872 True True 975 False 183 dtype: int64	0.70542	46	58
SRR12026333	Saccharomyces_cerevisiae_tRNA-Ile-TAT-2	46	Charged	0.366514	1.11815	46 Charged False True 10080 True True 1064 False False 911 True False 86 dtype: int64	0.68833	46	Charged
SRR12026333	Saccharomyces_cerevisiae_tRNA-Ile-TAT-2	58	Charged	0.506833	0.937586	58 Charged True True 9290 False True 1880 True False 838 False False 159 dtype: int64	0.784213	58	Charged
SRR12026333	Saccharomyces_cerevisiae_tRNA-Ser-AGA-1	12	Charged	0.538123	0.25	12 Charged False True 20 False 10 True False 2 True 1 dtype: int64	0.806877	NA	Charged
SRR12026333	Saccharomyces_cerevisiae_tRNA-Ser-AGA-1	55	Charged	0.450806	0.416667	55 Charged True True 20 False 12 False True 8 False 2 dtype: int64	0.751277	NA	Charged
SRR12026333	Saccharomyces_cerevisiae_tRNA-Arg-CCG-1	37	Charged	0.367366	0.94154	37 Charged True True 2828 False True 2433 True False 658 False False 533 dtype: int64	0.689407	37	Charged
SRR12026333	Saccharomyces_cerevisiae_tRNA-Gly-GCC-1	9	Charged	2e-10	0.883081	9 Charged True True 59727 False True 39622 True False 7900 False False 4628 dtype: int64	3.09e-09	9	Charged
SRR12026333	Saccharomyces_cerevisiae_tRNA-Gly-CCC-1	9	Charged	0.663582	0.887393	9 Charged False True 3596 True True 263 False False 182 True False 15 dtype: int64	0.893133	9	Charged
SRR12026333	Saccharomyces_cerevisiae_mito_tRNA-Lys-TTT-1	32	Charged	0.481869	1.58939	32 Charged False True 344 False 81 True True 27 False 4 dtype: int64	0.76773	34	Charged
SRR12026333	Saccharomyces_cerevisiae_tRNA-Gln-TTG-3	34	57	1e-196	2.05691	34 57 True True 24897 False True 14808 False 4666 True False 3814 dtype: int64	8.21e-195	34	58
SRR12026333	Saccharomyces_cerevisiae_tRNA-Gln-TTG-3	34	Charged	0.749059	0.990496	34 Charged True True 25001 False True 16860 True False 3340 False False 2231 dtype: int64	0.932939	34	Charged
SRR12026333	Saccharomyces_cerevisiae_tRNA-Gln-TTG-3	57	Charged	0.724391	1.01308	57 Charged True True 35612 False True 7507 True False 4706 False False 1005 dtype: int64	0.927105	58	Charged
SRR12026333	Saccharomyces_cerevisiae_tRNA-Arg-ACG-2	9	26	0.0460895	4.98039	9 26 True True 2032 False True 1020 False 5 True False 2 dtype: int64	0.187364	9	26
SRR12026333	Saccharomyces_cerevisiae_tRNA-Arg-ACG-2	9	58	2e-06	1.64509	9 58 True True 1777 False True 828 True False 257 False False 197 dtype: int64	2.28e-05	9	58
SRR12026333	Saccharomyces_cerevisiae_tRNA-Arg-ACG-2	9	Charged	0.240211	0.841118	9 Charged True True 1819 False True 920 True False 181 False False 77 dtype: int64	0.555487	9	Charged
SRR12026333	Saccharomyces_cerevisiae_tRNA-Arg-ACG-2	26	58	0.00388797	4.1824	26 58 True True 3600 False 626 False True 11 False 8 dtype: int64	0.0251948	26	58
SRR12026333	Saccharomyces_cerevisiae_tRNA-Arg-ACG-2	26	Charged	1	1.00588	26 Charged True True 3762 False 374 False True 10 False 1 dtype: int64	1	26	Charged
SRR12026333	Saccharomyces_cerevisiae_tRNA-Arg-ACG-2	58	Charged	0.457354	0.882388	58 Charged True True 3362 False True 601 True False 336 False False 53 dtype: int64	0.754349	58	Charged
SRR12026333	Saccharomyces_cerevisiae_tRNA-Glu-TTC-2	34	Charged	0.39121	0.941423	34 Charged True True 3542 False True 2692 True False 587 False False 420 dtype: int64	0.711221	34	Charged
SRR12026333	Saccharomyces_cerevisiae_tRNA-Asp-GTC-1	37	Charged	0.746535	0.993752	37 Charged False True 59136 True True 37640 False False 8064 True False 5165 dtype: int64	0.932939	37	Charged
SRR12026333	Saccharomyces_cerevisiae_tRNA-Ala-AGC-1	9	26	0.168726	0.838147	9 26 True True 72479 False True 38210 True False 215 False False 95 dtype: int64	0.452743	9	26
SRR12026333	Saccharomyces_cerevisiae_tRNA-Ala-AGC-1	9	37	0.992215	1.00036	9 37 True True 64060 False True 33754 True False 8634 False False 4551 dtype: int64	1	9	37
SRR12026333	Saccharomyces_cerevisiae_tRNA-Ala-AGC-1	9	Charged	0.286503	0.979641	9 Charged True True 62241 False True 32884 True False 9046 False False 4682 dtype: int64	0.612096	9	Charged
SRR12026333	Saccharomyces_cerevisiae_tRNA-Ala-AGC-1	26	37	0.0416545	1.35663	26 37 True True 109283 False 14742 False True 306 False 56 dtype: int64	0.174762	26	37
SRR12026333	Saccharomyces_cerevisiae_tRNA-Ala-AGC-1	26	Charged	0.0372927	0.670505	26 Charged True True 106244 False 15420 False True 298 False 29 dtype: int64	0.160844	26	Charged
SRR12026333	Saccharomyces_cerevisiae_tRNA-Ala-AGC-1	37	Charged	0.0725145	1.04727	37 Charged True True 98644 False 14283 False True 13097 False 1986 dtype: int64	0.252787	37	Charged
SRR12026333	Saccharomyces_cerevisiae_tRNA-Val-CAC-1	26	46	0.726376	1.01769	26 46 False False 15444 True False 6495 False True 1472 True True 630 dtype: int64	0.927105	26	46
SRR12026333	Saccharomyces_cerevisiae_tRNA-Val-CAC-1	26	58	7.67e-86	1.76319	26 58 False True 8665 False 8250 True True 4626 False 2498 dtype: int64	5.02e-84	26	58
SRR12026333	Saccharomyces_cerevisiae_tRNA-Val-CAC-1	26	Charged	0.0126248	0.881022	26 Charged False True 15144 True True 6352 False False 1338 True False 637 dtype: int64	0.067042	26	Charged
SRR12026333	Saccharomyces_cerevisiae_tRNA-Val-CAC-1	46	58	0.0925921	0.933765	46 58 False True 14044 False 10854 True True 1503 False 1244 dtype: int64	0.307383	46	58
SRR12026333	Saccharomyces_cerevisiae_tRNA-Val-CAC-1	46	Charged	0.797696	0.983086	46 Charged False True 22297 True True 2457 False False 2043 True False 229 dtype: int64	0.960169	46	Charged
SRR12026333	Saccharomyces_cerevisiae_tRNA-Val-CAC-1	58	Charged	0.723843	1.01628	58 Charged True True 13965 False True 10816 True False 1273 False False 1002 dtype: int64	0.927105	58	Charged
SRR12026333	Saccharomyces_cerevisiae_tRNA-Ser-GCT-1	26	32	0.15516	1.29443	26 32 True True 16947 False 11596 False True 70 False 62 dtype: int64	0.427139	26	32
SRR12026333	Saccharomyces_cerevisiae_tRNA-Ser-GCT-1	26	67	0.55274	1.15223	26 67 True True 23769 False 4627 False True 107 False 24 dtype: int64	0.817556	26	58
SRR12026333	Saccharomyces_cerevisiae_tRNA-Ser-GCT-1	26	Charged	0.250547	0.691533	26 Charged True True 23800 False 3857 False True 116 False 13 dtype: int64	0.568671	26	Charged
SRR12026333	Saccharomyces_cerevisiae_tRNA-Ser-GCT-1	32	67	0.0278275	0.931293	32 67 True True 14471 False True 10045 True False 2919 False False 1887 dtype: int64	0.128488	32	58
SRR12026333	Saccharomyces_cerevisiae_tRNA-Ser-GCT-1	32	Charged	0.701839	1.01348	32 Charged True True 14612 False True 9980 True False 2349 False False 1626 dtype: int64	0.91274	32	Charged
SRR12026333	Saccharomyces_cerevisiae_tRNA-Ser-GCT-1	67	Charged	0.0017083	1.14627	67 Charged True True 22489 False True 4298 True False 3524 False False 772 dtype: int64	0.0121531	58	Charged
SRR12026333	Saccharomyces_cerevisiae_tRNA-Pro-TGG-2	9	36	0.244492	1.05245	9 36 True True 2941 False 2640 False True 1701 False 1607 dtype: int64	0.559999	9	37
SRR12026333	Saccharomyces_cerevisiae_tRNA-Pro-TGG-2	9	57	0.333615	0.930406	9 57 True True 4979 False True 2975 True False 599 False False 333 dtype: int64	0.657066	9	58
SRR12026333	Saccharomyces_cerevisiae_tRNA-Pro-TGG-2	9	Charged	0.323551	0.939201	9 Charged True True 4662 False True 2783 True False 849 False False 476 dtype: int64	0.646447	9	Charged
SRR12026333	Saccharomyces_cerevisiae_tRNA-Pro-TGG-2	36	57	0.865732	0.987372	36 57 True True 4354 False True 3973 True False 515 False False 464 dtype: int64	0.998392	37	58
SRR12026333	Saccharomyces_cerevisiae_tRNA-Pro-TGG-2	36	Charged	0.482397	1.04219	36 Charged True True 4102 False True 3708 True False 708 False False 667 dtype: int64	0.76773	37	Charged
SRR12026333	Saccharomyces_cerevisiae_tRNA-Pro-TGG-2	57	Charged	0.738524	1.03243	57 Charged True True 6993 False 1227 False True 817 False 148 dtype: int64	0.932939	58	Charged
SRR12026333	Saccharomyces_cerevisiae_mito_tRNA-Gly-TCC-1	25	Charged	0.0527738	0.414545	25 Charged False True 125 True True 30 False False 19 True False 11 dtype: int64	0.204988	26	Charged
SRR12026333	Saccharomyces_cerevisiae_tRNA-Gly-CCC-2	9	Charged	0.0875905	1.37171	9 Charged False True 4597 True True 937 False False 249 True False 37 dtype: int64	0.29399	9	Charged
SRR12026333	Saccharomyces_cerevisiae_mito_tRNA-Leu-TAA-1	8	37	1	1.23077	8 37 False True 26 False 16 True True 2 False 1 dtype: int64	1	9	37
SRR12026333	Saccharomyces_cerevisiae_mito_tRNA-Leu-TAA-1	26	37	0.232825	2.73684	26 37 True True 39 False 19 False False 4 True 3 dtype: int64	0.547159	26	37
SRR12026333	Saccharomyces_cerevisiae_mito_tRNA-Leu-TAA-1	26	Charged	1	0.621212	26 Charged True True 41 False 11 False True 6 False 1 dtype: int64	1	26	Charged
SRR12026333	Saccharomyces_cerevisiae_mito_tRNA-Leu-TAA-1	37	Charged	0.766953	1.22222	37 Charged True True 33 False True 18 True False 9 False False 6 dtype: int64	0.942668	37	Charged
SRR12026333	Saccharomyces_cerevisiae_tRNA-Val-AAC-1	9	47	0.276243	1.02246	9 47 True False 90831 False False 51124 True True 7448 False True 4100 dtype: int64	0.601168	9	46
SRR12026333	Saccharomyces_cerevisiae_tRNA-Val-AAC-1	9	59	8.37e-05	1.05807	9 59 True True 82482 False True 45922 True False 15789 False False 9301 dtype: int64	0.000776642	9	58
SRR12026333	Saccharomyces_cerevisiae_tRNA-Val-AAC-1	9	Charged	0.0386858	0.971404	9 Charged True True 77844 False True 43939 True False 17585 False False 9642 dtype: int64	0.165219	9	Charged
SRR12026333	Saccharomyces_cerevisiae_tRNA-Val-AAC-1	47	59	0.483545	1.01518	47 59 False True 160604 False 30741 True True 15158 False 2858 dtype: int64	0.768453	46	58
SRR12026333	Saccharomyces_cerevisiae_tRNA-Val-AAC-1	47	Charged	0.00458169	1.06065	47 Charged False True 151974 False 33901 True True 14521 False 3054 dtype: int64	0.0288338	46	Charged
SRR12026333	Saccharomyces_cerevisiae_tRNA-Val-AAC-1	59	Charged	0.801685	1.00394	59 Charged True True 140264 False 31093 False True 26574 False 5914 dtype: int64	0.961875	58	Charged
SRR12026333	Saccharomyces_cerevisiae_tRNA-Pro-TGG-1	9	36	0.00851849	1.03863	9 36 True True 28508 False 24285 False True 16351 False 14467 dtype: int64	0.0487996	9	37
SRR12026333	Saccharomyces_cerevisiae_tRNA-Pro-TGG-1	9	57	0.183548	0.971334	9 57 True True 46083 False True 27001 True False 6698 False False 3812 dtype: int64	0.47577	9	58
SRR12026333	Saccharomyces_cerevisiae_tRNA-Pro-TGG-1	9	Charged	0.184324	1.02767	9 Charged True True 44789 False True 26051 True False 7408 False False 4428 dtype: int64	0.47731	9	Charged
SRR12026333	Saccharomyces_cerevisiae_tRNA-Pro-TGG-1	36	57	0.3898	1.01714	36 57 True True 44515 False True 36602 True False 6446 False False 5391 dtype: int64	0.710158	37	58
SRR12026333	Saccharomyces_cerevisiae_tRNA-Pro-TGG-1	36	Charged	0.334775	0.981865	36 Charged True True 43146 False True 35601 True False 7280 False False 5898 dtype: int64	0.657066	37	Charged
SRR12026333	Saccharomyces_cerevisiae_tRNA-Pro-TGG-1	57	Charged	0.314626	1.02827	57 Charged True True 70065 False 11648 False True 10243 False 1751 dtype: int64	0.636084	58	Charged
SRR12026333	Saccharomyces_cerevisiae_tRNA-Thr-TGT-2	25	31	0.175886	1.55191	25 31 True True 14571 False 1291 False True 80 False 11 dtype: int64	0.462062	26	32
SRR12026333	Saccharomyces_cerevisiae_tRNA-Thr-TGT-2	25	45	1	1.14805	25 45 True False 14672 True 1189 False False 85 True 6 dtype: int64	1	26	46
SRR12026333	Saccharomyces_cerevisiae_tRNA-Thr-TGT-2	25	57	0.206153	1.34258	25 57 True True 12370 False 3490 False True 66 False 25 dtype: int64	0.512332	26	58
SRR12026333	Saccharomyces_cerevisiae_tRNA-Thr-TGT-2	25	Charged	0.163414	0.722868	25 Charged True True 8739 False 6787 False True 57 False 32 dtype: int64	0.443333	26	Charged
SRR12026333	Saccharomyces_cerevisiae_tRNA-Thr-TGT-2	31	45	0.830522	1.03198	31 45 True False 16330 False False 1352 True True 1234 False True 99 dtype: int64	0.9759	32	46
SRR12026333	Saccharomyces_cerevisiae_tRNA-Thr-TGT-2	31	57	9.69e-08	1.39774	31 57 True True 13743 False 3820 False True 1045 False 406 dtype: int64	1.24e-06	32	58
SRR12026333	Saccharomyces_cerevisiae_tRNA-Thr-TGT-2	31	Charged	0.585031	1.03239	31 Charged True True 9759 False 7552 False True 736 False 588 dtype: int64	0.841107	32	Charged
SRR12026333	Saccharomyces_cerevisiae_tRNA-Thr-TGT-2	45	57	0.485304	1.04971	45 57 False True 14489 False 4224 True True 1091 False 303 dtype: int64	0.769549	46	58
SRR12026333	Saccharomyces_cerevisiae_tRNA-Thr-TGT-2	45	Charged	0.479794	1.04112	45 Charged False True 10359 False 7996 True True 785 False 582 dtype: int64	0.76773	46	Charged
SRR12026333	Saccharomyces_cerevisiae_tRNA-Thr-TGT-2	57	Charged	0.66806	1.01522	57 Charged True True 8691 False 6661 False True 2510 False 1953 dtype: int64	0.895536	58	Charged
SRR12026333	Saccharomyces_cerevisiae_tRNA-Leu-TAG-1	27	29	1.36e-07	0.17406	27 29 True False 23063 True 1452 False False 47 True 17 dtype: int64	1.69e-06	26	28
SRR12026333	Saccharomyces_cerevisiae_tRNA-Leu-TAG-1	27	38	0.499427	0.840211	27 38 True False 17023 True 7492 False False 42 True 22 dtype: int64	0.778693	26	37
SRR12026333	Saccharomyces_cerevisiae_tRNA-Leu-TAG-1	27	67	0.86665	1.04321	27 67 True True 20397 False 4058 False True 53 False 11 dtype: int64	0.998392	26	58
SRR12026333	Saccharomyces_cerevisiae_tRNA-Leu-TAG-1	27	Charged	0.406203	0.701946	27 Charged True True 19844 False 4112 False True 55 False 8 dtype: int64	0.720977	26	Charged
SRR12026333	Saccharomyces_cerevisiae_tRNA-Leu-TAG-1	29	38	0.000457416	0.809213	29 38 False False 16785 True 7445 True False 1081 True 388 dtype: int64	0.00380164	28	37
SRR12026333	Saccharomyces_cerevisiae_tRNA-Leu-TAG-1	29	67	0.611897	0.96413	29 67 False True 20171 False 4002 True True 1210 False 249 dtype: int64	0.863117	28	58
SRR12026333	Saccharomyces_cerevisiae_tRNA-Leu-TAG-1	29	Charged	0.0458343	1.16427	29 Charged False True 19611 False 4084 True True 1202 False 215 dtype: int64	0.187198	28	Charged
SRR12026333	Saccharomyces_cerevisiae_tRNA-Leu-TAG-1	38	67	0.623159	1.01753	38 67 False True 16489 True True 7609 False False 3334 True False 1512 dtype: int64	0.870456	37	58
SRR12026333	Saccharomyces_cerevisiae_tRNA-Leu-TAG-1	38	Charged	0.117612	1.05515	38 Charged False True 16070 True True 7463 False False 3349 True False 1474 dtype: int64	0.359706	37	Charged
SRR12026333	Saccharomyces_cerevisiae_tRNA-Leu-TAG-1	67	Charged	0.758208	0.986655	67 Charged True True 20838 False 4259 False True 4220 False 851 dtype: int64	0.938528	58	Charged
SRR12026333	Saccharomyces_cerevisiae_tRNA-Ile-TAT-1	46	58	0.969322	1.00464	46 58 False True 8399 False 2114 True True 934 False 234 dtype: int64	1	46	58
SRR12026333	Saccharomyces_cerevisiae_tRNA-Ile-TAT-1	46	Charged	0.475416	1.08919	46 Charged False True 9471 True True 1054 False False 920 True False 94 dtype: int64	0.765461	46	Charged
SRR12026333	Saccharomyces_cerevisiae_tRNA-Ile-TAT-1	58	Charged	0.622654	1.04176	58 Charged True True 8447 False True 2110 True False 807 False False 210 dtype: int64	0.87032	58	Charged
SRR12026333	Saccharomyces_cerevisiae_tRNA-Glu-TTC-1	34	Charged	3e-12	0.896135	34 Charged True True 90458 False True 50365 True False 13787 False False 6879 dtype: int64	4.88e-11	34	Charged
SRR12026333	Saccharomyces_cerevisiae_tRNA-Ala-TGC-1	9	26	0.749834	1.05984	9 26 True True 37336 False True 19159 True False 114 False False 62 dtype: int64	0.93346	9	26
SRR12026333	Saccharomyces_cerevisiae_tRNA-Ala-TGC-1	9	Charged	0.0653676	0.952804	9 Charged True True 31867 False True 16437 True False 5150 False False 2531 dtype: int64	0.235738	9	Charged
SRR12026333	Saccharomyces_cerevisiae_tRNA-Ala-TGC-1	26	Charged	0.453119	1.1684	26 Charged True True 56410 False 9033 False True 155 False 29 dtype: int64	0.751277	26	Charged
SRR12026333	Saccharomyces_cerevisiae_tRNA-Ser-AGA-2	26	Charged	0.652535	0.945173	26 Charged True True 55708 False 38207 False True 199 False 129 dtype: int64	0.888075	26	Charged
SRR12026333	Saccharomyces_cerevisiae_tRNA-Ile-AAT-1	7	9	0	0.259678	7 9 False True 52562 True True 16727 False 8826 False False 7202 dtype: int64	0	7	9
SRR12026333	Saccharomyces_cerevisiae_tRNA-Ile-AAT-1	7	59	0.0529526	0.962813	7 59 False True 49366 True True 20968 False False 10391 True False 4584 dtype: int64	0.205378	7	58
SRR12026333	Saccharomyces_cerevisiae_tRNA-Ile-AAT-1	7	Charged	0.17607	1.02987	7 Charged False True 50220 True True 21678 False False 8484 True False 3556 dtype: int64	0.462062	7	Charged
SRR12026333	Saccharomyces_cerevisiae_tRNA-Ile-AAT-1	9	59	5.72e-08	1.1239	9 59 True True 66034 False True 14186 True False 13912 False False 3359 dtype: int64	7.49e-07	9	58
SRR12026333	Saccharomyces_cerevisiae_tRNA-Ile-AAT-1	9	Charged	0.079923	0.958395	9 Charged True True 67417 False True 14759 True False 11434 False False 2399 dtype: int64	0.273514	9	Charged
SRR12026333	Saccharomyces_cerevisiae_tRNA-Ile-AAT-1	59	Charged	0.974562	0.999127	59 Charged True True 89750 False True 18711 True False 14969 False False 3118 dtype: int64	1	58	Charged
SRR12026333	Saccharomyces_cerevisiae_tRNA-Pro-AGG-1	9	33	0.55235	1.14237	9 33 True True 4275 False True 3097 True False 58 False False 48 dtype: int64	0.81744	9	34
SRR12026333	Saccharomyces_cerevisiae_tRNA-Pro-AGG-1	9	36	0.299408	0.952121	9 36 True True 2400 False 1933 False True 1780 False 1365 dtype: int64	0.623092	9	37
SRR12026333	Saccharomyces_cerevisiae_tRNA-Pro-AGG-1	9	45	0.704774	0.971891	9 45 True False 3875 False False 2804 True True 458 False True 341 dtype: int64	0.91432	9	46
SRR12026333	Saccharomyces_cerevisiae_tRNA-Pro-AGG-1	9	Charged	1	1.00108	9 Charged True True 3555 False True 2568 True False 726 False False 525 dtype: int64	1	9	Charged
SRR12026333	Saccharomyces_cerevisiae_tRNA-Pro-AGG-1	33	36	3.33e-15	4.46561	33 36 True True 4910 False 3775 False False 103 True 30 dtype: int64	6.32e-14	34	37
SRR12026333	Saccharomyces_cerevisiae_tRNA-Pro-AGG-1	33	45	0.476684	0.845376	33 45 True False 7785 True 900 False False 117 True 16 dtype: int64	0.766089	34	46
SRR12026333	Saccharomyces_cerevisiae_tRNA-Pro-AGG-1	33	Charged	0.0636805	1.52508	33 Charged True True 7173 False 1401 False True 94 False 28 dtype: int64	0.232843	34	Charged
SRR12026333	Saccharomyces_cerevisiae_tRNA-Pro-AGG-1	36	45	0.00140726	0.801127	36 45 True False 4675 False False 3456 True True 492 False True 454 dtype: int64	0.0102624	37	46
SRR12026333	Saccharomyces_cerevisiae_tRNA-Pro-AGG-1	36	Charged	0.019514	1.14412	36 Charged True True 4312 False True 3173 True False 797 False False 671 dtype: int64	0.0954908	37	Charged
SRR12026333	Saccharomyces_cerevisiae_tRNA-Pro-AGG-1	45	Charged	0.00145033	1.37317	45 Charged False True 6796 False 1360 True True 844 False 123 dtype: int64	0.0105471	46	Charged
SRR12026333	Saccharomyces_cerevisiae_tRNA-His-GTG-1	38	Charged	0.000416472	0.936431	38 Charged False True 23803 True True 15253 False False 10358 True False 7088 dtype: int64	0.00352286	37	Charged
SRR12026333	Saccharomyces_cerevisiae_tRNA-Met-CAT-1	26	28	7e-09	0.369878	26 28 True False 31564 True 3845 False False 167 True 55 dtype: int64	1e-07	26	28
SRR12026333	Saccharomyces_cerevisiae_tRNA-Met-CAT-1	26	46	0.452191	0.852131	26 46 True False 32654 True 2755 False False 202 True 20 dtype: int64	0.751277	26	46
SRR12026333	Saccharomyces_cerevisiae_tRNA-Met-CAT-1	26	58	0.059172	1.39427	26 58 True True 30075 False 5332 False True 178 False 44 dtype: int64	0.220046	26	58
SRR12026333	Saccharomyces_cerevisiae_tRNA-Met-CAT-1	26	Charged	0.162708	0.688179	26 Charged True True 30338 False 4360 False True 182 False 18 dtype: int64	0.442345	26	Charged
SRR12026333	Saccharomyces_cerevisiae_tRNA-Met-CAT-1	28	46	6.2e-46	2.14641	28 46 False False 31759 True False 3345 False True 2455 True True 555 dtype: int64	2.58e-44	28	46
SRR12026333	Saccharomyces_cerevisiae_tRNA-Met-CAT-1	28	58	1.2e-21	1.64784	28 58 False True 28841 False 5371 True True 3504 False 396 dtype: int64	2.74e-20	28	58
SRR12026333	Saccharomyces_cerevisiae_tRNA-Met-CAT-1	28	Charged	0.300303	0.948834	28 Charged False True 29361 False 4154 True True 3313 False 494 dtype: int64	0.624458	28	Charged
SRR12026333	Saccharomyces_cerevisiae_tRNA-Met-CAT-1	46	58	0.436526	0.965719	46 58 False True 38705 False 6724 True True 3491 False 628 dtype: int64	0.742438	46	58
SRR12026333	Saccharomyces_cerevisiae_tRNA-Met-CAT-1	46	Charged	0.429698	1.04149	46 Charged False True 38908 False 5608 True True 3584 False 496 dtype: int64	0.738631	46	Charged
SRR12026333	Saccharomyces_cerevisiae_tRNA-Met-CAT-1	58	Charged	0.00149283	1.12705	58 Charged True True 36452 False True 6228 True False 5136 False False 989 dtype: int64	0.0108261	58	Charged
SRR12026333	Saccharomyces_cerevisiae_tRNA-Phe-GAA-2	26	37	1.5e-09	3.8367	26 37 True True 64230 False 2551 False True 210 False 32 dtype: int64	2.21e-08	26	37
SRR12026333	Saccharomyces_cerevisiae_tRNA-Phe-GAA-2	26	46	0.280378	0.765918	26 46 True False 62690 True 4091 False False 223 True 19 dtype: int64	0.606636	26	46
SRR12026333	Saccharomyces_cerevisiae_tRNA-Phe-GAA-2	26	58	4.05e-11	2.49097	26 58 True True 53213 False 13568 False True 148 False 94 dtype: int64	6.38e-10	26	58
SRR12026333	Saccharomyces_cerevisiae_tRNA-Phe-GAA-2	26	Charged	0.00358652	1.58511	26 Charged True True 55087 False 10812 False True 180 False 56 dtype: int64	0.0234738	26	Charged
SRR12026333	Saccharomyces_cerevisiae_tRNA-Phe-GAA-2	37	46	0.82994	0.984728	37 46 True False 97207 True 6335 False False 3294 True 218 dtype: int64	0.9759	37	46
SRR12026333	Saccharomyces_cerevisiae_tRNA-Phe-GAA-2	37	58	3.26e-14	1.35637	37 58 True True 82242 False 21300 False True 2599 False 913 dtype: int64	5.97e-13	37	58
SRR12026333	Saccharomyces_cerevisiae_tRNA-Phe-GAA-2	37	Charged	6.05e-65	2.03325	37 Charged True True 86910 False 15502 False True 2534 False 919 dtype: int64	3.44e-63	37	Charged
SRR12026333	Saccharomyces_cerevisiae_tRNA-Phe-GAA-2	46	58	5.65e-06	1.14898	46 58 False True 88030 False 23755 True True 5846 False 1373 dtype: int64	6.09e-05	46	58
SRR12026333	Saccharomyces_cerevisiae_tRNA-Phe-GAA-2	46	Charged	0.308365	1.03635	46 Charged False True 93708 False 16904 True True 6084 False 1059 dtype: int64	0.632184	46	Charged
SRR12026333	Saccharomyces_cerevisiae_tRNA-Phe-GAA-2	58	Charged	0.207764	1.02516	58 Charged True True 78859 False True 21047 True False 14126 False False 3865 dtype: int64	0.514109	58	Charged
SRR12026333	Saccharomyces_cerevisiae_tRNA-Arg-ACG-1	9	26	0.587371	1.14679	9 26 True True 30173 False True 7811 True False 64 False False 19 dtype: int64	0.84352	9	26
SRR12026333	Saccharomyces_cerevisiae_tRNA-Arg-ACG-1	9	58	0.955755	0.997142	9 58 True True 26121 False True 6767 True False 4115 False False 1063 dtype: int64	1	9	58
SRR12026333	Saccharomyces_cerevisiae_tRNA-Arg-ACG-1	9	Charged	0.371392	0.960231	9 Charged True True 26849 False True 6922 True False 2868 False False 710 dtype: int64	0.692032	9	Charged
SRR12026333	Saccharomyces_cerevisiae_tRNA-Arg-ACG-1	26	58	0.577088	1.16048	26 58 True True 42062 False 6555 False True 94 False 17 dtype: int64	0.834705	26	58
SRR12026333	Saccharomyces_cerevisiae_tRNA-Arg-ACG-1	26	Charged	0.404059	0.670479	26 Charged True True 42844 False 4862 False True 92 False 7 dtype: int64	0.718144	26	Charged
SRR12026333	Saccharomyces_cerevisiae_tRNA-Arg-ACG-1	58	Charged	0.399921	0.963137	58 Charged True True 39550 False True 6260 True False 4395 False False 670 dtype: int64	0.716585	58	Charged
SRR12026333	Saccharomyces_cerevisiae_tRNA-Lys-TTT-1	26	34	0.0153831	1.46639	26 34 True True 17843 False 8541 False True 104 False 73 dtype: int64	0.0791216	26	34
SRR12026333	Saccharomyces_cerevisiae_tRNA-Lys-TTT-1	26	46	0.783805	0.956218	26 46 True False 24238 True 2146 False False 162 True 15 dtype: int64	0.95298	26	46
SRR12026333	Saccharomyces_cerevisiae_tRNA-Lys-TTT-1	26	58	0.917934	0.946676	26 58 True True 22168 False 4215 False True 150 False 27 dtype: int64	1	26	58
SRR12026333	Saccharomyces_cerevisiae_tRNA-Lys-TTT-1	26	Charged	0.0229535	1.60668	26 Charged True True 22720 False 3052 False True 139 False 30 dtype: int64	0.109259	26	Charged
SRR12026333	Saccharomyces_cerevisiae_tRNA-Lys-TTT-1	34	46	0.000359448	0.889225	34 46 True False 34952 False False 19437 True True 2616 False True 1636 dtype: int64	0.00308536	34	46
SRR12026333	Saccharomyces_cerevisiae_tRNA-Lys-TTT-1	34	58	0.358486	0.978317	34 58 True True 31560 False True 17765 True False 6007 False False 3308 dtype: int64	0.682813	34	58
SRR12026333	Saccharomyces_cerevisiae_tRNA-Lys-TTT-1	34	Charged	0.00736011	0.929491	34 Charged True True 32367 False True 18363 True False 4390 False False 2315 dtype: int64	0.0431069	34	Charged
SRR12026333	Saccharomyces_cerevisiae_tRNA-Lys-TTT-1	46	58	0.0349184	1.09179	46 58 False True 51843 False 9974 True True 4137 False 729 dtype: int64	0.153126	46	58
SRR12026333	Saccharomyces_cerevisiae_tRNA-Lys-TTT-1	46	Charged	0.088086	1.08624	46 Charged False True 53422 False 7141 True True 4250 False 523 dtype: int64	0.29452	46	Charged
SRR12026333	Saccharomyces_cerevisiae_tRNA-Lys-TTT-1	58	Charged	0.0618116	1.06278	58 Charged True True 48771 False True 9228 True False 6420 False False 1291 dtype: int64	0.227279	58	Charged
SRR12026333	Saccharomyces_cerevisiae_mito_tRNA-Ser-TGA-1	26	37	0.397958	0.324324	26 37 True False 37 True 6 False False 2 True 1 dtype: int64	0.716585	26	37
SRR12026333	Saccharomyces_cerevisiae_mito_tRNA-Ser-TGA-1	26	Charged	0.597561	0.428571	26 Charged True False 21 True 18 False True 2 False 1 dtype: int64	0.853007	26	Charged
SRR12026333	Saccharomyces_cerevisiae_mito_tRNA-Ser-TGA-1	37	Charged	1	1.08	37 Charged False True 25 False 24 True True 9 False 8 dtype: int64	1	37	Charged
SRR12026333	Saccharomyces_cerevisiae_mito_tRNA-Gln-TTG-1	33	Charged	0.256253	1.82353	33 Charged False True 51 False 31 True True 21 False 7 dtype: int64	0.574376	34	Charged
SRR12026333	Saccharomyces_cerevisiae_tRNA-Val-TAC-1	25	27	2.35e-45	114.27	25 27 False True 39442 True True 3285 False False 1372 True False 1 dtype: int64	9.46e-44	24	26
SRR12026333	Saccharomyces_cerevisiae_tRNA-Val-TAC-1	25	59	0.757057	0.984545	25 59 False True 34911 False 5894 True True 2805 False 481 dtype: int64	0.938528	24	58
SRR12026333	Saccharomyces_cerevisiae_tRNA-Val-TAC-1	25	Charged	0.359745	0.945113	25 Charged False True 36222 False 3700 True True 2896 False 313 dtype: int64	0.682813	24	Charged
SRR12026333	Saccharomyces_cerevisiae_tRNA-Val-TAC-1	27	59	3.18e-32	2.19668	27 59 True True 37769 False 6166 False True 1015 False 364 dtype: int64	9.67e-31	26	58
SRR12026333	Saccharomyces_cerevisiae_tRNA-Val-TAC-1	27	Charged	0.00252601	0.724609	27 Charged True True 38955 False 4032 False True 1240 False 93 dtype: int64	0.0172665	26	Charged
SRR12026333	Saccharomyces_cerevisiae_tRNA-Val-TAC-1	59	Charged	0.734916	0.98367	59 Charged True True 36441 False True 6101 True False 3789 False False 624 dtype: int64	0.932628	58	Charged
SRR12026333	Saccharomyces_cerevisiae_mito_tRNA-Ala-TGC-1	26	Charged	0.726948	1.2	26 Charged True True 90 False True 15 True False 15 False False 3 dtype: int64	0.927105	26	Charged
SRR12026333	Saccharomyces_cerevisiae_tRNA-Lys-CTT-1	9	26	0.313593	1.23664	9 26 False True 55521 True True 18826 False False 124 True False 34 dtype: int64	0.635439	9	26
SRR12026333	Saccharomyces_cerevisiae_tRNA-Lys-CTT-1	9	46	0.0544877	0.936464	9 46 False False 51796 True False 17632 False True 3849 True True 1227 dtype: int64	0.208551	9	46
SRR12026333	Saccharomyces_cerevisiae_tRNA-Lys-CTT-1	9	58	0.0772776	0.961405	9 58 False False 45723 True False 15602 False True 9922 True True 3255 dtype: int64	0.265502	9	58
SRR12026333	Saccharomyces_cerevisiae_tRNA-Lys-CTT-1	9	Charged	0.0101119	0.940963	9 Charged False True 46880 True True 15763 False False 8068 True False 2883 dtype: int64	0.0563332	9	Charged
SRR12026333	Saccharomyces_cerevisiae_tRNA-Lys-CTT-1	26	46	0.78357	0.946834	26 46 True False 89634 True 6562 False False 194 True 15 dtype: int64	0.95298	26	46
SRR12026333	Saccharomyces_cerevisiae_tRNA-Lys-CTT-1	26	58	0.784079	0.952304	26 58 True False 79145 True 17048 False False 168 True 38 dtype: int64	0.95298	26	58
SRR12026333	Saccharomyces_cerevisiae_tRNA-Lys-CTT-1	26	Charged	0.473445	0.841215	26 Charged True True 81126 False 13943 False True 166 False 24 dtype: int64	0.763696	26	Charged
SRR12026333	Saccharomyces_cerevisiae_tRNA-Lys-CTT-1	46	58	0.0160286	1.07649	46 58 False False 85038 True 18378 True False 6151 True 1431 dtype: int64	0.0814813	46	58
SRR12026333	Saccharomyces_cerevisiae_tRNA-Lys-CTT-1	46	Charged	0.102353	1.05852	46 Charged False True 87430 False 14816 True True 6465 False 1035 dtype: int64	0.32758	46	Charged
SRR12026333	Saccharomyces_cerevisiae_tRNA-Lys-CTT-1	58	Charged	0.363826	0.979791	58 Charged False True 77434 True True 16727 False False 13013 True False 2869 dtype: int64	0.686994	58	Charged
SRR12026333	Saccharomyces_cerevisiae_tRNA-Thr-AGT-1	9	26	0.200624	1.25539	9 26 False True 64975 True True 11741 False False 264 True False 38 dtype: int64	0.506159	9	26
SRR12026333	Saccharomyces_cerevisiae_tRNA-Thr-AGT-1	9	32	1.52e-06	1.23361	9 32 False True 61101 True True 11166 False False 4138 True False 613 dtype: int64	1.76e-05	9	32
SRR12026333	Saccharomyces_cerevisiae_tRNA-Thr-AGT-1	9	58	0.343692	0.975961	9 58 False True 52964 False 12267 True True 9519 False 2259 dtype: int64	0.667002	9	58
SRR12026333	Saccharomyces_cerevisiae_tRNA-Thr-AGT-1	9	Charged	0.951477	0.998606	9 Charged False False 34567 True 29188 True False 6276 True 5292 dtype: int64	1	9	Charged
SRR12026333	Saccharomyces_cerevisiae_tRNA-Thr-AGT-1	26	32	9.84e-08	2.44088	26 32 True True 83499 False 5521 False True 316 False 51 dtype: int64	1.25e-06	26	32
SRR12026333	Saccharomyces_cerevisiae_tRNA-Thr-AGT-1	26	58	0.463737	1.09636	26 58 True True 72116 False 16895 False True 292 False 75 dtype: int64	0.759829	26	58
SRR12026333	Saccharomyces_cerevisiae_tRNA-Thr-AGT-1	26	Charged	0.870966	0.978136	26 Charged True False 48076 True 39063 False False 189 True 157 dtype: int64	1	26	Charged
SRR12026333	Saccharomyces_cerevisiae_tRNA-Thr-AGT-1	32	58	9.14e-09	1.20772	32 58 True True 72292 False 16864 False True 4664 False 1314 dtype: int64	1.29e-07	32	58
SRR12026333	Saccharomyces_cerevisiae_tRNA-Thr-AGT-1	32	Charged	0.707622	0.989291	32 Charged True False 48535 True 39027 False False 3077 True 2501 dtype: int64	0.915817	32	Charged
SRR12026333	Saccharomyces_cerevisiae_tRNA-Thr-AGT-1	58	Charged	0.0134526	1.04128	58 Charged True False 43825 True 35745 False False 10535 True 8252 dtype: int64	0.0705408	58	Charged
SRR12026333	Saccharomyces_cerevisiae_tRNA-Gln-CTG-1	42	51	0	489546	42 51 True True 28703 False False 14122 True 138 True False 6 dtype: int64	0	42	52
SRR12026333	Saccharomyces_cerevisiae_tRNA-Gln-CTG-1	42	57	5.9e-53	0.628963	42 57 True True 23970 False True 12682 True False 4739 False False 1577 dtype: int64	2.86e-51	42	58
SRR12026333	Saccharomyces_cerevisiae_tRNA-Gln-CTG-1	42	66	0	360102	42 66 True True 28675 False False 14065 True 160 True False 7 dtype: int64	0	42	67
SRR12026333	Saccharomyces_cerevisiae_tRNA-Gln-CTG-1	42	Charged	8.92e-25	0.713047	42 Charged True True 24892 False True 12742 True False 3726 False False 1360 dtype: int64	2.22e-23	42	Charged
SRR12026333	Saccharomyces_cerevisiae_tRNA-Gln-CTG-1	51	57	7.02e-50	0.638002	51 57 True True 24102 False True 12619 True False 4739 False False 1583 dtype: int64	3.23e-48	52	58
SRR12026333	Saccharomyces_cerevisiae_tRNA-Gln-CTG-1	51	66	0	1.45956e+06	51 66 True True 28805 False False 14137 True 31 True False 9 dtype: int64	0	52	67
SRR12026333	Saccharomyces_cerevisiae_tRNA-Gln-CTG-1	51	Charged	2.47e-25	0.709715	51 Charged True True 25009 False True 12694 True False 3742 False False 1348 dtype: int64	6.23e-24	52	Charged
SRR12026333	Saccharomyces_cerevisiae_tRNA-Gln-CTG-1	57	66	1.12e-49	0.638425	57 66 True True 24096 False 12573 False True 4740 False 1579 dtype: int64	5.07e-48	58	67
SRR12026333	Saccharomyces_cerevisiae_tRNA-Gln-CTG-1	57	Charged	0.513229	1.02761	57 Charged True True 32186 False True 5523 True False 4327 False False 763 dtype: int64	0.78898	58	Charged
SRR12026333	Saccharomyces_cerevisiae_tRNA-Gln-CTG-1	66	Charged	9.12e-25	0.712616	66 Charged True True 25033 False True 12680 True False 3740 False False 1350 dtype: int64	2.25e-23	67	Charged
SRR12026333	Saccharomyces_cerevisiae_tRNA-Thr-TGT-1	25	31	0.648483	1.46048	25 31 True True 3400 False 291 False True 16 False 2 dtype: int64	0.885156	26	32
SRR12026333	Saccharomyces_cerevisiae_tRNA-Thr-TGT-1	25	57	0.0503736	2.58236	25 57 True True 2818 False 873 False True 10 False 8 dtype: int64	0.198749	26	58
SRR12026333	Saccharomyces_cerevisiae_tRNA-Thr-TGT-1	25	Charged	0.614938	0.7124	25 Charged True True 2213 False 1412 False True 11 False 5 dtype: int64	0.865077	26	Charged
SRR12026333	Saccharomyces_cerevisiae_tRNA-Thr-TGT-1	31	45	0.320285	1.29545	31 45 True False 3716 False False 309 True True 296 False True 19 dtype: int64	0.644252	32	46
SRR12026333	Saccharomyces_cerevisiae_tRNA-Thr-TGT-1	31	57	5.42e-05	1.66475	31 57 True True 3069 False 943 False True 217 False 111 dtype: int64	0.00051588	32	58
SRR12026333	Saccharomyces_cerevisiae_tRNA-Thr-TGT-1	31	Charged	0.0195118	1.32663	31 Charged True True 2450 False 1511 False True 165 False 135 dtype: int64	0.0954908	32	Charged
SRR12026333	Saccharomyces_cerevisiae_tRNA-Thr-TGT-1	45	57	0.739812	1.05698	45 57 False True 3187 False 1051 True True 250 False 78 dtype: int64	0.932939	46	58
SRR12026333	Saccharomyces_cerevisiae_tRNA-Thr-TGT-1	45	Charged	0.25906	0.872968	45 Charged False True 2565 False 1596 True True 188 False 134 dtype: int64	0.577396	46	Charged
SRR12026333	Saccharomyces_cerevisiae_tRNA-Thr-TGT-1	57	Charged	0.859256	1.01255	57 Charged True True 2083 False 1305 False True 681 False 432 dtype: int64	0.995368	58	Charged
SRR12026333	Saccharomyces_cerevisiae_mito_tRNA-Tyr-GTA-1	28	Charged	0.658524	0.421875	28 Charged True True 27 False True 8 True False 8 False False 1 dtype: int64	0.890943	26	Charged
SRR12026333	Saccharomyces_cerevisiae_mito_tRNA-Glu-TTC-1	33	Charged	0.0292509	4.2337	33 Charged False True 368 True True 82 False False 38 True False 2 dtype: int64	0.132949	34	Charged
SRR12026333	Saccharomyces_cerevisiae_tRNA-Cys-GCA-1	45	57	0.0101133	1.1072	45 57 False True 32789 False 8023 True True 3896 False 861 dtype: int64	0.0563332	46	58
SRR12026333	Saccharomyces_cerevisiae_tRNA-Cys-GCA-1	45	Charged	0.624966	1.01734	45 Charged False True 27946 False 12030 True True 3285 False 1390 dtype: int64	0.871225	46	Charged
SRR12026333	Saccharomyces_cerevisiae_tRNA-Cys-GCA-1	57	Charged	0.0980016	0.957494	57 Charged True True 25302 False 10961 False True 6138 False 2546 dtype: int64	0.318323	58	Charged
SRR12026333	Saccharomyces_cerevisiae_tRNA-Asn-GTT-1	27	59	0.00838011	1.39454	27 59 True True 105151 False 26630 False True 252 False 89 dtype: int64	0.0482178	26	58
SRR12026333	Saccharomyces_cerevisiae_tRNA-Asn-GTT-1	27	Charged	0.313513	0.841394	27 Charged True True 108474 False 21404 False True 259 False 43 dtype: int64	0.635439	26	Charged
SRR12026333	Saccharomyces_cerevisiae_tRNA-Asn-GTT-1	59	Charged	0.129806	0.972767	59 Charged True True 93296 False True 23597 True False 18363 False False 4518 dtype: int64	0.38055	58	Charged
SRR12026333	Saccharomyces_cerevisiae_tRNA-Arg-CCT-1	9	23	0.744246	0.965671	9 23 False False 9280 True False 2291 False True 625 True True 149 dtype: int64	0.932939	9	24
SRR12026333	Saccharomyces_cerevisiae_tRNA-Arg-CCT-1	9	25	0.813855	1.10365	9 25 False True 9811 True True 2419 False False 94 True False 21 dtype: int64	0.966463	9	26
SRR12026333	Saccharomyces_cerevisiae_tRNA-Arg-CCT-1	9	31	0.0500683	1.09874	9 31 False True 6340 False 3565 True True 1614 False 826 dtype: int64	0.198004	9	32
SRR12026333	Saccharomyces_cerevisiae_tRNA-Arg-CCT-1	9	Charged	0.0178075	1.21763	9 Charged False True 8857 True True 2220 False False 923 True False 190 dtype: int64	0.0888002	9	Charged
SRR12026333	Saccharomyces_cerevisiae_tRNA-Arg-CCT-1	23	31	0.0290024	1.17954	23 31 False True 7985 False 4496 True True 574 False 274 dtype: int64	0.132049	24	32
SRR12026333	Saccharomyces_cerevisiae_tRNA-Arg-CCT-1	23	Charged	0.457061	1.10599	23 Charged False True 11195 False 1130 True True 767 False 70 dtype: int64	0.754349	24	Charged
SRR12026333	Saccharomyces_cerevisiae_tRNA-Arg-CCT-1	25	31	0.0101657	1.58001	25 31 True True 8868 False 4891 False True 70 False 61 dtype: int64	0.0565048	26	32
SRR12026333	Saccharomyces_cerevisiae_tRNA-Arg-CCT-1	25	Charged	0.01084	1.94441	25 Charged True True 12346 False 1245 False True 102 False 20 dtype: int64	0.0596203	26	Charged
SRR12026333	Saccharomyces_cerevisiae_tRNA-Arg-CCT-1	31	Charged	0.0667153	1.11614	31 Charged True True 8392 False True 4608 True False 824 False False 505 dtype: int64	0.238934	32	Charged
SRR12026333	Saccharomyces_cerevisiae_tRNA-Arg-TCT-1	9	25	0.747423	1.05274	9 25 True True 79820 False True 21364 True False 181 False False 51 dtype: int64	0.932939	9	26
SRR12026333	Saccharomyces_cerevisiae_tRNA-Arg-TCT-1	9	57	0.471245	1.01337	9 57 True True 62161 False 17828 False True 16591 False 4822 dtype: int64	0.763094	9	58
SRR12026333	Saccharomyces_cerevisiae_tRNA-Arg-TCT-1	9	Charged	0.429977	0.983092	9 Charged True True 66193 False True 17667 True False 12451 False False 3267 dtype: int64	0.738631	9	Charged
SRR12026333	Saccharomyces_cerevisiae_tRNA-Arg-TCT-1	25	57	0.00073779	1.56991	25 57 True True 89882 False 26105 False True 193 False 88 dtype: int64	0.00585314	26	58
SRR12026333	Saccharomyces_cerevisiae_tRNA-Arg-TCT-1	25	Charged	0.340966	1.16525	25 Charged True True 95853 False 18057 False True 205 False 45 dtype: int64	0.663626	26	Charged
SRR12026333	Saccharomyces_cerevisiae_tRNA-Arg-TCT-1	57	Charged	0.0716397	0.967926	57 Charged True True 86118 False True 25136 True False 16576 False False 4683 dtype: int64	0.25007	58	Charged
SRR12026333	Saccharomyces_cerevisiae_tRNA-Leu-GAG-1	27	38	0.786998	1.24491	27 38 True True 2323 False 1244 False True 9 False 6 dtype: int64	0.954312	26	37
SRR12026333	Saccharomyces_cerevisiae_tRNA-Leu-GAG-1	27	67	0.00480755	4.40772	27 67 True True 2627 False 894 False False 9 True 6 dtype: int64	0.0300386	26	58
SRR12026333	Saccharomyces_cerevisiae_tRNA-Leu-GAG-1	27	Charged	1	1.09101	27 Charged True True 3033 False 278 False True 10 False 1 dtype: int64	1	26	Charged
SRR12026333	Saccharomyces_cerevisiae_tRNA-Leu-GAG-1	38	67	0.69886	0.96771	38 67 True True 1948 False True 996 True False 671 False False 332 dtype: int64	0.912382	37	58
SRR12026333	Saccharomyces_cerevisiae_tRNA-Leu-GAG-1	38	Charged	0.129209	1.20653	38 Charged True True 2282 False True 1123 True False 192 False False 114 dtype: int64	0.37965	37	Charged
SRR12026333	Saccharomyces_cerevisiae_tRNA-Leu-GAG-1	67	Charged	0.4	1.11834	67 Charged True True 2816 False True 943 True False 251 False False 94 dtype: int64	0.716585	58	Charged
SRR12026333	Saccharomyces_cerevisiae_tRNA-iMet-CAT-1	9	25	0.493931	1.21374	9 25 True True 16040 False True 4557 True False 58 False False 20 dtype: int64	0.77584	9	26
SRR12026333	Saccharomyces_cerevisiae_tRNA-iMet-CAT-1	9	45	0.00826625	1.1786	9 45 True False 14681 False False 4231 True True 1415 False True 346 dtype: int64	0.0476675	9	46
SRR12026333	Saccharomyces_cerevisiae_tRNA-iMet-CAT-1	9	57	0.320404	1.03621	9 57 True True 10721 False 5369 False True 3012 False 1563 dtype: int64	0.644252	9	58
SRR12026333	Saccharomyces_cerevisiae_tRNA-iMet-CAT-1	9	Charged	0.714708	1.02036	9 Charged True True 14189 False True 3907 True False 1623 False False 456 dtype: int64	0.921272	9	Charged
SRR12026333	Saccharomyces_cerevisiae_tRNA-iMet-CAT-1	25	45	0.851975	0.974311	25 45 True False 20670 True 1918 False False 84 True 8 dtype: int64	0.990995	26	46
SRR12026333	Saccharomyces_cerevisiae_tRNA-iMet-CAT-1	25	57	0.43702	1.18682	25 57 True True 15026 False 7552 False True 57 False 34 dtype: int64	0.742451	26	58
SRR12026333	Saccharomyces_cerevisiae_tRNA-iMet-CAT-1	25	Charged	0.133787	1.59857	25 Charged True True 19777 False 2284 False True 65 False 12 dtype: int64	0.387319	26	Charged
SRR12026333	Saccharomyces_cerevisiae_tRNA-iMet-CAT-1	45	57	0.846425	1.01022	45 57 False True 15116 False 7707 True True 1383 False 698 dtype: int64	0.986617	46	58
SRR12026333	Saccharomyces_cerevisiae_tRNA-iMet-CAT-1	45	Charged	0.0813377	1.14727	45 Charged False True 19842 False 2450 True True 1849 False 199 dtype: int64	0.27763	46	Charged
SRR12026333	Saccharomyces_cerevisiae_tRNA-iMet-CAT-1	57	Charged	0.0590789	0.920178	57 Charged True True 14334 False True 7417 True False 1802 False False 858 dtype: int64	0.220012	58	Charged
SRR12026333	Saccharomyces_cerevisiae_tRNA-Ser-CGA-1	26	32	0.796478	1.05828	26 32 True True 6773 False 2816 False True 50 False 22 dtype: int64	0.959632	26	32
SRR12026333	Saccharomyces_cerevisiae_tRNA-Ser-CGA-1	26	67	0.329725	1.31567	26 67 True True 7255 False 2316 False True 50 False 21 dtype: int64	0.65412	26	58
SRR12026333	Saccharomyces_cerevisiae_tRNA-Ser-CGA-1	26	Charged	0.736974	1.08059	26 Charged True True 7971 False 1399 False True 58 False 11 dtype: int64	0.932939	26	Charged
SRR12026333	Saccharomyces_cerevisiae_tRNA-Ser-CGA-1	32	67	0.269022	0.943539	32 67 True True 5308 False True 2214 True False 1738 False False 684 dtype: int64	0.591404	32	58
SRR12026333	Saccharomyces_cerevisiae_tRNA-Ser-CGA-1	32	Charged	0.302757	1.06563	32 Charged True True 5877 False True 2404 True False 1014 False False 442 dtype: int64	0.625712	32	Charged
SRR12026333	Saccharomyces_cerevisiae_tRNA-Ser-CGA-1	67	Charged	0.822504	1.01577	67 Charged True True 6827 False True 2148 True False 1189 False False 380 dtype: int64	0.97259	58	Charged
SRR12026333	Saccharomyces_cerevisiae_tRNA-Gln-TTG-1	34	57	0.0166465	1.19662	34 57 True True 5918 False True 1828 True False 790 False False 292 dtype: int64	0.0841322	34	58
[truncated: 141 more rows]

## Sheet: B. crosstalks_significant
reference	canon_var1	canon_var2	cond	#samples	odds	consistent	avg_odds
Saccharomyces_cerevisiae_tRNA-Gly-GCC-1	9	Charged	WT	2	[-0.10832959 -0.17938223]	TRUE	-0.143856
Saccharomyces_cerevisiae_tRNA-Gly-GCC-1	9	Charged	Trm7	3	[-0.16332293 -0.14474321 -0.13202966]	TRUE	-0.146699
Saccharomyces_cerevisiae_tRNA-Gln-TTG-3	34	58	WT	3	[0.79844983 1.0209786 1.04047658]	TRUE	0.953302
Saccharomyces_cerevisiae_tRNA-Gln-TTG-3	34	Charged	WT	1	[-0.19153337]	TRUE	-0.191533
Saccharomyces_cerevisiae_tRNA-Gln-TTG-3	34	58	Trm7	3	[0.58876673 0.75091573 0.64504497]	TRUE	0.661576
Saccharomyces_cerevisiae_tRNA-Val-CAC-1	26	58	WT	3	[0.82444254 0.8986416 0.81818616]	TRUE	0.84709
Saccharomyces_cerevisiae_tRNA-Val-CAC-1	46	58	WT	1	[-0.17715691]	TRUE	-0.177157
Saccharomyces_cerevisiae_tRNA-Val-CAC-1	58	Charged	WT	1	[-0.26420177]	TRUE	-0.264202
Saccharomyces_cerevisiae_tRNA-Val-CAC-1	26	58	Trm7	3	[0.88018832 0.85750875 0.8291585 ]	TRUE	0.855619
Saccharomyces_cerevisiae_tRNA-Val-CAC-1	46	58	Trm7	1	[-0.27280172]	TRUE	-0.272802
Saccharomyces_cerevisiae_tRNA-Val-CAC-1	26	58	WTox0	3	[0.99839418 0.97449478 1.0064805 ]	TRUE	0.993123
Saccharomyces_cerevisiae_tRNA-Val-CAC-1	26	58	Trm10	1	[0.99261524]	TRUE	0.992615
Saccharomyces_cerevisiae_tRNA-Val-AAC-1	9	58	WT	1	[0.08143178]	TRUE	0.0814318
Saccharomyces_cerevisiae_tRNA-Val-AAC-1	46	Charged	WT	1	[0.08494405]	TRUE	0.0849441
Saccharomyces_cerevisiae_tRNA-Val-AAC-1	46	58	Trm7	1	[-0.12836925]	TRUE	-0.128369
Saccharomyces_cerevisiae_tRNA-Val-AAC-1	9	58	WTox0	2	[0.08228424 0.10625418]	TRUE	0.0942692
Saccharomyces_cerevisiae_tRNA-Val-AAC-1	9	58	Trm1	1	[0.10165163]	TRUE	0.101652
Saccharomyces_cerevisiae_tRNA-Thr-TGT-2	32	58	WT	2	[0.42859665 0.48310112]	TRUE	0.455849
Saccharomyces_cerevisiae_tRNA-Thr-TGT-2	32	58	Trm7	2	[0.52286189 0.47245691]	TRUE	0.497659
Saccharomyces_cerevisiae_tRNA-Thr-TGT-2	26	32	WTox0	2	[1.15456544 1.68459072]	TRUE	1.41958
Saccharomyces_cerevisiae_tRNA-Thr-TGT-2	26	58	WTox0	2	[1.17016637 1.41395343]	TRUE	1.29206
Saccharomyces_cerevisiae_tRNA-Thr-TGT-2	32	58	WTox0	3	[0.66515817 0.68448773 0.65855249]	TRUE	0.669399
Saccharomyces_cerevisiae_tRNA-Thr-TGT-2	26	32	Trm10	1	[2.06777831]	TRUE	2.06778
Saccharomyces_cerevisiae_tRNA-Thr-TGT-2	32	58	Trm10	1	[0.60436943]	TRUE	0.604369
Saccharomyces_cerevisiae_tRNA-Thr-TGT-2	32	58	Trm1	1	[0.25402603]	TRUE	0.254026
Saccharomyces_cerevisiae_tRNA-Glu-TTC-1	34	Charged	WT	3	[-0.18502668 -0.34679517 -0.15821122]	TRUE	-0.230011
Saccharomyces_cerevisiae_tRNA-Glu-TTC-1	34	Charged	Trm7	3	[-0.27473269 -0.17755841 -0.15413342]	TRUE	-0.202142
Saccharomyces_cerevisiae_tRNA-Ile-AAT-1	7	9	WT	3	[-1.93960772 -2.04461563 -1.9452036 ]	TRUE	-1.97648
Saccharomyces_cerevisiae_tRNA-Ile-AAT-1	9	58	WT	1	[0.16851505]	TRUE	0.168515
Saccharomyces_cerevisiae_tRNA-Ile-AAT-1	7	9	Trm7	3	[-2.03513725 -2.07345545 -1.96589677]	TRUE	-2.02483
Saccharomyces_cerevisiae_tRNA-Ile-AAT-1	7	9	WTox0	3	[-1.97217609 -1.96817028 -2.61599398]	TRUE	-2.18545
Saccharomyces_cerevisiae_tRNA-Ile-AAT-1	9	58	WTox0	3	[0.1302424 0.28702821 0.13530189]	TRUE	0.184191
Saccharomyces_cerevisiae_tRNA-Ile-AAT-1	7	9	Trm1	1	[-2.01033423]	TRUE	-2.01033
Saccharomyces_cerevisiae_tRNA-Ile-AAT-1	9	58	Trm1	1	[0.16642899]	TRUE	0.166429
Saccharomyces_cerevisiae_tRNA-Pro-AGG-1	34	37	WT	3	[2.2548852 2.74674516 2.15885631]	TRUE	2.38683
Saccharomyces_cerevisiae_tRNA-Pro-AGG-1	37	46	WT	1	[-0.31989713]	TRUE	-0.319897
Saccharomyces_cerevisiae_tRNA-Pro-AGG-1	46	Charged	WT	1	[0.45750548]	TRUE	0.457505
Saccharomyces_cerevisiae_tRNA-Pro-AGG-1	34	37	Trm7	3	[1.98502692 2.69819908 3.31775361]	TRUE	2.66699
Saccharomyces_cerevisiae_tRNA-Pro-AGG-1	37	46	Trm7	1	[-0.30589064]	TRUE	-0.305891
Saccharomyces_cerevisiae_tRNA-Pro-AGG-1	34	37	WTox0	3	[3.09633685 2.91190838 3.02683636]	TRUE	3.01169
Saccharomyces_cerevisiae_tRNA-Pro-AGG-1	34	37	Trm10	1	[2.69389129]	TRUE	2.69389
Saccharomyces_cerevisiae_tRNA-Pro-AGG-1	34	37	Trm1	1	[2.72919989]	TRUE	2.7292
Saccharomyces_cerevisiae_tRNA-Met-CAT-1	26	28	WT	1	[-1.43487996]	TRUE	-1.43488
Saccharomyces_cerevisiae_tRNA-Met-CAT-1	28	46	WT	1	[1.10192402]	TRUE	1.10192
Saccharomyces_cerevisiae_tRNA-Met-CAT-1	28	58	WT	1	[0.72057188]	TRUE	0.720572
Saccharomyces_cerevisiae_tRNA-Met-CAT-1	58	Charged	WT	1	[0.17255435]	TRUE	0.172554
Saccharomyces_cerevisiae_tRNA-Met-CAT-1	26	58	Trm7	3	[1.29846451 1.19763136 0.97785376]	TRUE	1.15798
Saccharomyces_cerevisiae_tRNA-Met-CAT-1	26	28	Trm7	1	[-2.26348524]	TRUE	-2.26349
Saccharomyces_cerevisiae_tRNA-Met-CAT-1	28	46	Trm7	1	[1.32609]	TRUE	1.32609
Saccharomyces_cerevisiae_tRNA-Met-CAT-1	28	58	Trm7	1	[0.80855677]	TRUE	0.808557
Saccharomyces_cerevisiae_tRNA-Met-CAT-1	26	58	WTox0	3	[1.47903404 1.39787026 1.75668104]	TRUE	1.54453
Saccharomyces_cerevisiae_tRNA-Met-CAT-1	26	58	Trm10	1	[2.29017871]	TRUE	2.29018
Saccharomyces_cerevisiae_tRNA-Phe-GAA-2	26	58	WT	3	[1.43439104 0.98121954 1.31670615]	TRUE	1.24411
Saccharomyces_cerevisiae_tRNA-Phe-GAA-2	26	Charged	WT	2	[1.1385028 0.66458031]	TRUE	0.901542
Saccharomyces_cerevisiae_tRNA-Phe-GAA-2	37	58	WT	3	[0.36102488 0.41272584 0.43975205]	TRUE	0.404501
Saccharomyces_cerevisiae_tRNA-Phe-GAA-2	37	Charged	WT	3	[1.04522302 0.78998518 1.02378807]	TRUE	0.952999
Saccharomyces_cerevisiae_tRNA-Phe-GAA-2	46	58	WT	2	[0.24776732 0.20035414]	TRUE	0.224061
Saccharomyces_cerevisiae_tRNA-Phe-GAA-2	26	37	WT	1	[1.93986697]	TRUE	1.93987
Saccharomyces_cerevisiae_tRNA-Phe-GAA-2	26	58	Trm7	1	[1.11796877]	TRUE	1.11797
Saccharomyces_cerevisiae_tRNA-Phe-GAA-2	37	46	Trm7	1	[-0.20314603]	TRUE	-0.203146
Saccharomyces_cerevisiae_tRNA-Phe-GAA-2	35	37	Trm7	2	[-6.56563955 -6.93377305]	TRUE	-6.74971
Saccharomyces_cerevisiae_tRNA-Phe-GAA-2	37	58	Trm7	1	[0.15537031]	TRUE	0.15537
Saccharomyces_cerevisiae_tRNA-Phe-GAA-2	26	37	WTox0	3	[1.51286186 1.44468858 1.87647877]	TRUE	1.61134
Saccharomyces_cerevisiae_tRNA-Phe-GAA-2	26	58	WTox0	3	[1.33975291 1.31921794 2.06165452]	TRUE	1.57354
Saccharomyces_cerevisiae_tRNA-Phe-GAA-2	37	58	WTox0	3	[0.70185232 0.75621559 0.90449191]	TRUE	0.78752
Saccharomyces_cerevisiae_tRNA-Phe-GAA-2	26	37	Trm10	1	[2.25896989]	TRUE	2.25897
Saccharomyces_cerevisiae_tRNA-Phe-GAA-2	26	58	Trm10	1	[1.77729644]	TRUE	1.7773
Saccharomyces_cerevisiae_tRNA-Phe-GAA-2	37	58	Trm10	1	[0.97949349]	TRUE	0.979493
Saccharomyces_cerevisiae_tRNA-Phe-GAA-2	37	58	Trm1	1	[0.43720742]	TRUE	0.437207
Saccharomyces_cerevisiae_tRNA-Lys-TTT-1	34	46	WT	2	[-0.29162895 -0.16937965]	TRUE	-0.230504
Saccharomyces_cerevisiae_tRNA-Lys-TTT-1	26	Charged	WT	1	[1.01978628]	TRUE	1.01979
Saccharomyces_cerevisiae_tRNA-Lys-TTT-1	34	Charged	WT	1	[-0.10548687]	TRUE	-0.105487
Saccharomyces_cerevisiae_tRNA-Lys-TTT-1	34	46	Trm7	2	[-0.26317313 -0.1640111 ]	TRUE	-0.213592
Saccharomyces_cerevisiae_tRNA-Lys-TTT-1	26	58	WTox0	3	[1.3433172 0.88015695 1.40860249]	TRUE	1.21069
Saccharomyces_cerevisiae_tRNA-Lys-TTT-1	26	58	Trm10	1	[1.28312259]	TRUE	1.28312
Saccharomyces_cerevisiae_tRNA-Val-TAC-1	24	26	WT	2	[5.58858618 6.83629733]	TRUE	6.21244
Saccharomyces_cerevisiae_tRNA-Val-TAC-1	26	58	WT	3	[0.91014242 1.18738781 1.13532642]	TRUE	1.07762
Saccharomyces_cerevisiae_tRNA-Val-TAC-1	26	Charged	WT	1	[-0.46472462]	TRUE	-0.464725
Saccharomyces_cerevisiae_tRNA-Val-TAC-1	26	58	Trm7	3	[1.10873594 1.24951024 1.19747149]	TRUE	1.18524
Saccharomyces_cerevisiae_tRNA-Val-TAC-1	24	26	Trm7	1	[4.40017999]	TRUE	4.40018
Saccharomyces_cerevisiae_tRNA-Val-TAC-1	24	26	WTox0	3	[6.70642473 6.23363226 5.85862833]	TRUE	6.26623
Saccharomyces_cerevisiae_tRNA-Val-TAC-1	26	58	WTox0	3	[2.27884118 2.34673111 2.177433 ]	TRUE	2.26767
Saccharomyces_cerevisiae_tRNA-Val-TAC-1	24	26	Trm10	1	[5.47292918]	TRUE	5.47293
Saccharomyces_cerevisiae_tRNA-Val-TAC-1	26	58	Trm10	1	[2.3936283]	TRUE	2.39363
Saccharomyces_cerevisiae_tRNA-Lys-CTT-1	9	58	WT	1	[0.16429032]	TRUE	0.16429
Saccharomyces_cerevisiae_tRNA-Lys-CTT-1	46	58	WT	1	[0.21894065]	TRUE	0.218941
Saccharomyces_cerevisiae_tRNA-Lys-CTT-1	58	Charged	WT	2	[-0.19754813 -0.21690044]	TRUE	-0.207224
Saccharomyces_cerevisiae_tRNA-Lys-CTT-1	9	58	Trm7	3	[0.23213656 0.24952519 0.27351975]	TRUE	0.251727
Saccharomyces_cerevisiae_tRNA-Lys-CTT-1	46	58	Trm7	2	[0.16851026 0.10822343]	TRUE	0.138367
Saccharomyces_cerevisiae_tRNA-Lys-CTT-1	58	Charged	Trm7	3	[-0.14357102 -0.1941367 -0.17008391]	TRUE	-0.169264
Saccharomyces_cerevisiae_tRNA-Lys-CTT-1	9	26	WTox0	2	[-0.71743714 -1.52068482]	TRUE	-1.11906
Saccharomyces_cerevisiae_tRNA-Lys-CTT-1	26	58	WTox0	2	[0.74992847 0.61450649]	TRUE	0.682217
Saccharomyces_cerevisiae_tRNA-Thr-AGT-1	9	32	WT	3	[0.37300136 0.51310995 0.30289114]	TRUE	0.396334
Saccharomyces_cerevisiae_tRNA-Thr-AGT-1	26	32	WT	3	[0.98599159 1.18694637 1.28740201]	TRUE	1.15345
Saccharomyces_cerevisiae_tRNA-Thr-AGT-1	32	58	WT	2	[0.20202262 0.27228672]	TRUE	0.237155
Saccharomyces_cerevisiae_tRNA-Thr-AGT-1	9	32	Trm7	3	[0.5408057 0.5124696 0.41365364]	TRUE	0.488976
Saccharomyces_cerevisiae_tRNA-Thr-AGT-1	26	32	Trm7	3	[1.73485669 1.54404483 1.42281071]	TRUE	1.56724
Saccharomyces_cerevisiae_tRNA-Thr-AGT-1	32	58	Trm7	2	[0.33482869 0.2322285 ]	TRUE	0.283529
Saccharomyces_cerevisiae_tRNA-Thr-AGT-1	9	26	Trm7	1	[0.7999158]	TRUE	0.799916
Saccharomyces_cerevisiae_tRNA-Thr-AGT-1	9	32	WTox0	3	[0.2127405 0.33522169 0.25442171]	TRUE	0.267461
Saccharomyces_cerevisiae_tRNA-Thr-AGT-1	9	58	WTox0	3	[-0.21748767 -0.12499676 -0.1757122 ]	TRUE	-0.172732
Saccharomyces_cerevisiae_tRNA-Thr-AGT-1	32	58	WTox0	3	[0.34468692 0.25792441 0.26164534]	TRUE	0.288086
Saccharomyces_cerevisiae_tRNA-Thr-AGT-1	26	32	WTox0	2	[0.7888697 1.29819633]	TRUE	1.04353
Saccharomyces_cerevisiae_tRNA-Thr-AGT-1	26	32	Trm10	1	[1.41299844]	TRUE	1.413
Saccharomyces_cerevisiae_tRNA-Thr-AGT-1	32	58	Trm10	1	[0.2667595]	TRUE	0.26676
Saccharomyces_cerevisiae_tRNA-Thr-AGT-1	9	32	Trm1	1	[0.74744995]	TRUE	0.74745
Saccharomyces_cerevisiae_tRNA-Gln-CTG-1	42	52	WT	3	[16.49992547 18.00665405 18.90108376]	TRUE	17.8026
Saccharomyces_cerevisiae_tRNA-Gln-CTG-1	42	58	WT	3	[-0.9113228 -0.74782284 -0.66895237]	TRUE	-0.776033
Saccharomyces_cerevisiae_tRNA-Gln-CTG-1	42	67	WT	3	[16.68081559 17.05244214 18.45804478]	TRUE	17.3971
Saccharomyces_cerevisiae_tRNA-Gln-CTG-1	42	Charged	WT	3	[-0.61325935 -0.50207036 -0.48793061]	TRUE	-0.53442
Saccharomyces_cerevisiae_tRNA-Gln-CTG-1	52	58	WT	3	[-0.87360816 -0.7314386 -0.64836613]	TRUE	-0.751138
Saccharomyces_cerevisiae_tRNA-Gln-CTG-1	52	67	WT	3	[19.13576784 18.78995616 20.4770987 ]	TRUE	19.4676
Saccharomyces_cerevisiae_tRNA-Gln-CTG-1	52	Charged	WT	3	[-0.63846862 -0.5058397 -0.49468844]	TRUE	-0.546332
Saccharomyces_cerevisiae_tRNA-Gln-CTG-1	58	67	WT	3	[-0.87389835 -0.72867937 -0.64741114]	TRUE	-0.749996
Saccharomyces_cerevisiae_tRNA-Gln-CTG-1	67	Charged	WT	3	[-0.65276842 -0.51866665 -0.48880241]	TRUE	-0.553412
Saccharomyces_cerevisiae_tRNA-Gln-CTG-1	42	52	Trm7	3	[18.24338609 18.14443072 19.39584241]	TRUE	18.5946
Saccharomyces_cerevisiae_tRNA-Gln-CTG-1	42	58	Trm7	3	[-0.77883382 -0.74195346 -0.68794902]	TRUE	-0.736245
Saccharomyces_cerevisiae_tRNA-Gln-CTG-1	42	67	Trm7	3	[17.37852009 17.49639675 17.70365799]	TRUE	17.5262
Saccharomyces_cerevisiae_tRNA-Gln-CTG-1	42	Charged	Trm7	3	[-0.3139482 -0.6333529 -0.28030916]	TRUE	-0.409203
Saccharomyces_cerevisiae_tRNA-Gln-CTG-1	52	58	Trm7	3	[-0.74529853 -0.71556954 -0.66440896]	TRUE	-0.708426
Saccharomyces_cerevisiae_tRNA-Gln-CTG-1	52	67	Trm7	3	[18.92061067 18.79248699 19.54168931]	TRUE	19.0849
Saccharomyces_cerevisiae_tRNA-Gln-CTG-1	52	Charged	Trm7	3	[-0.32138714 -0.64644423 -0.27958768]	TRUE	-0.415806
Saccharomyces_cerevisiae_tRNA-Gln-CTG-1	58	67	Trm7	3	[-0.74496821 -0.71331784 -0.66839237]	TRUE	-0.708893
Saccharomyces_cerevisiae_tRNA-Gln-CTG-1	67	Charged	Trm7	3	[-0.32041004 -0.6549843 -0.27699651]	TRUE	-0.417464
Saccharomyces_cerevisiae_tRNA-Arg-CCT-1	26	32	WT	1	[1.53711098]	TRUE	1.53711
Saccharomyces_cerevisiae_tRNA-Arg-CCT-1	32	58	Trm7	1	[0.46885582]	TRUE	0.468856
Saccharomyces_cerevisiae_tRNA-Arg-CCT-1	24	32	Trm7	1	[0.52135752]	TRUE	0.521358
Saccharomyces_cerevisiae_tRNA-Arg-CCT-1	26	32	WTox0	2	[1.36058642 1.02866035]	TRUE	1.19462
Saccharomyces_cerevisiae_tRNA-Arg-CCT-1	9	24	WTox0	1	[-0.3961406]	TRUE	-0.396141
Saccharomyces_cerevisiae_tRNA-Arg-CCT-1	24	32	WTox0	1	[0.47406694]	TRUE	0.474067
Saccharomyces_cerevisiae_tRNA-Arg-CCT-1	24	32	Trm10	1	[0.4250991]	TRUE	0.425099
Saccharomyces_cerevisiae_tRNA-Arg-CCT-1	26	32	Trm10	1	[0.9898901]	TRUE	0.98989
Saccharomyces_cerevisiae_tRNA-Arg-CCT-1	9	32	Trm1	1	[0.22898458]	TRUE	0.228985
Saccharomyces_cerevisiae_tRNA-Arg-TCT-1	26	58	WT	1	[0.65068065]	TRUE	0.650681
Saccharomyces_cerevisiae_tRNA-Arg-TCT-1	9	26	Trm7	1	[0.97503803]	TRUE	0.975038
Saccharomyces_cerevisiae_tRNA-Arg-TCT-1	26	58	Trm7	1	[0.89177013]	TRUE	0.89177
Saccharomyces_cerevisiae_tRNA-Arg-TCT-1	58	Charged	Trm7	1	[-0.13806168]	TRUE	-0.138062
Saccharomyces_cerevisiae_tRNA-Arg-TCT-1	9	58	WTox0	2	[0.1011506 0.11440648]	TRUE	0.107779
Saccharomyces_cerevisiae_tRNA-Arg-TCT-1	26	58	Trm10	1	[1.48250181]	TRUE	1.4825
Saccharomyces_cerevisiae_tRNA-Leu-TAA-1	37	58	WT	1	[0.10011875]	TRUE	0.100119
Saccharomyces_cerevisiae_tRNA-Leu-TAA-1	58	Charged	WT	1	[-0.16433217]	TRUE	-0.164332
Saccharomyces_cerevisiae_tRNA-Leu-TAA-1	37	Charged	Trm7	1	[0.33345583]	TRUE	0.333456
Saccharomyces_cerevisiae_tRNA-Leu-TAA-1	26	37	WTox0	1	[0.58993319]	TRUE	0.589933
Saccharomyces_cerevisiae_tRNA-Leu-TAA-1	26	58	WTox0	1	[-0.56066517]	TRUE	-0.560665
Saccharomyces_cerevisiae_tRNA-Phe-GAA-1	37	Charged	WT	3	[0.68663392 0.68191511 1.07859844]	TRUE	0.815716
Saccharomyces_cerevisiae_tRNA-Phe-GAA-1	26	58	WT	1	[1.7060036]	TRUE	1.706
Saccharomyces_cerevisiae_tRNA-Phe-GAA-1	37	58	WT	1	[0.42553269]	TRUE	0.425533
Saccharomyces_cerevisiae_tRNA-Phe-GAA-1	26	58	Trm7	1	[3.12758473]	TRUE	3.12758
Saccharomyces_cerevisiae_tRNA-Phe-GAA-1	35	37	Trm7	3	[-7.45648462 -6.8206776 -7.45511113]	TRUE	-7.24409
Saccharomyces_cerevisiae_tRNA-Phe-GAA-1	26	37	WTox0	2	[1.61117867 2.41979816]	TRUE	2.01549
Saccharomyces_cerevisiae_tRNA-Phe-GAA-1	26	58	WTox0	1	[1.27779845]	TRUE	1.2778
Saccharomyces_cerevisiae_tRNA-Phe-GAA-1	26	58	Trm10	1	[2.52194464]	TRUE	2.52194
Saccharomyces_cerevisiae_tRNA-Phe-GAA-1	37	58	Trm10	1	[0.82606523]	TRUE	0.826065
Saccharomyces_cerevisiae_tRNA-Ser-GCT-1	32	58	WT	1	[-0.32105782]	TRUE	-0.321058
Saccharomyces_cerevisiae_tRNA-Ser-GCT-1	58	Charged	WT	1	[0.19694095]	TRUE	0.196941
Saccharomyces_cerevisiae_tRNA-Ser-GCT-1	32	58	Trm7	1	[-0.20794438]	TRUE	-0.207944
Saccharomyces_cerevisiae_tRNA-Gly-CCC-2	9	Charged	Trm7	1	[-0.85977574]	TRUE	-0.859776
Saccharomyces_cerevisiae_tRNA-Gln-TTG-1	34	58	Trm7	1	[0.53378622]	TRUE	0.533786
Saccharomyces_cerevisiae_tRNA-Arg-ACG-2	9	58	WT	2	[0.84898102 0.71816828]	TRUE	0.783575
Saccharomyces_cerevisiae_tRNA-Arg-ACG-2	26	58	WT	2	[4.47455831 2.06433073]	TRUE	3.26944
Saccharomyces_cerevisiae_tRNA-Arg-ACG-2	9	58	Trm7	1	[0.5944114]	TRUE	0.594411
Saccharomyces_cerevisiae_tRNA-Arg-ACG-2	26	58	Trm7	1	[3.85093865]	TRUE	3.85094
Saccharomyces_cerevisiae_tRNA-Arg-ACG-2	9	58	WTox0	3	[0.87290455 0.87158055 0.73735383]	TRUE	0.82728
Saccharomyces_cerevisiae_tRNA-Arg-ACG-2	26	58	WTox0	1	[3.85843566]	TRUE	3.85844
Saccharomyces_cerevisiae_tRNA-Arg-ACG-2	26	58	Trm10	1	[4.34448422]	TRUE	4.34448
Saccharomyces_cerevisiae_tRNA-Pro-TGG-1	9	37	WT	1	[0.05468826]	TRUE	0.0546883
Saccharomyces_cerevisiae_tRNA-Pro-TGG-1	9	37	Trm7	1	[0.07919528]	TRUE	0.0791953
Saccharomyces_cerevisiae_tRNA-Pro-TGG-1	9	37	Trm1	1	[0.0735496]	TRUE	0.0735496
Saccharomyces_cerevisiae_tRNA-His-GTG-1	37	Charged	WT	1	[-0.09475544]	TRUE	-0.0947554
Saccharomyces_cerevisiae_tRNA-His-GTG-1	37	Charged	Trm7	1	[-0.11344742]	TRUE	-0.113447
Saccharomyces_cerevisiae_mito_tRNA-Glu-TTC-1	34	Charged	Trm7	1	[1.95317473]	TRUE	1.95317
Saccharomyces_cerevisiae_tRNA-Cys-GCA-1	46	Charged	WT	1	[0.1821258]	TRUE	0.182126
Saccharomyces_cerevisiae_tRNA-Cys-GCA-1	46	Charged	Trm7	1	[0.20162655]	TRUE	0.201627
Saccharomyces_cerevisiae_tRNA-Asn-GTT-1	26	58	WT	1	[0.47979174]	TRUE	0.479792
Saccharomyces_cerevisiae_tRNA-Asn-GTT-1	9	Charged	Trm7	1	[0.28285205]	TRUE	0.282852
Saccharomyces_cerevisiae_tRNA-Asn-GTT-1	9	58	WTox0	1	[-0.65766841]	TRUE	-0.657668
Saccharomyces_cerevisiae_tRNA-Asn-GTT-1	26	58	WTox0	1	[0.7822659]	TRUE	0.782266
Saccharomyces_cerevisiae_tRNA-Asn-GTT-1	26	58	Trm10	1	[1.26183621]	TRUE	1.26184
Saccharomyces_cerevisiae_mito_tRNA-Pro-TGG-1	26	Charged	Trm7	1	[3.42560674]	TRUE	3.42561
Saccharomyces_cerevisiae_tRNA-Thr-CGT-1	32	58	WT	1	[0.70633498]	TRUE	0.706335
Saccharomyces_cerevisiae_tRNA-Thr-CGT-1	9	32	Trm7	1	[0.39682687]	TRUE	0.396827
Saccharomyces_cerevisiae_tRNA-Thr-CGT-1	9	32	WTox0	2	[0.65348682 0.48523129]	TRUE	0.569359
Saccharomyces_cerevisiae_tRNA-Thr-CGT-1	9	58	WTox0	1	[-0.26260822]	TRUE	-0.262608
Saccharomyces_cerevisiae_tRNA-Thr-CGT-1	32	58	WTox0	3	[0.71157521 0.86467342 0.4417063 ]	TRUE	0.672652
Saccharomyces_cerevisiae_tRNA-Thr-CGT-1	32	58	Trm10	1	[0.75481971]	TRUE	0.75482
Saccharomyces_cerevisiae_tRNA-Thr-CGT-1	32	58	Trm1	1	[0.46178254]	TRUE	0.461783
Saccharomyces_cerevisiae_tRNA-Trp-CCA-1	9	58	WT	1	[0.14734713]	TRUE	0.147347
Saccharomyces_cerevisiae_tRNA-Trp-CCA-1	9	46	Trm7	1	[-0.15501833]	TRUE	-0.155018
Saccharomyces_cerevisiae_tRNA-Ala-AGC-1	26	37	WTox0	1	[0.50996508]	TRUE	0.509965
Saccharomyces_cerevisiae_tRNA-Leu-TAG-1	26	28	WT	1	[-2.52234082]	TRUE	-2.52234
Saccharomyces_cerevisiae_tRNA-Leu-TAG-1	28	37	WT	1	[-0.30540918]	TRUE	-0.305409
Saccharomyces_cerevisiae_tRNA-Arg-ACG-1	58	Charged	WT	1	[-0.31253833]	TRUE	-0.312538
Saccharomyces_cerevisiae_tRNA-Thr-TGT-1	46	58	WT	1	[-1.05444778]	TRUE	-1.05445
Saccharomyces_cerevisiae_tRNA-Thr-TGT-1	32	58	WT	1	[0.7353036]	TRUE	0.735304
Saccharomyces_cerevisiae_tRNA-Thr-TGT-1	32	58	WTox0	3	[0.71767033 0.76667965 0.8845059 ]	TRUE	0.789619
Saccharomyces_cerevisiae_tRNA-Thr-TGT-1	32	58	Trm10	1	[0.87059882]	TRUE	0.870599
Saccharomyces_cerevisiae_tRNA-Thr-TGT-1	32	58	Trm1	1	[0.55302495]	TRUE	0.553025
Saccharomyces_cerevisiae_tRNA-Leu-GAG-1	26	58	WT	1	[2.14003196]	TRUE	2.14003
Saccharomyces_cerevisiae_tRNA-iMet-CAT-1	9	46	WT	1	[0.23707846]	TRUE	0.237078
Saccharomyces_cerevisiae_tRNA-iMet-CAT-1	9	26	WTox0	1	[1.4280741]	TRUE	1.42807
Saccharomyces_cerevisiae_tRNA-Tyr-GTA-1	58	Charged	WT	3	[-0.1571318 -0.19887004 -0.16266479]	TRUE	-0.172889
Saccharomyces_cerevisiae_tRNA-Tyr-GTA-1	26	58	Trm10	1	[0.78940767]	TRUE	0.789408
Saccharomyces_cerevisiae_tRNA-Ser-TGA-1	26	32	WTox0	1	[0.68395934]	TRUE	0.683959
Saccharomyces_cerevisiae_tRNA-Pro-TGG-2	9	37	Trm1	1	[0.17480241]	TRUE	0.174802
Saccharomyces_cerevisiae_tRNA-Pro-TGG-2	37	58	Trm1	1	[-0.47402308]	TRUE	-0.474023
Saccharomyces_cerevisiae_tRNA-Val-AAC-2	9	58	Trm1	1	[0.27822741]	TRUE	0.278227
Saccharomyces_cerevisiae_tRNA-Ser-CGA-1	32	Charged	WT	1	[0.35497711]	TRUE	0.354977

## Sheet: C. yeast_charging
gene	end	sample	condition	count
Saccharomyces_cerevisiae_mito_tRNA-Ala-TGC-1	CA	2_mimseq_results/SRR12026331.unpaired_uniq.bam	WT	98
Saccharomyces_cerevisiae_mito_tRNA-Ala-TGC-1	CC	2_mimseq_results/SRR12026331.unpaired_uniq.bam	WT	13
Saccharomyces_cerevisiae_mito_tRNA-Arg-ACG-1	CA	2_mimseq_results/SRR12026331.unpaired_uniq.bam	WT	7
Saccharomyces_cerevisiae_mito_tRNA-Arg-ACG-1	CC	2_mimseq_results/SRR12026331.unpaired_uniq.bam	WT	2
Saccharomyces_cerevisiae_mito_tRNA-Arg-TCT-1	CA	2_mimseq_results/SRR12026331.unpaired_uniq.bam	WT	80
Saccharomyces_cerevisiae_mito_tRNA-Arg-TCT-1	CC	2_mimseq_results/SRR12026331.unpaired_uniq.bam	WT	15
Saccharomyces_cerevisiae_mito_tRNA-Asn-GTT-1	CA	2_mimseq_results/SRR12026331.unpaired_uniq.bam	WT	116
Saccharomyces_cerevisiae_mito_tRNA-Asn-GTT-1	CC	2_mimseq_results/SRR12026331.unpaired_uniq.bam	WT	34
Saccharomyces_cerevisiae_mito_tRNA-Asp-GTC-1	CA	2_mimseq_results/SRR12026331.unpaired_uniq.bam	WT	141
Saccharomyces_cerevisiae_mito_tRNA-Asp-GTC-1	CC	2_mimseq_results/SRR12026331.unpaired_uniq.bam	WT	21
Saccharomyces_cerevisiae_mito_tRNA-Cys-GCA-1	CA	2_mimseq_results/SRR12026331.unpaired_uniq.bam	WT	49
Saccharomyces_cerevisiae_mito_tRNA-Cys-GCA-1	CC	2_mimseq_results/SRR12026331.unpaired_uniq.bam	WT	13
Saccharomyces_cerevisiae_mito_tRNA-Gln-TTG-1	CA	2_mimseq_results/SRR12026331.unpaired_uniq.bam	WT	89
Saccharomyces_cerevisiae_mito_tRNA-Gln-TTG-1	CC	2_mimseq_results/SRR12026331.unpaired_uniq.bam	WT	27
Saccharomyces_cerevisiae_mito_tRNA-Glu-TTC-1	CA	2_mimseq_results/SRR12026331.unpaired_uniq.bam	WT	218
Saccharomyces_cerevisiae_mito_tRNA-Glu-TTC-1	CC	2_mimseq_results/SRR12026331.unpaired_uniq.bam	WT	20
Saccharomyces_cerevisiae_mito_tRNA-Gly-TCC-1	CA	2_mimseq_results/SRR12026331.unpaired_uniq.bam	WT	165
Saccharomyces_cerevisiae_mito_tRNA-Gly-TCC-1	CC	2_mimseq_results/SRR12026331.unpaired_uniq.bam	WT	18
Saccharomyces_cerevisiae_mito_tRNA-His-GTG-1	CA	2_mimseq_results/SRR12026331.unpaired_uniq.bam	WT	167
Saccharomyces_cerevisiae_mito_tRNA-His-GTG-1	CC	2_mimseq_results/SRR12026331.unpaired_uniq.bam	WT	39
Saccharomyces_cerevisiae_mito_tRNA-Ile-GAT-1	CC	2_mimseq_results/SRR12026331.unpaired_uniq.bam	WT	7
Saccharomyces_cerevisiae_mito_tRNA-Ile-GAT-1	CA	2_mimseq_results/SRR12026331.unpaired_uniq.bam	WT	3
Saccharomyces_cerevisiae_mito_tRNA-Leu-TAA-1	CA	2_mimseq_results/SRR12026331.unpaired_uniq.bam	WT	115
Saccharomyces_cerevisiae_mito_tRNA-Leu-TAA-1	CC	2_mimseq_results/SRR12026331.unpaired_uniq.bam	WT	45
Saccharomyces_cerevisiae_mito_tRNA-Lys-TTT-1	CA	2_mimseq_results/SRR12026331.unpaired_uniq.bam	WT	312
Saccharomyces_cerevisiae_mito_tRNA-Lys-TTT-1	CC	2_mimseq_results/SRR12026331.unpaired_uniq.bam	WT	62
Saccharomyces_cerevisiae_mito_tRNA-Met-CAT-1	CA	2_mimseq_results/SRR12026331.unpaired_uniq.bam	WT	2
Saccharomyces_cerevisiae_mito_tRNA-Met-CAT-1	CC	2_mimseq_results/SRR12026331.unpaired_uniq.bam	WT	0
Saccharomyces_cerevisiae_mito_tRNA-Met-CAT-2	CA	2_mimseq_results/SRR12026331.unpaired_uniq.bam	WT	21
Saccharomyces_cerevisiae_mito_tRNA-Met-CAT-2	CC	2_mimseq_results/SRR12026331.unpaired_uniq.bam	WT	9
Saccharomyces_cerevisiae_mito_tRNA-Phe-GAA-1	CA	2_mimseq_results/SRR12026331.unpaired_uniq.bam	WT	3
Saccharomyces_cerevisiae_mito_tRNA-Phe-GAA-1	CC	2_mimseq_results/SRR12026331.unpaired_uniq.bam	WT	2
Saccharomyces_cerevisiae_mito_tRNA-Pro-TGG-1	CA	2_mimseq_results/SRR12026331.unpaired_uniq.bam	WT	156
Saccharomyces_cerevisiae_mito_tRNA-Pro-TGG-1	CC	2_mimseq_results/SRR12026331.unpaired_uniq.bam	WT	21
Saccharomyces_cerevisiae_mito_tRNA-Ser-GCT-1	CC	2_mimseq_results/SRR12026331.unpaired_uniq.bam	WT	7
Saccharomyces_cerevisiae_mito_tRNA-Ser-GCT-1	CA	2_mimseq_results/SRR12026331.unpaired_uniq.bam	WT	5
Saccharomyces_cerevisiae_mito_tRNA-Ser-TGA-1	CC	2_mimseq_results/SRR12026331.unpaired_uniq.bam	WT	67
Saccharomyces_cerevisiae_mito_tRNA-Ser-TGA-1	CA	2_mimseq_results/SRR12026331.unpaired_uniq.bam	WT	90
Saccharomyces_cerevisiae_mito_tRNA-Thr-TGT-1	CA	2_mimseq_results/SRR12026331.unpaired_uniq.bam	WT	114
Saccharomyces_cerevisiae_mito_tRNA-Thr-TGT-1	CC	2_mimseq_results/SRR12026331.unpaired_uniq.bam	WT	71
Saccharomyces_cerevisiae_mito_tRNA-Trp-TCA-1	CA	2_mimseq_results/SRR12026331.unpaired_uniq.bam	WT	27
Saccharomyces_cerevisiae_mito_tRNA-Trp-TCA-1	CC	2_mimseq_results/SRR12026331.unpaired_uniq.bam	WT	5
Saccharomyces_cerevisiae_mito_tRNA-Tyr-GTA-1	CA	2_mimseq_results/SRR12026331.unpaired_uniq.bam	WT	111
Saccharomyces_cerevisiae_mito_tRNA-Tyr-GTA-1	CC	2_mimseq_results/SRR12026331.unpaired_uniq.bam	WT	16
Saccharomyces_cerevisiae_mito_tRNA-Val-TAC-1	CA	2_mimseq_results/SRR12026331.unpaired_uniq.bam	WT	141
Saccharomyces_cerevisiae_mito_tRNA-Val-TAC-1	CC	2_mimseq_results/SRR12026331.unpaired_uniq.bam	WT	16
Saccharomyces_cerevisiae_tRNA-Ala-AGC-1	CA	2_mimseq_results/SRR12026331.unpaired_uniq.bam	WT	45160
Saccharomyces_cerevisiae_tRNA-Ala-AGC-1	CC	2_mimseq_results/SRR12026331.unpaired_uniq.bam	WT	7390
Saccharomyces_cerevisiae_tRNA-Ala-TGC-1	CA	2_mimseq_results/SRR12026331.unpaired_uniq.bam	WT	23787
Saccharomyces_cerevisiae_tRNA-Ala-TGC-1	CC	2_mimseq_results/SRR12026331.unpaired_uniq.bam	WT	4531
Saccharomyces_cerevisiae_tRNA-Arg-ACG-1	CA	2_mimseq_results/SRR12026331.unpaired_uniq.bam	WT	17410
Saccharomyces_cerevisiae_tRNA-Arg-ACG-1	CC	2_mimseq_results/SRR12026331.unpaired_uniq.bam	WT	1870
Saccharomyces_cerevisiae_tRNA-Arg-ACG-2	CA	2_mimseq_results/SRR12026331.unpaired_uniq.bam	WT	1755
Saccharomyces_cerevisiae_tRNA-Arg-ACG-2	CC	2_mimseq_results/SRR12026331.unpaired_uniq.bam	WT	161
Saccharomyces_cerevisiae_tRNA-Arg-CCG-1	CC	2_mimseq_results/SRR12026331.unpaired_uniq.bam	WT	514
Saccharomyces_cerevisiae_tRNA-Arg-CCG-1	CA	2_mimseq_results/SRR12026331.unpaired_uniq.bam	WT	3031
Saccharomyces_cerevisiae_tRNA-Arg-CCT-1	CA	2_mimseq_results/SRR12026331.unpaired_uniq.bam	WT	5567
Saccharomyces_cerevisiae_tRNA-Arg-CCT-1	CC	2_mimseq_results/SRR12026331.unpaired_uniq.bam	WT	554
Saccharomyces_cerevisiae_tRNA-Arg-TCT-1	CA	2_mimseq_results/SRR12026331.unpaired_uniq.bam	WT	49039
Saccharomyces_cerevisiae_tRNA-Arg-TCT-1	CC	2_mimseq_results/SRR12026331.unpaired_uniq.bam	WT	9179
Saccharomyces_cerevisiae_tRNA-Asn-GTT-1	CA	2_mimseq_results/SRR12026331.unpaired_uniq.bam	WT	44784
Saccharomyces_cerevisiae_tRNA-Asn-GTT-1	CC	2_mimseq_results/SRR12026331.unpaired_uniq.bam	WT	8716
Saccharomyces_cerevisiae_tRNA-Asp-GTC-1	CA	2_mimseq_results/SRR12026331.unpaired_uniq.bam	WT	48325
Saccharomyces_cerevisiae_tRNA-Asp-GTC-1	CC	2_mimseq_results/SRR12026331.unpaired_uniq.bam	WT	7390
Saccharomyces_cerevisiae_tRNA-Cys-GCA-1	CC	2_mimseq_results/SRR12026331.unpaired_uniq.bam	WT	6174
Saccharomyces_cerevisiae_tRNA-Cys-GCA-1	CA	2_mimseq_results/SRR12026331.unpaired_uniq.bam	WT	20410
Saccharomyces_cerevisiae_tRNA-Gln-CTG-1	CA	2_mimseq_results/SRR12026331.unpaired_uniq.bam	WT	18306
Saccharomyces_cerevisiae_tRNA-Gln-CTG-1	CC	2_mimseq_results/SRR12026331.unpaired_uniq.bam	WT	2262
Saccharomyces_cerevisiae_tRNA-Gln-TTG-3	CA	2_mimseq_results/SRR12026331.unpaired_uniq.bam	WT	22658
Saccharomyces_cerevisiae_tRNA-Gln-TTG-3	CC	2_mimseq_results/SRR12026331.unpaired_uniq.bam	WT	3086
Saccharomyces_cerevisiae_tRNA-Gln-TTG-1	CA	2_mimseq_results/SRR12026331.unpaired_uniq.bam	WT	5504
Saccharomyces_cerevisiae_tRNA-Gln-TTG-1	CC	2_mimseq_results/SRR12026331.unpaired_uniq.bam	WT	789
Saccharomyces_cerevisiae_tRNA-Glu-CTC-1	CA	2_mimseq_results/SRR12026331.unpaired_uniq.bam	WT	9872
Saccharomyces_cerevisiae_tRNA-Glu-CTC-1	CC	2_mimseq_results/SRR12026331.unpaired_uniq.bam	WT	1195
Saccharomyces_cerevisiae_tRNA-Glu-TTC-1	CA	2_mimseq_results/SRR12026331.unpaired_uniq.bam	WT	53025
Saccharomyces_cerevisiae_tRNA-Glu-TTC-1	CC	2_mimseq_results/SRR12026331.unpaired_uniq.bam	WT	8379
Saccharomyces_cerevisiae_tRNA-Glu-TTC-2	CA	2_mimseq_results/SRR12026331.unpaired_uniq.bam	WT	2287
Saccharomyces_cerevisiae_tRNA-Glu-TTC-2	CC	2_mimseq_results/SRR12026331.unpaired_uniq.bam	WT	374
Saccharomyces_cerevisiae_tRNA-Gly-CCC-1	CA	2_mimseq_results/SRR12026331.unpaired_uniq.bam	WT	2686
Saccharomyces_cerevisiae_tRNA-Gly-CCC-1	CC	2_mimseq_results/SRR12026331.unpaired_uniq.bam	WT	154
Saccharomyces_cerevisiae_tRNA-Gly-CCC-2	CA	2_mimseq_results/SRR12026331.unpaired_uniq.bam	WT	3663
Saccharomyces_cerevisiae_tRNA-Gly-CCC-2	CC	2_mimseq_results/SRR12026331.unpaired_uniq.bam	WT	185
Saccharomyces_cerevisiae_tRNA-Gly-GCC-1	CA	2_mimseq_results/SRR12026331.unpaired_uniq.bam	WT	61838
Saccharomyces_cerevisiae_tRNA-Gly-GCC-1	CC	2_mimseq_results/SRR12026331.unpaired_uniq.bam	WT	8777
Saccharomyces_cerevisiae_tRNA-Gly-TCC-1	CA	2_mimseq_results/SRR12026331.unpaired_uniq.bam	WT	16291
Saccharomyces_cerevisiae_tRNA-Gly-TCC-1	CC	2_mimseq_results/SRR12026331.unpaired_uniq.bam	WT	1155
Saccharomyces_cerevisiae_tRNA-His-GTG-1	CC	2_mimseq_results/SRR12026331.unpaired_uniq.bam	WT	10452
Saccharomyces_cerevisiae_tRNA-His-GTG-1	CA	2_mimseq_results/SRR12026331.unpaired_uniq.bam	WT	21692
Saccharomyces_cerevisiae_tRNA-Ile-AAT-1	CA	2_mimseq_results/SRR12026331.unpaired_uniq.bam	WT	44453
Saccharomyces_cerevisiae_tRNA-Ile-AAT-1	CC	2_mimseq_results/SRR12026331.unpaired_uniq.bam	WT	7333
Saccharomyces_cerevisiae_tRNA-Ile-TAT-2	CA	2_mimseq_results/SRR12026331.unpaired_uniq.bam	WT	5566
Saccharomyces_cerevisiae_tRNA-Ile-TAT-2	CC	2_mimseq_results/SRR12026331.unpaired_uniq.bam	WT	495
Saccharomyces_cerevisiae_tRNA-Ile-TAT-1	CA	2_mimseq_results/SRR12026331.unpaired_uniq.bam	WT	5248
Saccharomyces_cerevisiae_tRNA-Ile-TAT-1	CC	2_mimseq_results/SRR12026331.unpaired_uniq.bam	WT	517
Saccharomyces_cerevisiae_tRNA-Leu-CAA-1	CC	2_mimseq_results/SRR12026331.unpaired_uniq.bam	WT	8076
Saccharomyces_cerevisiae_tRNA-Leu-CAA-1	CA	2_mimseq_results/SRR12026331.unpaired_uniq.bam	WT	39478
Saccharomyces_cerevisiae_tRNA-Leu-GAG-1	CA	2_mimseq_results/SRR12026331.unpaired_uniq.bam	WT	4259
Saccharomyces_cerevisiae_tRNA-Leu-GAG-1	CC	2_mimseq_results/SRR12026331.unpaired_uniq.bam	WT	329
Saccharomyces_cerevisiae_tRNA-Leu-TAA-1	CA	2_mimseq_results/SRR12026331.unpaired_uniq.bam	WT	28262
Saccharomyces_cerevisiae_tRNA-Leu-TAA-1	CC	2_mimseq_results/SRR12026331.unpaired_uniq.bam	WT	2872
Saccharomyces_cerevisiae_tRNA-Leu-TAG-1	CA	2_mimseq_results/SRR12026331.unpaired_uniq.bam	WT	15057
Saccharomyces_cerevisiae_tRNA-Leu-TAG-1	CC	2_mimseq_results/SRR12026331.unpaired_uniq.bam	WT	2641
Saccharomyces_cerevisiae_tRNA-Lys-CTT-1	CA	2_mimseq_results/SRR12026331.unpaired_uniq.bam	WT	56026
Saccharomyces_cerevisiae_tRNA-Lys-CTT-1	CC	2_mimseq_results/SRR12026331.unpaired_uniq.bam	WT	9206
Saccharomyces_cerevisiae_tRNA-Lys-TTT-1	CA	2_mimseq_results/SRR12026331.unpaired_uniq.bam	WT	37913
Saccharomyces_cerevisiae_tRNA-Lys-TTT-1	CC	2_mimseq_results/SRR12026331.unpaired_uniq.bam	WT	5020
Saccharomyces_cerevisiae_tRNA-Met-CAT-1	CA	2_mimseq_results/SRR12026331.unpaired_uniq.bam	WT	20859
Saccharomyces_cerevisiae_tRNA-Met-CAT-1	CC	2_mimseq_results/SRR12026331.unpaired_uniq.bam	WT	2998
Saccharomyces_cerevisiae_tRNA-Phe-GAA-2	CA	2_mimseq_results/SRR12026331.unpaired_uniq.bam	WT	41443
Saccharomyces_cerevisiae_tRNA-Phe-GAA-2	CC	2_mimseq_results/SRR12026331.unpaired_uniq.bam	WT	8448
Saccharomyces_cerevisiae_tRNA-Phe-GAA-1	CA	2_mimseq_results/SRR12026331.unpaired_uniq.bam	WT	7543
Saccharomyces_cerevisiae_tRNA-Phe-GAA-1	CC	2_mimseq_results/SRR12026331.unpaired_uniq.bam	WT	1375
Saccharomyces_cerevisiae_tRNA-Pro-AGG-1	CA	2_mimseq_results/SRR12026331.unpaired_uniq.bam	WT	4976
Saccharomyces_cerevisiae_tRNA-Pro-AGG-1	CC	2_mimseq_results/SRR12026331.unpaired_uniq.bam	WT	800
Saccharomyces_cerevisiae_tRNA-Pro-TGG-1	CA	2_mimseq_results/SRR12026331.unpaired_uniq.bam	WT	33761
Saccharomyces_cerevisiae_tRNA-Pro-TGG-1	CC	2_mimseq_results/SRR12026331.unpaired_uniq.bam	WT	6071
Saccharomyces_cerevisiae_tRNA-Pro-TGG-2	CA	2_mimseq_results/SRR12026331.unpaired_uniq.bam	WT	2941
Saccharomyces_cerevisiae_tRNA-Pro-TGG-2	CC	2_mimseq_results/SRR12026331.unpaired_uniq.bam	WT	553
Saccharomyces_cerevisiae_tRNA-Ser-AGA-2	CA	2_mimseq_results/SRR12026331.unpaired_uniq.bam	WT	30966
Saccharomyces_cerevisiae_tRNA-Ser-AGA-2	CC	2_mimseq_results/SRR12026331.unpaired_uniq.bam	WT	20669
Saccharomyces_cerevisiae_tRNA-Ser-CGA-1	CA	2_mimseq_results/SRR12026331.unpaired_uniq.bam	WT	4139
Saccharomyces_cerevisiae_tRNA-Ser-CGA-1	CC	2_mimseq_results/SRR12026331.unpaired_uniq.bam	WT	797
Saccharomyces_cerevisiae_tRNA-Ser-GCT-1	CA	2_mimseq_results/SRR12026331.unpaired_uniq.bam	WT	12241
Saccharomyces_cerevisiae_tRNA-Ser-GCT-1	CC	2_mimseq_results/SRR12026331.unpaired_uniq.bam	WT	1949
Saccharomyces_cerevisiae_tRNA-Ser-TGA-1	CA	2_mimseq_results/SRR12026331.unpaired_uniq.bam	WT	8138
Saccharomyces_cerevisiae_tRNA-Ser-TGA-1	CC	2_mimseq_results/SRR12026331.unpaired_uniq.bam	WT	1909
Saccharomyces_cerevisiae_tRNA-Thr-AGT-1	CC	2_mimseq_results/SRR12026331.unpaired_uniq.bam	WT	25556
Saccharomyces_cerevisiae_tRNA-Thr-AGT-1	CA	2_mimseq_results/SRR12026331.unpaired_uniq.bam	WT	25090
Saccharomyces_cerevisiae_tRNA-Thr-CGT-1	CC	2_mimseq_results/SRR12026331.unpaired_uniq.bam	WT	1572
Saccharomyces_cerevisiae_tRNA-Thr-CGT-1	CA	2_mimseq_results/SRR12026331.unpaired_uniq.bam	WT	2684
Saccharomyces_cerevisiae_tRNA-Thr-TGT-2	CC	2_mimseq_results/SRR12026331.unpaired_uniq.bam	WT	5915
Saccharomyces_cerevisiae_tRNA-Thr-TGT-2	CA	2_mimseq_results/SRR12026331.unpaired_uniq.bam	WT	7988
Saccharomyces_cerevisiae_tRNA-Thr-TGT-1	CA	2_mimseq_results/SRR12026331.unpaired_uniq.bam	WT	1452
Saccharomyces_cerevisiae_tRNA-Thr-TGT-1	CC	2_mimseq_results/SRR12026331.unpaired_uniq.bam	WT	949
Saccharomyces_cerevisiae_tRNA-Trp-CCA-1	CA	2_mimseq_results/SRR12026331.unpaired_uniq.bam	WT	55187
Saccharomyces_cerevisiae_tRNA-Trp-CCA-1	CC	2_mimseq_results/SRR12026331.unpaired_uniq.bam	WT	5652
Saccharomyces_cerevisiae_tRNA-Tyr-GTA-1	CA	2_mimseq_results/SRR12026331.unpaired_uniq.bam	WT	39098
Saccharomyces_cerevisiae_tRNA-Tyr-GTA-1	CC	2_mimseq_results/SRR12026331.unpaired_uniq.bam	WT	5241
Saccharomyces_cerevisiae_tRNA-Val-AAC-1	CA	2_mimseq_results/SRR12026331.unpaired_uniq.bam	WT	66610
Saccharomyces_cerevisiae_tRNA-Val-AAC-1	CC	2_mimseq_results/SRR12026331.unpaired_uniq.bam	WT	14616
Saccharomyces_cerevisiae_tRNA-Val-AAC-2	CC	2_mimseq_results/SRR12026331.unpaired_uniq.bam	WT	4917
Saccharomyces_cerevisiae_tRNA-Val-AAC-2	CA	2_mimseq_results/SRR12026331.unpaired_uniq.bam	WT	1346
Saccharomyces_cerevisiae_tRNA-Val-CAC-1	CA	2_mimseq_results/SRR12026331.unpaired_uniq.bam	WT	11614
Saccharomyces_cerevisiae_tRNA-Val-CAC-1	CC	2_mimseq_results/SRR12026331.unpaired_uniq.bam	WT	1021
Saccharomyces_cerevisiae_tRNA-Val-TAC-1	CA	2_mimseq_results/SRR12026331.unpaired_uniq.bam	WT	19164
Saccharomyces_cerevisiae_tRNA-Val-TAC-1	CC	2_mimseq_results/SRR12026331.unpaired_uniq.bam	WT	1882
Saccharomyces_cerevisiae_tRNA-iMet-CAT-1	CA	2_mimseq_results/SRR12026331.unpaired_uniq.bam	WT	11100
Saccharomyces_cerevisiae_tRNA-iMet-CAT-1	CC	2_mimseq_results/SRR12026331.unpaired_uniq.bam	WT	1363
Saccharomyces_cerevisiae_mito_tRNA-Ala-TGC-1	CC	2_mimseq_results/SRR12026332.unpaired_uniq.bam	WT	17
Saccharomyces_cerevisiae_mito_tRNA-Ala-TGC-1	CA	2_mimseq_results/SRR12026332.unpaired_uniq.bam	WT	104
Saccharomyces_cerevisiae_mito_tRNA-Arg-ACG-1	CA	2_mimseq_results/SRR12026332.unpaired_uniq.bam	WT	4
Saccharomyces_cerevisiae_mito_tRNA-Arg-ACG-1	CC	2_mimseq_results/SRR12026332.unpaired_uniq.bam	WT	0
Saccharomyces_cerevisiae_mito_tRNA-Arg-TCT-1	CC	2_mimseq_results/SRR12026332.unpaired_uniq.bam	WT	25
Saccharomyces_cerevisiae_mito_tRNA-Arg-TCT-1	CA	2_mimseq_results/SRR12026332.unpaired_uniq.bam	WT	56
Saccharomyces_cerevisiae_mito_tRNA-Asn-GTT-1	CA	2_mimseq_results/SRR12026332.unpaired_uniq.bam	WT	142
Saccharomyces_cerevisiae_mito_tRNA-Asn-GTT-1	CC	2_mimseq_results/SRR12026332.unpaired_uniq.bam	WT	31
Saccharomyces_cerevisiae_mito_tRNA-Asp-GTC-1	CA	2_mimseq_results/SRR12026332.unpaired_uniq.bam	WT	101
Saccharomyces_cerevisiae_mito_tRNA-Asp-GTC-1	CC	2_mimseq_results/SRR12026332.unpaired_uniq.bam	WT	14
Saccharomyces_cerevisiae_mito_tRNA-Cys-GCA-1	CA	2_mimseq_results/SRR12026332.unpaired_uniq.bam	WT	30
Saccharomyces_cerevisiae_mito_tRNA-Cys-GCA-1	CC	2_mimseq_results/SRR12026332.unpaired_uniq.bam	WT	12
Saccharomyces_cerevisiae_mito_tRNA-Gln-TTG-1	CA	2_mimseq_results/SRR12026332.unpaired_uniq.bam	WT	63
Saccharomyces_cerevisiae_mito_tRNA-Gln-TTG-1	CC	2_mimseq_results/SRR12026332.unpaired_uniq.bam	WT	12
Saccharomyces_cerevisiae_mito_tRNA-Glu-TTC-1	CA	2_mimseq_results/SRR12026332.unpaired_uniq.bam	WT	241
Saccharomyces_cerevisiae_mito_tRNA-Glu-TTC-1	CC	2_mimseq_results/SRR12026332.unpaired_uniq.bam	WT	50
Saccharomyces_cerevisiae_mito_tRNA-Gly-TCC-1	CA	2_mimseq_results/SRR12026332.unpaired_uniq.bam	WT	181
Saccharomyces_cerevisiae_mito_tRNA-Gly-TCC-1	CC	2_mimseq_results/SRR12026332.unpaired_uniq.bam	WT	27
Saccharomyces_cerevisiae_mito_tRNA-His-GTG-1	CC	2_mimseq_results/SRR12026332.unpaired_uniq.bam	WT	28
Saccharomyces_cerevisiae_mito_tRNA-His-GTG-1	CA	2_mimseq_results/SRR12026332.unpaired_uniq.bam	WT	192
Saccharomyces_cerevisiae_mito_tRNA-Ile-GAT-1	CA	2_mimseq_results/SRR12026332.unpaired_uniq.bam	WT	21
Saccharomyces_cerevisiae_mito_tRNA-Ile-GAT-1	CC	2_mimseq_results/SRR12026332.unpaired_uniq.bam	WT	16
Saccharomyces_cerevisiae_mito_tRNA-Leu-TAA-1	CA	2_mimseq_results/SRR12026332.unpaired_uniq.bam	WT	90
Saccharomyces_cerevisiae_mito_tRNA-Leu-TAA-1	CC	2_mimseq_results/SRR12026332.unpaired_uniq.bam	WT	34
Saccharomyces_cerevisiae_mito_tRNA-Lys-TTT-1	CA	2_mimseq_results/SRR12026332.unpaired_uniq.bam	WT	241
Saccharomyces_cerevisiae_mito_tRNA-Lys-TTT-1	CC	2_mimseq_results/SRR12026332.unpaired_uniq.bam	WT	46
Saccharomyces_cerevisiae_mito_tRNA-Met-CAT-1	CC	2_mimseq_results/SRR12026332.unpaired_uniq.bam	WT	1
Saccharomyces_cerevisiae_mito_tRNA-Met-CAT-1	CA	2_mimseq_results/SRR12026332.unpaired_uniq.bam	WT	0
Saccharomyces_cerevisiae_mito_tRNA-Met-CAT-2	CC	2_mimseq_results/SRR12026332.unpaired_uniq.bam	WT	9
Saccharomyces_cerevisiae_mito_tRNA-Met-CAT-2	CA	2_mimseq_results/SRR12026332.unpaired_uniq.bam	WT	25
Saccharomyces_cerevisiae_mito_tRNA-Phe-GAA-1	CC	2_mimseq_results/SRR12026332.unpaired_uniq.bam	WT	2
Saccharomyces_cerevisiae_mito_tRNA-Phe-GAA-1	CA	2_mimseq_results/SRR12026332.unpaired_uniq.bam	WT	2
Saccharomyces_cerevisiae_mito_tRNA-Pro-TGG-1	CA	2_mimseq_results/SRR12026332.unpaired_uniq.bam	WT	111
Saccharomyces_cerevisiae_mito_tRNA-Pro-TGG-1	CC	2_mimseq_results/SRR12026332.unpaired_uniq.bam	WT	19
Saccharomyces_cerevisiae_mito_tRNA-Ser-GCT-1	CA	2_mimseq_results/SRR12026332.unpaired_uniq.bam	WT	6
Saccharomyces_cerevisiae_mito_tRNA-Ser-GCT-1	CC	2_mimseq_results/SRR12026332.unpaired_uniq.bam	WT	3
Saccharomyces_cerevisiae_mito_tRNA-Ser-TGA-1	CA	2_mimseq_results/SRR12026332.unpaired_uniq.bam	WT	73
Saccharomyces_cerevisiae_mito_tRNA-Ser-TGA-1	CC	2_mimseq_results/SRR12026332.unpaired_uniq.bam	WT	58
Saccharomyces_cerevisiae_mito_tRNA-Thr-TGT-1	CA	2_mimseq_results/SRR12026332.unpaired_uniq.bam	WT	110
Saccharomyces_cerevisiae_mito_tRNA-Thr-TGT-1	CC	2_mimseq_results/SRR12026332.unpaired_uniq.bam	WT	86
Saccharomyces_cerevisiae_mito_tRNA-Trp-TCA-1	CA	2_mimseq_results/SRR12026332.unpaired_uniq.bam	WT	88
Saccharomyces_cerevisiae_mito_tRNA-Trp-TCA-1	CC	2_mimseq_results/SRR12026332.unpaired_uniq.bam	WT	8
Saccharomyces_cerevisiae_mito_tRNA-Tyr-GTA-1	CA	2_mimseq_results/SRR12026332.unpaired_uniq.bam	WT	100
Saccharomyces_cerevisiae_mito_tRNA-Tyr-GTA-1	CC	2_mimseq_results/SRR12026332.unpaired_uniq.bam	WT	19
Saccharomyces_cerevisiae_mito_tRNA-Val-TAC-1	CA	2_mimseq_results/SRR12026332.unpaired_uniq.bam	WT	136
Saccharomyces_cerevisiae_mito_tRNA-Val-TAC-1	CC	2_mimseq_results/SRR12026332.unpaired_uniq.bam	WT	15
Saccharomyces_cerevisiae_tRNA-Ala-AGC-1	CA	2_mimseq_results/SRR12026332.unpaired_uniq.bam	WT	43134
Saccharomyces_cerevisiae_tRNA-Ala-AGC-1	CC	2_mimseq_results/SRR12026332.unpaired_uniq.bam	WT	5754
Saccharomyces_cerevisiae_tRNA-Ala-TGC-1	CC	2_mimseq_results/SRR12026332.unpaired_uniq.bam	WT	3823
Saccharomyces_cerevisiae_tRNA-Ala-TGC-1	CA	2_mimseq_results/SRR12026332.unpaired_uniq.bam	WT	22756
Saccharomyces_cerevisiae_tRNA-Arg-ACG-2	CA	2_mimseq_results/SRR12026332.unpaired_uniq.bam	WT	1506
Saccharomyces_cerevisiae_tRNA-Arg-ACG-2	CC	2_mimseq_results/SRR12026332.unpaired_uniq.bam	WT	134
Saccharomyces_cerevisiae_tRNA-Arg-ACG-1	CA	2_mimseq_results/SRR12026332.unpaired_uniq.bam	WT	16452
Saccharomyces_cerevisiae_tRNA-Arg-ACG-1	CC	2_mimseq_results/SRR12026332.unpaired_uniq.bam	WT	1619
Saccharomyces_cerevisiae_tRNA-Arg-CCG-1	CA	2_mimseq_results/SRR12026332.unpaired_uniq.bam	WT	2860
Saccharomyces_cerevisiae_tRNA-Arg-CCG-1	CC	2_mimseq_results/SRR12026332.unpaired_uniq.bam	WT	521
Saccharomyces_cerevisiae_tRNA-Arg-CCT-1	CA	2_mimseq_results/SRR12026332.unpaired_uniq.bam	WT	5676
Saccharomyces_cerevisiae_tRNA-Arg-CCT-1	CC	2_mimseq_results/SRR12026332.unpaired_uniq.bam	WT	556
Saccharomyces_cerevisiae_tRNA-Arg-TCT-1	CA	2_mimseq_results/SRR12026332.unpaired_uniq.bam	WT	52919
Saccharomyces_cerevisiae_tRNA-Arg-TCT-1	CC	2_mimseq_results/SRR12026332.unpaired_uniq.bam	WT	9935
Saccharomyces_cerevisiae_tRNA-Asn-GTT-1	CA	2_mimseq_results/SRR12026332.unpaired_uniq.bam	WT	43392
Saccharomyces_cerevisiae_tRNA-Asn-GTT-1	CC	2_mimseq_results/SRR12026332.unpaired_uniq.bam	WT	8131
Saccharomyces_cerevisiae_tRNA-Asp-GTC-1	CA	2_mimseq_results/SRR12026332.unpaired_uniq.bam	WT	46293
Saccharomyces_cerevisiae_tRNA-Asp-GTC-1	CC	2_mimseq_results/SRR12026332.unpaired_uniq.bam	WT	5976
Saccharomyces_cerevisiae_tRNA-Cys-GCA-1	CA	2_mimseq_results/SRR12026332.unpaired_uniq.bam	WT	19580
Saccharomyces_cerevisiae_tRNA-Cys-GCA-1	CC	2_mimseq_results/SRR12026332.unpaired_uniq.bam	WT	6260
Saccharomyces_cerevisiae_tRNA-Gln-CTG-1	CA	2_mimseq_results/SRR12026332.unpaired_uniq.bam	WT	17296
Saccharomyces_cerevisiae_tRNA-Gln-CTG-1	CC	2_mimseq_results/SRR12026332.unpaired_uniq.bam	WT	2173
Saccharomyces_cerevisiae_tRNA-Gln-TTG-3	CA	2_mimseq_results/SRR12026332.unpaired_uniq.bam	WT	21189
Saccharomyces_cerevisiae_tRNA-Gln-TTG-3	CC	2_mimseq_results/SRR12026332.unpaired_uniq.bam	WT	2916
Saccharomyces_cerevisiae_tRNA-Gln-TTG-1	CC	2_mimseq_results/SRR12026332.unpaired_uniq.bam	WT	702
Saccharomyces_cerevisiae_tRNA-Gln-TTG-1	CA	2_mimseq_results/SRR12026332.unpaired_uniq.bam	WT	5158
Saccharomyces_cerevisiae_tRNA-Glu-CTC-1	CA	2_mimseq_results/SRR12026332.unpaired_uniq.bam	WT	9820
Saccharomyces_cerevisiae_tRNA-Glu-CTC-1	CC	2_mimseq_results/SRR12026332.unpaired_uniq.bam	WT	1196
Saccharomyces_cerevisiae_tRNA-Glu-TTC-1	CA	2_mimseq_results/SRR12026332.unpaired_uniq.bam	WT	47492
Saccharomyces_cerevisiae_tRNA-Glu-TTC-1	CC	2_mimseq_results/SRR12026332.unpaired_uniq.bam	WT	7064
Saccharomyces_cerevisiae_tRNA-Glu-TTC-2	CA	2_mimseq_results/SRR12026332.unpaired_uniq.bam	WT	2166
Saccharomyces_cerevisiae_tRNA-Glu-TTC-2	CC	2_mimseq_results/SRR12026332.unpaired_uniq.bam	WT	323
Saccharomyces_cerevisiae_tRNA-Gly-CCC-2	CA	2_mimseq_results/SRR12026332.unpaired_uniq.bam	WT	3633
Saccharomyces_cerevisiae_tRNA-Gly-CCC-2	CC	2_mimseq_results/SRR12026332.unpaired_uniq.bam	WT	131
Saccharomyces_cerevisiae_tRNA-Gly-CCC-1	CC	2_mimseq_results/SRR12026332.unpaired_uniq.bam	WT	134
Saccharomyces_cerevisiae_tRNA-Gly-CCC-1	CA	2_mimseq_results/SRR12026332.unpaired_uniq.bam	WT	2972
Saccharomyces_cerevisiae_tRNA-Gly-GCC-1	CA	2_mimseq_results/SRR12026332.unpaired_uniq.bam	WT	62159
Saccharomyces_cerevisiae_tRNA-Gly-GCC-1	CC	2_mimseq_results/SRR12026332.unpaired_uniq.bam	WT	7768
Saccharomyces_cerevisiae_tRNA-Gly-TCC-1	CA	2_mimseq_results/SRR12026332.unpaired_uniq.bam	WT	13926
Saccharomyces_cerevisiae_tRNA-Gly-TCC-1	CC	2_mimseq_results/SRR12026332.unpaired_uniq.bam	WT	912
Saccharomyces_cerevisiae_tRNA-His-GTG-1	CA	2_mimseq_results/SRR12026332.unpaired_uniq.bam	WT	15126
Saccharomyces_cerevisiae_tRNA-His-GTG-1	CC	2_mimseq_results/SRR12026332.unpaired_uniq.bam	WT	8506
Saccharomyces_cerevisiae_tRNA-Ile-AAT-1	CC	2_mimseq_results/SRR12026332.unpaired_uniq.bam	WT	7239
Saccharomyces_cerevisiae_tRNA-Ile-AAT-1	CA	2_mimseq_results/SRR12026332.unpaired_uniq.bam	WT	46097
Saccharomyces_cerevisiae_tRNA-Ile-TAT-1	CA	2_mimseq_results/SRR12026332.unpaired_uniq.bam	WT	4965
Saccharomyces_cerevisiae_tRNA-Ile-TAT-1	CC	2_mimseq_results/SRR12026332.unpaired_uniq.bam	WT	471
Saccharomyces_cerevisiae_tRNA-Ile-TAT-2	CA	2_mimseq_results/SRR12026332.unpaired_uniq.bam	WT	5225
Saccharomyces_cerevisiae_tRNA-Ile-TAT-2	CC	2_mimseq_results/SRR12026332.unpaired_uniq.bam	WT	451
Saccharomyces_cerevisiae_tRNA-Leu-CAA-1	CA	2_mimseq_results/SRR12026332.unpaired_uniq.bam	WT	39506
Saccharomyces_cerevisiae_tRNA-Leu-CAA-1	CC	2_mimseq_results/SRR12026332.unpaired_uniq.bam	WT	8558
Saccharomyces_cerevisiae_tRNA-Leu-GAG-1	CC	2_mimseq_results/SRR12026332.unpaired_uniq.bam	WT	272
Saccharomyces_cerevisiae_tRNA-Leu-GAG-1	CA	2_mimseq_results/SRR12026332.unpaired_uniq.bam	WT	3838
Saccharomyces_cerevisiae_tRNA-Leu-TAA-1	CA	2_mimseq_results/SRR12026332.unpaired_uniq.bam	WT	26998
Saccharomyces_cerevisiae_tRNA-Leu-TAA-1	CC	2_mimseq_results/SRR12026332.unpaired_uniq.bam	WT	2853
Saccharomyces_cerevisiae_tRNA-Leu-TAG-1	CA	2_mimseq_results/SRR12026332.unpaired_uniq.bam	WT	15239
Saccharomyces_cerevisiae_tRNA-Leu-TAG-1	CC	2_mimseq_results/SRR12026332.unpaired_uniq.bam	WT	2799
Saccharomyces_cerevisiae_tRNA-Lys-CTT-1	CA	2_mimseq_results/SRR12026332.unpaired_uniq.bam	WT	67450
Saccharomyces_cerevisiae_tRNA-Lys-CTT-1	CC	2_mimseq_results/SRR12026332.unpaired_uniq.bam	WT	11089
Saccharomyces_cerevisiae_tRNA-Lys-TTT-1	CA	2_mimseq_results/SRR12026332.unpaired_uniq.bam	WT	33718
Saccharomyces_cerevisiae_tRNA-Lys-TTT-1	CC	2_mimseq_results/SRR12026332.unpaired_uniq.bam	WT	4556
Saccharomyces_cerevisiae_tRNA-Met-CAT-1	CA	2_mimseq_results/SRR12026332.unpaired_uniq.bam	WT	20075
Saccharomyces_cerevisiae_tRNA-Met-CAT-1	CC	2_mimseq_results/SRR12026332.unpaired_uniq.bam	WT	2701
Saccharomyces_cerevisiae_tRNA-Phe-GAA-2	CA	2_mimseq_results/SRR12026332.unpaired_uniq.bam	WT	39901
Saccharomyces_cerevisiae_tRNA-Phe-GAA-2	CC	2_mimseq_results/SRR12026332.unpaired_uniq.bam	WT	7152
Saccharomyces_cerevisiae_tRNA-Phe-GAA-1	CA	2_mimseq_results/SRR12026332.unpaired_uniq.bam	WT	7119
Saccharomyces_cerevisiae_tRNA-Phe-GAA-1	CC	2_mimseq_results/SRR12026332.unpaired_uniq.bam	WT	1037
Saccharomyces_cerevisiae_tRNA-Pro-AGG-1	CA	2_mimseq_results/SRR12026332.unpaired_uniq.bam	WT	4003
Saccharomyces_cerevisiae_tRNA-Pro-AGG-1	CC	2_mimseq_results/SRR12026332.unpaired_uniq.bam	WT	629
Saccharomyces_cerevisiae_tRNA-Pro-TGG-1	CA	2_mimseq_results/SRR12026332.unpaired_uniq.bam	WT	32980
Saccharomyces_cerevisiae_tRNA-Pro-TGG-1	CC	2_mimseq_results/SRR12026332.unpaired_uniq.bam	WT	4418
Saccharomyces_cerevisiae_tRNA-Pro-TGG-2	CA	2_mimseq_results/SRR12026332.unpaired_uniq.bam	WT	2813
Saccharomyces_cerevisiae_tRNA-Pro-TGG-2	CC	2_mimseq_results/SRR12026332.unpaired_uniq.bam	WT	431
Saccharomyces_cerevisiae_tRNA-Ser-AGA-2	CC	2_mimseq_results/SRR12026332.unpaired_uniq.bam	WT	19543
Saccharomyces_cerevisiae_tRNA-Ser-AGA-2	CA	2_mimseq_results/SRR12026332.unpaired_uniq.bam	WT	34945
Saccharomyces_cerevisiae_tRNA-Ser-CGA-1	CA	2_mimseq_results/SRR12026332.unpaired_uniq.bam	WT	4823
Saccharomyces_cerevisiae_tRNA-Ser-CGA-1	CC	2_mimseq_results/SRR12026332.unpaired_uniq.bam	WT	681
Saccharomyces_cerevisiae_tRNA-Ser-GCT-1	CA	2_mimseq_results/SRR12026332.unpaired_uniq.bam	WT	10878
Saccharomyces_cerevisiae_tRNA-Ser-GCT-1	CC	2_mimseq_results/SRR12026332.unpaired_uniq.bam	WT	1507
Saccharomyces_cerevisiae_tRNA-Ser-TGA-1	CA	2_mimseq_results/SRR12026332.unpaired_uniq.bam	WT	8324
Saccharomyces_cerevisiae_tRNA-Ser-TGA-1	CC	2_mimseq_results/SRR12026332.unpaired_uniq.bam	WT	1516
Saccharomyces_cerevisiae_tRNA-Thr-AGT-1	CA	2_mimseq_results/SRR12026332.unpaired_uniq.bam	WT	23107
Saccharomyces_cerevisiae_tRNA-Thr-AGT-1	CC	2_mimseq_results/SRR12026332.unpaired_uniq.bam	WT	22444
Saccharomyces_cerevisiae_tRNA-Thr-CGT-1	CC	2_mimseq_results/SRR12026332.unpaired_uniq.bam	WT	1337
Saccharomyces_cerevisiae_tRNA-Thr-CGT-1	CA	2_mimseq_results/SRR12026332.unpaired_uniq.bam	WT	2579
Saccharomyces_cerevisiae_tRNA-Thr-TGT-2	CC	2_mimseq_results/SRR12026332.unpaired_uniq.bam	WT	4159
Saccharomyces_cerevisiae_tRNA-Thr-TGT-2	CA	2_mimseq_results/SRR12026332.unpaired_uniq.bam	WT	6268
Saccharomyces_cerevisiae_tRNA-Thr-TGT-1	CA	2_mimseq_results/SRR12026332.unpaired_uniq.bam	WT	1242
Saccharomyces_cerevisiae_tRNA-Thr-TGT-1	CC	2_mimseq_results/SRR12026332.unpaired_uniq.bam	WT	724
Saccharomyces_cerevisiae_tRNA-Trp-CCA-1	CA	2_mimseq_results/SRR12026332.unpaired_uniq.bam	WT	61729
Saccharomyces_cerevisiae_tRNA-Trp-CCA-1	CC	2_mimseq_results/SRR12026332.unpaired_uniq.bam	WT	6993
Saccharomyces_cerevisiae_tRNA-Tyr-GTA-1	CA	2_mimseq_results/SRR12026332.unpaired_uniq.bam	WT	40083
Saccharomyces_cerevisiae_tRNA-Tyr-GTA-1	CC	2_mimseq_results/SRR12026332.unpaired_uniq.bam	WT	5643
Saccharomyces_cerevisiae_tRNA-Val-AAC-1	CA	2_mimseq_results/SRR12026332.unpaired_uniq.bam	WT	62912
Saccharomyces_cerevisiae_tRNA-Val-AAC-1	CC	2_mimseq_results/SRR12026332.unpaired_uniq.bam	WT	15106
Saccharomyces_cerevisiae_tRNA-Val-AAC-2	CC	2_mimseq_results/SRR12026332.unpaired_uniq.bam	WT	4877
Saccharomyces_cerevisiae_tRNA-Val-AAC-2	CA	2_mimseq_results/SRR12026332.unpaired_uniq.bam	WT	1347
Saccharomyces_cerevisiae_tRNA-Val-CAC-1	CA	2_mimseq_results/SRR12026332.unpaired_uniq.bam	WT	12579
Saccharomyces_cerevisiae_tRNA-Val-CAC-1	CC	2_mimseq_results/SRR12026332.unpaired_uniq.bam	WT	949
Saccharomyces_cerevisiae_tRNA-Val-TAC-1	CA	2_mimseq_results/SRR12026332.unpaired_uniq.bam	WT	19776
Saccharomyces_cerevisiae_tRNA-Val-TAC-1	CC	2_mimseq_results/SRR12026332.unpaired_uniq.bam	WT	2084
Saccharomyces_cerevisiae_tRNA-iMet-CAT-1	CA	2_mimseq_results/SRR12026332.unpaired_uniq.bam	WT	11531
Saccharomyces_cerevisiae_tRNA-iMet-CAT-1	CC	2_mimseq_results/SRR12026332.unpaired_uniq.bam	WT	1080
Saccharomyces_cerevisiae_mito_tRNA-Ala-TGC-1	CA	2_mimseq_results/SRR12026333.unpaired_uniq.bam	WT	132
Saccharomyces_cerevisiae_mito_tRNA-Ala-TGC-1	CC	2_mimseq_results/SRR12026333.unpaired_uniq.bam	WT	18
Saccharomyces_cerevisiae_mito_tRNA-Arg-ACG-1	CA	2_mimseq_results/SRR12026333.unpaired_uniq.bam	WT	5
Saccharomyces_cerevisiae_mito_tRNA-Arg-ACG-1	CC	2_mimseq_results/SRR12026333.unpaired_uniq.bam	WT	0
Saccharomyces_cerevisiae_mito_tRNA-Arg-TCT-1	CA	2_mimseq_results/SRR12026333.unpaired_uniq.bam	WT	82
Saccharomyces_cerevisiae_mito_tRNA-Arg-TCT-1	CC	2_mimseq_results/SRR12026333.unpaired_uniq.bam	WT	26
Saccharomyces_cerevisiae_mito_tRNA-Asn-GTT-1	CA	2_mimseq_results/SRR12026333.unpaired_uniq.bam	WT	238
Saccharomyces_cerevisiae_mito_tRNA-Asn-GTT-1	CC	2_mimseq_results/SRR12026333.unpaired_uniq.bam	WT	47
Saccharomyces_cerevisiae_mito_tRNA-Asp-GTC-1	CA	2_mimseq_results/SRR12026333.unpaired_uniq.bam	WT	269
Saccharomyces_cerevisiae_mito_tRNA-Asp-GTC-1	CC	2_mimseq_results/SRR12026333.unpaired_uniq.bam	WT	41
Saccharomyces_cerevisiae_mito_tRNA-Cys-GCA-1	CA	2_mimseq_results/SRR12026333.unpaired_uniq.bam	WT	70
Saccharomyces_cerevisiae_mito_tRNA-Cys-GCA-1	CC	2_mimseq_results/SRR12026333.unpaired_uniq.bam	WT	9
Saccharomyces_cerevisiae_mito_tRNA-Gln-TTG-1	CA	2_mimseq_results/SRR12026333.unpaired_uniq.bam	WT	81
Saccharomyces_cerevisiae_mito_tRNA-Gln-TTG-1	CC	2_mimseq_results/SRR12026333.unpaired_uniq.bam	WT	41
Saccharomyces_cerevisiae_mito_tRNA-Glu-TTC-1	CA	2_mimseq_results/SRR12026333.unpaired_uniq.bam	WT	505
Saccharomyces_cerevisiae_mito_tRNA-Glu-TTC-1	CC	2_mimseq_results/SRR12026333.unpaired_uniq.bam	WT	43
Saccharomyces_cerevisiae_mito_tRNA-Gly-TCC-1	CC	2_mimseq_results/SRR12026333.unpaired_uniq.bam	WT	35
Saccharomyces_cerevisiae_mito_tRNA-Gly-TCC-1	CA	2_mimseq_results/SRR12026333.unpaired_uniq.bam	WT	205
Saccharomyces_cerevisiae_mito_tRNA-His-GTG-1	CA	2_mimseq_results/SRR12026333.unpaired_uniq.bam	WT	298
Saccharomyces_cerevisiae_mito_tRNA-His-GTG-1	CC	2_mimseq_results/SRR12026333.unpaired_uniq.bam	WT	38
Saccharomyces_cerevisiae_mito_tRNA-Ile-GAT-1	CA	2_mimseq_results/SRR12026333.unpaired_uniq.bam	WT	17
Saccharomyces_cerevisiae_mito_tRNA-Ile-GAT-1	CC	2_mimseq_results/SRR12026333.unpaired_uniq.bam	WT	8
Saccharomyces_cerevisiae_mito_tRNA-Leu-TAA-1	CC	2_mimseq_results/SRR12026333.unpaired_uniq.bam	WT	29
Saccharomyces_cerevisiae_mito_tRNA-Leu-TAA-1	CA	2_mimseq_results/SRR12026333.unpaired_uniq.bam	WT	93
Saccharomyces_cerevisiae_mito_tRNA-Lys-TTT-1	CA	2_mimseq_results/SRR12026333.unpaired_uniq.bam	WT	535
Saccharomyces_cerevisiae_mito_tRNA-Lys-TTT-1	CC	2_mimseq_results/SRR12026333.unpaired_uniq.bam	WT	124
Saccharomyces_cerevisiae_mito_tRNA-Met-CAT-1	CA	2_mimseq_results/SRR12026333.unpaired_uniq.bam	WT	2
Saccharomyces_cerevisiae_mito_tRNA-Met-CAT-1	CC	2_mimseq_results/SRR12026333.unpaired_uniq.bam	WT	4
Saccharomyces_cerevisiae_mito_tRNA-Met-CAT-2	CA	2_mimseq_results/SRR12026333.unpaired_uniq.bam	WT	22
Saccharomyces_cerevisiae_mito_tRNA-Met-CAT-2	CC	2_mimseq_results/SRR12026333.unpaired_uniq.bam	WT	9
Saccharomyces_cerevisiae_mito_tRNA-Phe-GAA-1	CA	2_mimseq_results/SRR12026333.unpaired_uniq.bam	WT	3
Saccharomyces_cerevisiae_mito_tRNA-Phe-GAA-1	CC	2_mimseq_results/SRR12026333.unpaired_uniq.bam	WT	2
Saccharomyces_cerevisiae_mito_tRNA-Pro-TGG-1	CC	2_mimseq_results/SRR12026333.unpaired_uniq.bam	WT	29
Saccharomyces_cerevisiae_mito_tRNA-Pro-TGG-1	CA	2_mimseq_results/SRR12026333.unpaired_uniq.bam	WT	236
Saccharomyces_cerevisiae_mito_tRNA-Ser-GCT-1	CA	2_mimseq_results/SRR12026333.unpaired_uniq.bam	WT	5
Saccharomyces_cerevisiae_mito_tRNA-Ser-GCT-1	CC	2_mimseq_results/SRR12026333.unpaired_uniq.bam	WT	5
Saccharomyces_cerevisiae_mito_tRNA-Ser-TGA-1	CC	2_mimseq_results/SRR12026333.unpaired_uniq.bam	WT	56
Saccharomyces_cerevisiae_mito_tRNA-Ser-TGA-1	CA	2_mimseq_results/SRR12026333.unpaired_uniq.bam	WT	54
Saccharomyces_cerevisiae_mito_tRNA-Thr-TGT-1	CA	2_mimseq_results/SRR12026333.unpaired_uniq.bam	WT	201
Saccharomyces_cerevisiae_mito_tRNA-Thr-TGT-1	CC	2_mimseq_results/SRR12026333.unpaired_uniq.bam	WT	95
Saccharomyces_cerevisiae_mito_tRNA-Trp-TCA-1	CA	2_mimseq_results/SRR12026333.unpaired_uniq.bam	WT	75
Saccharomyces_cerevisiae_mito_tRNA-Trp-TCA-1	CC	2_mimseq_results/SRR12026333.unpaired_uniq.bam	WT	3
Saccharomyces_cerevisiae_mito_tRNA-Tyr-GTA-1	CA	2_mimseq_results/SRR12026333.unpaired_uniq.bam	WT	66
Saccharomyces_cerevisiae_mito_tRNA-Tyr-GTA-1	CC	2_mimseq_results/SRR12026333.unpaired_uniq.bam	WT	17
Saccharomyces_cerevisiae_mito_tRNA-Val-TAC-1	CA	2_mimseq_results/SRR12026333.unpaired_uniq.bam	WT	257
Saccharomyces_cerevisiae_mito_tRNA-Val-TAC-1	CC	2_mimseq_results/SRR12026333.unpaired_uniq.bam	WT	27
Saccharomyces_cerevisiae_tRNA-Ala-AGC-1	CA	2_mimseq_results/SRR12026333.unpaired_uniq.bam	WT	116877
Saccharomyces_cerevisiae_tRNA-Ala-AGC-1	CC	2_mimseq_results/SRR12026333.unpaired_uniq.bam	WT	16924
Saccharomyces_cerevisiae_tRNA-Ala-TGC-1	CA	2_mimseq_results/SRR12026333.unpaired_uniq.bam	WT	59977
Saccharomyces_cerevisiae_tRNA-Ala-TGC-1	CC	2_mimseq_results/SRR12026333.unpaired_uniq.bam	WT	9931
Saccharomyces_cerevisiae_tRNA-Arg-ACG-1	CA	2_mimseq_results/SRR12026333.unpaired_uniq.bam	WT	45739
Saccharomyces_cerevisiae_tRNA-Arg-ACG-1	CC	2_mimseq_results/SRR12026333.unpaired_uniq.bam	WT	5034
Saccharomyces_cerevisiae_tRNA-Arg-ACG-2	CA	2_mimseq_results/SRR12026333.unpaired_uniq.bam	WT	3957
Saccharomyces_cerevisiae_tRNA-Arg-ACG-2	CC	2_mimseq_results/SRR12026333.unpaired_uniq.bam	WT	387
Saccharomyces_cerevisiae_tRNA-Arg-CCG-1	CA	2_mimseq_results/SRR12026333.unpaired_uniq.bam	WT	5364
Saccharomyces_cerevisiae_tRNA-Arg-CCG-1	CC	2_mimseq_results/SRR12026333.unpaired_uniq.bam	WT	1205
Saccharomyces_cerevisiae_tRNA-Arg-CCT-1	CA	2_mimseq_results/SRR12026333.unpaired_uniq.bam	WT	13437
Saccharomyces_cerevisiae_tRNA-Arg-CCT-1	CC	2_mimseq_results/SRR12026333.unpaired_uniq.bam	WT	1376
Saccharomyces_cerevisiae_tRNA-Arg-TCT-1	CA	2_mimseq_results/SRR12026333.unpaired_uniq.bam	WT	111046
Saccharomyces_cerevisiae_tRNA-Arg-TCT-1	CC	2_mimseq_results/SRR12026333.unpaired_uniq.bam	WT	21163
Saccharomyces_cerevisiae_tRNA-Asn-GTT-1	CA	2_mimseq_results/SRR12026333.unpaired_uniq.bam	WT	116725
Saccharomyces_cerevisiae_tRNA-Asn-GTT-1	CC	2_mimseq_results/SRR12026333.unpaired_uniq.bam	WT	22812
Saccharomyces_cerevisiae_tRNA-Asp-GTC-1	CA	2_mimseq_results/SRR12026333.unpaired_uniq.bam	WT	99740
Saccharomyces_cerevisiae_tRNA-Asp-GTC-1	CC	2_mimseq_results/SRR12026333.unpaired_uniq.bam	WT	13517
Saccharomyces_cerevisiae_tRNA-Cys-GCA-1	CA	2_mimseq_results/SRR12026333.unpaired_uniq.bam	WT	31403
Saccharomyces_cerevisiae_tRNA-Cys-GCA-1	CC	2_mimseq_results/SRR12026333.unpaired_uniq.bam	WT	13470
Saccharomyces_cerevisiae_tRNA-Gln-CTG-1	CA	2_mimseq_results/SRR12026333.unpaired_uniq.bam	WT	37688
[truncated: 523 more rows]

## Sheet: D. yeast_modifications
isodecoder	canon_pos	bam	condition	A	C	G	T	mismatches
[truncated: 1,567 more rows]

## Sheet: E. chi2_tests
fullname	condition	reference	pos	log2OR	deltaperc	pvalue	p_cor
[truncated: 467 more rows]

[truncated: 2 more sheets: F. simulation_mods, G. simulation_crosstalks]
