# Supplementary material for: Single-read tRNA-seq analysis reveals coordination of tRNA modification and aminoacylation and fragmentation
Source: Nucleic Acids Res. 2022 Dec 20;51(3):e17. doi: 10.1093/nar/gkac1185 (PMC9943672; doi:10.1093/nar/gkac1185)
Supplement: gkac1185_Supplemental_Files [file gkac1185_supplemental_files.zip › Table_S3.xlsx]

## Sheet: Description
Crosstalks in HEK293T
Tab A - All analyzed crosstalks of DM-tRNA-seq (GSE97259)
Output table of the single-molecule analysis of total tRNA in control HEK293T cells.
Tab B - Significant crosstalks of DM-tRNA-seq (GSE97259)
Detected significant crosstalks of Tab A. If two replicate samples are reported significant but with opposite unconsistent odds ratio, the crosstalk is discarded.
Tab C - All analyzed crosstalks of control HEK293 by MSR-seq, mim-tRNA-seq, QuantM-tRNA-seq, DM-tRNA-seq
Output table of the single-molecule analysis between modification sites of control HEK293 by MSR-seq (GSE150037), mim-tRNA-seq (GSE152621), QuantM-tRNA-seq (GSE141436), DM-tRNA-seq (GSE97259).
Tab D - Significant crosstalks of control HEK293 by MSR-seq, mim-tRNA-seq, QuantM-tRNA-seq, DM-tRNA-seq
Detected significant crosstalks of Tab C. If two replicate samples are reported significant but with opposite unconsistent odds ratio, the crosstalk is discarded.
Tab E - tRNA modifications of control HEK293 by MSR-seq, mim-tRNA-seq, QuantM-tRNA-seq, DM-tRNA-seq
Fraction of mismatches. All positions with at least 5% mismatches are shown.
Tab F – Overlap of significant crosstalks by MSR-seq, mim-tRNA-seq, QuantM-tRNA-seq, DM-tRNA-seq
Among modifications sites in common among all three methods, overlap between detected significant crosstalks across all replicates.

## Sheet: A. DM_allcrosstalks
sample	ref	var1	var2	pval	odds_ratio	values	pval_corrected	canon_var1	canon_var2
SRR5398252	Homo_sapiens_tRNA-Met-CAT-4	20	26	1.4407e-29	1.84161	20 26 False True 19187 False 3655 True True 3577 False 370 dtype: int64	1.9251e-28	NA	NA
SRR5398252	Homo_sapiens_tRNA-Met-CAT-4	20	Charged	0.383122	1.09018	20 Charged False True 20866 True True 3669 False False 837 True False 135 dtype: int64	0.603719	NA	Charged
SRR5398252	Homo_sapiens_tRNA-Met-CAT-4	26	Charged	0.124195	0.879786	26 Charged True True 30534 False True 5074 True False 1197 False False 175 dtype: int64	0.271059	NA	Charged
SRR5398252	Homo_sapiens_tRNA-Ala-AGC-3	7	19	1	1.03874	7 19 False True 354 False 234 True True 22 False 14 dtype: int64	1	NA	NA
SRR5398252	Homo_sapiens_tRNA-Ala-AGC-3	7	25	0.494449	0.775439	7 25 False True 315 False 273 True False 19 True 17 dtype: int64	0.705924	NA	NA
SRR5398252	Homo_sapiens_tRNA-Ala-AGC-3	19	25	1.82131e-08	1.64057	19 25 True True 849 False 689 False False 458 True 344 dtype: int64	1.26492e-07	NA	NA
SRR5398252	Homo_sapiens_tRNA-Ala-AGC-3	19	36	0.28342	3.70026	19 36 True True 1432 False True 774 False 2 True False 1 dtype: int64	0.495592	NA	NA
SRR5398252	Homo_sapiens_tRNA-Ala-AGC-3	19	Charged	0.425143	1.17276	19 Charged True True 1069 False True 599 True False 70 False False 46 dtype: int64	0.64359	NA	Charged
SRR5398252	Homo_sapiens_tRNA-Ala-AGC-3	25	36	0.351969	2.77046	25 36 True True 2595 False True 1405 False 3 True False 2 dtype: int64	0.571254	NA	NA
SRR5398252	Homo_sapiens_tRNA-Ala-AGC-3	25	Charged	0.305959	0.853417	25 Charged True True 1911 False True 1176 True False 139 False False 73 dtype: int64	0.521071	NA	Charged
SRR5398252	Homo_sapiens_tRNA-Asn-GTT-7	21	27	0.319284	0.252033	21 27 False True 41 False 31 True False 3 True 1 dtype: int64	0.536351	NA	NA
SRR5398252	Homo_sapiens_tRNA-Asn-GTT-7	27	70	0.0254684	0.201581	27 70 False False 102 True False 46 False True 22 True True 2 dtype: int64	0.0757503	NA	NA
SRR5398252	Homo_sapiens_tRNA-Asn-GTT-7	27	71	0.000646422	0.0819672	27 71 False True 122 True True 40 False 8 False False 2 dtype: int64	0.00285371	NA	NA
SRR5398252	Homo_sapiens_tRNA-Asn-GTT-7	27	Charged	0.740346	0.758621	27 Charged False True 116 True True 44 False False 8 True False 4 dtype: int64	0.892212	NA	Charged
SRR5398252	Homo_sapiens_tRNA-Asn-GTT-7	66	70	6.11268e-06	0.0976168	66 70 False False 682 True 157 True False 89 True 2 dtype: int64	3.49119e-05	NA	NA
SRR5398252	Homo_sapiens_tRNA-Asn-GTT-7	66	74	0.0101506	0.127529	66 74 False False 769 True False 90 False True 67 True True 1 dtype: int64	0.0343667	NA	NA
SRR5398252	Homo_sapiens_tRNA-Asn-GTT-7	66	Charged	0.643856	0.866242	66 Charged False True 785 True True 85 False False 48 True False 6 dtype: int64	0.825384	NA	Charged
SRR5398252	Homo_sapiens_tRNA-Asn-GTT-7	67	71	0.0357116	6.4802	67 71 False True 783 True True 86 False False 59 True False 1 dtype: int64	0.100497	NA	NA
SRR5398252	Homo_sapiens_tRNA-Asn-GTT-7	67	Charged	0.469617	1.81679	67 Charged False True 786 True True 84 False False 51 True False 3 dtype: int64	0.68455	NA	Charged
SRR5398252	Homo_sapiens_tRNA-Asn-GTT-7	69	Charged	0.303536	1.59581	69 Charged False True 681 True True 189 False False 46 True False 8 dtype: int64	0.518248	NA	Charged
SRR5398252	Homo_sapiens_tRNA-Asn-GTT-7	70	71	0.000255233	13.1111	70 71 False True 711 True True 158 False False 59 True False 1 dtype: int64	0.00120001	NA	NA
SRR5398252	Homo_sapiens_tRNA-Asn-GTT-7	70	Charged	0.0409141	0.515702	70 Charged False True 726 True True 144 False False 39 True False 15 dtype: int64	0.112252	NA	Charged
SRR5398252	Homo_sapiens_tRNA-Asn-GTT-7	71	Charged	0.0775227	2.29587	71 Charged True True 817 False True 53 True False 47 False False 7 dtype: int64	0.188562	NA	Charged
SRR5398252	Homo_sapiens_tRNA-Cys-GCA-10	19	Charged	1	1.66667	19 Charged True True 10 False True 6 False 2 True False 2 dtype: int64	1	NA	Charged
SRR5398252	Homo_sapiens_tRNA-Gln-CTG-4	9	Charged	1	1.01506	9 Charged False True 1386 True True 449 False False 94 True False 30 dtype: int64	1	NA	Charged
SRR5398252	Homo_sapiens_tRNA-Ile-AAT-8	27	Charged	0.525803	1.13617	27 Charged True True 2838 False True 323 True False 232 False False 30 dtype: int64	0.732698	NA	Charged
SRR5398252	Homo_sapiens_tRNA-Leu-TAG-2	27	35	0.0182232	1.84504	27 35 True False 235 False False 121 True True 86 False True 24 dtype: int64	0.0571715	26	34
SRR5398252	Homo_sapiens_tRNA-Leu-TAG-2	27	38	0.00120564	0.489446	27 38 True False 214 True 81 False False 75 True 58 dtype: int64	0.00505717	26	37
SRR5398252	Homo_sapiens_tRNA-Leu-TAG-2	27	Charged	0.0262707	2.83394	27 Charged True True 211 False True 91 False 11 True False 9 dtype: int64	0.0776929	26	Charged
SRR5398252	Homo_sapiens_tRNA-Leu-TAG-2	35	38	1.46193e-09	0.0344848	35 38 False False 569 True 150 True False 110 True 1 dtype: int64	1.08253e-08	34	37
SRR5398252	Homo_sapiens_tRNA-Leu-TAG-2	35	Charged	0.415367	2.28645	35 Charged False True 583 True True 86 False False 31 True False 2 dtype: int64	0.634166	34	Charged
SRR5398252	Homo_sapiens_tRNA-Leu-TAG-2	38	Charged	0.00130846	0.325093	38 Charged False True 965 True True 122 False False 36 True False 14 dtype: int64	0.00544292	37	Charged
SRR5398252	Homo_sapiens_tRNA-Ala-TGC-5	19	23	0.000593915	1.88426	19 23 True False 639 False False 543 True True 102 False True 46 dtype: int64	0.00263668	20	24
SRR5398252	Homo_sapiens_tRNA-Ala-TGC-5	19	Charged	0.216278	1.47059	19 Charged True True 711 False True 556 False 23 True False 20 dtype: int64	0.407621	20	Charged
SRR5398252	Homo_sapiens_tRNA-Ala-TGC-5	23	Charged	0.653837	1.41112	23 Charged False True 2000 True True 159 False False 71 True False 4 dtype: int64	0.831551	24	Charged
SRR5398252	Homo_sapiens_tRNA-Ala-TGC-5	36	Charged	0.198326	5.35808	36 Charged True True 4474 False 167 False True 5 False 1 dtype: int64	0.382186	37	Charged
SRR5398252	Homo_sapiens_tRNA-Ala-AGC-15	26	37	1	1.19273	26 37 True True 1182 False True 991 False 3 True False 3 dtype: int64	1	NA	NA
SRR5398252	Homo_sapiens_tRNA-Ala-AGC-15	26	40	0.731551	1.0434	26 40 True False 980 False False 828 True True 205 False True 166 dtype: int64	0.885871	NA	NA
SRR5398252	Homo_sapiens_tRNA-Ala-AGC-15	26	Charged	0.115427	1.35511	26 Charged True True 1037 False True 884 False 67 True False 58 dtype: int64	0.256387	NA	Charged
SRR5398252	Homo_sapiens_tRNA-Ala-AGC-15	37	40	1	1.44194	37 40 True False 2437 True 502 False False 7 True 1 dtype: int64	1	NA	NA
SRR5398252	Homo_sapiens_tRNA-Ala-AGC-15	40	Charged	0.620572	1.1251	40 Charged False True 2179 True True 454 False False 162 True False 30 dtype: int64	0.806767	NA	Charged
SRR5398252	Homo_sapiens_tRNA-Ala-CGC-4	19	25	3.07598e-15	0.554891	19 25 True False 1545 False False 1534 True 637 True True 356 dtype: int64	2.8382e-14	20	26
SRR5398252	Homo_sapiens_tRNA-Ala-CGC-4	19	36	0.156036	2.63333	19 36 False True 2160 True True 1896 False False 9 True False 3 dtype: int64	0.321477	20	37
SRR5398252	Homo_sapiens_tRNA-Ala-CGC-4	19	45	0.28157	1.15157	19 45 False False 2021 True False 1755 False True 134 True True 134 dtype: int64	0.493377	20	46
SRR5398252	Homo_sapiens_tRNA-Ala-CGC-4	19	57	0.247609	1.23678	19 57 False False 2082 True False 1817 True 68 False True 63 dtype: int64	0.448772	20	58
SRR5398252	Homo_sapiens_tRNA-Ala-CGC-4	19	Charged	0.229488	0.811144	19 Charged False True 1958 True True 1705 False 73 False False 68 dtype: int64	0.424995	20	Charged
SRR5398252	Homo_sapiens_tRNA-Ala-CGC-4	25	36	0.0294293	3.87485	25 36 False True 4235 True True 3282 False False 15 True False 3 dtype: int64	0.085246	26	37
SRR5398252	Homo_sapiens_tRNA-Ala-CGC-4	25	45	5.2491e-16	0.412301	25 45 False False 3901 True False 3174 False True 313 True True 105 dtype: int64	4.96518e-15	26	46
SRR5398252	Homo_sapiens_tRNA-Ala-CGC-4	25	57	0.00166411	1.47577	25 57 False False 4069 True False 3115 True 148 False True 131 dtype: int64	0.00678273	26	58
SRR5398252	Homo_sapiens_tRNA-Ala-CGC-4	25	Charged	0.0191677	1.36748	25 Charged False True 3777 True True 3046 False False 156 True False 92 dtype: int64	0.0596036	26	Charged
SRR5398252	Homo_sapiens_tRNA-Ala-CGC-4	36	57	0.188667	0.372421	36 57 True False 8144 True 337 False False 18 True 2 dtype: int64	0.36941	37	58
SRR5398252	Homo_sapiens_tRNA-Ala-CGC-4	45	57	0.0232615	0.487736	45 57 False False 8322 True False 455 False True 375 True True 10 dtype: int64	0.0702986	46	58
SRR5398252	Homo_sapiens_tRNA-Ala-CGC-4	45	Charged	0.788883	0.947431	45 Charged False True 7961 True True 431 False False 280 True False 16 dtype: int64	0.927179	46	Charged
SRR5398252	Homo_sapiens_tRNA-Ala-CGC-4	57	Charged	0.222557	1.46152	57 Charged False True 9241 True True 521 False False 337 True False 13 dtype: int64	0.415853	58	Charged
SRR5398252	Homo_sapiens_tRNA-Arg-TCG-3	9	26	1.00494e-32	2.36808	9 26 True True 6412 False True 1876 True False 573 False False 397 dtype: int64	1.43642e-31	NA	NA
SRR5398252	Homo_sapiens_tRNA-Arg-TCG-3	9	37	8.10114e-07	0.522338	9 37 True False 751 True 316 False False 180 True 145 dtype: int64	5.04634e-06	NA	NA
SRR5398252	Homo_sapiens_tRNA-Arg-TCG-3	9	40	0.220709	1.43039	9 40 True False 980 False False 304 True True 83 False True 18 dtype: int64	0.413326	NA	NA
SRR5398252	Homo_sapiens_tRNA-Arg-TCG-3	9	42	0.00761745	2.09735	9 42 True False 956 False False 292 True True 103 False True 15 dtype: int64	0.0268306	NA	NA
SRR5398252	Homo_sapiens_tRNA-Arg-TCG-3	9	43	0.0210428	1.54636	9 43 True False 859 False False 267 True True 199 False True 40 dtype: int64	0.0644514	NA	NA
SRR5398252	Homo_sapiens_tRNA-Arg-TCG-3	9	45	0.249933	1.47917	9 45 True False 992 False False 284 True True 62 False True 12 dtype: int64	0.451862	NA	NA
SRR5398252	Homo_sapiens_tRNA-Arg-TCG-3	9	Charged	0.126072	1.90108	9 Charged True True 940 False True 259 True False 21 False False 11 dtype: int64	0.273892	NA	Charged
SRR5398252	Homo_sapiens_tRNA-Arg-TCG-3	26	37	0.020425	1.56016	26 37 True False 1279 True 753 False False 106 True 40 dtype: int64	0.0628633	NA	NA
SRR5398252	Homo_sapiens_tRNA-Arg-TCG-3	26	40	0.100137	0.625532	26 40 True False 1880 True 147 False False 128 True 16 dtype: int64	0.229777	NA	NA
SRR5398252	Homo_sapiens_tRNA-Arg-TCG-3	26	42	0.633748	0.872725	26 42 True False 1847 True 165 False False 127 True 13 dtype: int64	0.816525	NA	NA
SRR5398252	Homo_sapiens_tRNA-Arg-TCG-3	26	43	0.24701	0.778803	26 43 True False 1671 True 340 False False 111 True 29 dtype: int64	0.447955	NA	NA
SRR5398252	Homo_sapiens_tRNA-Arg-TCG-3	26	45	0.464916	1.49278	26 45 True False 1871 False False 133 True True 126 False True 6 dtype: int64	0.679967	NA	NA
SRR5398252	Homo_sapiens_tRNA-Arg-TCG-3	26	Charged	0.622268	0.633403	26 Charged True True 1809 False True 126 True False 68 False False 3 dtype: int64	0.807908	NA	Charged
SRR5398252	Homo_sapiens_tRNA-Arg-TCG-3	37	43	1.18726e-98	0.00541028	37 43 False False 1157 True False 1004 False True 426 True True 2 dtype: int64	3.0095e-97	NA	NA
SRR5398252	Homo_sapiens_tRNA-Arg-TCG-3	37	45	1.15106e-30	0.0273131	37 45 False False 1414 True False 1002 False True 155 True True 3 dtype: int64	1.57859e-29	NA	NA
SRR5398252	Homo_sapiens_tRNA-Arg-TCG-3	37	Charged	0.134743	0.705119	37 Charged False True 1437 True True 919 False False 43 True False 39 dtype: int64	0.287769	NA	Charged
SRR5398252	Homo_sapiens_tRNA-Arg-TCG-3	40	42	9.20407e-06	0.106488	40 42 False False 2183 True 205 True False 200 True 2 dtype: int64	5.16099e-05	NA	NA
SRR5398252	Homo_sapiens_tRNA-Arg-TCG-3	40	Charged	0.398732	0.751377	40 Charged False True 2179 True True 177 False False 74 True False 8 dtype: int64	0.618381	NA	Charged
SRR5398252	Homo_sapiens_tRNA-Arg-TCG-3	42	45	2.94528e-05	0.0683322	42 45 False False 2210 True False 206 False True 157 True True 1 dtype: int64	0.000156711	NA	NA
SRR5398252	Homo_sapiens_tRNA-Arg-TCG-3	42	Charged	0.012543	7.43188	42 Charged False True 2158 True True 198 False False 81 True False 1 dtype: int64	0.0413598	NA	Charged
SRR5398252	Homo_sapiens_tRNA-Arg-TCG-3	43	Charged	0.0492269	2.21088	43 Charged False True 1953 True True 403 False False 75 True False 7 dtype: int64	0.130782	NA	Charged
SRR5398252	Homo_sapiens_tRNA-Arg-TCG-3	45	Charged	0.235978	2.66184	45 Charged False True 2209 True True 147 False False 80 True False 2 dtype: int64	0.434112	NA	Charged
SRR5398252	Homo_sapiens_tRNA-Cys-GCA-14	19	57	0.0920993	1.36716	19 57 True False 1419 False False 900 True True 97 False True 45 dtype: int64	0.214941	NA	NA
SRR5398252	Homo_sapiens_tRNA-Cys-GCA-14	19	Charged	0.750777	1.06833	19 Charged True True 1192 False True 673 True False 63 False False 38 dtype: int64	0.900312	NA	Charged
SRR5398252	Homo_sapiens_tRNA-Cys-GCA-14	57	Charged	0.64686	0.905988	57 Charged False True 4292 True True 404 False False 231 True False 24 dtype: int64	0.827162	NA	Charged
SRR5398252	Homo_sapiens_tRNA-Val-AAC-2	34	Charged	0.554055	0.981577	34 Charged False True 178885 True True 23533 False False 8797 True False 1179 dtype: int64	0.756395	34	Charged
SRR5398252	Homo_sapiens_tRNA-Lys-TTT-3	17	Charged	0.346809	0.318182	17 Charged False True 88 True True 7 False False 4 True False 1 dtype: int64	0.565784	17	Charged
SRR5398252	Homo_sapiens_tRNA-Lys-TTT-3	19	37	0.31699	1.96078	19 37 False False 250 True 17 True False 15 True 2 dtype: int64	0.533745	19	37
SRR5398252	Homo_sapiens_tRNA-Lys-TTT-3	19	Charged	0.186586	0.332661	19 Charged False True 248 True True 15 False False 11 True False 2 dtype: int64	0.366884	19	Charged
SRR5398252	Homo_sapiens_tRNA-Lys-TTT-3	37	Charged	0.000443923	1.36392	37 Charged True True 8224 False True 5330 True False 293 False False 259 dtype: int64	0.00201304	37	Charged
SRR5398252	Homo_sapiens_tRNA-Gln-TTG-3	9	34	0.701291	1.02004	9 34 False False 2511 True 1953 True False 1326 True 1052 dtype: int64	0.865672	NA	NA
SRR5398252	Homo_sapiens_tRNA-Gln-TTG-3	9	Charged	0.62495	0.938856	9 Charged False True 4055 True True 2092 False False 202 True False 111 dtype: int64	0.809615	NA	Charged
SRR5398252	Homo_sapiens_tRNA-Gln-TTG-3	34	Charged	0.00388589	1.1217	34 Charged True True 67820 False True 14076 True False 3621 False False 843 dtype: int64	0.0146967	NA	Charged
SRR5398252	Homo_sapiens_tRNA-Ala-CGC-1	19	21	0.653049	0.454545	19 21 False False 40 True False 22 False True 4 True True 1 dtype: int64	0.831111	NA	NA
SRR5398252	Homo_sapiens_tRNA-Ala-CGC-1	19	23	0.247	0.24026	19 23 False False 37 True False 22 False True 7 True True 1 dtype: int64	0.447955	NA	NA
SRR5398252	Homo_sapiens_tRNA-Ala-CGC-1	19	25	0.204425	2.05357	19 25 False False 23 True 21 True True 15 False 8 dtype: int64	0.390889	NA	NA
SRR5398252	Homo_sapiens_tRNA-Ala-CGC-1	19	33	0.480873	1.64211	19 33 False False 39 True False 19 False True 5 True True 4 dtype: int64	0.69549	NA	NA
SRR5398252	Homo_sapiens_tRNA-Ala-CGC-1	19	42	0.167281	2.75294	19 42 False False 39 True False 17 True 6 False True 5 dtype: int64	0.338543	NA	NA
SRR5398252	Homo_sapiens_tRNA-Ala-CGC-1	19	45	0.123994	2.74286	19 45 False False 36 True False 15 True 8 False True 7 dtype: int64	0.270811	NA	NA
SRR5398252	Homo_sapiens_tRNA-Ala-CGC-1	19	50	1	0.560606	19 50 False False 37 True False 22 False True 3 True True 1 dtype: int64	1	NA	NA
SRR5398252	Homo_sapiens_tRNA-Ala-CGC-1	19	Charged	1	0.733333	19 Charged False True 30 True True 22 False False 1 True False 1 dtype: int64	1	NA	Charged
SRR5398252	Homo_sapiens_tRNA-Ala-CGC-1	21	42	1	1.3	21 42 False False 52 True 10 True False 4 True 1 dtype: int64	1	NA	NA
SRR5398252	Homo_sapiens_tRNA-Ala-CGC-1	21	45	0.317712	2.46154	21 45 False False 48 True 13 True False 3 True 2 dtype: int64	0.534694	NA	NA
SRR5398252	Homo_sapiens_tRNA-Ala-CGC-1	21	Charged	0.178197	0.0833333	21 Charged False True 48 True True 4 False False 1 True False 1 dtype: int64	0.35503	NA	Charged
SRR5398252	Homo_sapiens_tRNA-Ala-CGC-1	23	25	0.0600384	7.24138	23 25 False False 30 True 29 True True 7 False 1 dtype: int64	0.153946	NA	NA
SRR5398252	Homo_sapiens_tRNA-Ala-CGC-1	23	33	0.291228	2.47619	23 33 False False 52 True 7 True False 6 True 2 dtype: int64	0.504488	NA	NA
SRR5398252	Homo_sapiens_tRNA-Ala-CGC-1	23	42	0.117291	3.825	23 42 False False 51 True 8 True False 5 True 3 dtype: int64	0.259868	NA	NA
SRR5398252	Homo_sapiens_tRNA-Ala-CGC-1	23	45	0.670764	0.44898	23 45 False False 44 True 14 True False 7 True 1 dtype: int64	0.844596	NA	NA
SRR5398252	Homo_sapiens_tRNA-Ala-CGC-1	23	57	0.354179	3.57143	23 57 False False 50 True False 7 False True 2 True True 1 dtype: int64	0.574014	NA	NA
SRR5398252	Homo_sapiens_tRNA-Ala-CGC-1	25	33	0.160782	3.5	25 33 False False 29 True False 29 True 7 False True 2 dtype: int64	0.329002	NA	NA
SRR5398252	Homo_sapiens_tRNA-Ala-CGC-1	25	42	0.00790774	11.5385	25 42 False False 30 True False 26 True 10 False True 1 dtype: int64	0.0277304	NA	NA
SRR5398252	Homo_sapiens_tRNA-Ala-CGC-1	25	45	0.770449	1.33333	25 45 True False 27 False False 24 True True 9 False True 6 dtype: int64	0.913032	NA	NA
SRR5398252	Homo_sapiens_tRNA-Ala-CGC-1	25	50	0.628768	2.36364	25 50 True False 33 False False 26 True True 3 False True 1 dtype: int64	0.812894	NA	NA
SRR5398252	Homo_sapiens_tRNA-Ala-CGC-1	33	42	0.00428021	10.8333	33 42 False False 52 True 6 True True 5 False 4 dtype: int64	0.016049	NA	NA
SRR5398252	Homo_sapiens_tRNA-Ala-CGC-1	33	45	1	0.967033	33 45 False False 44 True 13 True False 7 True 2 dtype: int64	1	NA	NA
SRR5398252	Homo_sapiens_tRNA-Ala-CGC-1	42	57	0.590957	2.18182	42 57 False False 48 True False 11 False True 4 True True 2 dtype: int64	0.784399	NA	NA
SRR5398252	Homo_sapiens_tRNA-Ala-CGC-1	45	57	1	0.586667	45 57 False False 44 True False 15 False True 5 True True 1 dtype: int64	1	NA	NA
SRR5398252	Homo_sapiens_tRNA-Thr-TGT-1	9	21	0.568794	0.886535	9 21 False False 412 True 281 True False 86 True 52 dtype: int64	0.767082	9	20a
SRR5398252	Homo_sapiens_tRNA-Thr-TGT-1	9	27	7.09846e-17	8.99459	9 27 False True 407 False 286 True True 128 False 10 dtype: int64	6.95762e-16	9	26
SRR5398252	Homo_sapiens_tRNA-Thr-TGT-1	9	59	4.15094e-07	6.18939	9 59 False False 645 True False 110 True 19 False True 18 dtype: int64	2.63542e-06	9	58
SRR5398252	Homo_sapiens_tRNA-Thr-TGT-1	9	Charged	0.204592	0.697988	9 Charged False True 484 False 105 True True 74 False 23 dtype: int64	0.390986	9	Charged
SRR5398252	Homo_sapiens_tRNA-Thr-TGT-1	21	27	0.261722	0.970534	21 27 True True 16026 False True 7797 True False 6112 False False 2886 dtype: int64	0.468547	20a	26
SRR5398252	Homo_sapiens_tRNA-Thr-TGT-1	21	59	0.0775867	0.929658	21 59 True False 19765 False False 9480 True True 1915 False True 988 dtype: int64	0.188616	20a	58
SRR5398252	Homo_sapiens_tRNA-Thr-TGT-1	21	Charged	0.490564	1.02071	21 Charged True True 15503 False True 7451 True False 4613 False False 2263 dtype: int64	0.702723	20a	Charged
SRR5398252	Homo_sapiens_tRNA-Thr-TGT-1	27	59	0	7.28807	27 59 True False 35192 False False 16463 True True 4814 False True 309 dtype: int64	0	26	58
SRR5398252	Homo_sapiens_tRNA-Thr-TGT-1	27	Charged	1.19468e-11	1.16198	27 Charged True True 28894 False True 11869 True False 8464 False False 4040 dtype: int64	9.67173e-11	26	Charged
SRR5398252	Homo_sapiens_tRNA-Thr-TGT-1	59	Charged	0.181241	0.958924	59 Charged False True 45255 False 13745 True True 4739 False 1501 dtype: int64	0.359665	58	Charged
SRR5398252	Homo_sapiens_tRNA-Cys-GCA-11	17	19	1	0.555556	17 19 False True 9 True True 5 False False 1 True False 1 dtype: int64	1	NA	NA
SRR5398252	Homo_sapiens_tRNA-Ser-TGA-1	26	32	0.0719699	0.738999	26 32 True False 2977 False False 625 True True 176 False True 50 dtype: int64	0.17735	NA	NA
SRR5398252	Homo_sapiens_tRNA-Ser-TGA-1	26	Charged	0.571531	0.930144	26 Charged True True 1621 False 696 False True 318 False 127 dtype: int64	0.769775	NA	Charged
SRR5398252	Homo_sapiens_tRNA-Ser-TGA-1	32	Charged	0.0204194	0.788647	32 Charged False True 3034 False 1234 True True 318 False 164 dtype: int64	0.0628605	NA	Charged
SRR5398252	Homo_sapiens_tRNA-His-GTG-2	58	Charged	1	1.02564	58 Charged False True 3950 True True 400 False False 395 True False 39 dtype: int64	1	58	Charged
SRR5398252	Homo_sapiens_tRNA-Ser-GCT-3	26	Charged	0.310571	1.04344	26 Charged True True 4119 False True 3091 True False 1991 False False 1559 dtype: int64	0.526078	26	Charged
SRR5398252	Homo_sapiens_tRNA-Gln-CTG-9	41	68	1.33317e-07	0.00588235	41 68 True False 34 False True 10 False 2 True True 1 dtype: int64	8.77287e-07	NA	NA
SRR5398252	Homo_sapiens_tRNA-Gln-CTG-9	43	Charged	0.298784	0.176471	43 Charged False True 51 True True 9 False False 1 True False 1 dtype: int64	0.512884	NA	Charged
SRR5398252	Homo_sapiens_tRNA-Leu-TAA-4	26	Charged	0.0374092	0.643386	26 Charged False True 105 True False 99 True 88 False False 76 dtype: int64	0.104193	NA	Charged
SRR5398252	Homo_sapiens_tRNA-Ser-TGA-2	26	32	3.84751e-06	3.19594	26 32 True False 9074 True 725 False False 480 True 12 dtype: int64	2.2285e-05	NA	NA
SRR5398252	Homo_sapiens_tRNA-Ser-TGA-2	26	Charged	4.89317e-07	1.75935	26 Charged True True 4506 False 1924 False True 205 False 154 dtype: int64	3.09216e-06	NA	Charged
SRR5398252	Homo_sapiens_tRNA-Ser-TGA-2	32	Charged	9.76257e-06	1.42448	32 Charged False True 5852 False 2602 True True 692 False 216 dtype: int64	5.46058e-05	NA	Charged
SRR5398252	Homo_sapiens_tRNA-Ile-AAT-5	27	Charged	0.113119	0.837032	27 Charged True True 29469 False 2050 False True 1580 False 92 dtype: int64	0.252337	NA	Charged
SRR5398252	Homo_sapiens_tRNA-Arg-CCT-3	9	Charged	0.143834	2.36111	9 Charged False True 1215 True True 425 False False 27 True False 4 dtype: int64	0.302086	NA	Charged
SRR5398252	Homo_sapiens_tRNA-Arg-TCG-5	7	9	0.112339	0.4	7 9 False True 110 False 88 True False 10 True 5 dtype: int64	0.251177	7	9
SRR5398252	Homo_sapiens_tRNA-Arg-TCG-5	7	26	0.561121	0.744681	7 26 False True 188 True True 14 False False 10 True False 1 dtype: int64	0.761285	7	26
SRR5398252	Homo_sapiens_tRNA-Arg-TCG-5	7	37	0.200102	0.223214	7 37 False False 150 True 48 True False 14 True 1 dtype: int64	0.384578	7	37
SRR5398252	Homo_sapiens_tRNA-Arg-TCG-5	9	26	0.803091	1.21739	9 26 False True 253 True True 110 False False 14 True False 5 dtype: int64	0.937367	9	26
SRR5398252	Homo_sapiens_tRNA-Arg-TCG-5	9	37	4.97442e-11	0.15851	9 37 False False 148 True 119 True False 102 True 13 dtype: int64	3.91703e-10	9	37
SRR5398252	Homo_sapiens_tRNA-Arg-TCG-5	9	Charged	0.75851	0.859375	9 Charged False True 256 True True 110 False False 8 True False 4 dtype: int64	0.906035	9	Charged
SRR5398252	Homo_sapiens_tRNA-Arg-TCG-5	26	37	0.500137	1.22332	26 37 True False 909 True 556 False False 40 True 20 dtype: int64	0.710648	26	37
SRR5398252	Homo_sapiens_tRNA-Arg-TCG-5	26	Charged	0.424966	1.72583	26 Charged True True 1410 False True 57 True False 43 False False 3 dtype: int64	0.643438	26	Charged
SRR5398252	Homo_sapiens_tRNA-Arg-TCG-5	37	Charged	0.429614	1.26417	37 Charged False True 1158 True True 910 False False 37 True False 23 dtype: int64	0.647939	37	Charged
SRR5398252	Homo_sapiens_mito_tRNA-Thr-TGT-1	30	Charged	0.52164	1.10609	30 Charged False True 3593 False 888 True True 273 False 61 dtype: int64	0.730179	32	Charged
SRR5398252	Homo_sapiens_tRNA-Cys-GCA-17	7	19	1	1.1	7 19 False True 40 False 33 True True 4 False 3 dtype: int64	1	NA	NA
SRR5398252	Homo_sapiens_tRNA-Ala-AGC-8	26	37	0.450872	0.611672	26 37 False True 9215 True True 7247 False 9 False False 7 dtype: int64	0.667787	26	37
SRR5398252	Homo_sapiens_tRNA-Ala-AGC-8	26	Charged	0.752573	1.02368	26 Charged False True 8613 True True 6796 False False 493 True False 380 dtype: int64	0.90125	26	Charged
SRR5398252	Homo_sapiens_tRNA-Gly-TCC-2	6	57	0.402806	0.957833	6 57 False False 20132 True 5097 True False 2301 True 558 dtype: int64	0.622063	6	58
SRR5398252	Homo_sapiens_tRNA-Gly-TCC-2	6	Charged	1.01864e-12	0.450801	6 Charged False True 22576 True True 2598 False False 474 True False 121 dtype: int64	8.67193e-12	6	Charged
SRR5398252	Homo_sapiens_tRNA-Gly-TCC-2	57	Charged	0.00100738	0.852377	57 Charged False True 63553 True True 13860 False False 2220 True False 568 dtype: int64	0.00428935	58	Charged
SRR5398252	Homo_sapiens_tRNA-Thr-AGT-1	27	59	2.35099e-307	4.01788	27 59 True False 91571 False False 32178 True True 6403 False True 560 dtype: int64	1.06077e-305	NA	NA
SRR5398252	Homo_sapiens_tRNA-Thr-AGT-1	27	Charged	0.00659136	1.04178	27 Charged True True 73173 False True 24233 True False 22863 False False 7888 dtype: int64	0.0236409	NA	Charged
SRR5398252	Homo_sapiens_tRNA-Thr-AGT-1	59	Charged	4.35486e-18	0.806257	59 Charged False True 124734 False 37432 True True 6534 False 2432 dtype: int64	4.39905e-17	NA	Charged
SRR5398252	Homo_sapiens_tRNA-Cys-GCA-6	19	62	3.9694e-50	0.364158	19 62 True False 1461 True 1010 False True 934 False 492 dtype: int64	7.14493e-49	NA	NA
SRR5398252	Homo_sapiens_tRNA-Cys-GCA-6	19	Charged	0.812298	1.04596	19 Charged True True 2293 False True 1331 True False 112 False False 68 dtype: int64	0.943718	NA	Charged
SRR5398252	Homo_sapiens_tRNA-Cys-GCA-6	62	Charged	0.0222106	1.32585	62 Charged False True 3640 True True 2092 False False 233 True False 101 dtype: int64	0.067545	NA	Charged
SRR5398252	Homo_sapiens_mito_tRNA-Leu-TAG-1	43	Charged	0.519756	1.08273	43 Charged True True 77770 False 13347 False True 409 False 76 dtype: int64	0.728925	44	Charged
SRR5398252	Homo_sapiens_tRNA-Leu-AAG-4	27	38	1	1.18681	27 38 True False 91 False False 27 True True 4 False True 1 dtype: int64	1	NA	NA
SRR5398252	Homo_sapiens_tRNA-Leu-AAG-4	27	67	0.477512	1.53234	27 67 True False 67 True 28 False False 22 True 6 dtype: int64	0.692246	NA	NA
SRR5398252	Homo_sapiens_tRNA-Leu-AAG-4	27	Charged	0.124727	7.44	27 Charged True True 93 False True 25 False 2 True False 1 dtype: int64	0.271957	NA	Charged
SRR5398252	Homo_sapiens_tRNA-Leu-AAG-4	38	67	0.239185	2.4878	38 67 False False 102 True 41 True False 4 True 4 dtype: int64	0.437669	NA	NA
SRR5398252	Homo_sapiens_tRNA-Leu-AAG-4	38	Charged	0.24557	0.205882	38 Charged False True 136 True True 7 False False 4 True False 1 dtype: int64	0.44582	NA	Charged
SRR5398252	Homo_sapiens_tRNA-Leu-AAG-4	67	Charged	0.40763	0.532348	67 Charged False True 541 True True 48 False False 18 True False 3 dtype: int64	0.626582	NA	Charged
SRR5398252	Homo_sapiens_tRNA-Asn-GTT-5	9	21	0.651864	1.15954	9 21 True False 57 True 47 False False 45 True 32 dtype: int64	0.830104	NA	NA
SRR5398252	Homo_sapiens_tRNA-Asn-GTT-5	9	Charged	1	0.876623	9 Charged True True 81 False True 66 True False 7 False False 5 dtype: int64	1	NA	Charged
SRR5398252	Homo_sapiens_tRNA-Asn-GTT-5	21	Charged	0.373336	1.2738	21 Charged True True 466 False True 439 False 36 True False 30 dtype: int64	0.594317	NA	Charged
SRR5398252	Homo_sapiens_tRNA-Ala-AGC-24	26	37	0.429237	0.322691	26 37 False True 877 True True 283 False False 1 True False 1 dtype: int64	0.647515	NA	NA
SRR5398252	Homo_sapiens_tRNA-Ala-AGC-24	26	Charged	0.293397	0.740826	26 Charged False True 819 True True 262 False False 44 True False 19 dtype: int64	0.506818	NA	Charged
SRR5398252	Homo_sapiens_tRNA-Leu-CAA-3	27	38	9.55408e-12	2.03265	27 38 True False 16680 True 5045 False False 625 True 93 dtype: int64	7.76721e-11	26	37
SRR5398252	Homo_sapiens_tRNA-Leu-CAA-3	27	69	3.21266e-05	2.49897	27 69 True False 20286 True 1240 False False 695 True 17 dtype: int64	0.000169869	26	58
SRR5398252	Homo_sapiens_tRNA-Leu-CAA-3	27	Charged	0.357047	1.14025	27 Charged True True 19407 False 1462 False True 617 False 53 dtype: int64	0.577072	26	Charged
SRR5398252	Homo_sapiens_tRNA-Leu-CAA-3	38	69	1.59195e-24	1.66242	38 69 False False 18824 True False 7999 False True 1090 True True 770 dtype: int64	1.90696e-23	37	58
SRR5398252	Homo_sapiens_tRNA-Leu-CAA-3	38	Charged	0.542092	0.969636	38 Charged False True 17946 True True 7871 False False 1353 True False 612 dtype: int64	0.747074	37	Charged
SRR5398252	Homo_sapiens_tRNA-Leu-CAA-3	69	Charged	0.0117072	0.812065	69 Charged False True 27404 False 2062 True True 1975 False 183 dtype: int64	0.0388881	58	Charged
SRR5398252	Homo_sapiens_tRNA-Ser-GCT-1	26	44	0.0143476	1.93487	26 44 True False 417 False False 146 True True 105 False True 19 dtype: int64	0.0464948	NA	NA
SRR5398252	Homo_sapiens_tRNA-Ser-GCT-1	26	45	0.586413	0.882057	26 45 True False 413 False False 127 True True 109 False True 38 dtype: int64	0.781416	NA	NA
SRR5398252	Homo_sapiens_tRNA-Ser-GCT-1	26	53	0.770366	0.922886	26 53 True False 469 False False 147 True True 53 False True 18 dtype: int64	0.913032	NA	NA
SRR5398252	Homo_sapiens_tRNA-Ser-GCT-1	26	Charged	0.101077	1.3697	26 Charged True True 339 False 165 False True 93 False 62 dtype: int64	0.231501	NA	Charged
SRR5398252	Homo_sapiens_tRNA-Ser-GCT-1	44	45	1.02949e-23	0.0250759	44 45 False False 710 True False 242 False True 234 True True 2 dtype: int64	1.21918e-22	NA	NA
SRR5398252	Homo_sapiens_tRNA-Ser-GCT-1	44	Charged	0.119043	0.785256	44 Charged False True 624 False 290 True True 147 False 87 dtype: int64	0.262908	NA	Charged
SRR5398252	Homo_sapiens_tRNA-Ser-GCT-1	45	53	1.43725e-08	0.0397304	45 53 False False 943 True False 235 False True 101 True True 1 dtype: int64	1.00333e-07	NA	NA
SRR5398252	Homo_sapiens_tRNA-Ser-GCT-1	45	Charged	0.275663	0.838963	45 Charged False True 683 False 328 True True 145 False 83 dtype: int64	0.486047	NA	Charged
SRR5398252	Homo_sapiens_tRNA-Ser-GCT-1	53	Charged	0.144893	0.718319	53 Charged False True 1111 False 514 True True 59 False 38 dtype: int64	0.303602	NA	Charged
SRR5398252	Homo_sapiens_mito_tRNA-Ser-TGA-1	34	Charged	0.681949	1.01587	34 Charged True True 17829 False True 11969 True False 1981 False False 1351 dtype: int64	0.852657	37	Charged
SRR5398252	Homo_sapiens_tRNA-Met-CAT-1	26	Charged	0.0407093	1.32061	26 Charged True True 6493 False True 886 True False 394 False False 71 dtype: int64	0.111823	26	Charged
SRR5398252	Homo_sapiens_tRNA-Gly-CCC-2	12	56	0.0728101	0.879861	12 56 False False 15078 True False 4436 False True 1016 True True 263 dtype: int64	0.179095	12	58
SRR5398252	Homo_sapiens_tRNA-Gly-CCC-2	12	Charged	0.762279	0.965793	12 Charged False True 15042 True True 4549 False False 297 True False 93 dtype: int64	0.908141	12	Charged
SRR5398252	Homo_sapiens_tRNA-Gly-CCC-2	56	Charged	0.0803136	1.3345	56 Charged False True 42899 True True 2777 False False 804 True False 39 dtype: int64	0.193956	58	Charged
SRR5398252	Homo_sapiens_mito_tRNA-Ile-GAT-1	22	Charged	2.53956e-67	0.61216	22 Charged False True 128519 True True 52154 False False 3373 True False 2236 dtype: int64	5.36278e-66	26	Charged
SRR5398252	Homo_sapiens_tRX-Ala-AGC-5	43	Charged	0.562378	0.328571	43 Charged False True 35 True True 23 False 2 False False 1 dtype: int64	0.762384	NA	Charged
SRR5398252	Homo_sapiens_tRNA-Ser-GCT-4	26	32	0.0402608	0.494299	26 32 True False 877 False False 289 True True 24 False True 16 dtype: int64	0.110789	NA	NA
SRR5398252	Homo_sapiens_tRNA-Ser-GCT-4	26	44	0.81506	1.04575	26 44 True False 687 False False 235 True True 214 False True 70 dtype: int64	0.945629	NA	NA
SRR5398252	Homo_sapiens_tRNA-Ser-GCT-4	26	45	3.41306e-05	2.23438	26 45 True False 714 False False 273 True True 187 False True 32 dtype: int64	0.000179903	NA	NA
SRR5398252	Homo_sapiens_tRNA-Ser-GCT-4	26	49	0.314107	0.744285	26 49 True False 854 False False 284 True True 47 False True 21 dtype: int64	0.530011	NA	NA
SRR5398252	Homo_sapiens_tRNA-Ser-GCT-4	26	51	0.395245	1.35902	26 51 True False 760 False False 241 True True 60 False True 14 dtype: int64	0.615017	NA	NA
SRR5398252	Homo_sapiens_tRNA-Ser-GCT-4	26	53	0.0605634	0.638563	26 53 True False 748 False False 221 True True 67 False True 31 dtype: int64	0.155057	NA	NA
SRR5398252	Homo_sapiens_tRNA-Ser-GCT-4	26	Charged	0.192809	0.727121	26 Charged True True 366 False 166 False True 94 False 31 dtype: int64	0.37498	NA	Charged
SRR5398252	Homo_sapiens_tRNA-Ser-GCT-4	32	44	0.0476033	1.76493	32 44 False False 903 True 268 True False 42 True 22 dtype: int64	0.127293	NA	NA
SRR5398252	Homo_sapiens_tRNA-Ser-GCT-4	32	45	1	0.922861	32 45 False False 956 True 215 True False 53 True 11 dtype: int64	1	NA	NA
SRR5398252	Homo_sapiens_tRNA-Ser-GCT-4	32	49	0.270548	1.67799	32 49 False False 1103 True 68 True False 58 True 6 dtype: int64	0.479754	NA	NA
SRR5398252	Homo_sapiens_tRNA-Ser-GCT-4	32	51	0.302589	1.51956	32 51 False False 971 True 71 True False 54 True 6 dtype: int64	0.517302	NA	NA
SRR5398252	Homo_sapiens_tRNA-Ser-GCT-4	32	53	1	0.898565	32 53 False False 939 True 95 True False 55 True 5 dtype: int64	1	NA	NA
SRR5398252	Homo_sapiens_tRNA-Ser-GCT-4	32	Charged	0.402143	0.758909	32 Charged False True 449 False 188 True True 29 False 16 dtype: int64	0.621464	NA	Charged
SRR5398252	Homo_sapiens_tRNA-Ser-GCT-4	44	45	3.44474e-28	0.0110405	44 45 False False 730 True False 290 False True 228 True True 1 dtype: int64	4.47486e-27	NA	NA
SRR5398252	Homo_sapiens_tRNA-Ser-GCT-4	44	49	5.14421e-08	0.0411929	44 49 False False 884 True False 290 False True 74 True True 1 dtype: int64	3.47639e-07	NA	NA
SRR5398252	Homo_sapiens_tRNA-Ser-GCT-4	44	53	4.46911e-13	0.0247241	44 53 False False 717 True False 290 False True 100 True True 1 dtype: int64	3.86049e-12	NA	NA
SRR5398252	Homo_sapiens_tRNA-Ser-GCT-4	44	Charged	0.713949	1.08268	44 Charged False True 345 False 151 True True 141 False 57 dtype: int64	0.873623	NA	Charged
SRR5398252	Homo_sapiens_tRNA-Ser-GCT-4	45	49	0.00515974	0.305804	45 49 False False 959 True False 224 False True 70 True True 5 dtype: int64	0.0190047	NA	NA
SRR5398252	Homo_sapiens_tRNA-Ser-GCT-4	45	51	2.98321e-07	0.0459964	45 51 False False 818 True False 228 False True 78 True True 1 dtype: int64	1.91469e-06	NA	NA
SRR5398252	Homo_sapiens_tRNA-Ser-GCT-4	45	Charged	0.384735	1.19265	45 Charged False True 372 False 165 True True 121 False 45 dtype: int64	0.605625	NA	Charged
SRR5398252	Homo_sapiens_tRNA-Ser-GCT-4	49	Charged	0.853539	1.12199	49 Charged False True 482 False 208 True True 26 False 10 dtype: int64	0.97391	NA	Charged
SRR5398252	Homo_sapiens_tRNA-Ser-GCT-4	51	Charged	0.346293	0.731302	51 Charged False True 475 False 200 True True 33 False 19 dtype: int64	0.565363	NA	Charged
SRR5398252	Homo_sapiens_tRNA-Ser-GCT-4	53	Charged	0.687179	1.13465	53 Charged False True 456 False 199 True True 52 False 20 dtype: int64	0.856112	NA	Charged
SRR5398252	Homo_sapiens_tRNA-Asn-GTT-13	42	Charged	1	1.23529	42 Charged True True 21 False True 17 False 1 True False 1 dtype: int64	1	NA	Charged
SRR5398252	Homo_sapiens_tRNA-Phe-GAA-2	17	26	0.00058591	0.141414	17 26 False True 99 False 42 True False 12 True 4 dtype: int64	0.0026037	NA	NA
SRR5398252	Homo_sapiens_tRNA-Phe-GAA-2	17	Charged	0.0838207	0.177778	17 Charged False True 18 False 8 True False 5 True 2 dtype: int64	0.200553	NA	Charged
SRR5398252	Homo_sapiens_tRNA-Phe-GAA-2	26	37	0.436938	0.643678	26 37 True False 58 False False 42 True 9 True True 8 dtype: int64	0.654597	NA	NA
SRR5398252	Homo_sapiens_tRNA-Phe-GAA-2	26	40	0.245116	0.321569	26 40 True False 51 False False 41 True 5 True True 2 dtype: int64	0.445414	NA	NA
SRR5398252	Homo_sapiens_tRNA-Phe-GAA-2	26	41	0.304872	0.430233	26 41 True False 43 False False 37 True 6 True True 3 dtype: int64	0.519807	NA	NA
SRR5398252	Homo_sapiens_tRNA-Phe-GAA-2	26	42	0.473901	1.51748	26 42 False False 31 True False 26 True 14 False True 11 dtype: int64	0.688867	NA	NA
SRR5398252	Homo_sapiens_tRNA-Phe-GAA-2	26	44	0.557252	1.57143	26 44 False False 33 True False 28 True 8 False True 6 dtype: int64	0.758468	NA	NA
SRR5398252	Homo_sapiens_tRNA-Phe-GAA-2	26	46	0.357036	1.96078	26 46 False False 25 True False 17 True 8 False True 6 dtype: int64	0.577072	NA	NA
SRR5398252	Homo_sapiens_tRNA-Phe-GAA-2	26	Charged	0.325053	2.39062	26 Charged True True 17 False True 16 False 9 True False 4 dtype: int64	0.543008	NA	Charged
SRR5398252	Homo_sapiens_tRNA-Phe-GAA-2	37	41	2.32894e-06	56.7	37 41 False False 81 True True 7 False 5 False True 2 dtype: int64	1.38084e-05	NA	NA
SRR5398252	Homo_sapiens_tRNA-Phe-GAA-2	37	42	0.100462	0.185455	37 42 False False 51 True 25 True False 11 True 1 dtype: int64	0.230434	NA	NA
SRR5398252	Homo_sapiens_tRNA-Phe-GAA-2	37	44	0.68677	1.58333	37 44 False False 57 True 12 True False 9 True 3 dtype: int64	0.855918	NA	NA
SRR5398252	Homo_sapiens_tRNA-Phe-GAA-2	37	46	1	1.05556	37 46 False False 38 True 12 True False 9 True 3 dtype: int64	1	NA	NA
SRR5398252	Homo_sapiens_tRNA-Phe-GAA-2	37	Charged	0.25306	0.366667	37 Charged False True 30 False 11 True False 5 True 5 dtype: int64	0.456297	NA	Charged
SRR5398252	Homo_sapiens_tRNA-Phe-GAA-2	40	Charged	0.069063	0.181818	40 Charged False True 33 False 12 True False 4 True 2 dtype: int64	0.171782	NA	Charged
SRR5398252	Homo_sapiens_tRNA-Phe-GAA-2	41	Charged	0.239646	0.387097	41 Charged False True 31 False 12 True False 4 True 4 dtype: int64	0.438129	NA	Charged
SRR5398252	Homo_sapiens_tRNA-Phe-GAA-2	42	Charged	0.0289767	0.0882353	42 Charged False True 34 False 12 True False 4 True 1 dtype: int64	0.0841331	NA	Charged
SRR5398252	Homo_sapiens_tRNA-Phe-GAA-3	26	37	3.54644e-05	1.3392	26 37 True False 4700 False False 2475 True True 796 False True 313 dtype: int64	0.000186643	NA	NA
SRR5398252	Homo_sapiens_tRNA-Phe-GAA-3	26	Charged	1.81681e-13	1.58422	26 Charged True True 4453 False True 2081 True False 751 False False 556 dtype: int64	1.59173e-12	NA	Charged
SRR5398252	Homo_sapiens_tRNA-Phe-GAA-3	37	Charged	1.69664e-06	1.5212	37 Charged False True 5990 False 1253 True True 1149 False 158 dtype: int64	1.01934e-05	NA	Charged
SRR5398252	Homo_sapiens_tRNA-Ala-AGC-19	26	43	0.659137	0.43	26 43 False False 43 True False 20 False True 5 True True 1 dtype: int64	0.835553	NA	NA
SRR5398252	Homo_sapiens_tRNA-Ala-AGC-19	34	37	0.000114684	0.0179104	34 37 False True 67 False 6 True False 5 True 1 dtype: int64	0.00056532	NA	NA
SRR5398252	Homo_sapiens_tRNA-Ala-AGC-19	37	74	8.18302e-06	0.00615385	37 74 True False 65 False True 5 True True 2 False False 1 dtype: int64	4.61908e-05	NA	NA
SRR5398252	Homo_sapiens_tRNA-Ala-AGC-19	37	Charged	2.15473e-05	106.667	37 Charged True True 64 False False 5 True False 3 False True 1 dtype: int64	0.000116665	NA	Charged
SRR5398252	Homo_sapiens_tRNA-Ala-AGC-11	26	37	0.0179845	2.27945	26 37 False True 10420 True True 8709 False False 30 True False 11 dtype: int64	0.0565085	26	37
SRR5398252	Homo_sapiens_tRNA-Ala-AGC-11	26	Charged	0.0371048	1.13718	26 Charged False True 8860 True True 6001 False False 774 True False 461 dtype: int64	0.103578	26	Charged
SRR5398252	Homo_sapiens_tRNA-Ala-AGC-11	37	Charged	0.0278988	4.10829	37 Charged True True 18475 False 1499 False True 12 False 4 dtype: int64	0.0815986	37	Charged
SRR5398252	Homo_sapiens_tRNA-Lys-TTT-5	58	Charged	0.187812	1.79186	58 Charged False True 4167 True True 350 False False 128 True False 6 dtype: int64	0.368383	NA	Charged
SRR5398252	Homo_sapiens_mito_tRNA-Tyr-GTA-1	9	25	0.752023	0.706612	9 25 False False 57 True 22 True False 11 True 3 dtype: int64	0.900775	9	29
SRR5398252	Homo_sapiens_mito_tRNA-Tyr-GTA-1	9	26	0.43669	1.68595	9 26 False False 68 True 11 True False 11 True 3 dtype: int64	0.654528	9	30
SRR5398252	Homo_sapiens_mito_tRNA-Tyr-GTA-1	9	33	0.726253	1.18831	9 33 False False 61 True 14 True False 11 True 3 dtype: int64	0.882076	9	37
SRR5398252	Homo_sapiens_mito_tRNA-Tyr-GTA-1	9	Charged	0.684009	2.6	9 Charged False True 60 False 13 True True 12 False 1 dtype: int64	0.853674	9	Charged
SRR5398252	Homo_sapiens_mito_tRNA-Tyr-GTA-1	25	33	0.264972	0.40724	25 33 False False 60 True False 26 False True 17 True True 3 dtype: int64	0.473353	29	37
SRR5398252	Homo_sapiens_mito_tRNA-Tyr-GTA-1	25	Charged	0.754655	1.6129	25 Charged False True 62 True True 25 False False 12 True False 3 dtype: int64	0.902865	29	Charged
SRR5398252	Homo_sapiens_mito_tRNA-Tyr-GTA-1	26	33	0.522023	0.5	26 33 False False 85 True 20 True False 17 True 2 dtype: int64	0.730346	30	37
SRR5398252	Homo_sapiens_mito_tRNA-Tyr-GTA-1	26	Charged	1	1.25568	26 Charged False True 88 True True 17 False False 13 True False 2 dtype: int64	1	30	Charged
SRR5398252	Homo_sapiens_mito_tRNA-Tyr-GTA-1	33	Charged	9.56748e-05	1.49388	33 Charged True True 1918 False True 1082 True False 248 False False 209 dtype: int64	0.000476473	37	Charged
SRR5398252	Homo_sapiens_tRNA-Ser-GCT-5	26	44	0.629264	1.21618	26 44 False False 477 True False 324 False True 23 True True 19 dtype: int64	0.813302	NA	NA
SRR5398252	Homo_sapiens_tRNA-Ser-GCT-5	26	45	1	1.00234	26 45 False False 468 True False 321 False True 32 True True 22 dtype: int64	1	NA	NA
SRR5398252	Homo_sapiens_tRNA-Ser-GCT-5	26	Charged	0.598753	1.10889	26 Charged False True 287 True True 201 False False 114 True False 72 dtype: int64	0.790859	NA	Charged
SRR5398252	Homo_sapiens_tRNA-Ser-GCT-5	44	45	0.314239	0.413028	44 45 False False 1173 True False 80 False True 71 True True 2 dtype: int64	0.530168	NA	NA
SRR5398252	Homo_sapiens_tRNA-Ser-GCT-5	44	Charged	0.682693	1.15324	44 Charged False True 720 False 282 True True 53 False 18 dtype: int64	0.852957	NA	Charged
SRR5398252	Homo_sapiens_tRNA-Ser-GCT-5	45	Charged	0.112164	0.649117	45 Charged False True 768 False 294 True True 39 False 23 dtype: int64	0.250868	NA	Charged
SRR5398252	Homo_sapiens_tRNA-Ser-CGA-2	26	32	0.122707	0.823905	26 32 True False 6254 True 1299 False False 357 True 90 dtype: int64	0.268957	NA	NA
SRR5398252	Homo_sapiens_tRNA-Ser-CGA-2	26	Charged	0.00204419	1.40786	26 Charged True True 4280 False 1943 False True 230 False 147 dtype: int64	0.0081937	NA	Charged
SRR5398252	Homo_sapiens_tRNA-Ser-CGA-2	32	Charged	0.0828196	0.904256	32 Charged False True 5053 False 2220 True True 1167 False 567 dtype: int64	0.198632	NA	Charged
SRR5398252	Homo_sapiens_tRNA-Cys-GCA-9	19	36	0.686995	1.06197	19 36 True False 2628 False False 1150 True True 199 False True 82 dtype: int64	0.85604	NA	NA
SRR5398252	Homo_sapiens_tRNA-Cys-GCA-9	19	Charged	0.567721	1.08592	19 Charged True True 2484 False True 1063 True False 170 False False 79 dtype: int64	0.766544	NA	Charged
SRR5398252	Homo_sapiens_tRNA-Cys-GCA-9	36	Charged	0.532369	1.12906	36 Charged False True 10776 False 806 True True 634 False 42 dtype: int64	0.738562	NA	Charged
SRR5398252	Homo_sapiens_tRNA-Leu-AAG-2	27	Charged	6.06367e-05	1.35373	27 Charged True True 27834 False True 7275 True False 732 False False 259 dtype: int64	0.000308564	26	Charged
SRR5398252	Homo_sapiens_tRNA-Cys-GCA-12	13	19	0.495238	0.77864	13 19 True True 301 False 246 False True 22 False 14 dtype: int64	0.706696	NA	NA
SRR5398252	Homo_sapiens_tRNA-Cys-GCA-12	13	Charged	1	0.831439	13 Charged True True 439 False True 33 True False 32 False False 2 dtype: int64	1	NA	Charged
SRR5398252	Homo_sapiens_tRNA-Cys-GCA-12	19	Charged	0.896929	1.04529	19 Charged False True 541 True True 377 False False 39 True False 26 dtype: int64	1	NA	Charged
SRR5398252	Homo_sapiens_tRNA-Ile-AAT-12	21	27	0.162619	1.1989	21 27 False True 2079 True True 1672 False False 161 True False 108 dtype: int64	0.331758	NA	NA
SRR5398252	Homo_sapiens_tRNA-Ile-AAT-12	21	Charged	0.192509	1.11991	21 Charged False True 1753 True True 1465 False False 398 True False 297 dtype: int64	0.374612	NA	Charged
SRR5398252	Homo_sapiens_tRNA-Ile-AAT-12	27	Charged	0.000403583	0.593442	27 Charged True True 4072 False 895 False True 391 False 51 dtype: int64	0.00184067	NA	Charged
SRR5398252	Homo_sapiens_tRNA-Val-CAC-14	12	34	0.103626	4.38462	12 34 False False 57 True 13 True False 3 True 3 dtype: int64	0.235825	NA	NA
SRR5398252	Homo_sapiens_tRNA-Val-CAC-14	62	66	8.76348e-05	26.5294	62 66 False False 41 True 17 True True 11 False 1 dtype: int64	0.00043853	NA	NA
SRR5398252	Homo_sapiens_tRNA-Val-CAC-14	65	66	4.37667e-09	35.4167	65 66 False False 34 True True 25 False 8 False True 3 dtype: int64	3.14953e-08	NA	NA
SRR5398252	Homo_sapiens_tRNA-Ala-AGC-10	26	37	0.275347	0.547074	26 37 True True 215 False True 131 True False 18 False False 6 dtype: int64	0.485805	NA	NA
SRR5398252	Homo_sapiens_tRNA-Ala-AGC-10	26	Charged	0.025924	3.06122	26 Charged True True 200 False True 112 False 12 True False 7 dtype: int64	0.0769026	NA	Charged
SRR5398252	Homo_sapiens_tRNA-Cys-GCA-1	19	62	0.00116125	0.38425	19 62 True False 186 False False 81 True 34 True True 30 dtype: int64	0.00488309	NA	NA
SRR5398252	Homo_sapiens_tRNA-Cys-GCA-1	19	Charged	1	0.943396	19 Charged True True 200 False True 106 True False 8 False False 4 dtype: int64	1	NA	Charged
SRR5398252	Homo_sapiens_tRNA-Cys-GCA-1	62	Charged	0.710808	0.731707	62 Charged False True 246 True True 60 False False 9 True False 3 dtype: int64	0.871513	NA	Charged
SRR5398252	Homo_sapiens_tRNA-Cys-GCA-2	19	Charged	0.121449	1.09648	19 Charged True True 21733 False True 7327 True False 1101 False False 407 dtype: int64	0.266963	NA	Charged
SRR5398252	Homo_sapiens_tRNA-Gly-TCC-1	6	57	0.807467	0.959715	6 57 False False 3789 True 620 True False 554 True 87 dtype: int64	0.939961	6	58
SRR5398252	Homo_sapiens_tRNA-Gly-TCC-1	6	Charged	0.00109572	0.460634	6 Charged False True 3834 True True 575 False False 86 True False 28 dtype: int64	0.00462482	6	Charged
SRR5398252	Homo_sapiens_tRNA-Gly-TCC-1	57	Charged	0.237432	0.86273	57 Charged False True 10126 True True 1792 False False 390 True False 80 dtype: int64	0.43565	58	Charged
SRR5398252	Homo_sapiens_tRNA-Trp-CCA-4	9	25	0.2597	4.18478	9 25 False True 92 False 55 True True 7 False 1 dtype: int64	0.465788	9	26
SRR5398252	Homo_sapiens_tRNA-Trp-CCA-4	9	36	0.198622	2.55	9 36 False False 119 True 28 True False 5 True 3 dtype: int64	0.382331	9	37
SRR5398252	Homo_sapiens_tRNA-Trp-CCA-4	25	36	0.806197	0.961477	25 36 True False 330 False False 206 True True 134 False True 87 dtype: int64	0.939215	26	37
SRR5398252	Homo_sapiens_tRNA-Trp-CCA-4	25	Charged	0.0647774	1.79028	25 Charged True True 420 False True 255 False 25 True False 23 dtype: int64	0.163009	26	Charged
SRR5398252	Homo_sapiens_tRNA-Trp-CCA-4	36	Charged	1	1.02202	36 Charged False True 639 True True 223 False False 41 True False 14 dtype: int64	1	37	Charged
SRR5398252	Homo_sapiens_tRNA-Thr-AGT-6	27	59	6.091e-106	5.23232	27 59 True False 23249 False False 7932 True True 1825 False True 119 dtype: int64	1.61662e-104	NA	NA
SRR5398252	Homo_sapiens_tRNA-Thr-AGT-6	27	Charged	0.16301	0.951879	27 Charged True True 15339 False True 4808 True False 4528 False False 1351 dtype: int64	0.332123	NA	Charged
SRR5398252	Homo_sapiens_tRNA-Thr-AGT-6	59	Charged	0.00573555	0.857418	59 Charged False True 18723 False 5400 True True 1424 False 479 dtype: int64	0.02087	NA	Charged
SRR5398252	Homo_sapiens_tRNA-Ala-AGC-2	19	25	1.59814e-55	1.85737	19 25 True False 3453 False False 3338 True True 2932 False True 1526 dtype: int64	3.02975e-54	20	26
SRR5398252	Homo_sapiens_tRNA-Ala-AGC-2	19	36	0.00407402	2.47039	19 36 True True 6369 False True 4834 False 30 True False 16 dtype: int64	0.0153514	20	37
SRR5398252	Homo_sapiens_tRNA-Ala-AGC-2	19	Charged	0.105671	0.860061	19 Charged True True 5224 False True 4043 True False 320 False False 213 dtype: int64	0.238819	20	Charged
SRR5398252	Homo_sapiens_tRNA-Ala-AGC-2	25	36	0.00804475	1.98029	25 36 True True 10311 False True 8678 False 40 True False 24 dtype: int64	0.028167	26	37
SRR5398252	Homo_sapiens_tRNA-Ala-AGC-2	25	Charged	0.000646597	0.791359	25 Charged True True 8598 False True 7439 True False 555 False False 380 dtype: int64	0.00285371	26	Charged
SRR5398252	Homo_sapiens_tRNA-Ala-AGC-2	36	Charged	1	0.786595	36 Charged True True 19872 False 1166 False True 65 False 3 dtype: int64	1	37	Charged
SRR5398252	Homo_sapiens_tRNA-Tyr-GTA-8	20	26	0.233611	0.574074	20 26 True True 62 False 36 False True 30 False 10 dtype: int64	0.430577	NA	NA
SRR5398252	Homo_sapiens_tRNA-Lys-CTT-4	41	Charged	0.244056	1.53552	41 Charged False True 1839 True True 501 False False 62 True False 11 dtype: int64	0.443965	NA	Charged
SRR5398252	Homo_sapiens_tRNA-iMet-CAT-2	9	57	2.82463e-09	1.73006	9 57 False False 1635 True False 645 False True 400 True True 273 dtype: int64	2.05892e-08	9	58
SRR5398252	Homo_sapiens_tRNA-iMet-CAT-2	9	Charged	0.00342394	2.14988	9 Charged False True 1854 True True 847 False False 80 True False 17 dtype: int64	0.0130996	9	Charged
SRR5398252	Homo_sapiens_tRNA-iMet-CAT-2	57	Charged	0.933941	1.03248	57 Charged False True 5423 True True 1370 False False 188 True False 46 dtype: int64	1	58	Charged
SRR5398252	Homo_sapiens_tRNA-Glu-CTC-2	9	Charged	0.880343	1.12022	9 Charged False True 1683 True True 202 False False 112 True False 12 dtype: int64	0.994468	9	Charged
SRR5398252	Homo_sapiens_tRNA-Ser-GCT-6	28	Charged	0.657696	1.75	28 Charged True True 7 False False 4 True 4 True False 4 dtype: int64	0.834867	NA	Charged
SRR5398252	Homo_sapiens_tRNA-Ser-GCT-6	52	Charged	0.168798	5.5	52 Charged True True 11 False False 5 True False 5 False True 2 dtype: int64	0.340988	NA	Charged
SRR5398252	Homo_sapiens_tRNA-Glu-TTC-1	9	34	0.501987	1.0214	9 34 False True 9093 True True 4661 False False 4583 True False 2300 dtype: int64	0.712029	9	34
SRR5398252	Homo_sapiens_tRNA-Glu-TTC-1	9	57	8.88711e-98	3.20663	9 57 False False 10748 True False 4859 True 864 False True 596 dtype: int64	2.24433e-96	9	58
SRR5398252	Homo_sapiens_tRNA-Glu-TTC-1	9	Charged	0.136737	1.08043	9 Charged False True 8909 True True 4365 False False 1365 True False 619 dtype: int64	0.290881	9	Charged
SRR5398252	Homo_sapiens_tRNA-Glu-TTC-1	34	57	0.000563076	0.864026	34 57 True False 24177 False False 11447 True True 1730 False True 948 dtype: int64	0.00251213	34	58
SRR5398252	Homo_sapiens_tRNA-Glu-TTC-1	34	Charged	0.0356806	1.07074	34 Charged True True 20616 False True 9754 True False 3334 False False 1689 dtype: int64	0.100431	34	Charged
SRR5398252	Homo_sapiens_tRNA-Glu-TTC-1	57	Charged	0.0288573	1.12702	57 Charged False True 32428 False 5322 True True 2843 False 414 dtype: int64	0.0839126	58	Charged
SRR5398252	Homo_sapiens_tRNA-Ala-TGC-4	19	25	6.62527e-12	2.25463	19 25 False False 1156 True 533 True True 184 False 177 dtype: int64	5.42855e-11	20	26
SRR5398252	Homo_sapiens_tRNA-Ala-TGC-4	19	36	0.000179933	1.59222	19 36 False False 1244 True 445 True False 230 True 131 dtype: int64	0.000863066	20	37
SRR5398252	Homo_sapiens_tRNA-Ala-TGC-4	19	Charged	0.104014	0.649066	19 Charged False True 1553 True True 315 False False 64 True False 20 dtype: int64	0.236543	20	Charged
SRR5398252	Homo_sapiens_tRNA-Ala-TGC-4	25	36	3.18208e-07	0.623921	25 36 False False 1315 True 673 True False 642 True 205 dtype: int64	2.03749e-06	26	37
SRR5398252	Homo_sapiens_tRNA-Ala-TGC-4	25	Charged	0.140488	0.732746	25 Charged False True 1831 True True 764 False False 72 True False 41 dtype: int64	0.296669	26	Charged
SRR5398252	Homo_sapiens_tRNA-Ala-TGC-4	36	Charged	0.00127852	0.64218	36 Charged False True 3890 True True 1774 False False 138 True False 98 dtype: int64	0.00533478	37	Charged
SRR5398252	Homo_sapiens_tRNA-Pro-CGG-2	9	Charged	0.0175411	1.58507	9 Charged False True 1984 True True 913 False False 124 True False 36 dtype: int64	0.055398	NA	Charged
SRR5398252	Homo_sapiens_tRNA-Ala-TGC-3	19	21	0.00102594	0.358456	19 21 False False 315 True False 224 False True 51 True True 13 dtype: int64	0.00436015	NA	NA
SRR5398252	Homo_sapiens_tRNA-Ala-TGC-3	19	23	0.22987	1.3215	19 23 False False 307 True False 189 False True 59 True True 48 dtype: int64	0.42539	NA	NA
SRR5398252	Homo_sapiens_tRNA-Ala-TGC-3	19	25	0.120611	1.46192	19 25 False True 296 True True 204 False False 70 True False 33 dtype: int64	0.265634	NA	NA
SRR5398252	Homo_sapiens_tRNA-Ala-TGC-3	19	36	1	1.2967	19 36 False True 364 True True 236 False False 2 True False 1 dtype: int64	1	NA	NA
SRR5398252	Homo_sapiens_tRNA-Ala-TGC-3	19	57	0.105239	1.99324	19 57 False False 354 True False 222 True 15 False True 12 dtype: int64	0.23846	NA	NA
SRR5398252	Homo_sapiens_tRNA-Ala-TGC-3	19	65	0.121471	2.7522	19 65 False False 357 True False 227 True 7 False True 4 dtype: int64	0.266963	NA	NA
SRR5398252	Homo_sapiens_tRNA-Ala-TGC-3	19	69	0.329406	0.380388	19 69 False False 353 True False 232 False True 8 True True 2 dtype: int64	0.548163	NA	NA
SRR5398252	Homo_sapiens_tRNA-Ala-TGC-3	19	70	0.553078	1.55702	19 70 False False 355 True False 228 False True 6 True True 6 dtype: int64	0.755293	NA	NA
SRR5398252	Homo_sapiens_tRNA-Ala-TGC-3	19	Charged	0.486699	0.726744	19 Charged False True 344 True True 225 False False 10 True False 9 dtype: int64	0.698901	NA	Charged
SRR5398252	Homo_sapiens_tRNA-Ala-TGC-3	21	Charged	0.711881	2.32879	21 Charged False True 514 True True 63 False False 19 True False 1 dtype: int64	0.872433	NA	Charged
SRR5398252	Homo_sapiens_tRNA-Ala-TGC-3	23	57	0.450274	0.567692	23 57 False False 492 True False 104 False True 25 True True 3 dtype: int64	0.667277	NA	NA
SRR5398252	Homo_sapiens_tRNA-Ala-TGC-3	23	65	0.0238507	4.30272	23 65 False False 506 True False 98 False True 6 True True 5 dtype: int64	0.0718068	NA	NA
SRR5398252	Homo_sapiens_tRNA-Ala-TGC-3	23	69	0.40571	1.89	23 69 False False 504 True False 100 False True 8 True True 3 dtype: int64	0.624837	NA	NA
SRR5398252	Homo_sapiens_tRNA-Ala-TGC-3	23	70	0.705823	0.408497	23 70 False False 500 True False 102 False True 12 True True 1 dtype: int64	0.869022	NA	NA
SRR5398252	Homo_sapiens_tRNA-Ala-TGC-3	23	Charged	1	1.23203	23 Charged False True 487 True True 100 False False 18 True False 3 dtype: int64	1	NA	Charged
SRR5398252	Homo_sapiens_tRNA-Ala-TGC-3	25	36	0.0437464	6.94091	25 36 True True 509 False True 110 False 3 True False 2 dtype: int64	0.118763	NA	NA
SRR5398252	Homo_sapiens_tRNA-Ala-TGC-3	25	57	1	1.01803	25 57 True False 488 False False 108 True True 23 False True 5 dtype: int64	1	NA	NA
SRR5398252	Homo_sapiens_tRNA-Ala-TGC-3	25	69	0.698625	2.27642	25 69 True False 492 False False 112 True True 10 False True 1 dtype: int64	0.864364	NA	NA
SRR5398252	Homo_sapiens_tRNA-Ala-TGC-3	25	70	0.271921	0.497465	25 70 True False 493 False False 109 True True 9 False True 4 dtype: int64	0.481644	NA	NA
SRR5398252	Homo_sapiens_tRNA-Ala-TGC-3	25	Charged	0.396557	0.461613	25 Charged True True 478 False True 109 True False 19 False False 2 dtype: int64	0.616318	NA	Charged
SRR5398252	Homo_sapiens_tRNA-Ala-TGC-3	36	Charged	0.187854	5.84	36 Charged True True 876 False 30 False True 5 False 1 dtype: int64	0.368383	NA	Charged
SRR5398252	Homo_sapiens_tRNA-Ala-TGC-3	57	65	0.221319	1.78333	57 65 False False 856 True False 50 False True 48 True True 5 dtype: int64	0.414066	NA	NA
SRR5398252	Homo_sapiens_tRNA-Ala-TGC-3	57	69	0.0288442	2.31786	57 69 False False 824 True 79 True False 45 True 10 dtype: int64	0.0839046	NA	NA
SRR5398252	Homo_sapiens_tRNA-Ala-TGC-3	57	70	0.0556289	2.44898	57 70 False False 860 True False 49 False True 43 True True 6 dtype: int64	0.144556	NA	NA
SRR5398252	Homo_sapiens_tRNA-Ala-TGC-3	57	Charged	0.709086	0.924419	57 Charged False True 860 True True 53 False False 30 True False 2 dtype: int64	0.870655	NA	Charged
SRR5398252	Homo_sapiens_tRNA-Ala-TGC-3	65	69	0.220999	0.368718	65 69 False False 818 True 87 True False 51 True 2 dtype: int64	0.413657	NA	NA
SRR5398252	Homo_sapiens_tRNA-Ala-TGC-3	69	Charged	0.352232	3.26513	69 Charged False True 826 True True 87 False False 31 True False 1 dtype: int64	0.571563	NA	Charged
SRR5398252	Homo_sapiens_tRNA-Ala-TGC-3	70	Charged	1	1.72023	70 Charged False True 865 True True 48 False False 31 True False 1 dtype: int64	1	NA	Charged
SRR5398252	Homo_sapiens_tRNA-Arg-TCT-3	9	34	0.387003	0.904603	9 34 False True 940 False 459 True True 289 False 156 dtype: int64	0.60743	9	34
SRR5398252	Homo_sapiens_tRNA-Arg-TCT-3	9	Charged	0.50876	1.24979	9 Charged False True 1201 True True 304 False False 79 True False 16 dtype: int64	0.718042	9	Charged
SRR5398252	Homo_sapiens_tRNA-Arg-TCT-3	34	Charged	0.353702	1.08214	34 Charged True True 9266 False True 2589 True False 678 False False 205 dtype: int64	0.573378	34	Charged
SRR5398252	Homo_sapiens_tRNA-Gln-TTG-1	8	9	1.91912e-13	0.0432692	8 9 False False 594 True 264 True False 104 True 2 dtype: int64	1.68028e-12	NA	NA
SRR5398252	Homo_sapiens_tRNA-Gln-TTG-1	8	34	1	1.02398	8 34 False True 550 False 302 True True 69 False 37 dtype: int64	1	NA	NA
SRR5398252	Homo_sapiens_tRNA-Gln-TTG-1	8	68	0.0229101	0.590539	8 68 False False 356 True 256 True False 73 True 31 dtype: int64	0.0693605	NA	NA
SRR5398252	Homo_sapiens_tRNA-Gln-TTG-1	8	Charged	1	1.11111	8 Charged False True 585 True True 100 False False 26 True False 4 dtype: int64	1	NA	Charged
SRR5398252	Homo_sapiens_tRNA-Gln-TTG-1	9	34	0.0229602	0.708363	9 34 False True 465 False 231 True True 154 False 108 dtype: int64	0.0694967	NA	NA
SRR5398252	Homo_sapiens_tRNA-Gln-TTG-1	9	68	1.06513e-06	0.379665	9 68 False False 306 True 249 True False 123 True 38 dtype: int64	6.55643e-06	NA	NA
SRR5398252	Homo_sapiens_tRNA-Gln-TTG-1	9	Charged	0.26912	1.93277	9 Charged False True 528 True True 157 False False 26 True False 4 dtype: int64	0.47831	NA	Charged
SRR5398252	Homo_sapiens_tRNA-Gln-TTG-1	34	68	5.1705e-47	25.9233	34 68 True True 276 False False 218 True False 211 False True 11 dtype: int64	8.94986e-46	NA	NA
SRR5398252	Homo_sapiens_tRNA-Gln-TTG-1	34	Charged	0.0270227	0.316621	34 Charged True True 461 False True 224 True False 26 False False 4 dtype: int64	0.0795692	NA	Charged
SRR5398252	Homo_sapiens_tRNA-Gln-TTG-1	68	Charged	0.00094732	0.272076	68 Charged False True 419 True True 266 False 21 False False 9 dtype: int64	0.00405195	NA	Charged
SRR5398252	Homo_sapiens_tRNA-Gln-TTG-4	9	31	0.56996	2.5	9 31 False False 15 True 6 True False 2 True 2 dtype: int64	0.768139	NA	NA
SRR5398252	Homo_sapiens_tRNA-Gln-TTG-4	9	34	1	1.2	9 34 False True 15 False 6 True True 3 False 1 dtype: int64	1	NA	NA
SRR5398252	Homo_sapiens_tRNA-Gln-TTG-4	9	Charged	1	0.6	9 Charged False True 15 False 3 True True 3 False 1 dtype: int64	1	NA	Charged
SRR5398252	Homo_sapiens_tRNA-Gln-TTG-4	12	31	0.57624	2.5	12 31 False False 40 True 16 True False 2 True 2 dtype: int64	0.773139	NA	NA
SRR5398252	Homo_sapiens_tRNA-Gln-TTG-4	12	34	1	1.02439	12 34 False True 41 False 14 True True 3 False 1 dtype: int64	1	NA	NA
SRR5398252	Homo_sapiens_tRNA-Gln-TTG-4	31	34	0.635231	1.35802	31 34 False True 81 False 30 True True 22 False 6 dtype: int64	0.817501	NA	NA
SRR5398252	Homo_sapiens_tRNA-Gln-TTG-4	31	36	0.103277	8.46154	31 36 False False 110 True False 26 True 2 False True 1 dtype: int64	0.235227	NA	NA
SRR5398252	Homo_sapiens_tRNA-Gln-TTG-4	31	62	3.45385e-06	10.5538	31 62 False False 98 True True 14 False 13 False True 10 dtype: int64	2.01081e-05	NA	NA
SRR5398252	Homo_sapiens_tRNA-Gln-TTG-4	31	67	0.490876	2.03846	31 67 False False 106 True False 26 False True 2 True True 1 dtype: int64	0.702723	NA	NA
SRR5398252	Homo_sapiens_tRNA-Gln-TTG-4	31	Charged	1	1.24444	31 Charged False True 90 True True 24 False False 14 True False 3 dtype: int64	1	NA	Charged
SRR5398252	Homo_sapiens_tRNA-Gln-TTG-4	34	62	1.27478e-33	0.0330669	34 62 False True 192 True False 86 False False 39 True True 14 dtype: int64	1.85942e-32	NA	NA
SRR5398252	Homo_sapiens_tRNA-Gln-TTG-4	34	66	8.68392e-05	0.0628157	34 66 False False 199 True False 99 False True 32 True True 1 dtype: int64	0.000434871	NA	NA
SRR5398252	Homo_sapiens_tRNA-Gln-TTG-4	34	67	1.59789e-06	0.0454545	34 67 False False 189 True False 99 False True 42 True True 1 dtype: int64	9.6515e-06	NA	NA
SRR5398252	Homo_sapiens_tRNA-Gln-TTG-4	34	Charged	0.405099	0.707359	34 Charged False True 210 True True 86 False False 19 True False 11 dtype: int64	0.62425	NA	Charged
SRR5398252	Homo_sapiens_tRNA-Gln-TTG-4	36	62	2.48406e-11	41.8362	36 62 False True 232 False 211 True True 46 False 1 dtype: int64	1.98139e-10	NA	NA
SRR5398252	Homo_sapiens_tRNA-Gln-TTG-4	36	67	0.0193944	0.141489	36 67 False False 384 True 59 True False 46 True 1 dtype: int64	0.0601839	NA	NA
SRR5398252	Homo_sapiens_tRNA-Gln-TTG-4	36	Charged	0.0857241	0.450387	36 Charged False True 406 True True 40 False False 32 True False 7 dtype: int64	0.203608	NA	Charged
SRR5398252	Homo_sapiens_tRNA-Gln-TTG-4	62	66	4.02193e-11	37.8143	62 66 True False 377 False False 264 True True 54 False True 1 dtype: int64	3.18182e-10	NA	NA
SRR5398252	Homo_sapiens_tRNA-Gln-TTG-4	62	67	5.71432e-10	13.8513	62 67 True False 372 False False 262 True True 59 False True 3 dtype: int64	4.2924e-09	NA	NA
SRR5398252	Homo_sapiens_tRNA-Gln-TTG-4	62	Charged	0.163179	1.49464	62 Charged True True 398 False True 233 True False 32 False False 28 dtype: int64	0.332298	NA	Charged
SRR5398252	Homo_sapiens_tRNA-Gln-TTG-4	66	Charged	0.614846	1.70639	66 Charged False True 579 False 57 True True 52 False 3 dtype: int64	0.803009	NA	Charged
SRR5398252	Homo_sapiens_tRNA-Pro-TGG-1	9	33	1.39738e-47	3.35298	9 33 False False 2211 True False 952 True 436 False True 302 dtype: int64	2.44694e-46	NA	NA
SRR5398252	Homo_sapiens_tRNA-Pro-TGG-1	9	Charged	0.0445294	1.41226	9 Charged False True 2154 True True 1170 False False 130 True False 50 dtype: int64	0.120213	NA	Charged
SRR5398252	Homo_sapiens_tRNA-Pro-TGG-1	33	Charged	4.3931e-05	0.6512	33 Charged False True 15007 True True 1457 False False 825 True False 123 dtype: int64	0.000227313	NA	Charged
SRR5398252	Homo_sapiens_tRNA-Pro-AGG-1	9	57	1.15637e-22	5.04515	9 57 False False 1161 True False 555 True 123 False True 51 dtype: int64	1.32762e-21	NA	NA
SRR5398252	Homo_sapiens_tRNA-Pro-AGG-1	9	Charged	0.0445542	1.3206	9 Charged False True 910 True True 506 False False 209 True False 88 dtype: int64	0.120256	NA	Charged
SRR5398252	Homo_sapiens_tRNA-Pro-AGG-1	57	Charged	0.000852301	1.72633	57 Charged False True 2231 False 563 True True 301 False 44 dtype: int64	0.00368116	NA	Charged
SRR5398252	Homo_sapiens_tRNA-Arg-TCG-1	7	9	3.90652e-11	3.89201	7 9 False True 2550 False 776 True True 243 False 19 dtype: int64	3.09232e-10	7	9
SRR5398252	Homo_sapiens_tRNA-Arg-TCG-1	7	26	0.0641068	3.61557	7 26 False True 3236 True True 260 False False 90 True False 2 dtype: int64	0.161803	7	26
SRR5398252	Homo_sapiens_tRNA-Arg-TCG-1	7	40	0.566059	1.32576	7 40 False False 175 True 12 True False 11 True 1 dtype: int64	0.765019	7	40
SRR5398252	Homo_sapiens_tRNA-Arg-TCG-1	7	42	0.694617	0.428977	7 42 False False 151 True 32 True False 11 True 1 dtype: int64	0.861098	7	42
SRR5398252	Homo_sapiens_tRNA-Arg-TCG-1	7	43	0.192181	2.41509	7 43 False False 128 True 53 True False 6 True 6 dtype: int64	0.374134	7	43
SRR5398252	Homo_sapiens_tRNA-Arg-TCG-1	9	26	6.81433e-29	10.7156	9 26 True True 3131 False True 790 False 73 True False 27 dtype: int64	8.95521e-28	9	26
SRR5398252	Homo_sapiens_tRNA-Arg-TCG-1	9	37	0.0060947	0.515702	9 37 True False 440 False False 104 True True 72 False True 33 dtype: int64	0.0220819	9	37
SRR5398252	Homo_sapiens_tRNA-Arg-TCG-1	9	40	0.601749	0.830568	9 40 True False 459 False False 118 True True 42 False True 13 dtype: int64	0.792882	9	40
SRR5398252	Homo_sapiens_tRNA-Arg-TCG-1	9	42	0.572895	0.864501	9 42 True False 431 False False 108 True True 69 False True 20 dtype: int64	0.770704	9	42
SRR5398252	Homo_sapiens_tRNA-Arg-TCG-1	9	43	3.96928e-05	2.88445	9 43 True False 338 True 161 False False 109 True 18 dtype: int64	0.000206885	9	43
SRR5398252	Homo_sapiens_tRNA-Arg-TCG-1	9	Charged	0.0955725	2.65837	9 Charged True True 463 False True 95 True False 11 False False 6 dtype: int64	0.221595	9	Charged
SRR5398252	Homo_sapiens_tRNA-Arg-TCG-1	26	37	0.0742611	5.5623	26 37 True False 955 True 166 False False 32 True 1 dtype: int64	0.181784	26	37
SRR5398252	Homo_sapiens_tRNA-Arg-TCG-1	26	40	0.241244	3.72477	26 40 True False 981 True 126 False False 29 True 1 dtype: int64	0.440269	26	40
SRR5398252	Homo_sapiens_tRNA-Arg-TCG-1	26	42	0.785913	1.41277	26 42 True False 940 True 166 False False 24 True 3 dtype: int64	0.924652	26	42
SRR5398252	Homo_sapiens_tRNA-Arg-TCG-1	26	43	0.646201	1.42822	26 43 True False 815 True 291 False False 20 True 5 dtype: int64	0.826746	26	43
SRR5398252	Homo_sapiens_tRNA-Arg-TCG-1	37	40	4.14329e-11	0.0307027	37 40 False False 1043 True False 211 False True 161 True True 1 dtype: int64	3.274e-10	37	40
SRR5398252	Homo_sapiens_tRNA-Arg-TCG-1	37	Charged	0.3408	0.686833	37 Charged False True 1124 True True 193 False False 28 True False 7 dtype: int64	0.560595	37	Charged
SRR5398252	Homo_sapiens_tRNA-Arg-TCG-1	40	Charged	0.0571054	0.448883	40 Charged False True 2328 True True 152 False False 55 True False 8 dtype: int64	0.147672	40	Charged
SRR5398252	Homo_sapiens_tRNA-Arg-TCG-1	42	43	9.14518e-12	0.0307273	42 43 False False 2469 True 372 True False 216 True 1 dtype: int64	7.43925e-11	42	43
SRR5398252	Homo_sapiens_tRNA-Arg-TCG-1	42	Charged	0.651842	0.876027	42 Charged False True 2678 True True 207 False False 68 True False 6 dtype: int64	0.830104	42	Charged
SRR5398252	Homo_sapiens_tRNA-Arg-TCG-1	43	Charged	0.2077	1.8839	43 Charged False True 3049 True True 359 False False 80 True False 5 dtype: int64	0.395308	43	Charged
SRR5398252	Homo_sapiens_tRNA-Pro-TGG-2	9	36	0.0127463	5.18644	9 36 False False 102 True False 59 True 9 False True 3 dtype: int64	0.0418974	NA	NA
SRR5398252	Homo_sapiens_tRNA-Pro-TGG-2	9	Charged	0.779496	0.835165	9 Charged False True 91 True True 57 False False 8 True False 6 dtype: int64	0.91942	NA	Charged
SRR5398252	Homo_sapiens_tRNA-Pro-TGG-2	36	Charged	0.165451	1.37204	36 Charged False True 3927 True True 449 False False 276 True False 23 dtype: int64	0.335814	NA	Charged
SRR5398252	Homo_sapiens_tRNA-Ser-AGA-2	26	32	1.65518e-33	2.83167	26 32 True False 64120 True 6431 False False 2908 True 103 dtype: int64	2.41169e-32	NA	NA
SRR5398252	Homo_sapiens_tRNA-Ser-AGA-2	26	Charged	1.35005e-57	1.92326	26 Charged True True 39092 False 18271 False True 1365 False 1227 dtype: int64	2.61435e-56	NA	Charged
SRR5398252	Homo_sapiens_tRNA-Ser-AGA-2	32	Charged	6.71787e-14	1.19321	32 Charged False True 50096 False 23821 True True 6986 False 2784 dtype: int64	5.95892e-13	NA	Charged
SRR5398252	Homo_sapiens_tRNA-Ile-TAT-2	9	21	0.917394	1.03846	9 21 False False 312 True 130 True False 104 True 45 dtype: int64	1	9	20a
SRR5398252	Homo_sapiens_tRNA-Ile-TAT-2	9	27	8.80474e-10	31.3077	9 27 False True 364 True True 148 False False 77 True False 1 dtype: int64	6.57732e-09	9	26
SRR5398252	Homo_sapiens_tRNA-Ile-TAT-2	9	34	0.907042	1.02458	9 34 False False 351 True False 118 False True 90 True True 31 dtype: int64	1	9	33
SRR5398252	Homo_sapiens_tRNA-Ile-TAT-2	9	Charged	1	1.74033	9 Charged False True 362 True True 63 False False 10 True False 1 dtype: int64	1	9	Charged
SRR5398252	Homo_sapiens_tRNA-Ile-TAT-2	21	27	0.620548	1.07031	21 27 False True 4207 False 728 True True 501 False 81 dtype: int64	0.806767	20a	26
SRR5398252	Homo_sapiens_tRNA-Ile-TAT-2	21	34	0.68359	0.952402	21 34 False False 3720 True 1214 True False 444 True 138 dtype: int64	0.853497	20a	33
SRR5398252	Homo_sapiens_tRNA-Ile-TAT-2	21	Charged	0.822924	0.964733	21 Charged False True 4050 True True 476 False False 197 True False 24 dtype: int64	0.951328	20a	Charged
SRR5398252	Homo_sapiens_tRNA-Ile-TAT-2	27	34	0.576256	0.975106	27 34 True False 14410 True 4569 False False 2408 True 783 dtype: int64	0.773139	26	33
SRR5398252	Homo_sapiens_tRNA-Ile-TAT-2	27	Charged	0.725618	1.03633	27 Charged True True 16039 False True 2889 True False 675 False False 126 dtype: int64	0.881605	26	Charged
SRR5398252	Homo_sapiens_tRNA-Ile-TAT-2	34	Charged	0.175735	1.11877	34 Charged False True 17466 True True 5021 False False 755 True False 194 dtype: int64	0.351262	33	Charged
SRR5398252	Homo_sapiens_tRNA-Leu-TAG-1	5	27	0.0482659	6.15385	5 27 False True 520 False 80 True True 40 False 1 dtype: int64	0.12876	NA	NA
SRR5398252	Homo_sapiens_tRNA-Leu-TAG-1	5	Charged	0.681817	0.822496	5 Charged False True 569 True True 39 False False 24 True False 2 dtype: int64	0.852627	NA	Charged
SRR5398252	Homo_sapiens_tRNA-Leu-TAG-1	27	35	2.56729e-10	3.7003	27 35 True True 831 False True 265 False 59 True False 50 dtype: int64	1.95449e-09	NA	NA
SRR5398252	Homo_sapiens_tRNA-Leu-TAG-1	27	Charged	1	0.95408	27 Charged True True 838 False True 310 True False 34 False False 12 dtype: int64	1	NA	Charged
SRR5398252	Homo_sapiens_tRNA-Leu-TAG-1	35	Charged	0.540962	0.838403	35 Charged True True 1078 False True 789 True False 44 False False 27 dtype: int64	0.746353	NA	Charged
SRR5398252	Homo_sapiens_tRNA-Thr-CGT-1	9	21	0.0658445	0.465802	9 21 False False 79 True 53 True False 32 True 10 dtype: int64	0.165295	NA	NA
SRR5398252	Homo_sapiens_tRNA-Thr-CGT-1	9	27	0.00021238	5.15493	9 27 False True 71 False 61 True True 36 False 6 dtype: int64	0.0010094	NA	NA
SRR5398252	Homo_sapiens_tRNA-Thr-CGT-1	9	59	0.000524102	8.50781	9 59 False False 121 True False 32 True 9 False True 4 dtype: int64	0.00234986	NA	NA
SRR5398252	Homo_sapiens_tRNA-Thr-CGT-1	9	Charged	0.0287429	0.384615	9 Charged False True 91 True True 25 False False 21 True False 15 dtype: int64	0.0836696	NA	Charged
SRR5398252	Homo_sapiens_tRNA-Thr-CGT-1	21	27	0.919458	1.04164	21 27 False True 1191 False 370 True True 114 False 34 dtype: int64	1	NA	NA
SRR5398252	Homo_sapiens_tRNA-Thr-CGT-1	21	59	0.316369	1.38245	21 59 False False 1410 True False 131 False True 109 True True 14 dtype: int64	0.532831	NA	NA
SRR5398252	Homo_sapiens_tRNA-Thr-CGT-1	21	Charged	0.0838773	1.4382	21 Charged False True 1001 False 428 True True 111 False 33 dtype: int64	0.200559	NA	Charged
SRR5398252	Homo_sapiens_tRNA-Thr-CGT-1	27	59	1.91284e-37	6.62731	27 59 True False 4875 False False 1848 True True 507 False True 29 dtype: int64	2.9727e-36	NA	NA
SRR5398252	Homo_sapiens_tRNA-Thr-CGT-1	27	Charged	2.2431e-06	0.74846	27 Charged True True 3536 False 1591 False True 1360 False 458 dtype: int64	1.33345e-05	NA	Charged
SRR5398252	Homo_sapiens_tRNA-Thr-CGT-1	59	Charged	0.000329983	0.725908	59 Charged False True 5728 False 2310 True True 396 False 220 dtype: int64	0.00152549	NA	Charged
SRR5398252	Homo_sapiens_tRNA-Thr-TGT-5	20	Charged	0.596397	0.816832	20 Charged False True 404 True True 110 False False 39 True False 13 dtype: int64	0.789056	NA	Charged
SRR5398252	Homo_sapiens_tRNA-Thr-TGT-2	16	20	7.52188e-37	2.77921	16 20 False False 1447 True 773 True True 533 False 359 dtype: int64	1.15832e-35	16	20a
SRR5398252	Homo_sapiens_tRNA-Thr-TGT-2	16	57	0	3715.67	16 57 False False 2041 True True 710 False True 78 True False 5 dtype: int64	0	16	57
SRR5398252	Homo_sapiens_tRNA-Thr-TGT-2	16	59	2.38452e-103	29.2157	16 59 False False 1988 True False 383 True 197 False True 35 dtype: int64	6.23104e-102	16	59
SRR5398252	Homo_sapiens_tRNA-Thr-TGT-2	16	60	0	2773.26	16 60 False False 1965 True True 573 False True 58 True False 7 dtype: int64	0	16	60
SRR5398252	Homo_sapiens_tRNA-Thr-TGT-2	16	Charged	2.23617e-13	3.15558	16 Charged False True 1600 True True 538 False False 366 True False 39 dtype: int64	1.95283e-12	16	Charged
SRR5398252	Homo_sapiens_tRNA-Thr-TGT-2	20	57	4.02199e-29	1.37763	20 57 True True 11874 False True 9802 False 3381 True False 2973 dtype: int64	5.32176e-28	20a	57
SRR5398252	Homo_sapiens_tRNA-Thr-TGT-2	20	59	9.31484e-09	1.15832	20 59 True True 8082 False True 6812 True False 5275 False False 5150 dtype: int64	6.58411e-08	20a	59
SRR5398252	Homo_sapiens_tRNA-Thr-TGT-2	20	60	1.84354e-26	1.36991	20 60 True True 10525 False True 8744 False 3214 True False 2824 dtype: int64	2.30844e-25	20a	60
SRR5398252	Homo_sapiens_tRNA-Thr-TGT-2	20	Charged	0.0713433	1.06566	20 Charged True True 11156 False True 9911 True False 1990 False False 1884 dtype: int64	0.17632	20a	Charged
SRR5398252	Homo_sapiens_tRNA-Thr-TGT-2	57	59	0	1017.73	57 59 True True 26901 False False 16430 True False 8194 False True 53 dtype: int64	0	57	59
SRR5398252	Homo_sapiens_tRNA-Thr-TGT-2	57	60	0	42988	57 60 True True 34904 False False 16405 True False 180 False True 74 dtype: int64	0	57	60
SRR5398252	Homo_sapiens_tRNA-Thr-TGT-2	57	Charged	1.51508e-71	1.55778	57 Charged True True 29735 False True 12563 True False 5172 False False 3404 dtype: int64	3.3131e-70	57	Charged
SRR5398252	Homo_sapiens_tRNA-Thr-TGT-2	59	60	0	882.29	59 60 True True 26891 False False 16716 True 8087 True False 63 dtype: int64	0	59	60
SRR5398252	Homo_sapiens_tRNA-Thr-TGT-2	59	Charged	1.42708e-63	1.49089	59 Charged True True 23120 False True 19354 False 4770 True False 3822 dtype: int64	2.89176e-62	59	Charged
SRR5398252	Homo_sapiens_tRNA-Thr-TGT-2	60	Charged	6.11739e-72	1.55684	60 Charged True True 29675 False True 12805 True False 5140 False False 3453 dtype: int64	1.34642e-70	60	Charged
SRR5398252	Homo_sapiens_tRNA-Trp-CCA-1	25	36	6.90985e-06	3.10881	25 36 True False 692 True 446 False False 82 True 17 dtype: int64	3.92661e-05	NA	NA
SRR5398252	Homo_sapiens_tRNA-Trp-CCA-1	25	Charged	0.777673	1.12955	25 Charged True True 994 False True 80 True False 44 False False 4 dtype: int64	0.917989	NA	Charged
SRR5398252	Homo_sapiens_tRNA-Trp-CCA-1	36	Charged	0.891645	0.948382	36 Charged False True 860 True True 507 False False 37 True False 23 dtype: int64	1	NA	Charged
SRR5398252	Homo_sapiens_tRNA-Pro-CGG-1	9	57	1.42322e-49	3.3803	9 57 False False 8131 True False 3894 True 395 False True 244 dtype: int64	2.5315e-48	9	58
SRR5398252	Homo_sapiens_tRNA-Pro-CGG-1	9	Charged	0.724508	0.965007	9 Charged False True 7578 True True 3680 False False 310 True False 156 dtype: int64	0.880788	9	Charged
SRR5398252	Homo_sapiens_tRNA-Pro-CGG-1	57	Charged	0.168201	0.822692	57 Charged False True 20366 True True 1121 False False 837 True False 56 dtype: int64	0.340071	58	Charged
SRR5398252	Homo_sapiens_tRNA-Glu-TTC-3	9	19	2.92108e-09	0.218182	9 19 False True 262 False 131 True False 55 True 24 dtype: int64	2.12693e-08	NA	NA
SRR5398252	Homo_sapiens_tRNA-Glu-TTC-3	9	34	0.000236315	0.326429	9 34 False True 344 True True 55 False False 49 True False 24 dtype: int64	0.00111727	NA	NA
SRR5398252	Homo_sapiens_tRNA-Glu-TTC-3	9	46	0.235208	1.5806	9 46 False False 353 True False 67 False True 40 True True 12 dtype: int64	0.432873	NA	NA
SRR5398252	Homo_sapiens_tRNA-Glu-TTC-3	9	57	4.22204e-06	9.87633	9 57 False False 386 True False 67 True 12 False True 7 dtype: int64	2.43604e-05	NA	NA
SRR5398252	Homo_sapiens_tRNA-Glu-TTC-3	9	Charged	0.517416	0.685185	9 Charged False True 378 True True 74 False False 14 True False 4 dtype: int64	0.726907	NA	Charged
SRR5398252	Homo_sapiens_tRNA-Glu-TTC-3	19	34	5.69459e-40	181.618	19 34 True True 285 False True 204 False 130 True False 1 dtype: int64	9.12213e-39	NA	NA
SRR5398252	Homo_sapiens_tRNA-Glu-TTC-3	19	46	3.57996e-34	0.00677131	19 46 True False 285 False False 220 True 114 True True 1 dtype: int64	5.27294e-33	NA	NA
SRR5398252	Homo_sapiens_tRNA-Glu-TTC-3	19	57	0.0465295	0.393907	19 57 False False 314 True False 279 False True 20 True True 7 dtype: int64	0.124841	NA	NA
SRR5398252	Homo_sapiens_tRNA-Glu-TTC-3	19	Charged	1.78752e-06	9.92494	19 Charged False True 302 True True 281 False False 32 True False 3 dtype: int64	1.07108e-05	NA	Charged
SRR5398252	Homo_sapiens_tRNA-Glu-TTC-3	34	46	5.20879e-15	0.188889	34 46 True False 520 False False 91 True True 68 False True 63 dtype: int64	4.75751e-14	NA	NA
SRR5398252	Homo_sapiens_tRNA-Glu-TTC-3	34	57	1	1.08945	34 57 True False 559 False False 147 True True 29 False True 7 dtype: int64	1	NA	NA
SRR5398252	Homo_sapiens_tRNA-Glu-TTC-3	34	Charged	0.00253058	2.82578	34 Charged True True 561 False True 135 True False 25 False False 17 dtype: int64	0.00994018	NA	Charged
SRR5398252	Homo_sapiens_tRNA-Glu-TTC-3	46	57	0.399671	1.36567	46 57 False False 610 True False 134 False True 30 True True 9 dtype: int64	0.619058	NA	NA
SRR5398252	Homo_sapiens_tRNA-Glu-TTC-3	46	Charged	5.44038e-06	0.234426	46 Charged False True 610 True True 121 False False 26 True False 22 dtype: int64	3.1151e-05	NA	Charged
SRR5398252	Homo_sapiens_tRNA-Glu-TTC-3	57	Charged	1	1.02713	57 Charged False True 774 False 53 True True 45 False 3 dtype: int64	1	NA	Charged
SRR5398252	Homo_sapiens_tRNA-Arg-CCT-2	9	24	3.01799e-21	0.315022	9 24 True False 3518 False False 2150 True 194 True True 100 dtype: int64	3.36227e-20	NA	NA
SRR5398252	Homo_sapiens_tRNA-Arg-CCT-2	9	Charged	1	0.978184	9 Charged True True 1216 False True 758 True False 41 False False 25 dtype: int64	1	NA	Charged
SRR5398252	Homo_sapiens_tRNA-Arg-CCT-2	24	Charged	0.0135415	0.588516	24 Charged False True 3161 True True 351 False False 159 True False 30 dtype: int64	0.0441789	NA	Charged
SRR5398252	Homo_sapiens_tRNA-Val-TAC-4	9	Charged	0.627329	1.23925	9 Charged False True 2565 True True 298 False False 96 True False 9 dtype: int64	0.811576	NA	Charged
SRR5398252	Homo_sapiens_tRNA-Val-AAC-3	26	Charged	0.692621	0.943524	26 Charged False True 25410 True True 1436 False False 768 True False 46 dtype: int64	0.859664	NA	Charged
SRR5398252	Homo_sapiens_tRNA-iMet-CAT-3	50	Charged	0.36218	3.41275	50 Charged False True 1192 True True 113 False False 36 True False 1 dtype: int64	0.583003	NA	Charged
SRR5398252	Homo_sapiens_tRNA-Met-CAT-6	26	Charged	0.768101	0.944833	26 Charged True True 29504 False True 2201 True False 681 False False 48 dtype: int64	0.911299	26	Charged
SRR5398252	Homo_sapiens_tRNA-Ala-AGC-9	26	43	0.0844553	2.2746	26 43 False False 284 True False 38 False True 23 True True 7 dtype: int64	0.201585	NA	NA
SRR5398252	Homo_sapiens_tRNA-Ala-AGC-9	26	Charged	1	1.24825	26 Charged False True 286 True True 42 False False 17 True False 2 dtype: int64	1	NA	Charged
SRR5398252	Homo_sapiens_tRNA-Ala-AGC-9	43	Charged	0.0141955	0.219608	43 Charged False True 306 True True 24 False False 14 True False 5 dtype: int64	0.0460681	NA	Charged
SRR5398252	Homo_sapiens_tRNA-Tyr-GTA-3	20	26	1.52392e-37	1.66297	20 26 True False 6265 True 5925 False False 2147 True 1221 dtype: int64	2.371e-36	NA	NA
SRR5398252	Homo_sapiens_tRNA-Tyr-GTA-3	20	37	1	1.6	20 37 True True 8 False 5 False False 1 True 1 dtype: int64	1	NA	NA
SRR5398252	Homo_sapiens_tRNA-Tyr-GTA-3	26	29	1	1.41667	26 29 True False 24 False False 17 True True 2 False True 1 dtype: int64	1	NA	NA
SRR5398252	Homo_sapiens_tRNA-Tyr-GTA-3	26	37	0.00554696	32.5	26 37 True True 13 False False 5 True 2 True False 1 dtype: int64	0.0202327	NA	NA
SRR5398252	Homo_sapiens_tRNA-Tyr-GTA-3	29	37	1	1.05882	29 37 False True 17 False 6 True True 3 False 1 dtype: int64	1	NA	NA
SRR5398252	Homo_sapiens_tRNA-Tyr-GTA-3	30	37	1	0.9	30 37 False True 20 False 9 True True 2 False 1 dtype: int64	1	NA	NA
SRR5398252	Homo_sapiens_tRNA-Tyr-GTA-3	37	Charged	0.239076	1.49275	37 Charged False True 345 True True 103 False False 65 True False 13 dtype: int64	0.437669	NA	Charged
SRR5398252	Homo_sapiens_tRX-Lys-CTT-3	57	Charged	1	1.69369	57 Charged False True 111 True True 47 False False 4 True False 1 dtype: int64	1	NA	Charged
SRR5398252	Homo_sapiens_tRX-Lys-CTT-3	59	Charged	0.0440373	0.101351	59 Charged False True 148 True True 10 False False 3 True False 2 dtype: int64	0.119313	NA	Charged
SRR5398252	Homo_sapiens_tRNA-Pro-AGG-2	9	57	9.19144e-154	3.87886	9 57 False False 22557 True False 10393 True 1058 False True 592 dtype: int64	2.99796e-152	9	58
SRR5398252	Homo_sapiens_tRNA-Pro-AGG-2	9	Charged	0.00744838	1.15584	9 Charged False True 20643 True True 9590 False False 1244 True False 500 dtype: int64	0.0262966	9	Charged
SRR5398252	Homo_sapiens_tRNA-Pro-AGG-2	57	Charged	0.249325	1.10921	57 Charged False True 48074 False 2969 True True 2712 False 151 dtype: int64	0.450883	58	Charged
SRR5398252	Escherichia_coli_str_K_12_substr_MG1655_tRNA-eColiLys-TTT-1	34	47	0.742638	1.0313	34 47 False False 14657 True 2087 True False 967 True 142 dtype: int64	0.893621	34	47
SRR5398252	Escherichia_coli_str_K_12_substr_MG1655_tRNA-eColiLys-TTT-1	34	76	0.323064	3.82143	34 76 False False 107 True 14 True False 2 True 1 dtype: int64	0.540744	34	76
SRR5398252	Escherichia_coli_str_K_12_substr_MG1655_tRNA-eColiLys-TTT-1	47	76	0.0444504	2.61376	47 76 False False 247 True 28 True False 27 True 8 dtype: int64	0.120096	47	76
SRR5398252	Homo_sapiens_tRNA-Asn-GTT-4	9	21	3.64648e-161	0.0416861	9 21 True False 2146 True 1296 False True 565 False 39 dtype: int64	1.22175e-159	NA	NA
SRR5398252	Homo_sapiens_tRNA-Asn-GTT-4	9	Charged	0.632815	0.416667	9 Charged True True 15 False True 9 True False 4 False False 1 dtype: int64	0.815945	NA	Charged
SRR5398252	Homo_sapiens_tRNA-Asn-GTT-4	21	Charged	0.571664	1.50847	21 Charged True True 89 False True 59 False 7 True False 7 dtype: int64	0.769813	NA	Charged
SRR5398252	Homo_sapiens_tRNA-Arg-TCG-4	26	37	0.805545	0.878648	26 37 True False 279 True 156 False False 11 True 7 dtype: int64	0.938936	NA	NA
SRR5398252	Homo_sapiens_tRNA-Arg-TCG-4	37	Charged	0.671269	0.786648	37 Charged False True 320 True True 213 False False 13 True False 11 dtype: int64	0.844922	NA	Charged
SRR5398252	Homo_sapiens_tRNA-Asp-GTC-1	9	Charged	0.0243503	0.737038	9 Charged False True 6515 True True 2718 False False 159 True False 90 dtype: int64	0.0730023	9	Charged
SRR5398252	Homo_sapiens_tRNA-Gln-CTG-6	8	68	1	1.04167	8 68 False False 400 True False 24 False True 16 True True 1 dtype: int64	1	NA	NA
SRR5398252	Homo_sapiens_tRNA-Gln-CTG-6	8	72	0.000819544	10.075	8 72 False False 403 True False 20 False True 10 True True 5 dtype: int64	0.0035567	NA	NA
SRR5398252	Homo_sapiens_tRNA-Gln-CTG-6	8	Charged	1	1.69921	8 Charged False True 379 False 28 True True 23 False 1 dtype: int64	1	NA	Charged
SRR5398252	Homo_sapiens_tRNA-Gln-CTG-6	9	68	0.415026	1.79911	9 68 False False 403 True False 42 False True 16 True True 3 dtype: int64	0.63399	NA	NA
SRR5398252	Homo_sapiens_tRNA-Gln-CTG-6	9	Charged	0.755684	1.58421	9 Charged False True 380 True True 43 False False 28 True False 2 dtype: int64	0.903856	NA	Charged
SRR5398252	Homo_sapiens_tRNA-Gln-CTG-6	68	72	3.52138e-127	134.971	68 72 False False 1078 True True 153 False 47 False True 26 dtype: int64	1.01632e-125	NA	NA
SRR5398252	Homo_sapiens_tRNA-Gln-CTG-6	68	Charged	0.157816	1.76567	68 Charged False True 1005 True True 182 False False 78 True False 8 dtype: int64	0.324158	NA	Charged
SRR5398252	Homo_sapiens_tRNA-Gln-CTG-6	72	Charged	0.0532658	2.25944	72 Charged False True 1015 True True 172 False False 80 True False 6 dtype: int64	0.139513	NA	Charged
SRR5398252	Homo_sapiens_tRNA-iMet-CAT-1	9	Charged	0.00110502	1.06799	9 Charged False True 262768 True True 103189 False False 9399 True False 3456 dtype: int64	0.00466113	9	Charged
SRR5398252	Homo_sapiens_tRNA-Ala-AGC-5	19	25	0.45092	1.12704	19 25 False False 1242 True False 304 False True 203 True True 56 dtype: int64	0.667787	NA	NA
SRR5398252	Homo_sapiens_tRNA-Ala-AGC-5	19	36	0.343276	0.496877	19 36 False True 1441 True True 358 False False 4 True False 2 dtype: int64	0.563067	NA	NA
SRR5398252	Homo_sapiens_tRNA-Ala-AGC-5	19	Charged	0.736513	0.912684	19 Charged False True 1360 True True 331 False False 45 True False 12 dtype: int64	0.889732	NA	Charged
SRR5398252	Homo_sapiens_tRNA-Ala-AGC-5	25	36	0.649885	0.692771	25 36 False True 2158 True True 598 False False 5 True False 2 dtype: int64	0.829006	NA	NA
SRR5398252	Homo_sapiens_tRNA-Ala-AGC-5	25	Charged	0.799062	0.950736	25 Charged False True 2027 True True 570 False False 71 True False 21 dtype: int64	0.934517	NA	Charged
SRR5398252	Homo_sapiens_tRNA-Leu-CAA-2	27	38	3.73312e-15	2.24271	27 38 True False 15964 True 3688 False False 864 True 89 dtype: int64	3.43752e-14	26	37
SRR5398252	Homo_sapiens_tRNA-Leu-CAA-2	27	69	6.03489e-07	2.28278	27 69 True False 18101 True 1403 False False 913 True 31 dtype: int64	3.79592e-06	26	58
SRR5398252	Homo_sapiens_tRNA-Leu-CAA-2	27	Charged	0.0558494	1.2788	27 Charged True True 17707 False 1268 False True 819 False 75 dtype: int64	0.144938	26	Charged
SRR5398252	Homo_sapiens_tRNA-Leu-CAA-2	38	69	6.32438e-29	1.77524	38 69 False False 17781 True False 5560 False True 1234 True True 685 dtype: int64	8.32751e-28	37	58
SRR5398252	Homo_sapiens_tRNA-Leu-CAA-2	38	Charged	0.952934	1.00467	38 Charged False True 17255 True True 5649 False False 1249 True False 407 dtype: int64	1	37	Charged
SRR5398252	Homo_sapiens_tRNA-Leu-CAA-2	69	Charged	0.000838903	0.757319	69 Charged False True 24144 True True 2028 False False 1677 True False 186 dtype: int64	0.00363256	58	Charged
SRR5398252	Homo_sapiens_tRNA-Asp-GTC-3	6	9	3.01243e-16	1.70458	6 9 True False 3556 False False 3189 True True 766 False True 403 dtype: int64	2.87561e-15	6	9
SRR5398252	Homo_sapiens_tRNA-Asp-GTC-3	6	24	2.46034e-08	12.5155	6 24 True True 4313 False True 3561 False 31 True False 3 dtype: int64	1.69914e-07	6	24
SRR5398252	Homo_sapiens_tRNA-Asp-GTC-3	6	31	9.62604e-51	10.2071	6 31 True True 4287 False True 3360 False 232 True False 29 dtype: int64	1.74897e-49	6	31
SRR5398252	Homo_sapiens_tRNA-Asp-GTC-3	6	33	1.47922e-214	0.084879	6 33 True False 4191 False False 2658 True 934 True True 125 dtype: int64	5.6402e-213	6	33
SRR5398252	Homo_sapiens_tRNA-Asp-GTC-3	6	34	5.01756e-23	0.171802	6 34 True False 4287 False False 3454 True 136 True True 29 dtype: int64	5.82485e-22	6	34
SRR5398252	Homo_sapiens_tRNA-Asp-GTC-3	6	48	0.0057293	1.55729	6 48 True False 4176 False False 3335 True True 117 False True 60 dtype: int64	0.0208529	6	49
SRR5398252	Homo_sapiens_tRNA-Asp-GTC-3	6	Charged	0.0645733	1.32486	6 Charged True True 3858 False True 3168 False 99 True False 91 dtype: int64	0.162641	6	Charged
SRR5398252	Homo_sapiens_tRNA-Asp-GTC-3	9	24	0.134252	0.603742	9 24 False True 7235 True True 1385 False False 41 True False 13 dtype: int64	0.286948	9	24
SRR5398252	Homo_sapiens_tRNA-Asp-GTC-3	9	31	0.000439043	0.662332	9 31 False True 6901 True True 1292 False False 375 True False 106 dtype: int64	0.00199159	9	31
SRR5398252	Homo_sapiens_tRNA-Asp-GTC-3	9	33	9.79141e-05	0.716782	9 33 False False 6085 True False 1226 False True 1191 True True 172 dtype: int64	0.000487087	9	33
SRR5398252	Homo_sapiens_tRNA-Asp-GTC-3	9	34	0.53243	1.11269	9 34 False False 7077 True False 1356 False True 197 True True 42 dtype: int64	0.738571	9	34
SRR5398252	Homo_sapiens_tRNA-Asp-GTC-3	9	48	0.00915909	1.59673	9 48 False False 6946 True False 1311 False True 146 True True 44 dtype: int64	0.0314903	9	49
SRR5398252	Homo_sapiens_tRNA-Asp-GTC-3	9	Charged	1	0.996316	9 Charged False True 6628 True True 1131 False False 181 True False 31 dtype: int64	1	9	Charged
SRR5398252	Homo_sapiens_tRNA-Asp-GTC-3	24	31	7.12392e-05	4.44651	24 31 True True 8697 False 479 False True 49 False 12 dtype: int64	0.000359677	24	31
SRR5398252	Homo_sapiens_tRNA-Asp-GTC-3	24	33	0.00174843	6.07057	24 33 True False 7610 True 1566 False False 59 True 2 dtype: int64	0.00708797	24	33
SRR5398252	Homo_sapiens_tRNA-Asp-GTC-3	24	34	0.47224	0.69648	24 34 True False 8855 True 319 False False 58 True 3 dtype: int64	0.687117	24	34
SRR5398252	Homo_sapiens_tRNA-Asp-GTC-3	24	48	1	1.31246	24 48 True False 8750 True 198 False False 58 True 1 dtype: int64	1	24	49
SRR5398252	Homo_sapiens_tRNA-Asp-GTC-3	24	Charged	1	0.736007	24 Charged True True 8258 False 220 False True 51 False 1 dtype: int64	1	24	Charged
SRR5398252	Homo_sapiens_tRNA-Asp-GTC-3	31	33	3.45618e-67	0.226728	31 33 True False 7573 True 1356 False False 390 True 308 dtype: int64	7.28704e-66	31	33
SRR5398252	Homo_sapiens_tRNA-Asp-GTC-3	31	34	7.47491e-17	0.274369	31 34 True False 8655 False False 624 True True 274 False True 72 dtype: int64	7.31601e-16	31	34
SRR5398252	Homo_sapiens_tRNA-Asp-GTC-3	31	48	0.027034	2.19276	31 48 True False 8486 False False 686 True True 217 False True 8 dtype: int64	0.079585	31	49
SRR5398252	Homo_sapiens_tRNA-Asp-GTC-3	31	Charged	0.615877	0.82993	31 Charged True True 8021 False True 665 True False 218 False False 15 dtype: int64	0.803597	31	Charged
SRR5398252	Homo_sapiens_tRNA-Asp-GTC-3	33	34	0.00617824	1.31184	33 34 False False 8365 True False 2316 False True 424 True True 154 dtype: int64	0.0223367	33	34
SRR5398252	Homo_sapiens_tRNA-Asp-GTC-3	33	48	0.000330444	0.537249	33 48 False False 8351 True False 2412 False True 232 True True 36 dtype: int64	0.0015271	33	49
SRR5398252	Homo_sapiens_tRNA-Asp-GTC-3	33	Charged	0.0753424	1.32032	33 Charged False True 7860 True True 2311 False False 238 True False 53 dtype: int64	0.184185	33	Charged
SRR5398252	Homo_sapiens_tRNA-Asp-GTC-3	34	48	4.4938e-05	0.61693	34 48 False False 10405 True False 3222 False True 424 True True 81 dtype: int64	0.000232257	34	49
SRR5398252	Homo_sapiens_tRNA-Asp-GTC-3	34	Charged	0.010556	1.4283	34 Charged False True 9979 True True 3016 False False 293 True False 62 dtype: int64	0.0355526	34	Charged
SRR5398252	Homo_sapiens_tRNA-Asp-GTC-3	48	Charged	0.0379592	1.6128	48 Charged False True 15698 True True 1108 False False 457 True False 20 dtype: int64	0.105526	49	Charged
SRR5398252	Homo_sapiens_tRNA-Val-CAC-6	34	51	4.38462e-28	57.6944	34 51 False False 155 True True 67 False 45 False True 4 dtype: int64	5.69034e-27	NA	NA
SRR5398252	Homo_sapiens_tRNA-Val-CAC-6	34	54	4.64861e-26	37.9667	34 54 False False 153 True True 67 False 45 False True 6 dtype: int64	5.78873e-25	NA	NA
SRR5398252	Homo_sapiens_tRNA-Val-CAC-6	34	57	4.64861e-26	37.9667	34 57 False False 153 True True 67 False 45 False True 6 dtype: int64	5.78873e-25	NA	NA
SRR5398252	Homo_sapiens_tRNA-Val-CAC-6	34	Charged	0.00331456	6.8	34 Charged False True 135 True True 108 False False 17 True False 2 dtype: int64	0.0127387	NA	Charged
SRR5398252	Homo_sapiens_tRNA-Val-CAC-6	51	54	1.2498e-72	7154	51 54 False False 294 True True 73 False True 3 True False 1 dtype: int64	2.76426e-71	NA	NA
SRR5398252	Homo_sapiens_tRNA-Val-CAC-6	51	57	1.20751e-66	1715	51 57 False False 294 True True 70 False 4 False True 3 dtype: int64	2.52235e-65	NA	NA
SRR5398252	Homo_sapiens_tRNA-Val-CAC-6	51	Charged	0.273576	2.70677	51 Charged False True 266 True True 72 False False 20 True False 2 dtype: int64	0.483627	NA	Charged
SRR5398252	Homo_sapiens_tRNA-Val-CAC-6	54	57	2.99759e-64	843.48	54 57 False False 297 True True 71 False True 5 True False 5 dtype: int64	6.13848e-63	NA	NA
SRR5398252	Homo_sapiens_tRNA-Val-CAC-6	54	Charged	0.27463	2.73063	54 Charged False True 271 True True 74 False False 20 True False 2 dtype: int64	0.485047	NA	Charged
SRR5398252	Homo_sapiens_tRNA-Val-CAC-6	57	Charged	0.0579204	6.13139	57 Charged False True 274 True True 80 False False 21 True False 1 dtype: int64	0.149392	NA	Charged
SRR5398252	Homo_sapiens_tRNA-Tyr-GTA-6	20	26	1	1.26667	20 26 True True 19 False 18 False False 6 True 5 dtype: int64	1	NA	NA
SRR5398252	Homo_sapiens_tRNA-Val-AAC-5	26	34	1	0.571429	26 34 False False 76 True 19 True False 7 True 1 dtype: int64	1	NA	NA
SRR5398252	Homo_sapiens_tRNA-Val-AAC-5	26	71	0.626321	1.64444	26 71 False False 74 True 15 True False 6 True 2 dtype: int64	0.810698	NA	NA
SRR5398252	Homo_sapiens_tRNA-Val-AAC-5	34	71	0.0126618	4.40152	34 71 False False 83 True False 12 False True 11 True True 7 dtype: int64	0.0416603	NA	NA
SRR5398252	Homo_sapiens_tRNA-Val-AAC-5	34	Charged	0.0613931	0.179775	34 Charged False True 89 True True 16 False False 3 True False 3 dtype: int64	0.156677	NA	Charged
SRR5398252	Homo_sapiens_tRNA-Val-AAC-5	71	Charged	0.288072	0.461538	71 Charged False True 234 True True 24 False False 9 True False 2 dtype: int64	0.500494	NA	Charged
SRR5398252	Homo_sapiens_tRNA-Ile-TAT-1	9	21	0.346721	0.672601	9 21 False False 79 True 38 True False 34 True 11 dtype: int64	0.565784	NA	NA
SRR5398252	Homo_sapiens_tRNA-Ile-TAT-1	9	27	0.000264826	15.1724	9 27 False True 87 True True 44 False False 30 True False 1 dtype: int64	0.00124167	NA	NA
SRR5398252	Homo_sapiens_tRNA-Ile-TAT-1	9	34	0.826821	0.837838	9 34 False False 93 True False 37 False True 24 True True 8 dtype: int64	0.953712	NA	NA
SRR5398252	Homo_sapiens_tRNA-Ile-TAT-1	9	Charged	1	1.49485	9 Charged False True 97 True True 29 False False 5 True False 1 dtype: int64	1	NA	Charged
SRR5398252	Homo_sapiens_tRNA-Ile-TAT-1	21	27	0.390573	0.808767	21 27 False True 966 False 183 True True 111 False 26 dtype: int64	0.610908	NA	NA
SRR5398252	Homo_sapiens_tRNA-Ile-TAT-1	21	34	0.589382	0.865385	21 34 False False 886 True 263 True False 109 True 28 dtype: int64	0.783527	NA	NA
SRR5398252	Homo_sapiens_tRNA-Ile-TAT-1	21	Charged	0.810584	1.31381	21 Charged False True 999 True True 125 False False 42 True False 4 dtype: int64	0.942307	NA	Charged
SRR5398252	Homo_sapiens_tRNA-Ile-TAT-1	27	34	0.894936	0.989632	27 34 True False 3180 True 991 False False 651 True 205 dtype: int64	1	NA	NA
SRR5398252	Homo_sapiens_tRNA-Ile-TAT-1	27	Charged	0.236371	0.759824	27 Charged True True 3708 False True 798 True False 159 False False 26 dtype: int64	0.434363	NA	Charged
SRR5398252	Homo_sapiens_tRNA-Ile-TAT-1	34	Charged	0.0930451	1.36464	34 Charged False True 4162 True True 1174 False False 179 True False 37 dtype: int64	0.216998	NA	Charged
SRR5398252	Homo_sapiens_tRNA-Ser-GCT-2	26	32	0.338072	2.10534	26 32 True False 731 False False 171 True True 27 False True 3 dtype: int64	0.55759	NA	NA
SRR5398252	Homo_sapiens_tRNA-Ser-GCT-2	26	Charged	0.171426	1.27937	26 Charged True True 507 False 234 False True 105 False 62 dtype: int64	0.344949	NA	Charged
SRR5398252	Homo_sapiens_tRNA-Ser-GCT-2	32	Charged	0.445009	1.24297	32 Charged False True 733 False 361 True True 53 False 21 dtype: int64	0.662667	NA	Charged
SRR5398252	Homo_sapiens_mito_tRNA-Met-CAT-1	28	Charged	2.64649e-06	1.13274	28 Charged False True 66090 True True 38923 False False 4366 True False 2270 dtype: int64	1.55887e-05	31	Charged
SRR5398252	Homo_sapiens_tRNA-Ser-CGA-3	26	32	0.0517078	3.70597	26 32 True False 653 True 88 False False 55 True 2 dtype: int64	0.136038	NA	NA
SRR5398252	Homo_sapiens_tRNA-Ser-CGA-3	26	Charged	0.844786	1.12496	26 Charged True True 281 False 269 False False 14 True 13 dtype: int64	0.966939	NA	Charged
SRR5398252	Homo_sapiens_tRNA-Ser-CGA-3	32	Charged	0.233295	1.36802	32 Charged False True 304 False 292 True True 47 False 33 dtype: int64	0.43023	NA	Charged
SRR5398252	Homo_sapiens_tRNA-Asn-GTT-11	50	Charged	0.174256	0.286957	50 Charged False True 115 False 11 True True 6 False 2 dtype: int64	0.348925	NA	Charged
SRR5398252	Homo_sapiens_tRNA-Asn-GTT-6	9	21	1	0.914286	9 21 True False 25 False False 20 True True 16 False True 14 dtype: int64	1	NA	NA
SRR5398252	Homo_sapiens_tRNA-Asn-GTT-6	9	Charged	0.721794	0.7	9 Charged True True 35 False True 30 True False 5 False False 3 dtype: int64	0.879723	NA	Charged
SRR5398252	Homo_sapiens_tRNA-Asn-GTT-6	21	Charged	0.856136	1.11566	21 Charged True True 211 False True 178 True False 17 False False 16 dtype: int64	0.975849	NA	Charged
SRR5398252	Homo_sapiens_tRNA-Ala-AGC-1	19	25	3.27624e-09	0.491864	19 25 False False 1640 True 592 True False 490 True 87 dtype: int64	2.37278e-08	20	26
SRR5398252	Homo_sapiens_tRNA-Ala-AGC-1	19	36	1	1.29322	19 36 False True 2227 True True 576 False False 5 True False 1 dtype: int64	1	20	37
SRR5398252	Homo_sapiens_tRNA-Ala-AGC-1	19	Charged	0.41656	0.85666	19 Charged False True 2103 True True 536 False False 121 True False 36 dtype: int64	0.635358	20	Charged
SRR5398252	Homo_sapiens_tRNA-Ala-AGC-1	25	36	0.496065	0.699953	25 36 False True 2875 True True 2767 False 11 False False 8 dtype: int64	0.707152	26	37
SRR5398252	Homo_sapiens_tRNA-Ala-AGC-1	25	Charged	0.724815	0.955843	25 Charged False True 2717 True True 2614 False 154 False False 153 dtype: int64	0.880788	26	Charged
SRR5398252	Homo_sapiens_tRNA-Ala-AGC-1	36	Charged	0.341373	1.72584	36 Charged True True 6723 False 371 False True 21 False 2 dtype: int64	0.560985	37	Charged
SRR5398252	Homo_sapiens_tRNA-Phe-GAA-1	26	36	0.334658	1.72906	26 36 True False 58 False False 54 True True 13 False True 7 dtype: int64	0.553586	26	36
SRR5398252	Homo_sapiens_tRNA-Phe-GAA-1	26	37	0.0489071	2.32108	26 37 False False 50 True False 47 True 24 False True 11 dtype: int64	0.130195	26	37
SRR5398252	Homo_sapiens_tRNA-Phe-GAA-1	26	40	0.144782	2	26 40 False False 51 True False 51 True 20 False True 10 dtype: int64	0.303494	26	40
SRR5398252	Homo_sapiens_tRNA-Phe-GAA-1	26	41	0.345809	1.52853	26 41 True False 46 False False 45 True True 25 False True 16 dtype: int64	0.565023	26	41
SRR5398252	Homo_sapiens_tRNA-Phe-GAA-1	26	Charged	0.453718	0.606667	26 Charged True True 52 False True 50 True False 12 False False 7 dtype: int64	0.669887	26	Charged
SRR5398252	Homo_sapiens_tRNA-Phe-GAA-1	36	40	1.81343e-15	205.545	36 40 False False 119 True True 19 False True 11 True False 1 dtype: int64	1.68589e-14	36	40
SRR5398252	Homo_sapiens_tRNA-Phe-GAA-1	36	41	7.41787e-12	93.2727	36 41 False False 108 True 22 True True 19 False 1 dtype: int64	6.05965e-11	36	41
SRR5398252	Homo_sapiens_tRNA-Phe-GAA-1	36	Charged	0.739565	1.80303	36 Charged False True 99 False 21 True True 17 False 2 dtype: int64	0.891797	36	Charged
SRR5398252	Homo_sapiens_tRNA-Phe-GAA-1	37	40	1.16723e-21	327.7	37 40 False False 113 True True 29 False 10 False True 1 dtype: int64	1.31226e-20	37	40
SRR5398252	Homo_sapiens_tRNA-Phe-GAA-1	37	41	1.41192e-16	40.3	37 41 False False 104 True True 31 False True 10 True False 8 dtype: int64	1.36806e-15	37	41
SRR5398252	Homo_sapiens_tRNA-Phe-GAA-1	37	Charged	0.616626	1.50588	37 Charged False True 85 True True 32 False False 20 True False 5 dtype: int64	0.804263	37	Charged
SRR5398252	Homo_sapiens_tRNA-Phe-GAA-1	40	Charged	0.41987	1.85185	40 Charged False True 117 False 26 True True 25 False 3 dtype: int64	0.638078	40	Charged
SRR5398252	Homo_sapiens_tRNA-Phe-GAA-1	41	Charged	0.436594	0.688545	41 Charged False True 937 False 79 True True 49 False 6 dtype: int64	0.654456	41	Charged
SRR5398252	Homo_sapiens_tRNA-Ile-TAT-3	9	21	0.394389	2.95455	9 21 False False 13 True 11 True True 5 False 2 dtype: int64	0.614671	NA	NA
SRR5398252	Homo_sapiens_tRNA-Ile-TAT-3	9	34	1	0.971429	9 34 False False 17 True 7 True False 5 True 2 dtype: int64	1	NA	NA
SRR5398252	Homo_sapiens_tRNA-Ile-TAT-3	21	27	0.658395	0.828986	21 27 False True 115 False 39 True True 22 False 9 dtype: int64	0.835086	NA	NA
SRR5398252	Homo_sapiens_tRNA-Ile-TAT-3	21	34	0.838247	0.881834	21 34 False False 100 True 54 True False 21 True 10 dtype: int64	0.961976	NA	NA
SRR5398252	Homo_sapiens_tRNA-Ile-TAT-3	27	34	1	1.01937	27 34 True False 431 True 184 False False 117 True 49 dtype: int64	1	NA	NA
SRR5398252	Homo_sapiens_tRNA-Ile-TAT-3	27	Charged	0.631553	1.28591	27 Charged True True 541 False True 155 True False 19 False False 7 dtype: int64	0.814866	NA	Charged
SRR5398252	Homo_sapiens_tRNA-Ile-TAT-3	34	Charged	0.530055	1.49918	34 Charged False True 611 True True 229 False False 24 True False 6 dtype: int64	0.736787	NA	Charged
SRR5398252	Homo_sapiens_tRNA-Thr-AGT-2	27	59	4.31671e-282	6.35634	27 59 True False 51556 False False 19572 True True 3985 False True 238 dtype: int64	1.87881e-280	NA	NA
SRR5398252	Homo_sapiens_tRNA-Thr-AGT-2	27	Charged	0.0088255	0.931932	27 Charged True True 25206 False True 8599 True False 7335 False False 2332 dtype: int64	0.0305217	NA	Charged
SRR5398252	Homo_sapiens_tRNA-Thr-AGT-2	59	Charged	3.14429e-10	0.793651	59 Charged False True 33102 False 9199 True True 3290 False 1152 dtype: int64	2.38437e-09	NA	Charged
SRR5398252	Homo_sapiens_tRNA-Lys-CTT-2	17	Charged	0.80659	0.915882	17 Charged False True 3079 True True 188 False False 75 True False 5 dtype: int64	0.939425	NA	Charged
SRR5398252	Homo_sapiens_tRNA-Lys-CTT-2	18	Charged	1	1.00731	18 Charged False True 6103 True True 428 False False 158 True False 11 dtype: int64	1	NA	Charged
SRR5398252	Homo_sapiens_tRNA-Tyr-GTA-5	16	37	0.307035	0.245902	16 37 False True 61 True True 5 False False 3 True False 1 dtype: int64	0.522377	NA	NA
SRR5398252	Homo_sapiens_tRNA-Tyr-GTA-5	16	Charged	0.238875	0.16129	16 Charged False True 62 True True 5 False False 2 True False 1 dtype: int64	0.437479	NA	Charged
SRR5398252	Homo_sapiens_tRNA-Tyr-GTA-5	20	26	0.46206	0.653595	20 26 True True 50 False 27 False True 17 False 6 dtype: int64	0.678209	NA	NA
SRR5398252	Homo_sapiens_tRNA-Tyr-GTA-5	26	33	1	0.5	26 33 True False 90 False False 45 True 1 True True 1 dtype: int64	1	NA	NA
SRR5398252	Homo_sapiens_tRNA-Tyr-GTA-5	26	37	0.180999	2.58	26 37 True True 86 False True 40 False 6 True False 5 dtype: int64	0.359237	NA	NA
SRR5398252	Homo_sapiens_tRNA-Tyr-GTA-5	26	Charged	1	1.36434	26 Charged True True 88 False True 43 True False 3 False False 2 dtype: int64	1	NA	Charged
SRR5398252	Homo_sapiens_tRNA-Tyr-GTA-5	27	37	0.390458	0.492997	27 37 False True 119 True True 16 False False 11 True False 3 dtype: int64	0.61081	NA	NA
SRR5398252	Homo_sapiens_tRNA-Tyr-GTA-5	27	Charged	0.568176	0.725806	27 Charged False True 124 True True 18 False False 5 True False 1 dtype: int64	0.766706	NA	Charged
SRR5398252	Homo_sapiens_tRNA-Tyr-GTA-5	33	37	7.97939e-05	0.0834879	33 37 False True 154 False 90 True False 14 True 2 dtype: int64	0.000401521	NA	NA
SRR5398252	Homo_sapiens_tRNA-Tyr-GTA-5	33	Charged	0.600177	0.847826	33 Charged False True 230 True True 15 False False 13 True False 1 dtype: int64	0.791812	NA	Charged
SRR5398252	Homo_sapiens_tRNA-Tyr-GTA-5	37	Charged	0.125272	1.66786	37 Charged False True 497 True True 211 False False 55 True False 14 dtype: int64	0.27275	NA	Charged
SRR5398252	Homo_sapiens_tRNA-Tyr-GTA-5	49	Charged	1.59979e-07	2.65817	49 Charged False True 6749 False 690 True True 624 False 24 dtype: int64	1.04663e-06	NA	Charged
SRR5398252	Homo_sapiens_tRNA-Asn-GTT-2	9	21	0.000842238	1.31575	9 21 True False 1322 True 805 False False 672 True 311 dtype: int64	0.00364467	9	20a
SRR5398252	Homo_sapiens_tRNA-Asn-GTT-2	9	Charged	0.547582	0.886747	9 Charged True True 1278 False True 763 True False 102 False False 54 dtype: int64	0.75059	9	Charged
SRR5398252	Homo_sapiens_tRNA-Asn-GTT-2	21	Charged	0.773151	1.01719	21 Charged True True 8771 False True 7673 True False 690 False False 614 dtype: int64	0.914566	20a	Charged
SRR5398252	Homo_sapiens_tRNA-Arg-ACG-2	9	26	1.82946e-44	12.1325	9 26 True True 21897 False True 7406 False 119 True False 29 dtype: int64	3.07622e-43	9	26
SRR5398252	Homo_sapiens_tRNA-Arg-ACG-2	9	37	0.0206561	1.85193	9 37 True False 723 False False 318 True True 80 False True 19 dtype: int64	0.0634443	9	37
SRR5398252	Homo_sapiens_tRNA-Arg-ACG-2	9	40	0.5161	0.884846	9 40 True False 667 False False 279 True True 110 False True 52 dtype: int64	0.72566	9	40
SRR5398252	Homo_sapiens_tRNA-Arg-ACG-2	9	42	0.208684	1.35231	9 42 True False 636 False False 266 True True 97 False True 30 dtype: int64	0.396902	9	42
SRR5398252	Homo_sapiens_tRNA-Arg-ACG-2	9	43	0.354396	1.24892	9 43 True False 620 False False 253 True True 101 False True 33 dtype: int64	0.574229	9	43
SRR5398252	Homo_sapiens_tRNA-Arg-ACG-2	9	58	0.0093826	2.48423	9 58 True False 458 False False 160 True True 64 False True 9 dtype: int64	0.0321336	9	58
SRR5398252	Homo_sapiens_tRNA-Arg-ACG-2	9	Charged	0.522446	1.29589	9 Charged True True 491 False True 155 True False 22 False False 9 dtype: int64	0.730712	9	Charged
SRR5398252	Homo_sapiens_tRNA-Arg-ACG-2	26	37	0.706982	2.23778	26 37 True False 1493 True 257 False False 13 True 1 dtype: int64	0.8695	26	37
SRR5398252	Homo_sapiens_tRNA-Arg-ACG-2	26	43	0.689715	0.850325	26 43 True False 1383 True 196 False False 12 True 2 dtype: int64	0.858087	26	43
SRR5398252	Homo_sapiens_tRNA-Arg-ACG-2	37	40	6.89009e-27	0.0236508	37 40 False False 1364 True False 391 False True 295 True True 2 dtype: int64	8.70002e-26	37	40
SRR5398252	Homo_sapiens_tRNA-Arg-ACG-2	37	42	2.94917e-19	0.0466932	37 42 False False 1332 True False 389 False True 220 True True 3 dtype: int64	3.08025e-18	37	42
SRR5398252	Homo_sapiens_tRNA-Arg-ACG-2	37	43	3.20274e-23	0.0145336	37 43 False False 1298 True False 390 False True 229 True True 1 dtype: int64	3.74373e-22	37	43
SRR5398252	Homo_sapiens_tRNA-Arg-ACG-2	37	58	0.00158882	1.8541	37 58 False False 1026 True False 319 False True 85 True True 49 dtype: int64	0.00650521	37	58
SRR5398252	Homo_sapiens_tRNA-Arg-ACG-2	37	Charged	0.0243381	0.557729	37 Charged False True 1050 True True 331 False False 46 True False 26 dtype: int64	0.0730023	37	Charged
SRR5398252	Homo_sapiens_tRNA-Arg-ACG-2	40	43	2.48719e-10	0.0347111	40 43 False False 2432 True False 302 False True 232 True True 1 dtype: int64	1.89564e-09	40	43
SRR5398252	Homo_sapiens_tRNA-Arg-ACG-2	40	58	0.032474	0.597163	40 58 False False 1987 True 262 True False 254 True 20 dtype: int64	0.0926772	40	58
SRR5398252	Homo_sapiens_tRNA-Arg-ACG-2	40	Charged	0.775855	1.16054	40 Charged False True 2035 True True 258 False False 119 True False 13 dtype: int64	0.916643	40	Charged
SRR5398252	Homo_sapiens_tRNA-Arg-ACG-2	42	43	5.1752e-07	0.0519114	42 43 False False 2830 True 236 True False 231 True 1 dtype: int64	3.26276e-06	42	43
SRR5398252	Homo_sapiens_tRNA-Arg-ACG-2	42	58	0.141621	0.673996	42 58 False False 2344 True 287 True False 206 True 17 dtype: int64	0.298502	42	58
SRR5398252	Homo_sapiens_tRNA-Arg-ACG-2	42	Charged	0.644716	1.26176	42 Charged False True 2380 True True 210 False False 143 True False 10 dtype: int64	0.825792	42	Charged
SRR5398252	Homo_sapiens_tRNA-Arg-ACG-2	43	58	1	1.00669	43 58 False False 2750 True 302 True False 199 True 22 dtype: int64	1	43	58
SRR5398252	Homo_sapiens_tRNA-Arg-ACG-2	43	Charged	0.162058	1.77949	43 Charged False True 2778 True True 211 False False 164 True False 7 dtype: int64	0.330862	43	Charged
SRR5398252	Homo_sapiens_tRNA-Arg-ACG-2	58	Charged	0.0378465	1.39561	58 Charged False True 10461 True True 989 False False 620 True False 42 dtype: int64	0.105258	58	Charged
SRR5398252	Homo_sapiens_tRNA-Gln-CTG-1	9	Charged	0.803747	1.01403	9 Charged False True 40027 True True 10205 False False 2104 True False 529 dtype: int64	0.937405	NA	Charged
SRR5398252	Homo_sapiens_tRNA-Leu-TAG-3	27	37	0.102236	2.01923	27 37 True False 208 False False 112 True True 30 False True 8 dtype: int64	0.233485	NA	NA
SRR5398252	Homo_sapiens_tRNA-Leu-TAG-3	27	38	0.000293684	0.425842	27 38 True True 121 False 117 False True 85 False 35 dtype: int64	0.00136891	NA	NA
SRR5398252	Homo_sapiens_tRNA-Leu-TAG-3	27	Charged	0.135719	2.13768	27 Charged True True 177 False True 92 False 10 True False 9 dtype: int64	0.289214	NA	Charged
SRR5398252	Homo_sapiens_tRNA-Leu-TAG-3	37	Charged	0.763745	1.61564	37 Charged False True 921 True True 62 False False 48 True False 2 dtype: int64	0.908649	NA	Charged
SRR5398252	Homo_sapiens_tRNA-Leu-TAG-3	38	Charged	0.158672	0.622553	38 Charged False True 940 True True 231 False False 38 True False 15 dtype: int64	0.325768	NA	Charged
SRR5398252	Homo_sapiens_tRNA-Val-AAC-4	69	Charged	0.24267	0.176471	69 Charged False True 68 False 4 True True 3 False 1 dtype: int64	0.44186	NA	Charged
SRR5398252	Homo_sapiens_tRNA-Glu-TTC-14	9	19	0.453364	0.328571	9 19 False False 69 True False 15 False True 14 True True 1 dtype: int64	0.669627	NA	NA
SRR5398252	Homo_sapiens_tRNA-Glu-TTC-14	9	34	0.541538	0.698413	9 34 False True 63 False 20 True True 11 False 5 dtype: int64	0.74669	NA	NA
SRR5398252	Homo_sapiens_tRNA-Glu-TTC-14	9	57	0.61779	1.74359	9 57 False False 68 True False 13 False True 6 True True 2 dtype: int64	0.805161	NA	NA
SRR5398252	Homo_sapiens_tRNA-Glu-TTC-14	9	Charged	1	1.38525	9 Charged False True 61 False 13 True True 13 False 2 dtype: int64	1	NA	Charged
SRR5398252	Homo_sapiens_tRNA-Glu-TTC-14	19	34	0.0668873	6.58824	19 34 False True 68 False 28 True True 16 False 1 dtype: int64	0.167385	NA	NA
SRR5398252	Homo_sapiens_tRNA-Glu-TTC-14	19	57	0.576175	1.34375	19 57 False False 86 True 8 True False 8 True 1 dtype: int64	0.773139	NA	NA
SRR5398252	Homo_sapiens_tRNA-Glu-TTC-14	34	57	0.719805	0.787472	34 57 True False 149 False False 32 True True 11 False True 3 dtype: int64	0.877852	NA	NA
SRR5398252	Homo_sapiens_tRNA-Glu-TTC-14	34	Charged	1	0.943973	34 Charged True True 139 False True 31 True False 19 False False 4 dtype: int64	1	NA	Charged
SRR5398252	Homo_sapiens_tRNA-Glu-TTC-14	57	Charged	0.0996586	0.375	57 Charged False True 320 False 30 True True 16 False 4 dtype: int64	0.229029	NA	Charged
SRR5398252	Homo_sapiens_mito_tRNA-Asp-GTC-1	10	Charged	2.49651e-44	1.79022	10 Charged False True 93366 True True 29978 False False 3429 True False 615 dtype: int64	4.1771e-43	10	Charged
SRR5398252	Homo_sapiens_tRNA-Arg-CCG-2	9	Charged	1.16659e-06	0.728704	9 Charged True True 13594 False True 9725 True False 704 False False 367 dtype: int64	7.14846e-06	9	Charged
SRR5398252	Homo_sapiens_tRNA-Lys-TTT-2	42	46	3.61907e-12	0.0300753	42 46 False False 3026 True 409 True False 246 True 1 dtype: int64	3.0017e-11	NA	NA
SRR5398252	Homo_sapiens_tRNA-Lys-TTT-2	42	47	1.71738e-05	0.208278	42 47 False False 3125 True 310 True False 242 True 5 dtype: int64	9.38494e-05	NA	NA
SRR5398252	Homo_sapiens_tRNA-Lys-TTT-2	42	Charged	0.367638	1.45641	42 Charged False True 3232 True True 238 False False 178 True False 9 dtype: int64	0.588918	NA	Charged
SRR5398252	Homo_sapiens_tRNA-Lys-TTT-2	45	46	1.1537e-07	0.0830778	45 46 False False 3211 True 409 True False 189 True 2 dtype: int64	7.62899e-07	NA	NA
SRR5398252	Homo_sapiens_tRNA-Lys-TTT-2	45	Charged	0.00578374	5.27313	45 Charged False True 3405 False 190 True True 189 False 2 dtype: int64	0.021023	NA	Charged
SRR5398252	Homo_sapiens_tRNA-Lys-TTT-2	46	47	2.98354e-15	0.023746	46 47 False False 3096 True False 410 False True 318 True True 1 dtype: int64	2.75479e-14	NA	NA
SRR5398252	Homo_sapiens_tRNA-Lys-TTT-2	46	Charged	0.00116698	2.90055	46 Charged False True 3205 True True 402 False False 185 True False 8 dtype: int64	0.00490567	NA	Charged
SRR5398252	Homo_sapiens_tRNA-Lys-TTT-2	47	Charged	0.788769	1.12543	47 Charged False True 4750 True True 303 False False 247 True False 14 dtype: int64	0.927179	NA	Charged
SRR5398252	Homo_sapiens_tRNA-Ala-AGC-21	34	37	0.505495	0.333333	34 37 False True 9 False 3 True False 1 True 1 dtype: int64	0.715355	NA	NA
SRR5398252	Homo_sapiens_tRNA-Ala-AGC-4	19	23	0.0567773	1.19324	19 23 False False 9877 True False 1886 False True 711 True True 162 dtype: int64	0.146976	20	24
SRR5398252	Homo_sapiens_tRNA-Ala-AGC-4	19	25	0.39981	1.04491	19 25 False False 7419 True 3169 True False 1416 True 632 dtype: int64	0.619131	20	26
SRR5398252	Homo_sapiens_tRNA-Ala-AGC-4	19	36	0.737174	1.22625	19 36 False True 10531 True True 2039 False False 57 True False 9 dtype: int64	0.890291	20	37
SRR5398252	Homo_sapiens_tRNA-Ala-AGC-4	19	Charged	0.0286409	1.2197	19 Charged False True 9011 True True 1748 False False 962 True False 153 dtype: int64	0.0834447	20	Charged
SRR5398252	Homo_sapiens_tRNA-Ala-AGC-4	23	25	0	38.8051	23 25 False False 11277 True 6123 True True 906 False 43 dtype: int64	0	24	26
SRR5398252	Homo_sapiens_tRNA-Ala-AGC-4	23	Charged	0.210637	0.868972	23 Charged False True 15054 False 1539 True True 782 False 92 dtype: int64	0.399717	24	Charged
SRR5398252	Homo_sapiens_tRNA-Ala-AGC-4	25	36	0.000479429	2.1345	25 36 False True 11572 True True 10534 False False 68 True False 29 dtype: int64	0.00216318	26	37
SRR5398252	Homo_sapiens_tRNA-Ala-AGC-4	25	Charged	0.00350748	0.869988	25 Charged False True 10124 True True 9035 False 994 False False 969 dtype: int64	0.0134003	26	Charged
SRR5398252	Homo_sapiens_tRNA-Ala-AGC-4	36	Charged	0.875967	1.04988	36 Charged True True 28479 False 3014 False True 108 False 12 dtype: int64	0.990733	37	Charged
SRR5398252	Homo_sapiens_tRX-Lys-TTT-2	62	64	1	0.846154	62 64 False True 13 False 11 True False 1 True 1 dtype: int64	1	NA	NA
SRR5398252	Homo_sapiens_tRX-Lys-TTT-2	64	71	0.1222	0.115385	64 71 True False 13 False False 6 True 4 True True 1 dtype: int64	0.268218	NA	NA
SRR5398252	Homo_sapiens_tRX-Lys-TTT-2	71	Charged	0.00869565	0.0185185	71 Charged False True 18 True False 3 False False 1 True True 1 dtype: int64	0.030142	NA	Charged
SRR5398252	Homo_sapiens_mito_tRNA-Ala-TGC-1	34	Charged	2.69452e-26	1.47445	34 Charged False True 97488 True True 18170 False False 6392 True False 808 dtype: int64	3.36467e-25	37	Charged
SRR5398252	Homo_sapiens_mito_tRNA-Trp-TCA-1	36	Charged	6.25866e-269	3.28872	36 Charged False True 47642 True True 21656 False False 5788 True False 800 dtype: int64	2.63917e-267	37	Charged
SRR5398252	Homo_sapiens_tRNA-Ser-CGA-4	26	32	0.0668731	0.837186	26 32 True False 2575 False False 684 True True 561 False True 178 dtype: int64	0.167385	NA	NA
SRR5398252	Homo_sapiens_tRNA-Ser-CGA-4	26	Charged	0.723434	0.967359	26 Charged True True 2069 False 854 False True 561 False 224 dtype: int64	0.880216	NA	Charged
SRR5398252	Homo_sapiens_tRNA-Ser-CGA-4	32	Charged	0.0721345	0.8811	32 Charged False True 3367 False 1398 True True 817 False 385 dtype: int64	0.177594	NA	Charged
SRR5398252	Homo_sapiens_tRNA-Ile-AAT-6	27	59	1.50757e-05	2.59406	27 59 True False 12147 True 782 False False 685 True 17 dtype: int64	8.28858e-05	NA	NA
SRR5398252	Homo_sapiens_tRNA-Ile-AAT-6	27	Charged	7.67964e-06	0.473197	27 Charged True True 8164 False 1024 False True 556 False 33 dtype: int64	4.3458e-05	NA	Charged
SRR5398252	Homo_sapiens_tRNA-Ile-AAT-6	59	Charged	0.780151	0.969998	59 Charged False True 9523 False 1139 True True 811 False 100 dtype: int64	0.920032	NA	Charged
SRR5398252	Homo_sapiens_tRNA-Ser-AGA-3	26	Charged	0.106821	1.70559	26 Charged True True 247 False 118 False True 27 False 22 dtype: int64	0.241028	NA	Charged
SRR5398252	Homo_sapiens_tRNA-Ser-AGA-3	32	Charged	0.844976	0.903647	32 Charged False True 334 False 166 True True 20 False 11 dtype: int64	0.966955	NA	Charged
SRR5398252	Homo_sapiens_tRNA-Asp-GTC-4	9	14	0.0304773	0.0740741	9 14 False True 45 True True 10 False 3 False False 1 dtype: int64	0.0878119	NA	NA
SRR5398252	Homo_sapiens_tRNA-Asp-GTC-4	9	29	1	1.11429	9 29 False False 26 True 20 True False 7 True 6 dtype: int64	1	NA	NA
SRR5398252	Homo_sapiens_tRNA-Asp-GTC-4	9	64	0.455219	2.54545	9 64 False True 22 False 14 True True 8 False 2 dtype: int64	0.671535	NA	NA
SRR5398252	Homo_sapiens_tRNA-Asp-GTC-4	10	29	0.311276	4.17391	10 29 False False 32 True 23 True True 3 False 1 dtype: int64	0.526943	NA	NA
SRR5398252	Homo_sapiens_tRNA-Asp-GTC-4	29	Charged	0.559057	0.730627	29 Charged False True 271 True True 33 False False 6 True False 1 dtype: int64	0.759961	NA	Charged
SRR5398252	Homo_sapiens_tRNA-Asp-GTC-4	64	Charged	0.102144	4.3165	64 Charged True True 641 False True 27 True False 11 False False 2 dtype: int64	0.233314	NA	Charged
SRR5398252	Homo_sapiens_tRNA-Ser-CGA-1	32	Charged	0.385458	0.617647	32 Charged False True 68 False 18 True True 14 False 6 dtype: int64	0.606271	NA	Charged
SRR5398252	Homo_sapiens_tRNA-Ser-CGA-1	36	Charged	0.322262	0.428571	36 Charged False True 98 False 28 True True 3 False 2 dtype: int64	0.539736	NA	Charged
SRR5398252	Homo_sapiens_tRNA-Lys-CTT-1	17	65	1	0.759036	17 65 False False 1323 True False 83 False True 21 True True 1 dtype: int64	1	NA	NA
SRR5398252	Homo_sapiens_tRNA-Lys-CTT-1	18	Charged	0.202596	0.643796	18 Charged False True 2055 True True 189 False False 63 True False 9 dtype: int64	0.388159	NA	Charged
SRR5398252	Homo_sapiens_tRNA-Lys-CTT-1	65	Charged	0.390959	1.21232	65 Charged False True 18538 True True 1117 False False 503 True False 25 dtype: int64	0.611158	NA	Charged
SRR5398252	Homo_sapiens_tRNA-Thr-CGT-3	9	21	0.303394	0.620934	9 21 False False 900 True False 114 False True 89 True True 7 dtype: int64	0.518135	NA	NA
SRR5398252	Homo_sapiens_tRNA-Thr-CGT-3	9	27	6.57941e-15	5.91139	9 27 False False 500 True 484 True True 103 False 18 dtype: int64	5.99723e-14	NA	NA
SRR5398252	Homo_sapiens_tRNA-Thr-CGT-3	9	59	1.34245e-06	5.56143	9 59 False False 916 True False 100 False True 28 True True 17 dtype: int64	8.17062e-06	NA	NA
SRR5398252	Homo_sapiens_tRNA-Thr-CGT-3	9	Charged	8.01659e-05	0.392877	9 Charged False True 726 False 149 True True 67 False 35 dtype: int64	0.000403093	NA	Charged
SRR5398252	Homo_sapiens_tRNA-Thr-CGT-3	21	27	0.0960079	0.805121	21 27 False True 1882 False 1290 True True 148 False 126 dtype: int64	0.222338	NA	NA
SRR5398252	Homo_sapiens_tRNA-Thr-CGT-3	21	59	0.0123433	0.434763	21 59 False False 2879 True False 258 False True 231 True True 9 dtype: int64	0.0408008	NA	NA
SRR5398252	Homo_sapiens_tRNA-Thr-CGT-3	21	Charged	0.938294	1.02827	21 Charged False True 2264 False 696 True True 194 False 58 dtype: int64	1	NA	Charged
SRR5398252	Homo_sapiens_tRNA-Thr-CGT-3	27	59	1.25125e-25	4.62544	27 59 True False 2269 False False 1842 True True 245 False True 43 dtype: int64	1.53693e-24	NA	NA
SRR5398252	Homo_sapiens_tRNA-Thr-CGT-3	27	Charged	0.000847897	0.779891	27 Charged True True 1804 False True 1408 True False 621 False False 378 dtype: int64	0.00366799	NA	Charged
SRR5398252	Homo_sapiens_tRNA-Thr-CGT-3	59	Charged	0.00684004	0.706306	59 Charged False True 3692 False 1095 True True 231 False 97 dtype: int64	0.0244486	NA	Charged
SRR5398252	Homo_sapiens_tRNA-Gly-GCC-3	55	68	0.244703	6.25	55 68 False False 50 True 4 True False 2 True 1 dtype: int64	0.444902	NA	NA
SRR5398252	Homo_sapiens_tRNA-Gly-GCC-3	68	70	0.0169184	35.3333	68 70 False False 53 True False 3 True 2 False True 1 dtype: int64	0.0537533	NA	NA
SRR5398252	Homo_sapiens_tRNA-Glu-TTC-2	9	34	0.983035	0.998501	9 34 False True 5468 True True 3240 False False 2039 True False 1210 dtype: int64	1	9	34
SRR5398252	Homo_sapiens_tRNA-Glu-TTC-2	9	Charged	0.0506877	0.903467	9 Charged False True 6313 True True 3682 False False 1137 True False 734 dtype: int64	0.133666	9	Charged
SRR5398252	Homo_sapiens_tRNA-Glu-TTC-2	34	Charged	0.000215398	1.12743	34 Charged True True 21633 False True 7662 True False 4087 False False 1632 dtype: int64	0.00102267	34	Charged
SRR5398252	Homo_sapiens_mito_tRNA-Leu-TAA-1	9	48	0.00279049	1.57836	9 48 False False 3425 True 709 True False 202 True 66 dtype: int64	0.010854	9	46
SRR5398252	Homo_sapiens_mito_tRNA-Leu-TAA-1	9	50	0.545378	0.867642	9 50 False False 3559 True 450 True False 237 True 26 dtype: int64	0.749153	9	48
SRR5398252	Homo_sapiens_mito_tRNA-Leu-TAA-1	9	52	0.387761	0.837474	9 52 False False 2865 True 622 True False 209 True 38 dtype: int64	0.608267	9	50
SRR5398252	Homo_sapiens_mito_tRNA-Leu-TAA-1	9	60	1.34407e-13	7.42388	9 60 False False 3373 True False 216 False True 61 True True 29 dtype: int64	1.18292e-12	9	58
SRR5398252	Homo_sapiens_mito_tRNA-Leu-TAA-1	9	Charged	0.890489	1.07888	9 Charged False True 3144 True True 224 False False 212 True False 14 dtype: int64	1	9	Charged
SRR5398252	Homo_sapiens_mito_tRNA-Leu-TAA-1	48	50	1.14977e-45	0.0520095	48 50 False False 6048 True False 1479 False True 629 True True 8 dtype: int64	1.97003e-44	46	48
SRR5398252	Homo_sapiens_mito_tRNA-Leu-TAA-1	48	52	1.94531e-105	0.0205944	48 52 False False 4950 True False 1472 False True 1143 True True 7 dtype: int64	5.1229e-104	46	50
SRR5398252	Homo_sapiens_mito_tRNA-Leu-TAA-1	48	60	0.673767	0.884323	48 60 False False 5910 True False 1448 False True 120 True True 26 dtype: int64	0.846572	46	58
SRR5398252	Homo_sapiens_mito_tRNA-Leu-TAA-1	48	Charged	0.483037	1.10337	48 Charged False True 5559 True True 1357 False False 339 True False 75 dtype: int64	0.696759	46	Charged
SRR5398252	Homo_sapiens_mito_tRNA-Leu-TAA-1	50	52	4.41631e-29	0.0788531	50 52 False False 7136 True 1151 True False 629 True 8 dtype: int64	5.83212e-28	48	50
SRR5398252	Homo_sapiens_mito_tRNA-Leu-TAA-1	50	60	0.646789	1.11893	50 60 False False 8071 True False 621 False True 151 True True 13 dtype: int64	0.827162	48	58
SRR5398252	Homo_sapiens_mito_tRNA-Leu-TAA-1	50	Charged	0.128271	1.37188	50 Charged False True 7561 True True 601 False False 466 True False 27 dtype: int64	0.277112	48	Charged
SRR5398252	Homo_sapiens_mito_tRNA-Leu-TAA-1	52	60	0.0158503	0.539964	52 60 False False 8287 True False 1453 False True 169 True True 16 dtype: int64	0.0507811	50	58
SRR5398252	Homo_sapiens_mito_tRNA-Leu-TAA-1	52	Charged	1	1.00944	52 Charged False True 7813 True True 1364 False False 451 True False 78 dtype: int64	1	50	Charged
SRR5398252	Homo_sapiens_mito_tRNA-Leu-TAA-1	60	Charged	0.890472	0.983803	60 Charged False True 13826 True True 1154 False False 719 True False 61 dtype: int64	1	58	Charged
SRR5398252	Homo_sapiens_tRNA-Ala-AGC-12	26	37	0.603984	1.35737	26 37 True True 5139 False True 5048 False 8 True False 6 dtype: int64	0.794281	26	37
SRR5398252	Homo_sapiens_tRNA-Ala-AGC-12	26	Charged	0.269892	0.907974	26 Charged False True 4499 True True 4297 False 304 False False 289 dtype: int64	0.47899	26	Charged
SRR5398252	Homo_sapiens_tRNA-Ala-AGC-12	37	Charged	0.403621	2.14266	37 Charged True True 10949 False 730 False True 7 False 1 dtype: int64	0.622753	37	Charged
SRR5398252	Homo_sapiens_tRNA-Leu-TAA-3	26	37	0.541288	1.319	26 37 True False 10788 True 667 False False 192 True 9 dtype: int64	0.746473	26	37
SRR5398252	Homo_sapiens_tRNA-Leu-TAA-3	26	Charged	1	0.935768	26 Charged True True 9651 False 696 False True 163 False 11 dtype: int64	1	26	Charged
SRR5398252	Homo_sapiens_tRNA-Leu-TAA-3	37	Charged	0.662342	1.05683	37 Charged False True 11781 True True 1385 False False 863 True False 96 dtype: int64	0.837698	37	Charged
SRR5398252	Homo_sapiens_tRNA-Ile-AAT-4	27	Charged	0.0661149	0.760838	27 Charged True True 14889 False True 1171 True False 869 False False 52 dtype: int64	0.16582	26	Charged
SRR5398252	Homo_sapiens_tRNA-Cys-GCA-8	19	Charged	0.276125	1.09592	19 Charged True True 8626 False True 3961 True False 463 False False 233 dtype: int64	0.486796	NA	Charged
SRR5398252	Homo_sapiens_tRNA-Ala-TGC-2	19	23	1.26397e-05	0.724071	19 23 True False 4719 False False 1922 True True 608 False True 342 dtype: int64	7.0033e-05	NA	NA
SRR5398252	Homo_sapiens_tRNA-Ala-TGC-2	19	33	0.00998543	1.14016	19 33 True False 2920 True 2407 False False 1314 True 950 dtype: int64	0.0339349	NA	NA
SRR5398252	Homo_sapiens_tRNA-Ala-TGC-2	19	36	7.55505e-07	0.519648	19 36 True True 5036 False True 2198 True False 291 False False 66 dtype: int64	4.71921e-06	NA	NA
SRR5398252	Homo_sapiens_tRNA-Ala-TGC-2	19	37	4.94508e-31	3.72572	19 37 True False 4776 False False 2196 True True 551 False True 68 dtype: int64	6.84424e-30	NA	NA
SRR5398252	Homo_sapiens_tRNA-Ala-TGC-2	19	56	2.59154e-61	4.52408	19 56 True False 4390 False False 2162 True True 937 False True 102 dtype: int64	5.16628e-60	NA	NA
SRR5398252	Homo_sapiens_tRNA-Ala-TGC-2	19	Charged	0.551204	1.08371	19 Charged True True 5093 False True 2156 True False 194 False False 89 dtype: int64	0.75357	NA	Charged
SRR5398252	Homo_sapiens_tRNA-Ala-TGC-2	23	33	0.281954	1.07179	23 33 False False 7291 True 5185 True False 635 True 484 dtype: int64	0.493985	NA	NA
SRR5398252	Homo_sapiens_tRNA-Ala-TGC-2	23	36	9.09183e-11	3.83829	23 36 False True 11818 True True 1103 False False 658 True False 16 dtype: int64	7.08503e-10	NA	NA
SRR5398252	Homo_sapiens_tRNA-Ala-TGC-2	23	37	1.7502e-22	0.166312	23 37 False False 11417 True False 1102 False True 1059 True True 17 dtype: int64	1.99585e-21	NA	NA
SRR5398252	Homo_sapiens_tRNA-Ala-TGC-2	23	56	3.46211e-27	0.20499	23 56 False False 10998 True 1478 True False 1089 True 30 dtype: int64	4.42105e-26	NA	NA
SRR5398252	Homo_sapiens_tRNA-Ala-TGC-2	23	Charged	0.0253446	1.54286	23 Charged False True 11908 True True 1083 False False 475 True False 28 dtype: int64	0.0754318	NA	Charged
SRR5398252	Homo_sapiens_tRNA-Ala-TGC-2	33	36	3.69982e-118	21.984	33 36 False True 11512 True True 7980 False False 666 True False 21 dtype: int64	1.03902e-116	NA	NA
SRR5398252	Homo_sapiens_tRNA-Ala-TGC-2	33	37	1.01933e-237	0.00387411	33 37 False False 11103 True False 7998 False True 1075 True True 3 dtype: int64	4.07012e-236	NA	NA
SRR5398252	Homo_sapiens_tRNA-Ala-TGC-2	33	56	2.73436e-20	0.593337	33 56 False False 11076 True False 7555 False True 1102 True True 446 dtype: int64	2.95389e-19	NA	NA
SRR5398252	Homo_sapiens_tRNA-Ala-TGC-2	33	Charged	0.88072	0.987884	33 Charged False True 11634 True True 7629 False False 464 True False 308 dtype: int64	0.994696	NA	Charged
SRR5398252	Homo_sapiens_tRNA-Ala-TGC-2	36	37	0	0.00207938	36 37 True False 19078 False True 631 True True 447 False False 56 dtype: int64	0	NA	NA
SRR5398252	Homo_sapiens_tRNA-Ala-TGC-2	36	56	0	0.00419435	36 56 True False 18610 True 915 False True 633 False 54 dtype: int64	0	NA	NA
SRR5398252	Homo_sapiens_tRNA-Ala-TGC-2	36	Charged	0.360171	0.790806	36 Charged True True 18637 False 751 False True 659 False 21 dtype: int64	0.580597	NA	Charged
SRR5398252	Homo_sapiens_tRNA-Ala-TGC-2	37	56	0	4627.37	37 56 False False 18661 True True 1069 False True 479 True False 9 dtype: int64	0	NA	NA
SRR5398252	Homo_sapiens_tRNA-Ala-TGC-2	37	Charged	1	1.00607	37 Charged False True 18271 True True 1031 False False 731 True False 41 dtype: int64	1	NA	Charged
SRR5398252	Homo_sapiens_tRNA-Ala-TGC-2	56	Charged	0.207139	1.21045	56 Charged False True 18795 True True 1565 False False 785 True False 54 dtype: int64	0.394517	NA	Charged
SRR5398252	Homo_sapiens_tRNA-Asn-GTT-8	9	21	1	2.5	9 21 False False 10 True False 4 False True 1 True True 1 dtype: int64	1	NA	NA
SRR5398252	Homo_sapiens_tRNA-Thr-CGT-2	9	19	0.0290857	0.87973	9 19 False False 4080 True False 1917 False True 1304 True True 539 dtype: int64	0.0844007	NA	NA
SRR5398252	Homo_sapiens_tRNA-Thr-CGT-2	9	25	2.30814e-21	2.41201	9 25 False True 4749 True True 2327 False False 635 True False 129 dtype: int64	2.57993e-20	NA	NA
SRR5398252	Homo_sapiens_tRNA-Thr-CGT-2	9	Charged	0.000949404	0.800007	9 Charged False True 4314 True True 1835 False False 773 True False 411 dtype: int64	0.00405783	NA	Charged
SRR5398252	Homo_sapiens_tRNA-Thr-CGT-2	19	25	3.81464e-08	1.47638	19 25 False True 6807 True True 2983 False False 913 True False 271 dtype: int64	2.59864e-07	NA	NA
SRR5398252	Homo_sapiens_tRNA-Thr-CGT-2	19	Charged	0.661777	0.973993	19 Charged False True 6052 True True 2555 False False 1172 True False 508 dtype: int64	0.837278	NA	Charged
SRR5398252	Homo_sapiens_tRNA-Thr-CGT-2	25	Charged	0.188178	1.09614	25 Charged True True 10946 False 2093 False True 1355 False 284 dtype: int64	0.368617	NA	Charged
SRR5398252	Homo_sapiens_mito_tRNA-Gln-TTG-1	9	34	2.56778e-07	0.86974	9 34 False False 48758 True 40544 True False 3454 True 2498 dtype: int64	1.65827e-06	9	34
SRR5398252	Homo_sapiens_mito_tRNA-Gln-TTG-1	9	Charged	1.80862e-09	1.32018	9 Charged False True 76889 False 9962 True True 5217 False 512 dtype: int64	1.33124e-08	9	Charged
SRR5398252	Homo_sapiens_mito_tRNA-Gln-TTG-1	34	Charged	0	2.4772	34 Charged True True 59715 False True 50547 False 8593 True False 4098 dtype: int64	0	34	Charged
SRR5398252	Homo_sapiens_tRNA-Glu-TTC-7	39	51	1	1.14286	39 51 False True 7 True True 4 False False 2 True False 1 dtype: int64	1	NA	NA
SRR5398252	Homo_sapiens_tRNA-Ile-GAT-1	27	Charged	1	0.8	27 Charged True False 20 True 8 False False 2 True 1 dtype: int64	1	NA	Charged
SRR5398252	Homo_sapiens_tRNA-Trp-CCA-3	25	36	0.470778	3.13793	25 36 True False 116 False False 26 True True 14 False True 1 dtype: int64	0.686021	NA	NA
SRR5398252	Homo_sapiens_tRNA-Trp-CCA-3	25	39	0.433794	0.594059	25 39 True False 101 False False 15 True True 12 False True 3 dtype: int64	0.651846	NA	NA
SRR5398252	Homo_sapiens_tRNA-Trp-CCA-3	25	41	0.524174	0.714286	25 41 True False 91 True 20 False False 13 True 4 dtype: int64	0.73139	NA	NA
SRR5398252	Homo_sapiens_tRNA-Trp-CCA-3	25	42	1	1.17188	25 42 True False 96 False False 15 True True 15 False True 2 dtype: int64	1	NA	NA
SRR5398252	Homo_sapiens_tRNA-Trp-CCA-3	25	Charged	0.43351	2.26667	25 Charged True True 68 False True 6 True False 5 False False 1 dtype: int64	0.651577	NA	Charged
SRR5398252	Homo_sapiens_tRNA-Trp-CCA-3	36	Charged	0.0170488	0.0882353	36 Charged False True 68 True True 6 False False 3 True False 3 dtype: int64	0.0540816	NA	Charged
SRR5398252	Homo_sapiens_tRNA-Trp-CCA-3	39	Charged	0.219492	0.3125	39 Charged False True 64 True True 10 False False 4 True False 2 dtype: int64	0.411787	NA	Charged
SRR5398252	Homo_sapiens_tRNA-Met-CAT-3	26	Charged	0.0250964	0.833675	26 Charged True True 16595 False True 4449 True False 868 False False 194 dtype: int64	0.0748084	26	Charged
SRR5398252	Homo_sapiens_tRNA-Met-CAT-5	20	Charged	0.455523	0.413793	20 Charged False True 29 True True 4 False False 3 True False 1 dtype: int64	0.671711	NA	Charged
SRR5398252	Homo_sapiens_tRNA-Met-CAT-5	26	Charged	1	0.72	26 Charged True True 36 False True 10 True False 5 False False 1 dtype: int64	1	NA	Charged
SRR5398252	Homo_sapiens_tRNA-Cys-GCA-20	19	42	1	1	19 42 True False 111 False False 37 True True 6 False True 2 dtype: int64	1	NA	NA
SRR5398252	Homo_sapiens_tRNA-Cys-GCA-20	19	Charged	0.693925	1.5	19 Charged True True 108 False True 36 True False 6 False False 3 dtype: int64	0.860477	NA	Charged
SRR5398252	Homo_sapiens_tRNA-Arg-ACG-1	9	26	0.488887	2.51832	9 26 True True 481 False True 191 False 1 True False 1 dtype: int64	0.701014	9	26
SRR5398252	Homo_sapiens_tRNA-Arg-ACG-1	9	37	0.26127	0.76904	9 37 True False 403 False False 153 True True 79 False True 39 dtype: int64	0.467971	9	37
SRR5398252	Homo_sapiens_tRNA-Arg-ACG-1	9	40	0.394273	1.21651	9 40 True False 382 False False 158 True True 100 False True 34 dtype: int64	0.614653	9	40
SRR5398252	Homo_sapiens_tRNA-Arg-ACG-1	9	42	0.00220514	0.515429	9 42 True False 413 False False 145 True True 69 False True 47 dtype: int64	0.00877	9	42
SRR5398252	Homo_sapiens_tRNA-Arg-ACG-1	9	43	0.0220461	1.6921	9 43 True False 367 False False 162 True True 115 False True 30 dtype: int64	0.0671049	9	43
SRR5398252	Homo_sapiens_tRNA-Arg-ACG-1	9	58	0.0170661	1.9222	9 58 True False 391 False False 170 True True 84 False True 19 dtype: int64	0.0540816	9	58
SRR5398252	Homo_sapiens_tRNA-Arg-ACG-1	9	Charged	0.598413	0.766385	9 Charged True True 435 False True 172 True False 33 False False 10 dtype: int64	0.790815	9	Charged
SRR5398252	Homo_sapiens_tRNA-Arg-ACG-1	26	37	0.227344	0.296214	26 37 True False 898 True 266 False False 2 True 2 dtype: int64	0.422188	26	37
SRR5398252	Homo_sapiens_tRNA-Arg-ACG-1	37	40	1.97456e-36	0.0158935	37 40 False False 777 True False 388 False True 252 True True 2 dtype: int64	3.02349e-35	37	40
SRR5398252	Homo_sapiens_tRNA-Arg-ACG-1	37	42	3.6966e-23	0.0365633	37 42 False False 849 True False 387 False True 180 True True 3 dtype: int64	4.30983e-22	37	42
SRR5398252	Homo_sapiens_tRNA-Arg-ACG-1	37	43	2.99913e-32	0.0182115	37 43 False False 802 True False 388 False True 227 True True 2 dtype: int64	4.25536e-31	37	43
SRR5398252	Homo_sapiens_tRNA-Arg-ACG-1	37	58	0.000496873	1.80064	37 58 False False 912 True False 311 False True 114 True True 70 dtype: int64	0.0022337	37	58
SRR5398252	Homo_sapiens_tRNA-Arg-ACG-1	37	Charged	0.00834834	0.526904	37 Charged False True 958 True True 326 False False 48 True False 31 dtype: int64	0.0290795	37	Charged
SRR5398252	Homo_sapiens_tRNA-Arg-ACG-1	40	58	0.000260927	0.448882	40 58 False False 1792 True 345 True False 243 True 21 dtype: int64	0.00122466	40	58
SRR5398252	Homo_sapiens_tRNA-Arg-ACG-1	40	Charged	0.888082	1.08088	40 Charged False True 1943 True True 241 False False 122 True False 14 dtype: int64	1	40	Charged
SRR5398252	Homo_sapiens_tRNA-Arg-ACG-1	42	43	1.62527e-06	0.0545222	42 43 False False 2345 True 230 True False 187 True 1 dtype: int64	9.80813e-06	42	43
SRR5398252	Homo_sapiens_tRNA-Arg-ACG-1	42	58	0.160554	0.693651	42 58 False False 2185 True 375 True False 168 True 20 dtype: int64	0.328733	42	58
SRR5398252	Homo_sapiens_tRNA-Arg-ACG-1	42	Charged	0.421873	1.456	42 Charged False True 2318 True True 180 False False 150 True False 8 dtype: int64	0.640309	42	Charged
SRR5398252	Homo_sapiens_tRNA-Arg-ACG-1	43	58	0.22672	1.26283	43 58 False False 2483 True 375 True False 194 True 37 dtype: int64	0.421377	43	58
SRR5398252	Homo_sapiens_tRNA-Arg-ACG-1	43	Charged	0.658001	1.23954	43 Charged False True 2602 True True 219 False False 162 True False 11 dtype: int64	0.834874	43	Charged
SRR5398252	Homo_sapiens_tRNA-Arg-ACG-1	58	Charged	0.563596	0.909672	58 Charged False True 6308 True True 688 False False 392 True False 47 dtype: int64	0.763495	58	Charged
SRR5398252	Homo_sapiens_tRNA-Arg-CCT-4	9	24	2.42502e-16	0.41391	9 24 True False 2644 False False 2480 True 281 True True 124 dtype: int64	2.32308e-15	9	24
SRR5398252	Homo_sapiens_tRNA-Arg-CCT-4	9	Charged	0.0907759	0.791328	9 Charged False True 2619 True True 2606 False 127 False False 101 dtype: int64	0.212834	9	Charged
SRR5398252	Homo_sapiens_tRNA-Arg-CCT-4	24	Charged	0.584623	0.905537	24 Charged False True 9765 False 575 True True 569 False 37 dtype: int64	0.780112	24	Charged
SRR5398252	Homo_sapiens_tRNA-Leu-CAG-1	27	38	7.3234e-105	2.59269	27 38 True False 134963 True 22915 False False 6612 True 433 dtype: int64	1.92485e-103	26	37
SRR5398252	Homo_sapiens_tRNA-Leu-CAG-1	27	Charged	6.70554e-06	1.28088	27 Charged True True 150120 False 7031 False True 6601 False 396 dtype: int64	3.8121e-05	26	Charged
SRR5398252	Homo_sapiens_tRNA-Leu-CAG-1	38	Charged	0.373857	1.02679	38 Charged False True 168973 True True 30172 False False 8177 True False 1422 dtype: int64	0.594727	37	Charged
SRR5398252	Homo_sapiens_tRNA-Gln-TTG-2	9	34	6.54625e-05	1.51971	9 34 True True 442 False False 386 True 378 True False 297 dtype: int64	0.000331873	9	34
SRR5398252	Homo_sapiens_tRNA-Gln-TTG-2	9	57	2.01371e-10	2.99452	9 57 False False 707 True False 605 True 123 False True 48 dtype: int64	1.53824e-09	9	58
SRR5398252	Homo_sapiens_tRNA-Gln-TTG-2	9	Charged	0.602284	1.16904	9 Charged False True 615 True True 473 False False 38 True False 25 dtype: int64	0.793194	9	Charged
SRR5398252	Homo_sapiens_tRNA-Gln-TTG-2	34	57	0.370779	0.948628	34 57 True False 21340 False False 3703 True True 2061 False True 377 dtype: int64	0.592057	34	58
SRR5398252	Homo_sapiens_tRNA-Gln-TTG-2	34	Charged	0.0370147	1.14659	34 Charged True True 18734 False True 3583 True False 1441 False False 316 dtype: int64	0.103348	34	Charged
SRR5398252	Homo_sapiens_tRNA-Gln-TTG-2	57	Charged	0.118458	1.13848	57 Charged False True 23069 True True 2568 False False 1800 True False 176 dtype: int64	0.261873	58	Charged
SRR5398252	Homo_sapiens_tRNA-Glu-CTC-1	9	Charged	0.00642468	0.887497	9 Charged False True 114601 True True 13735 False False 4717 True False 637 dtype: int64	0.0231104	9	Charged
SRR5398252	Homo_sapiens_tRNA-Gln-CTG-5	9	Charged	1	1.07956	9 Charged False True 673 True True 148 False False 54 True False 11 dtype: int64	1	NA	Charged
SRR5398252	Homo_sapiens_tRNA-Arg-TCT-4	9	27	0.0125732	3.96721	9 27 False True 61 False 44 True True 22 False 4 dtype: int64	0.041429	NA	NA
SRR5398252	Homo_sapiens_tRNA-Arg-TCT-4	9	35	0.461086	0.623974	9 35 False False 76 True 29 True False 21 True 5 dtype: int64	0.677221	NA	NA
SRR5398252	Homo_sapiens_tRNA-Arg-TCT-4	27	35	0.225299	1.37999	27 35 True False 116 True 79 False False 77 True 38 dtype: int64	0.419541	NA	NA
SRR5398252	Homo_sapiens_tRNA-Arg-TCT-4	27	Charged	0.490101	0.445302	27 Charged True True 173 False True 111 True False 7 False False 2 dtype: int64	0.702234	NA	Charged
SRR5398252	Homo_sapiens_tRNA-Arg-TCT-4	35	Charged	0.436385	0.673759	35 Charged False True 282 True True 133 False False 10 True False 7 dtype: int64	0.65436	NA	Charged
SRR5398252	Homo_sapiens_tRNA-Ala-TGC-6	12	19	1	1	12 19 False False 14 True 14 True False 1 True 1 dtype: int64	1	NA	NA
SRR5398252	Homo_sapiens_tRNA-Ala-TGC-6	12	24	0.193103	13	12 24 False False 26 True 2 True False 1 True 1 dtype: int64	0.375176	NA	NA
SRR5398252	Homo_sapiens_tRNA-Ala-TGC-6	12	27	0.517241	0.4	12 27 False True 20 False 8 True False 1 True 1 dtype: int64	0.726736	NA	NA
SRR5398252	Homo_sapiens_tRNA-Ala-TGC-6	12	28	1	0.473684	12 28 False True 19 False 9 True False 1 True 1 dtype: int64	1	NA	NA
SRR5398252	Homo_sapiens_tRNA-Ala-TGC-6	12	33	0.468966	0.333333	12 33 False True 21 False 7 True False 1 True 1 dtype: int64	0.684019	NA	NA
SRR5398252	Homo_sapiens_tRNA-Ala-TGC-6	19	24	1	2	19 24 False False 14 True False 14 True 2 False True 1 dtype: int64	1	NA	NA
SRR5398252	Homo_sapiens_tRNA-Ala-TGC-6	19	27	0.457794	2	19 27 True True 12 False True 9 False 6 True False 4 dtype: int64	0.674067	NA	NA
SRR5398252	Homo_sapiens_tRNA-Ala-TGC-6	19	28	0.715987	1.46667	19 28 True True 11 False True 9 False 6 True False 5 dtype: int64	0.875003	NA	NA
SRR5398252	Homo_sapiens_tRNA-Ala-TGC-6	19	33	0.704251	1.5	19 33 True True 12 False True 10 False 5 True False 4 dtype: int64	0.867875	NA	NA
SRR5398252	Homo_sapiens_tRNA-Ala-TGC-6	19	56	1	1.125	19 56 False True 10 True True 9 False False 5 True False 4 dtype: int64	1	NA	NA
SRR5398252	Homo_sapiens_mito_tRNA-Phe-GAA-1	38	Charged	0	6.01769	38 Charged False True 24039 True True 22139 False False 11389 True False 1743 dtype: int64	0	37	Charged
SRR5398252	Homo_sapiens_tRNA-Thr-TGT-4	20	Charged	1	1.2	20 Charged False True 5 True True 3 False False 2 True False 1 dtype: int64	1	NA	Charged
SRR5398252	Homo_sapiens_tRNA-Trp-CCA-2	25	36	0.00240553	4.32804	25 36 True False 772 True 495 False False 27 True 4 dtype: int64	0.00948755	26	37
SRR5398252	Homo_sapiens_tRNA-Trp-CCA-2	25	Charged	1	0.669492	25 Charged True True 1185 False 59 False True 30 False 1 dtype: int64	1	26	Charged
SRR5398252	Homo_sapiens_tRNA-Trp-CCA-2	36	Charged	1	0.996737	36 Charged False True 874 True True 547 False False 43 True False 27 dtype: int64	1	37	Charged
SRR5398252	Homo_sapiens_tRNA-Tyr-GTA-4	20	24	0.685575	0.7	20 24 True False 20 False False 7 True True 6 False True 3 dtype: int64	0.854979	NA	NA
SRR5398252	Homo_sapiens_tRNA-Tyr-GTA-4	20	25	0.687964	2.11765	20 25 True False 17 True 9 False False 8 True 2 dtype: int64	0.856617	NA	NA
SRR5398252	Homo_sapiens_tRNA-Tyr-GTA-4	20	26	0.716047	0.685714	20 26 True True 16 False 10 False True 7 False 3 dtype: int64	0.875003	NA	NA
SRR5398252	Homo_sapiens_tRNA-Tyr-GTA-4	24	26	1	1.1	24 26 False True 20 False 11 True True 6 False 3 dtype: int64	1	NA	NA
SRR5398252	Homo_sapiens_tRNA-Tyr-GTA-4	25	26	0.000292863	0.0462963	25 26 False True 24 True False 9 False False 5 True True 2 dtype: int64	0.00136555	NA	NA
SRR5398252	Homo_sapiens_tRNA-Tyr-GTA-4	37	Charged	0.71614	1.68132	37 Charged False True 182 True True 102 False False 6 True False 2 dtype: int64	0.875038	NA	Charged
SRR5398252	Homo_sapiens_tRNA-Leu-TAA-1	26	37	0.000770854	1.33393	26 37 True False 30389 False False 3423 True True 1729 False True 146 dtype: int64	0.00336365	26	37
SRR5398252	Homo_sapiens_tRNA-Leu-TAA-1	26	Charged	0.310055	1.09715	26 Charged True True 27336 False True 3125 True False 1180 False False 148 dtype: int64	0.525664	26	Charged
SRR5398252	Homo_sapiens_tRNA-Leu-TAA-1	37	Charged	0.212838	0.906333	37 Charged False True 36918 True True 3900 False False 1673 True False 195 dtype: int64	0.403216	37	Charged
SRR5398252	Homo_sapiens_tRNA-Cys-GCA-13	19	Charged	0.796373	1.1583	19 Charged True True 200 False True 74 True False 14 False False 6 dtype: int64	0.932581	NA	Charged
SRR5398252	Homo_sapiens_tRNA-Lys-TTT-8	46	69	1	2.25	46 69 False False 9 True False 4 False True 1 True True 1 dtype: int64	1	NA	NA
SRR5398252	Homo_sapiens_tRNA-Lys-TTT-8	64	69	0.45	0.272727	64 69 True False 11 False False 3 True 1 True True 1 dtype: int64	0.667096	NA	NA
SRR5398252	Homo_sapiens_mito_tRNA-Asn-GTT-1	26	Charged	1.18303e-242	2.11338	26 Charged False True 100227 True True 25512 False False 17145 True False 2065 dtype: int64	4.80885e-241	26	Charged
SRR5398252	Homo_sapiens_tRNA-Ala-TGC-1	19	23	0.0906507	1.25481	19 23 True False 1064 False False 798 True True 174 False True 104 dtype: int64	0.212586	NA	NA
SRR5398252	Homo_sapiens_tRNA-Ala-TGC-1	19	33	0.24025	0.889808	19 33 True False 903 False False 636 True True 331 False True 262 dtype: int64	0.43887	NA	NA
SRR5398252	Homo_sapiens_tRNA-Ala-TGC-1	19	36	0.00290123	4.8984	19 36 True True 1226 False True 876 False 14 True False 4 dtype: int64	0.0112581	NA	NA
SRR5398252	Homo_sapiens_tRNA-Ala-TGC-1	19	45	0.909117	0.95952	19 45 True False 1142 False False 816 True True 47 False True 35 dtype: int64	1	NA	NA
SRR5398252	Homo_sapiens_tRNA-Ala-TGC-1	19	Charged	0.525621	1.24696	19 Charged True True 476 False True 442 False 22 True False 19 dtype: int64	0.732579	NA	Charged
SRR5398252	Homo_sapiens_tRNA-Ala-TGC-1	23	33	0.572338	1.08056	23 33 False False 1945 True 624 True False 225 True 78 dtype: int64	0.770249	NA	NA
SRR5398252	Homo_sapiens_tRNA-Ala-TGC-1	23	36	0.508568	2.84024	23 36 False True 2535 True True 300 False False 24 True False 1 dtype: int64	0.717978	NA	NA
SRR5398252	Homo_sapiens_tRNA-Ala-TGC-1	23	45	0.485466	0.756075	23 45 False False 2318 True False 283 False True 130 True True 12 dtype: int64	0.698345	NA	NA
SRR5398252	Homo_sapiens_tRNA-Ala-TGC-1	23	Charged	1	1.06541	23 Charged False True 1246 True True 90 False False 59 True False 4 dtype: int64	1	NA	Charged
SRR5398252	Homo_sapiens_tRNA-Ala-TGC-1	33	36	0.287507	1.94077	33 36 False True 4153 True True 1040 False False 31 True False 4 dtype: int64	0.500025	NA	NA
SRR5398252	Homo_sapiens_tRNA-Ala-TGC-1	33	45	2.64907e-12	0.224827	33 45 False False 3761 True False 995 False True 269 True True 16 dtype: int64	2.20392e-11	NA	NA
SRR5398252	Homo_sapiens_tRNA-Ala-TGC-1	33	Charged	0.563761	1.25164	33 Charged False True 2034 True True 325 False False 94 True False 12 dtype: int64	0.763565	NA	Charged
SRR5398252	Homo_sapiens_tRNA-Ala-TGC-1	36	45	1	1.93758	36 45 True False 4806 True 291 False False 32 True 1 dtype: int64	1	NA	NA
SRR5398252	Homo_sapiens_tRNA-Ala-TGC-1	45	Charged	0.228935	0.719205	45 Charged False True 2764 True True 277 False False 122 True False 17 dtype: int64	0.424444	NA	Charged
SRR5398252	Homo_sapiens_tRNA-Gln-CTG-2	8	9	9.97717e-16	0.129528	8 9 False False 6291 True 753 True False 516 True 8 dtype: int64	9.33962e-15	8	9
SRR5398252	Homo_sapiens_tRNA-Gln-CTG-2	8	58	1.26734e-12	2.12769	8 58 False False 5889 True 1152 True False 370 True 154 dtype: int64	1.07083e-11	8	59
SRR5398252	Homo_sapiens_tRNA-Gln-CTG-2	8	Charged	0.325379	1.26358	8 Charged False True 6485 True True 488 False False 403 True False 24 dtype: int64	0.543296	8	Charged
SRR5398252	Homo_sapiens_tRNA-Gln-CTG-2	9	58	4.79493e-30	1.83892	9 58 False False 6383 True False 2091 False True 1245 True True 750 dtype: int64	6.48394e-29	9	59
SRR5398252	Homo_sapiens_tRNA-Gln-CTG-2	9	Charged	0.358234	1.09771	9 Charged False True 7041 True True 2674 False False 422 True False 146 dtype: int64	0.577956	9	Charged
SRR5398252	Homo_sapiens_tRNA-Gln-CTG-2	58	Charged	6.47833e-06	1.2498	58 Charged False True 38368 True True 7494 False False 3129 True False 489 dtype: int64	3.69068e-05	59	Charged
SRR5398252	Homo_sapiens_tRNA-Cys-GCA-4	19	Charged	0.0757553	0.770911	19 Charged True True 4199 False True 1224 True False 267 False False 60 dtype: int64	0.184994	NA	Charged
SRR5398252	Homo_sapiens_tRNA-Thr-AGT-4	7	27	0.0301236	0.095	7 27 False True 50 False 19 True False 4 True 1 dtype: int64	0.0870337	NA	NA
SRR5398252	Homo_sapiens_tRNA-Thr-AGT-4	7	59	0.108979	5.90476	7 59 False False 62 True 7 True False 3 True 2 dtype: int64	0.244838	NA	NA
SRR5398252	Homo_sapiens_tRNA-Thr-AGT-4	27	33	0.00012124	0.675242	27 33 True False 6099 False False 3093 True True 241 False True 181 dtype: int64	0.000595465	NA	NA
SRR5398252	Homo_sapiens_tRNA-Thr-AGT-4	27	59	2.15421e-67	6.20622	27 59 True False 5632 False False 3209 True True 708 False True 65 dtype: int64	4.55616e-66	NA	NA
SRR5398252	Homo_sapiens_tRNA-Thr-AGT-4	27	Charged	3.25756e-08	0.759669	27 Charged True True 4470 False True 2493 True False 1782 False False 755 dtype: int64	2.23149e-07	NA	Charged
SRR5398252	Homo_sapiens_tRNA-Thr-AGT-4	33	59	0.181619	1.22767	33 59 False False 8805 True 769 True False 457 True 49 dtype: int64	0.360151	NA	NA
SRR5398252	Homo_sapiens_tRNA-Thr-AGT-4	33	Charged	0.21461	1.146	33 Charged False True 6919 False 2539 True True 381 False 122 dtype: int64	0.405592	NA	Charged
SRR5398252	Homo_sapiens_tRNA-Thr-AGT-4	59	Charged	4.95712e-06	0.709242	59 Charged False True 7985 False 2827 True True 609 False 304 dtype: int64	2.84561e-05	NA	Charged
SRR5398252	Homo_sapiens_tRNA-Tyr-GTA-1	20	26	0.740216	0.654545	20 26 True True 36 False True 15 True False 11 False False 3 dtype: int64	0.892184	20	26
SRR5398252	Homo_sapiens_tRNA-Tyr-GTA-1	20	30	0.125242	0.222222	20 30 True False 45 False False 15 True 3 True True 2 dtype: int64	0.272728	20	30
SRR5398252	Homo_sapiens_tRNA-Tyr-GTA-1	20	37	0.38527	2.15	20 37 True True 43 False True 15 True False 4 False False 3 dtype: int64	0.606116	20	37
SRR5398252	Homo_sapiens_tRNA-Tyr-GTA-1	20	Charged	0.665723	1.34375	20 Charged True True 43 False True 16 True False 4 False False 2 dtype: int64	0.840286	20	Charged
SRR5398252	Homo_sapiens_tRNA-Tyr-GTA-1	26	29	0.0364688	0.0847458	26 29 True False 59 False False 15 True 3 True True 1 dtype: int64	0.10214	26	29
SRR5398252	Homo_sapiens_tRNA-Tyr-GTA-1	26	30	1	1.54545	26 30 True False 55 False False 17 True True 5 False True 1 dtype: int64	1	26	30
SRR5398252	Homo_sapiens_tRNA-Tyr-GTA-1	26	37	0.423436	1.8	26 37 True True 54 False True 15 True False 6 False False 3 dtype: int64	0.641768	26	37
SRR5398252	Homo_sapiens_tRNA-Tyr-GTA-1	26	Charged	0.617261	1.75	26 Charged True True 56 False True 16 True False 4 False False 2 dtype: int64	0.804672	26	Charged
SRR5398252	Homo_sapiens_tRNA-Tyr-GTA-1	27	29	0.349388	3.16667	27 29 False False 76 True False 6 False True 4 True True 1 dtype: int64	0.568564	27	29
SRR5398252	Homo_sapiens_tRNA-Tyr-GTA-1	27	30	0.123371	4.93333	27 30 False False 74 True 6 True False 5 True 2 dtype: int64	0.269913	27	30
SRR5398252	Homo_sapiens_tRNA-Tyr-GTA-1	27	Charged	0.0305489	0.127854	27 Charged False True 73 False 7 True True 4 False 3 dtype: int64	0.0879996	27	Charged
SRR5398252	Homo_sapiens_tRNA-Tyr-GTA-1	29	37	0.0912915	0.153846	29 37 False True 78 False 8 True True 3 False 2 dtype: int64	0.213534	29	37
SRR5398252	Homo_sapiens_tRNA-Tyr-GTA-1	30	Charged	0.210965	0.325581	30 Charged False True 86 False 8 True True 7 False 2 dtype: int64	0.400227	30	Charged
SRR5398252	Homo_sapiens_tRNA-Tyr-GTA-1	37	Charged	0.195056	0.775446	37 Charged False True 1120 True True 386 False False 99 True False 44 dtype: int64	0.377903	37	Charged
SRR5398252	Homo_sapiens_tRNA-Lys-TTT-9	59	69	0.653956	0.545455	59 69 False True 22 False 12 True False 3 True 3 dtype: int64	0.831559	NA	NA
SRR5398252	Homo_sapiens_tRNA-Lys-TTT-9	62	69	1	1.21739	62 69 False True 23 False 14 True True 2 False 1 dtype: int64	1	NA	NA
SRR5398252	Homo_sapiens_tRNA-Lys-TTT-9	65	67	0.231436	0.291667	65 67 False True 36 False 7 True True 3 False 2 dtype: int64	0.427499	NA	NA
SRR5398252	Homo_sapiens_tRNA-Lys-TTT-9	65	69	0.139403	0.166667	65 69 False True 24 False 12 True False 3 True 1 dtype: int64	0.295115	NA	NA
SRR5398252	Homo_sapiens_tRNA-Lys-TTT-9	67	69	1	1	67 69 True True 20 False 12 False True 5 False 3 dtype: int64	1	NA	NA
SRR5398252	Homo_sapiens_tRNA-His-GTG-1	58	Charged	0.000996835	0.898797	58 Charged False True 151606 False 19059 True True 8415 False 1177 dtype: int64	0.00424714	58	Charged
SRR5398252	Homo_sapiens_tRNA-Ser-AGA-4	26	38	1.39243e-38	67.0902	26 38 False False 995 True False 241 True 65 False True 4 dtype: int64	2.20701e-37	NA	NA
SRR5398252	Homo_sapiens_tRNA-Ser-AGA-4	26	Charged	3.31833e-17	3.48606	26 Charged False False 648 True 214 True True 137 False 119 dtype: int64	3.27622e-16	NA	Charged
SRR5398252	Homo_sapiens_tRNA-Ser-AGA-4	38	Charged	5.47941e-08	4.70981	38 Charged False False 891 True 434 True True 39 False 17 dtype: int64	3.70106e-07	NA	Charged
SRR5398252	Homo_sapiens_tRNA-Ile-AAT-1	27	Charged	0.393818	2.64286	27 Charged True True 74 False 7 False True 4 False 1 dtype: int64	0.61435	NA	Charged
SRR5398252	Homo_sapiens_tRNA-Phe-GAA-5	9	26	1	1.76087	9 26 True True 81 False 46 False False 1 True 1 dtype: int64	1	NA	NA
SRR5398252	Homo_sapiens_tRNA-Phe-GAA-5	26	37	0.123089	0.176123	26 37 False False 149 True False 141 False True 6 True True 1 dtype: int64	0.269601	NA	NA
SRR5398252	Homo_sapiens_tRNA-Phe-GAA-5	26	57	0.0581136	0.322124	26 57 True False 113 False False 91 True 10 True True 4 dtype: int64	0.149776	NA	NA
SRR5398252	Homo_sapiens_tRNA-Phe-GAA-5	37	57	1	0.837386	37 57 False False 551 True 56 True False 47 True 4 dtype: int64	1	NA	NA
SRR5398252	Homo_sapiens_tRNA-Phe-GAA-5	57	70	0.201991	11	57 70 False False 33 True 3 True False 1 True 1 dtype: int64	0.387439	NA	NA
SRR5398252	Homo_sapiens_tRNA-Gly-CCC-4	30	37	0.311994	0.240741	30 37 False True 18 False 13 True False 3 True 1 dtype: int64	0.527652	NA	NA
SRR5398252	Homo_sapiens_tRNA-Gly-CCC-4	32	37	1	0.833333	32 37 False True 18 False 15 True False 1 True 1 dtype: int64	1	NA	NA
SRR5398252	Homo_sapiens_tRNA-Gly-CCC-4	37	64	0.274725	11	37 64 False False 11 True 1 True False 1 True 1 dtype: int64	0.485088	NA	NA
SRR5398252	Homo_sapiens_tRNA-Gly-CCC-4	37	67	1	0.833333	37 67 False True 6 False 5 True False 1 True 1 dtype: int64	1	NA	NA
SRR5398252	Homo_sapiens_tRNA-Glu-TTC-4	9	34	0.796994	1.01656	9 34 False True 6094 False 3201 True True 1047 False 541 dtype: int64	0.932986	9	34
SRR5398252	Homo_sapiens_tRNA-Glu-TTC-4	9	Charged	0.474463	1.07856	9 Charged False True 7794 True True 1260 False False 894 True False 134 dtype: int64	0.689239	9	Charged
SRR5398252	Homo_sapiens_tRNA-Glu-TTC-4	34	Charged	0.0649244	0.901821	34 Charged True True 8700 False True 5207 True False 1019 False False 550 dtype: int64	0.163318	34	Charged
SRR5398252	Homo_sapiens_tRNA-Ser-TGA-3	26	32	3.48277e-19	7.70627	26 32 True False 6746 True 865 False False 601 True 10 dtype: int64	3.62916e-18	NA	NA
SRR5398252	Homo_sapiens_tRNA-Ser-TGA-3	26	36	0.000120185	2.50866	26 36 True False 7159 False False 596 True True 452 False True 15 dtype: int64	0.000590714	NA	NA
SRR5398252	Homo_sapiens_tRNA-Ser-TGA-3	26	Charged	1.8393e-21	2.35668	26 Charged True True 4296 False 1883 False False 282 True 273 dtype: int64	2.05759e-20	NA	Charged
SRR5398252	Homo_sapiens_tRNA-Ser-TGA-3	32	36	6.34730495e-315	25.8041	32 36 False False 9665 True False 1027 True 510 False True 186 dtype: int64	2.93232490727e-313	NA	NA
SRR5398252	Homo_sapiens_tRNA-Ser-TGA-3	32	Charged	1.73587e-05	1.33507	32 Charged False True 5533 False 2609 True True 940 False 332 dtype: int64	9.47829e-05	NA	Charged
SRR5398252	Homo_sapiens_tRNA-Ser-TGA-3	36	Charged	0.69191	1.03483	36 Charged False True 6584 False 2932 True True 567 False 244 dtype: int64	0.859664	NA	Charged
SRR5398252	Homo_sapiens_tRNA-Leu-TAA-2	26	37	0.640912	1.22584	26 37 True False 1272 False False 256 True True 67 False True 11 dtype: int64	0.822791	NA	NA
SRR5398252	Homo_sapiens_tRNA-Leu-TAA-2	26	Charged	0.37909	0.637736	26 Charged True True 1225 False True 249 True False 54 False False 7 dtype: int64	0.599809	NA	Charged
SRR5398252	Homo_sapiens_tRNA-Leu-TAA-2	37	Charged	0.683422	0.842909	37 Charged False True 2006 True True 167 False False 81 True False 8 dtype: int64	0.853479	NA	Charged
SRR5398252	Homo_sapiens_tRNA-Ser-TGA-4	26	32	9.19816e-06	16.1557	26 32 True False 2492 False False 220 True True 183 False True 1 dtype: int64	5.15981e-05	NA	NA
SRR5398252	Homo_sapiens_tRNA-Ser-TGA-4	26	Charged	0.000959425	1.74022	26 Charged True True 2181 False 474 False True 156 False 59 dtype: int64	0.00409678	NA	Charged
SRR5398252	Homo_sapiens_tRNA-Ser-TGA-4	32	Charged	0.881966	0.977531	32 Charged False True 2900 False 676 True True 260 False 62 dtype: int64	0.99577	NA	Charged
SRR5398252	Homo_sapiens_tRNA-Met-CAT-2	20	26	0.492369	1.12472	20 26 False True 4807 False 895 True True 296 False 49 dtype: int64	0.704042	NA	NA
SRR5398252	Homo_sapiens_tRNA-Met-CAT-2	20	Charged	0.22488	0.745141	20 Charged False True 5042 True True 289 False False 260 True False 20 dtype: int64	0.419118	NA	Charged
SRR5398252	Homo_sapiens_tRNA-Met-CAT-2	26	Charged	0.0615415	0.695753	26 Charged True True 4497 False True 834 True False 248 False False 32 dtype: int64	0.156868	NA	Charged
SRR5398252	Homo_sapiens_tRNA-Tyr-GTA-2	20	26	0.21821	3	20 26 True True 18 False True 6 False 4 True False 4 dtype: int64	0.40995	NA	NA
SRR5398252	Homo_sapiens_tRNA-Tyr-GTA-2	20	27	0.534274	0.428571	20 27 True False 21 False False 9 True 1 True True 1 dtype: int64	0.740219	NA	NA
SRR5398252	Homo_sapiens_tRNA-Tyr-GTA-2	20	37	1	0.703704	20 37 True True 19 False True 9 True False 3 False False 1 dtype: int64	1	NA	NA
SRR5398252	Homo_sapiens_tRNA-Tyr-GTA-2	20	Charged	1	0.791667	20 Charged True True 19 False True 8 True False 3 False False 1 dtype: int64	1	NA	Charged
SRR5398252	Homo_sapiens_tRNA-Tyr-GTA-2	26	27	0.443548	0.304348	26 27 True False 23 False False 7 True 1 True True 1 dtype: int64	0.660855	NA	NA
SRR5398252	Homo_sapiens_tRNA-Tyr-GTA-2	26	37	1	1	26 37 True True 21 False True 7 True False 3 False False 1 dtype: int64	1	NA	NA
SRR5398252	Homo_sapiens_tRNA-Tyr-GTA-2	26	Charged	0.268298	3.5	26 Charged True True 21 False True 6 False 2 True False 2 dtype: int64	0.477351	NA	Charged
SRR5398252	Homo_sapiens_tRNA-Tyr-GTA-2	66	Charged	0.0288899	0.43348	66 Charged False True 1135 True True 123 False False 40 True False 10 dtype: int64	0.0839891	NA	Charged
SRR5398252	Homo_sapiens_tRNA-Tyr-GTA-2	67	Charged	0.0561209	0.491429	67 Charged False True 1089 True True 169 False False 38 True False 12 dtype: int64	0.145508	NA	Charged
SRR5398252	Homo_sapiens_tRNA-Tyr-GTA-2	68	Charged	0.0240045	6.98728	68 Charged False True 1101 True True 157 False False 49 True False 1 dtype: int64	0.0721733	NA	Charged
SRR5398252	Homo_sapiens_tRNA-Asp-GTC-2	9	Charged	0.0845257	0.938192	9 Charged False True 99477 True True 41563 False False 2479 True False 1104 dtype: int64	0.201611	9	Charged
SRR5398252	Homo_sapiens_tRNA-Leu-CAA-4	27	38	0.0183707	1.27794	27 38 True False 11028 True 3980 False False 432 True 122 dtype: int64	0.0575482	26	37
SRR5398252	Homo_sapiens_tRNA-Leu-CAA-4	27	69	0.0363156	1.58042	27 69 True False 13766 True 924 False False 518 True 22 dtype: int64	0.101822	26	58
SRR5398252	Homo_sapiens_tRNA-Leu-CAA-4	27	Charged	0.375092	0.832617	27 Charged True True 13083 False 1027 False True 459 False 30 dtype: int64	0.5962	26	Charged
SRR5398252	Homo_sapiens_tRNA-Leu-CAA-4	38	69	2.04024e-17	1.59734	38 69 False False 12676 True False 6658 False True 795 True True 667 dtype: int64	2.02766e-16	37	58
SRR5398252	Homo_sapiens_tRNA-Leu-CAA-4	38	Charged	0.0053609	0.85509	38 Charged False True 12027 True True 6482 False False 898 True False 566 dtype: int64	0.0196441	37	Charged
SRR5398252	Homo_sapiens_tRNA-Leu-CAA-4	69	Charged	0.135432	0.871848	69 Charged False True 20165 False 1587 True True 1562 False 141 dtype: int64	0.288854	58	Charged
SRR5398252	Homo_sapiens_tRNA-Pro-TGG-3	9	Charged	0.0883122	1.12391	9 Charged False True 16939 True True 7557 False False 786 True False 312 dtype: int64	0.208282	9	Charged
SRR5398252	Homo_sapiens_tRNA-Leu-CAG-2	27	38	2.11886e-42	2.08327	27 38 True False 82341 True 15506 False False 3529 True 319 dtype: int64	3.48491e-41	26	37
SRR5398252	Homo_sapiens_tRNA-Leu-CAG-2	27	51	0.813506	0.983065	27 51 True False 92861 True 4509 False False 3624 True 179 dtype: int64	0.944188	26	e9
SRR5398252	Homo_sapiens_tRNA-Leu-CAG-2	27	Charged	0.104444	1.1149	27 Charged True True 81538 False 6250 False True 3019 False 258 dtype: int64	0.237326	26	Charged
SRR5398252	Homo_sapiens_tRNA-Leu-CAG-2	38	51	1.58319e-13	1.29672	38 51 False False 97313 True False 18423 False True 4546 True True 1116 dtype: int64	1.39066e-12	37	e9
SRR5398252	Homo_sapiens_tRNA-Leu-CAG-2	38	Charged	0.365402	1.03003	38 Charged False True 85281 True True 16448 False False 6649 True False 1245 dtype: int64	0.586445	37	Charged
SRR5398252	Homo_sapiens_tRNA-Leu-CAG-2	51	Charged	0.000684418	0.87587	51 Charged False True 109992 True True 8912 False False 8648 True False 800 dtype: int64	0.00300789	e9	Charged
SRR5398252	Homo_sapiens_tRNA-Thr-CGT-4	9	19	0.211068	0.909634	9 19 False False 3347 True False 1738 False True 669 True True 316 dtype: int64	0.400367	NA	NA
SRR5398252	Homo_sapiens_tRNA-Thr-CGT-4	9	25	2.37886e-20	3.13055	9 25 False True 3541 True True 1958 False False 368 True False 65 dtype: int64	2.57809e-19	NA	NA
SRR5398252	Homo_sapiens_tRNA-Thr-CGT-4	9	Charged	0.184776	0.898601	9 Charged False True 3039 True True 1412 False False 557 True False 288 dtype: int64	0.36433	NA	Charged
SRR5398252	Homo_sapiens_tRNA-Thr-CGT-4	19	25	0.48389	1.08012	19 25 False True 5689 True True 1557 False False 517 True False 131 dtype: int64	0.69766	NA	NA
SRR5398252	Homo_sapiens_tRNA-Thr-CGT-4	19	Charged	0.611779	0.96221	19 Charged False True 4652 True True 1269 False False 903 True False 256 dtype: int64	0.80041	NA	Charged
SRR5398252	Homo_sapiens_tRNA-Thr-CGT-4	25	Charged	0.279407	1.10964	25 Charged True True 7097 False 1397 False True 673 False 147 dtype: int64	0.490729	NA	Charged
SRR5398252	Homo_sapiens_tRNA-Arg-CCG-1	9	26	2.50488e-146	2.33091	9 26 True True 20150 False True 10597 False 2372 True False 1935 dtype: int64	7.88514e-145	9	26
SRR5398252	Homo_sapiens_tRNA-Arg-CCG-1	9	37	0.762383	0.962948	9 37 True False 817 False False 422 True True 261 False True 140 dtype: int64	0.908141	9	37
SRR5398252	Homo_sapiens_tRNA-Arg-CCG-1	9	40	0.572441	0.919394	9 40 True False 886 False False 460 True True 170 False True 96 dtype: int64	0.770312	9	40
SRR5398252	Homo_sapiens_tRNA-Arg-CCG-1	9	42	0.201279	0.79534	9 42 True False 960 False False 489 True True 89 False True 57 dtype: int64	0.386402	9	42
SRR5398252	Homo_sapiens_tRNA-Arg-CCG-1	9	43	7.40991e-05	1.88723	9 43 True False 869 False False 492 True True 180 False True 54 dtype: int64	0.000373698	9	43
SRR5398252	Homo_sapiens_tRNA-Arg-CCG-1	9	45	0.632403	0.901112	9 45 True False 959 False False 488 True True 85 False True 48 dtype: int64	0.815569	9	45
SRR5398252	Homo_sapiens_tRNA-Arg-CCG-1	9	Charged	0.189028	0.701879	9 Charged True True 900 False True 455 True False 62 False False 22 dtype: int64	0.369806	9	Charged
SRR5398252	Homo_sapiens_tRNA-Arg-CCG-1	26	37	0.601421	1.08832	26 37 True False 1892 True 632 False False 202 True 62 dtype: int64	0.792681	26	37
SRR5398252	Homo_sapiens_tRNA-Arg-CCG-1	26	40	0.0182251	1.60588	26 40 True False 2057 True 429 False False 231 True 30 dtype: int64	0.0571715	26	40
SRR5398252	Homo_sapiens_tRNA-Arg-CCG-1	26	42	0.911297	0.979695	26 42 True False 2226 True 235 False False 232 True 25 dtype: int64	1	26	42
SRR5398252	Homo_sapiens_tRNA-Arg-CCG-1	26	43	0.013764	1.73276	26 43 True False 2102 True 358 False False 234 True 23 dtype: int64	0.0448291	26	43
SRR5398252	Homo_sapiens_tRNA-Arg-CCG-1	26	45	1	1.00625	26 45 True False 2240 False False 230 True True 196 False True 20 dtype: int64	1	26	45
SRR5398252	Homo_sapiens_tRNA-Arg-CCG-1	26	Charged	1	0.975698	26 Charged True True 2097 False True 220 True False 127 False False 13 dtype: int64	1	26	Charged
SRR5398252	Homo_sapiens_tRNA-Arg-CCG-1	37	40	4.48278e-117	0.00251275	37 40 False False 2038 True False 1413 False True 574 True True 1 dtype: int64	1.24854e-115	37	40
SRR5398252	Homo_sapiens_tRNA-Arg-CCG-1	37	42	7.65706e-62	0.0227805	37 42 False False 2234 True False 1409 False True 348 True True 5 dtype: int64	1.53322e-60	37	42
SRR5398252	Homo_sapiens_tRNA-Arg-CCG-1	37	43	1.66086e-93	0.0121365	37 43 False False 2092 True False 1410 False True 489 True True 4 dtype: int64	4.08754e-92	37	43
SRR5398252	Homo_sapiens_tRNA-Arg-CCG-1	37	45	8.66786e-55	0.00573501	37 45 False False 2269 True False 1413 False True 280 True True 1 dtype: int64	1.6273e-53	37	45
SRR5398252	Homo_sapiens_tRNA-Arg-CCG-1	37	Charged	0.0271166	1.43564	37 Charged False True 2195 True True 1283 False False 140 True False 57 dtype: int64	0.0797762	37	Charged
SRR5398252	Homo_sapiens_tRNA-Arg-CCG-1	40	43	1.48829e-32	0.0208216	40 43 False False 2929 True False 573 False True 491 True True 2 dtype: int64	2.11834e-31	40	43
SRR5398252	Homo_sapiens_tRNA-Arg-CCG-1	40	45	1.03302e-18	0.019338	40 45 False False 3108 True False 574 False True 280 True True 1 dtype: int64	1.06173e-17	40	45
SRR5398252	Homo_sapiens_tRNA-Arg-CCG-1	40	Charged	0.0150695	0.626901	40 Charged False True 2999 True True 479 False False 157 True False 40 dtype: int64	0.0486133	40	Charged
SRR5398252	Homo_sapiens_tRNA-Arg-CCG-1	42	43	6.0428e-20	0.0181887	42 43 False False 3150 True 492 True False 352 True 1 dtype: int64	6.45583e-19	42	43
SRR5398252	Homo_sapiens_tRNA-Arg-CCG-1	42	45	1.3661e-09	0.0680289	42 45 False False 3331 True False 351 False True 279 True True 2 dtype: int64	1.01212e-08	42	45
SRR5398252	Homo_sapiens_tRNA-Arg-CCG-1	42	Charged	0.11982	1.67221	42 Charged False True 3165 True True 313 False False 186 True False 11 dtype: int64	0.264194	42	Charged
SRR5398252	Homo_sapiens_tRNA-Arg-CCG-1	43	Charged	0.738391	0.925385	43 Charged False True 3049 True True 429 False False 171 True False 26 dtype: int64	0.891126	43	Charged
SRR5398252	Homo_sapiens_tRNA-Arg-CCG-1	45	Charged	1	1.0342	45 Charged False True 3223 True True 255 False False 183 True False 14 dtype: int64	1	45	Charged
SRR5398252	Homo_sapiens_tRNA-Cys-GCA-18	19	42	0.262518	1.3039	19 42 True False 2490 False False 534 True True 152 False True 25 dtype: int64	0.469846	NA	NA
SRR5398252	Homo_sapiens_tRNA-Cys-GCA-18	19	Charged	0.234164	1.34119	19 Charged True True 1591 False True 359 True False 76 False False 23 dtype: int64	0.431302	NA	Charged
SRR5398252	Homo_sapiens_tRNA-Cys-GCA-18	42	Charged	0.185122	4.35672	42 Charged False True 1867 False 98 True True 83 False 1 dtype: int64	0.364907	NA	Charged
SRR5398252	Homo_sapiens_tRNA-Ile-AAT-2	27	59	3.75469e-10	6.74708	27 59 True False 6417 False False 576 True True 451 False True 6 dtype: int64	2.8393e-09	NA	NA
SRR5398252	Homo_sapiens_tRNA-Ile-AAT-2	27	Charged	0.0177354	0.715081	27 Charged True True 5815 False 923 False True 511 False 58 dtype: int64	0.0558813	NA	Charged
SRR5398252	Homo_sapiens_tRNA-Ile-AAT-2	59	Charged	0.249433	1.15423	59 Charged False True 11674 False 1560 True True 691 False 80 dtype: int64	0.451019	NA	Charged
SRR5398252	Homo_sapiens_tRNA-Arg-TCG-6	23	26	7.21765e-07	92.75	23 26 False False 106 True 8 True True 7 False 1 dtype: int64	4.5147e-06	NA	NA
SRR5398252	Homo_sapiens_tRNA-Ile-AAT-7	27	Charged	9.11091e-06	0.712854	27 Charged True True 48101 False True 3578 True False 3338 False False 177 dtype: int64	5.11936e-05	NA	Charged
SRR5398252	Homo_sapiens_tRNA-Asn-GTT-1	9	21	0.105699	1.70026	9 21 True False 129 True 84 False False 47 True 18 dtype: int64	0.238819	NA	NA
SRR5398252	Homo_sapiens_tRNA-Asn-GTT-1	9	Charged	0.456965	0.364407	9 Charged True True 172 False True 59 True False 8 False False 1 dtype: int64	0.673066	NA	Charged
SRR5398252	Homo_sapiens_tRNA-Asn-GTT-1	21	Charged	0.417019	0.835	21 Charged True True 1002 False True 860 True False 60 False False 43 dtype: int64	0.635485	NA	Charged
SRR5398252	Homo_sapiens_tRNA-Ala-CGC-3	19	25	0.935653	0.991447	19 25 True False 1029 False False 935 True True 467 False True 428 dtype: int64	1	20	26
SRR5398252	Homo_sapiens_tRNA-Ala-CGC-3	19	36	0.163755	2.48755	19 36 True True 1487 False True 1345 False 9 True False 4 dtype: int64	0.333172	20	37
SRR5398252	Homo_sapiens_tRNA-Ala-CGC-3	19	Charged	0.371946	1.29076	19 Charged True True 1396 False True 1268 False 34 True False 29 dtype: int64	0.593081	20	Charged
SRR5398252	Homo_sapiens_tRNA-Ala-CGC-3	25	36	0.105684	2.42781	25 36 False True 2776 True True 2407 False False 14 True False 5 dtype: int64	0.238819	26	37
SRR5398252	Homo_sapiens_tRNA-Ala-CGC-3	25	Charged	0.333094	1.19593	25 Charged False True 2580 True True 2244 False False 77 True False 56 dtype: int64	0.552071	26	Charged
SRR5398252	Homo_sapiens_mito_tRNA-Glu-TTC-1	31	Charged	0	1.84265	31 Charged False True 105158 True True 86430 False False 13956 True False 6225 dtype: int64	0	34	Charged
SRR5398252	Homo_sapiens_tRNA-Ala-AGC-17	26	Charged	0.288585	0.193548	26 Charged False True 31 True True 18 False 3 False False 1 dtype: int64	0.501084	NA	Charged
SRR5398252	Homo_sapiens_tRNA-Asp-GTC-5	6	48	0.170584	0.117647	6 48 True False 170 True 10 False False 2 True 1 dtype: int64	0.343703	NA	NA
SRR5398252	Homo_sapiens_tRNA-Asp-GTC-5	6	63	0.198465	9.44444	6 63 True True 85 False 9 False False 1 True 1 dtype: int64	0.382191	NA	NA
SRR5398252	Homo_sapiens_tRNA-Asp-GTC-5	8	9	0.0619292	0.397933	8 9 True False 172 False False 56 True True 11 False True 9 dtype: int64	0.157541	NA	NA
SRR5398252	Homo_sapiens_tRNA-Asp-GTC-5	8	15	0.0120379	5.45192	8 15 True False 156 False False 63 True True 27 False True 2 dtype: int64	0.0399067	NA	NA
SRR5398252	Homo_sapiens_tRNA-Asp-GTC-5	8	48	5.84675e-13	0.0405797	8 48 True False 165 False True 23 False 22 True True 7 dtype: int64	5.02168e-12	NA	NA
SRR5398252	Homo_sapiens_tRNA-Asp-GTC-5	8	63	0.170489	0.211111	8 63 True True 76 False True 36 True False 10 False False 1 dtype: int64	0.343619	NA	NA
SRR5398252	Homo_sapiens_tRNA-Asp-GTC-5	9	15	0.00622738	0.169436	9 15 False False 260 True False 93 False True 33 True True 2 dtype: int64	0.0224843	NA	NA
SRR5398252	Homo_sapiens_tRNA-Asp-GTC-5	9	48	0.00187411	0.0932602	9 48 False False 238 True False 88 False True 29 True True 1 dtype: int64	0.00755673	NA	NA
SRR5398252	Homo_sapiens_tRNA-Asp-GTC-5	9	68	0.150491	0.265795	9 68 False True 153 True True 61 False 3 False False 2 dtype: int64	0.312431	NA	NA
SRR5398252	Homo_sapiens_tRNA-Asp-GTC-5	9	Charged	0.500021	0.409091	9 Charged False True 154 True True 63 False False 1 True False 1 dtype: int64	0.710648	NA	Charged
SRR5398252	Homo_sapiens_tRNA-Asp-GTC-5	48	63	1.15369e-05	0.0762712	48 63 False True 295 True True 15 False False 12 True False 8 dtype: int64	6.41066e-05	NA	NA
SRR5398252	Homo_sapiens_tRNA-Asp-GTC-5	48	68	0.399833	0.438538	48 68 False True 301 True True 22 False False 6 True False 1 dtype: int64	0.619131	NA	NA
SRR5398252	Homo_sapiens_tRNA-Asp-GTC-5	66	68	0.177469	6.5625	66 68 True True 315 False True 8 True False 6 False False 1 dtype: int64	0.353996	NA	NA
SRR5398252	Homo_sapiens_tRNA-Thr-AGT-3	27	59	4.10829e-56	5.62565	27 59 True False 10482 False False 3347 True True 969 False True 55 dtype: int64	7.84341e-55	NA	NA
SRR5398252	Homo_sapiens_tRNA-Thr-AGT-3	27	Charged	0.246669	0.941635	27 Charged True True 8382 False True 2450 True False 2249 False False 619 dtype: int64	0.447515	NA	Charged
SRR5398252	Homo_sapiens_tRNA-Thr-AGT-3	59	Charged	0.444201	0.945366	59 Charged False True 12261 False 3246 True True 957 False 268 dtype: int64	0.661536	NA	Charged
SRR5398252	Homo_sapiens_tRNA-Gln-CTG-3	9	Charged	0.0835218	0.825956	9 Charged False True 5222 True True 1938 False False 296 True False 133 dtype: int64	0.200027	9	Charged
SRR5398252	Homo_sapiens_tRNA-Thr-TGT-6	20	Charged	0.901035	0.985118	20 Charged False True 2484 False 538 True True 423 False 93 dtype: int64	1	NA	Charged
SRR5398252	Homo_sapiens_tRNA-Thr-TGT-3	20	Charged	6.9768e-10	0.232453	20 Charged False True 589 False 165 True False 47 True 39 dtype: int64	5.22623e-09	NA	Charged
SRR5398252	Homo_sapiens_tRNA-Arg-CCT-1	9	Charged	0.16142	1.16649	9 Charged True True 3759 False True 2578 True False 210 False False 168 dtype: int64	0.329908	9	Charged
SRR5398252	Homo_sapiens_tRNA-Asn-GTT-14	9	21	0.564783	0.346154	9 21 True False 13 False False 9 True 2 True True 1 dtype: int64	0.764239	NA	NA
SRR5398252	Homo_sapiens_tRNA-Asn-GTT-14	9	27	0.056087	10.8333	9 27 True True 13 False True 6 False 5 True False 1 dtype: int64	0.145467	NA	NA
SRR5398252	Homo_sapiens_tRNA-Asn-GTT-14	21	27	0.220033	0.184211	21 27 False True 19 False 7 True False 2 True 1 dtype: int64	0.412516	NA	NA
SRR5398252	Homo_sapiens_tRNA-Asn-GTT-14	50	69	0.66823	2.74286	50 69 True False 35 True 12 False False 8 True 1 dtype: int64	0.842249	NA	NA
SRR5398252	Homo_sapiens_tRNA-Asn-GTT-14	50	Charged	0.0541848	15	50 Charged True True 45 False True 6 False 2 True False 1 dtype: int64	0.141592	NA	Charged
SRR5398252	Homo_sapiens_tRNA-Asn-GTT-14	69	Charged	0.426615	0.444444	69 Charged False True 117 True True 13 False False 4 True False 1 dtype: int64	0.645057	NA	Charged
SRR5398252	Homo_sapiens_tRNA-Asn-GTT-3	9	21	1	1	9 21 False False 3 True 3 True False 1 True 1 dtype: int64	1	NA	NA
SRR5398252	Homo_sapiens_tRNA-Asn-GTT-3	21	25	1	2	21 25 False False 9 True False 9 True 2 False True 1 dtype: int64	1	NA	NA
SRR5398252	Homo_sapiens_tRNA-Asn-GTT-3	21	32	1	0.777778	21 32 True False 9 False False 7 True 1 True True 1 dtype: int64	1	NA	NA
SRR5398252	Homo_sapiens_tRNA-Asn-GTT-3	21	34	1	0.875	21 34 True False 8 False False 7 True 1 True True 1 dtype: int64	1	NA	NA
SRR5398252	Homo_sapiens_tRNA-Asn-GTT-3	25	26	0.452851	2.83333	25 26 False False 17 True False 3 False True 2 True True 1 dtype: int64	0.669441	NA	NA
SRR5398252	Homo_sapiens_tRNA-Gln-CTG-7	20	45	0.601711	2.28205	20 45 True True 89 False True 78 False 2 True False 1 dtype: int64	0.792882	NA	NA
SRR5398252	Homo_sapiens_tRNA-Gln-CTG-7	20	56	5.45996e-27	148	20 56 False False 74 True True 72 False 18 False True 2 dtype: int64	6.93953e-26	NA	NA
SRR5398252	Homo_sapiens_tRNA-Gln-CTG-7	20	58	1.1463e-12	21.5122	20 58 False False 72 True True 49 False 41 False True 4 dtype: int64	9.71589e-12	NA	NA
SRR5398252	Homo_sapiens_tRNA-Gln-CTG-7	20	63	2.95413e-21	0.00619124	20 63 True False 89 False True 49 False 27 True True 1 dtype: int64	3.29383e-20	NA	NA
SRR5398252	Homo_sapiens_tRNA-Gln-CTG-7	20	Charged	0.412339	2.47887	20 Charged True True 88 False True 71 False 4 True False 2 dtype: int64	0.631525	NA	Charged
SRR5398252	Homo_sapiens_tRNA-Gln-CTG-7	45	63	0.0445133	0.100427	45 63 True False 156 True 47 False True 3 False 1 dtype: int64	0.120194	NA	NA
SRR5398252	Homo_sapiens_tRNA-Gln-CTG-7	45	Charged	0.16476	8.08333	45 Charged True True 194 False 8 False True 3 False 1 dtype: int64	0.334662	NA	Charged
SRR5398252	Homo_sapiens_tRNA-Gln-CTG-7	49	56	0.682994	0.5	49 56 True False 101 True 101 False True 4 False 2 dtype: int64	0.853217	NA	NA
SRR5398252	Homo_sapiens_tRNA-Gln-CTG-7	49	58	0.346475	0.355705	49 58 True False 149 True 53 False False 3 True 3 dtype: int64	0.565523	NA	NA
SRR5398252	Homo_sapiens_tRNA-Gln-CTG-7	49	63	0.631978	0.623377	49 63 True False 154 True 48 False False 4 True 2 dtype: int64	0.815175	NA	NA
SRR5398252	Homo_sapiens_tRNA-Gln-CTG-7	56	58	2.48567e-14	19.8509	56 58 False False 103 True False 55 True 53 False True 5 dtype: int64	2.22673e-13	NA	NA
SRR5398252	Homo_sapiens_tRNA-Gln-CTG-7	56	63	4.14348e-15	0.0235849	56 63 True False 106 False False 60 True 48 True True 2 dtype: int64	3.80503e-14	NA	NA
SRR5398252	Homo_sapiens_tRNA-Gln-CTG-7	56	Charged	0.214402	2.45	56 Charged True True 105 False True 100 False 7 True False 3 dtype: int64	0.405375	NA	Charged
SRR5398252	Homo_sapiens_tRNA-Gln-CTG-7	58	63	0.000802026	0.190016	58 63 False False 118 True False 54 False True 46 True True 4 dtype: int64	0.00348291	NA	NA
SRR5398252	Homo_sapiens_tRNA-Gln-CTG-7	63	Charged	1	1.11628	63 Charged False True 172 True True 48 False False 8 True False 2 dtype: int64	1	NA	Charged
SRR5398252	Homo_sapiens_tRNA-Lys-TTT-6	65	Charged	0.0211266	0.34188	65 Charged False True 182 True True 160 False 18 False False 7 dtype: int64	0.0646259	NA	Charged
SRR5398252	Homo_sapiens_tRNA-Lys-TTT-6	73	Charged	0.335643	3.2691	73 Charged False True 301 True True 41 False False 24 True False 1 dtype: int64	0.554733	NA	Charged
SRR5398252	Homo_sapiens_tRNA-Arg-TCT-1	9	34	0.0201368	0.853592	9 34 True True 1358 False True 1257 True False 748 False False 591 dtype: int64	0.0621316	9	34
SRR5398252	Homo_sapiens_tRNA-Arg-TCT-1	9	Charged	0.0388985	1.4135	9 Charged True True 1706 False True 1634 False 88 True False 65 dtype: int64	0.10769	9	Charged
SRR5398252	Homo_sapiens_tRNA-Arg-TCT-1	34	Charged	0.105356	0.890215	34 Charged True True 19013 False True 5651 True False 994 False False 263 dtype: int64	0.238624	34	Charged
SRR5398252	Homo_sapiens_tRNA-Ala-CGC-2	10	19	0.172417	1.92593	10 19 False False 182 True 126 True True 12 False 9 dtype: int64	0.346575	NA	NA
SRR5398252	Homo_sapiens_tRNA-Ala-CGC-2	10	23	0.745036	1.11667	10 23 False False 268 True 40 True False 18 True 3 dtype: int64	0.895552	NA	NA
SRR5398252	Homo_sapiens_tRNA-Ala-CGC-2	10	25	0.139774	2.71698	10 25 False True 212 False 96 True True 18 False 3 dtype: int64	0.295627	NA	NA
SRR5398252	Homo_sapiens_tRNA-Ala-CGC-2	10	33	4.59456e-09	18.5333	10 33 False False 278 True 30 True True 14 False 7 dtype: int64	3.30106e-08	NA	NA
SRR5398252	Homo_sapiens_tRNA-Ala-CGC-2	19	21	0.419388	0.67803	19 21 False False 179 True False 132 False True 18 True True 9 dtype: int64	0.637927	NA	NA
SRR5398252	Homo_sapiens_tRNA-Ala-CGC-2	19	23	1	1.00683	19 23 False False 172 True False 123 False True 25 True True 18 dtype: int64	1	NA	NA
SRR5398252	Homo_sapiens_tRNA-Ala-CGC-2	19	25	0.00414491	2.04387	19 25 False True 125 True True 110 False False 72 True False 31 dtype: int64	0.0155849	NA	NA
SRR5398252	Homo_sapiens_tRNA-Ala-CGC-2	19	33	0.421906	1.33263	19 33 False False 173 True False 119 False True 24 True True 22 dtype: int64	0.640309	NA	NA
SRR5398252	Homo_sapiens_tRNA-Ala-CGC-2	19	70	1	0.660714	19 70 False False 185 True False 140 False True 2 True True 1 dtype: int64	1	NA	NA
SRR5398252	Homo_sapiens_tRNA-Ala-CGC-2	19	Charged	1	1.1105	19 Charged False True 181 True True 134 False False 6 True False 4 dtype: int64	1	NA	Charged
SRR5398252	Homo_sapiens_tRNA-Ala-CGC-2	23	25	1.63952e-06	21.9594	23 25 False True 197 False 103 True True 42 False 1 dtype: int64	9.8853e-06	NA	NA
SRR5398252	Homo_sapiens_tRNA-Ala-CGC-2	23	70	0.426351	2.27778	23 70 False False 287 True False 42 False True 3 True True 1 dtype: int64	0.644907	NA	NA
SRR5398252	Homo_sapiens_tRNA-Ala-CGC-2	23	Charged	0.62499	0.587814	23 Charged False True 279 True True 41 False False 8 True False 2 dtype: int64	0.809615	NA	Charged
SRR5398252	Homo_sapiens_tRNA-Ala-CGC-2	25	33	0.119755	1.93344	25 33 True False 202 False False 95 True True 37 False True 9 dtype: int64	0.264103	NA	NA
SRR5398252	Homo_sapiens_tRNA-Ala-CGC-2	25	70	1	1.1822	25 70 True False 236 False False 93 True True 3 False True 1 dtype: int64	1	NA	NA
SRR5398252	Homo_sapiens_tRNA-Ala-CGC-2	25	Charged	1	1.07849	25 Charged True True 229 False True 91 True False 7 False False 3 dtype: int64	1	NA	Charged
SRR5398252	Homo_sapiens_tRNA-Ala-CGC-2	33	Charged	1	1.44695	33 Charged False True 311 True True 45 False False 10 True False 1 dtype: int64	1	NA	Charged
SRR5398252	Homo_sapiens_tRNA-Ala-CGC-2	70	Charged	0.559538	0.755287	70 Charged False True 331 True True 25 False False 10 True False 1 dtype: int64	0.760051	NA	Charged
SRR5398252	Homo_sapiens_tRNA-Gly-TCC-3	6	9	1.00038e-15	2.53354	6 9 False False 8692 True False 863 False True 485 True True 122 dtype: int64	9.35809e-15	6	9
SRR5398252	Homo_sapiens_tRNA-Gly-TCC-3	6	57	0.692394	1.04194	6 57 False False 6392 True 831 True False 753 True 102 dtype: int64	0.859664	6	58
SRR5398252	Homo_sapiens_tRNA-Gly-TCC-3	6	Charged	0.238201	0.771182	6 Charged False True 6388 True True 781 False False 164 True False 26 dtype: int64	0.436574	6	Charged
SRR5398252	Homo_sapiens_tRNA-Gly-TCC-3	9	57	2.94169e-57	4.90194	9 57 False False 9809 True 1135 True False 372 True 211 dtype: int64	5.68028e-56	9	58
SRR5398252	Homo_sapiens_tRNA-Gly-TCC-3	9	Charged	1	1.06547	9 Charged False True 9811 True True 490 False False 320 True False 15 dtype: int64	1	9	Charged
SRR5398252	Homo_sapiens_tRNA-Gly-TCC-3	57	Charged	0.952577	1.01353	57 Charged False True 16176 True True 2417 False False 563 True False 83 dtype: int64	1	58	Charged
SRR5398252	Homo_sapiens_tRNA-Thr-AGT-5	27	Charged	0.560363	0.607143	27 Charged True True 85 False True 30 True False 14 False False 3 dtype: int64	0.760619	NA	Charged
SRR5398252	Homo_sapiens_tRNA-Arg-TCG-2	7	9	2.8211e-25	3.63246	7 9 False False 1742 True 299 True False 247 True 154 dtype: int64	3.44021e-24	7	9
SRR5398252	Homo_sapiens_tRNA-Arg-TCG-2	7	26	6.76845e-08	3.792	7 26 False True 1726 True True 385 False False 221 True False 13 dtype: int64	4.54228e-07	7	26
SRR5398252	Homo_sapiens_tRNA-Arg-TCG-2	7	37	0.345854	0.4575	7 37 False False 61 True 50 True False 8 True 3 dtype: int64	0.565023	7	37
SRR5398252	Homo_sapiens_tRNA-Arg-TCG-2	7	40	0.195896	3.1875	7 40 False False 102 True 8 True False 8 True 2 dtype: int64	0.37876	7	40
SRR5398252	Homo_sapiens_tRNA-Arg-TCG-2	9	26	2.74504e-13	7.26791	9 26 False True 1745 True True 445 False False 228 True False 8 dtype: int64	2.38491e-12	9	26
SRR5398252	Homo_sapiens_tRNA-Arg-TCG-2	9	37	0.195178	1.52697	9 37 False False 94 True 57 True False 27 True 25 dtype: int64	0.377903	9	37
SRR5398252	Homo_sapiens_tRNA-Arg-TCG-2	9	40	0.802216	0.797101	9 40 False False 132 True False 46 False True 18 True True 5 dtype: int64	0.936749	9	40
SRR5398252	Homo_sapiens_tRNA-Arg-TCG-2	9	Charged	0.125746	0.23569	9 Charged False True 99 True True 35 False 3 False False 2 dtype: int64	0.273503	9	Charged
SRR5398252	Homo_sapiens_tRNA-Arg-TCG-2	26	37	0.342185	1.29599	26 37 True False 897 True 465 False False 60 True 24 dtype: int64	0.561857	26	37
SRR5398252	Homo_sapiens_tRNA-Arg-TCG-2	26	40	0.16034	1.79528	26 40 True False 1143 True 216 False False 76 True 8 dtype: int64	0.328464	26	40
SRR5398252	Homo_sapiens_tRNA-Arg-TCG-2	26	Charged	1	0.96898	26 Charged True True 1187 False True 70 True False 70 False False 4 dtype: int64	1	26	Charged
SRR5398252	Homo_sapiens_tRNA-Arg-TCG-2	37	40	1.07451e-59	0.00912409	37 40 False False 885 True False 708 False True 274 True True 2 dtype: int64	2.11097e-58	37	40
SRR5398252	Homo_sapiens_tRNA-Arg-TCG-2	37	Charged	0.1836	1.39939	37 Charged False True 1048 True True 591 False False 67 True False 27 dtype: int64	0.362752	37	Charged
SRR5398252	Homo_sapiens_tRNA-Arg-TCG-2	40	Charged	0.129377	1.84778	40 Charged False True 3617 True True 272 False False 172 True False 7 dtype: int64	0.279038	40	Charged
SRR5398252	Homo_sapiens_tRNA-Ser-AGA-1	26	32	1.6724e-06	3.65506	26 32 True False 5065 True 499 False False 371 True 10 dtype: int64	1.00656e-05	NA	NA
SRR5398252	Homo_sapiens_tRNA-Ser-AGA-1	26	Charged	1	0.989297	26 Charged True True 2622 False 1238 False True 152 False 71 dtype: int64	1	NA	Charged
SRR5398252	Homo_sapiens_tRNA-Ser-AGA-1	32	Charged	0.0534061	1.19008	32 Charged False True 3384 False 1583 True True 491 False 193 dtype: int64	0.139827	NA	Charged
SRR5398252	Homo_sapiens_tRNA-Leu-AAG-1	27	Charged	0.0166097	1.25044	27 Charged True True 9811 False True 5631 True False 294 False False 211 dtype: int64	0.0528884	26	Charged
SRR5398252	Homo_sapiens_tRNA-Arg-TCT-2	9	34	0.827364	0.97174	9 34 False True 971 False 570 True True 293 False 177 dtype: int64	0.954017	9	34
SRR5398252	Homo_sapiens_tRNA-Arg-TCT-2	9	Charged	0.708774	1.12106	9 Charged False True 1439 True True 436 False False 74 True False 20 dtype: int64	0.870595	9	Charged
SRR5398252	Homo_sapiens_tRNA-Arg-TCT-2	34	Charged	0.781185	0.971716	34 Charged True True 9151 False True 2936 True False 510 False False 159 dtype: int64	0.92077	34	Charged
SRR5398252	Homo_sapiens_tRNA-Ala-AGC-6	25	36	0.00332017	2.87934	25 36 False True 7865 True True 1742 False False 91 True False 7 dtype: int64	0.0127531	NA	NA
SRR5398252	Homo_sapiens_tRNA-Ala-AGC-6	25	Charged	0.39344	1.12439	25 Charged False True 6329 True True 1181 False False 470 True False 78 dtype: int64	0.613902	NA	Charged
SRR5398252	Homo_sapiens_tRNA-Ala-AGC-6	36	Charged	1	1.06748	36 Charged True True 8368 False 603 False True 13 False 1 dtype: int64	1	NA	Charged
SRR5398252	Homo_sapiens_tRNA-Leu-CAA-1	27	38	9.15955e-06	1.32946	27 38 True False 36943 True 11083 False False 1294 True 292 dtype: int64	5.14242e-05	26	37
SRR5398252	Homo_sapiens_tRNA-Leu-CAA-1	27	Charged	0.176566	1.12007	27 Charged True True 41569 False 4786 False True 1295 False 167 dtype: int64	0.352508	26	Charged
SRR5398252	Homo_sapiens_tRNA-Leu-CAA-1	38	Charged	0.113511	0.947766	38 Charged False True 37073 True True 10850 False False 4184 True False 1292 dtype: int64	0.253003	37	Charged
SRR5398250	Homo_sapiens_tRNA-Met-CAT-4	20	26	1.19207e-41	2.12883	20 26 False True 17465 True True 3700 False False 3306 True False 329 dtype: int64	1.94173e-40	NA	NA
SRR5398250	Homo_sapiens_tRNA-Met-CAT-4	20	Charged	0.50762	1.08819	20 Charged False True 19193 True True 3761 False False 522 True False 94 dtype: int64	0.717014	NA	Charged
SRR5398250	Homo_sapiens_tRNA-Met-CAT-4	26	Charged	0.469469	0.924791	26 Charged True True 29896 False True 4813 True False 806 False False 120 dtype: int64	0.684409	NA	Charged
SRR5398250	Homo_sapiens_tRNA-Ala-AGC-3	19	25	4.40203e-13	1.83246	19 25 True True 956 False 692 False False 512 True 386 dtype: int64	3.80497e-12	NA	NA
SRR5398250	Homo_sapiens_tRNA-Ala-AGC-3	19	36	0.657752	0.42853	19 36 True True 1481 False True 864 True False 4 False False 1 dtype: int64	0.834867	NA	NA
SRR5398250	Homo_sapiens_tRNA-Ala-AGC-3	19	Charged	0.528921	0.860958	19 Charged True True 1096 False True 665 True False 67 False False 35 dtype: int64	0.735663	NA	Charged
SRR5398250	Homo_sapiens_tRNA-Ala-AGC-3	25	36	0.349094	2.8247	25 36 True True 2836 False True 1506 False 3 True False 2 dtype: int64	0.568222	NA	NA
SRR5398250	Homo_sapiens_tRNA-Ala-AGC-3	25	Charged	0.883136	0.974587	25 Charged True True 2138 False True 1235 True False 135 False False 76 dtype: int64	0.996759	NA	Charged
SRR5398250	Homo_sapiens_tRNA-Asn-GTT-7	27	67	0.343948	0.372727	27 67 False False 82 True False 40 False True 11 True True 2 dtype: int64	0.563301	NA	NA
SRR5398250	Homo_sapiens_tRNA-Asn-GTT-7	27	69	1	0.945055	27 69 False False 86 True False 39 False True 7 True True 3 dtype: int64	1	NA	NA
SRR5398250	Homo_sapiens_tRNA-Asn-GTT-7	27	70	0.0121761	0.171429	27 70 False False 72 True False 40 False True 21 True True 2 dtype: int64	0.0402872	NA	NA
SRR5398250	Homo_sapiens_tRNA-Asn-GTT-7	27	71	0.0696891	0.269663	27 71 False True 89 True True 36 False 6 False False 4 dtype: int64	0.173085	NA	NA
SRR5398250	Homo_sapiens_tRNA-Asn-GTT-7	27	Charged	1	0.91954	27 Charged False True 87 True True 40 False False 4 True False 2 dtype: int64	1	NA	Charged
SRR5398250	Homo_sapiens_tRNA-Asn-GTT-7	66	70	2.23552e-05	0.0628645	66 70 False False 636 True 151 True False 67 True 1 dtype: int64	0.00012075	NA	NA
SRR5398250	Homo_sapiens_tRNA-Asn-GTT-7	66	74	0.00992801	0.127776	66 74 False False 702 True 82 True False 67 True 1 dtype: int64	0.0337482	NA	NA
SRR5398250	Homo_sapiens_tRNA-Asn-GTT-7	66	Charged	0.517218	0.662216	66 Charged False True 749 True True 64 False False 31 True False 4 dtype: int64	0.726736	NA	Charged
SRR5398250	Homo_sapiens_tRNA-Asn-GTT-7	67	71	0.160489	4.6495	67 71 False True 699 True True 130 False False 25 True False 1 dtype: int64	0.32865	NA	NA
SRR5398250	Homo_sapiens_tRNA-Asn-GTT-7	67	Charged	0.0904911	0.500241	67 Charged False True 693 True True 120 False False 26 True False 9 dtype: int64	0.212375	NA	Charged
SRR5398250	Homo_sapiens_tRNA-Asn-GTT-7	69	Charged	1	1.12126	69 Charged False True 635 True True 178 False False 28 True False 7 dtype: int64	1	NA	Charged
SRR5398250	Homo_sapiens_tRNA-Asn-GTT-7	70	Charged	0.17811	2.39357	70 Charged False True 664 True True 149 False False 32 True False 3 dtype: int64	0.354996	NA	Charged
SRR5398250	Homo_sapiens_tRNA-Asn-GTT-7	71	Charged	0.291797	1.99242	71 Charged True True 789 False 33 False True 24 False 2 dtype: int64	0.505085	NA	Charged
SRR5398250	Homo_sapiens_tRNA-Cys-GCA-10	19	71	1	0.736842	19 71 True False 19 False False 7 True True 2 False True 1 dtype: int64	1	NA	NA
SRR5398250	Homo_sapiens_tRNA-Cys-GCA-10	57	71	0.527847	1.48485	57 71 False False 196 True 12 True False 11 True 1 dtype: int64	0.734448	NA	NA
SRR5398250	Homo_sapiens_tRNA-Cys-GCA-10	57	Charged	0.688747	0.84507	57 Charged False True 142 False 24 True True 10 False 2 dtype: int64	0.857197	NA	Charged
SRR5398250	Homo_sapiens_tRNA-Cys-GCA-10	71	Charged	0.00166175	0.0364238	71 Charged False True 151 False 22 True False 4 True 1 dtype: int64	0.00677514	NA	Charged
SRR5398250	Homo_sapiens_tRNA-Gln-CTG-4	9	Charged	0.731303	1.10214	9 Charged False True 1710 True True 514 False False 88 True False 24 dtype: int64	0.88565	NA	Charged
SRR5398250	Homo_sapiens_tRNA-Ile-AAT-8	27	Charged	0.216377	0.660053	27 Charged True True 1978 False True 246 True False 134 False False 11 dtype: int64	0.407744	NA	Charged
SRR5398250	Homo_sapiens_tRNA-Leu-TAG-2	27	35	1	0.97936	27 35 True False 228 False False 104 True True 73 False True 34 dtype: int64	1	26	34
SRR5398250	Homo_sapiens_tRNA-Leu-TAG-2	27	38	0.522528	0.83236	27 38 True False 214 False False 100 True True 57 False True 32 dtype: int64	0.730741	26	37
SRR5398250	Homo_sapiens_tRNA-Leu-TAG-2	27	Charged	0.398144	0.528046	27 Charged True True 182 False True 94 True False 11 False False 3 dtype: int64	0.617823	26	Charged
SRR5398250	Homo_sapiens_tRNA-Leu-TAG-2	35	38	1.31687e-06	0.0491977	35 38 False False 558 True False 107 False True 106 True True 1 dtype: int64	8.02214e-06	34	37
SRR5398250	Homo_sapiens_tRNA-Leu-TAG-2	35	Charged	0.761618	0.797842	35 Charged False True 533 True True 81 False False 21 True False 4 dtype: int64	0.907987	34	Charged
SRR5398250	Homo_sapiens_tRNA-Leu-TAG-2	38	Charged	0.139345	0.501875	38 Charged False True 978 True True 95 False False 31 True False 6 dtype: int64	0.295094	37	Charged
SRR5398250	Homo_sapiens_tRNA-Ala-TGC-5	19	23	0.00162356	1.84466	19 23 True False 607 False False 499 True True 92 False True 41 dtype: int64	0.0066314	20	24
SRR5398250	Homo_sapiens_tRNA-Ala-TGC-5	19	36	0.250364	3.25701	19 36 True True 697 False True 535 False 5 True False 2 dtype: int64	0.45246	20	37
SRR5398250	Homo_sapiens_tRNA-Ala-TGC-5	19	Charged	0.752966	0.881238	19 Charged True True 670 False True 517 True False 25 False False 17 dtype: int64	0.901521	20	Charged
SRR5398250	Homo_sapiens_tRNA-Ala-TGC-5	23	36	0.140787	0.284395	23 36 False True 2166 True True 154 False False 8 True False 2 dtype: int64	0.297098	24	37
SRR5398250	Homo_sapiens_tRNA-Ala-TGC-5	23	Charged	0.318797	2.37238	23 Charged False True 2096 True True 153 False False 65 True False 2 dtype: int64	0.536004	24	Charged
SRR5398250	Homo_sapiens_tRNA-Ala-TGC-5	36	Charged	0.052449	6.18561	36 Charged True True 4899 False 144 False True 11 False 2 dtype: int64	0.137641	37	Charged
SRR5398250	Homo_sapiens_tRNA-Ala-AGC-15	26	37	1	1.29674	26 37 True True 1075 False True 829 False 2 True False 2 dtype: int64	1	NA	NA
SRR5398250	Homo_sapiens_tRNA-Ala-AGC-15	26	40	0.378708	1.12279	26 40 True False 897 False False 705 True True 180 False True 126 dtype: int64	0.599431	NA	NA
SRR5398250	Homo_sapiens_tRNA-Ala-AGC-15	26	Charged	0.063941	1.47764	26 Charged True True 947 False True 721 False 54 True False 48 dtype: int64	0.161535	NA	Charged
SRR5398250	Homo_sapiens_tRNA-Ala-AGC-15	40	Charged	0.905824	0.968081	40 Charged False True 2016 True True 362 False False 124 True False 23 dtype: int64	1	NA	Charged
SRR5398250	Homo_sapiens_tRNA-Ala-CGC-4	19	25	3.6526e-12	0.505023	19 25 True False 891 False False 813 True 374 True True 207 dtype: int64	3.02765e-11	20	26
SRR5398250	Homo_sapiens_tRNA-Ala-CGC-4	19	36	0.775794	1.2989	19 36 False True 1177 True True 1092 False False 7 True False 5 dtype: int64	0.916643	20	37
SRR5398250	Homo_sapiens_tRNA-Ala-CGC-4	19	45	0.000136389	1.8871	19 45 False False 1107 True False 984 True 104 False True 62 dtype: int64	0.000664325	20	46
SRR5398250	Homo_sapiens_tRNA-Ala-CGC-4	19	57	0.730389	0.91434	19 57 False False 1119 True False 1049 False True 42 True True 36 dtype: int64	0.884782	20	58
SRR5398250	Homo_sapiens_tRNA-Ala-CGC-4	19	Charged	0.203703	0.706937	19 Charged False True 1054 True True 958 False 36 False False 28 dtype: int64	0.389837	20	Charged
SRR5398250	Homo_sapiens_tRNA-Ala-CGC-4	25	36	0.298815	1.98726	25 36 False True 2394 True True 1730 False False 11 True False 4 dtype: int64	0.512884	26	37
SRR5398250	Homo_sapiens_tRNA-Ala-CGC-4	25	45	2.20721e-12	0.35031	25 45 False False 2186 True False 1675 False True 190 True True 51 dtype: int64	1.84311e-11	26	46
SRR5398250	Homo_sapiens_tRNA-Ala-CGC-4	25	57	2.89393e-05	2.00879	25 57 False False 2300 True False 1628 True 91 False True 64 dtype: int64	0.000154161	26	58
SRR5398250	Homo_sapiens_tRNA-Ala-CGC-4	25	Charged	0.0390139	1.53765	25 Charged False True 2110 True True 1600 False False 73 True False 36 dtype: int64	0.107915	26	Charged
SRR5398250	Homo_sapiens_tRNA-Ala-CGC-4	36	57	0.456027	0.577738	36 57 True False 4483 True 185 False False 14 True 1 dtype: int64	0.671977	37	58
SRR5398250	Homo_sapiens_tRNA-Ala-CGC-4	45	57	0.21199	0.593859	45 57 False False 4683 True False 276 False True 200 True True 7 dtype: int64	0.401778	46	58
SRR5398250	Homo_sapiens_tRNA-Ala-CGC-4	45	Charged	1	1.0151	45 Charged False True 4438 True True 265 False False 119 True False 7 dtype: int64	1	46	Charged
SRR5398250	Homo_sapiens_tRNA-Ala-CGC-4	57	Charged	0.220979	1.88049	57 Charged False True 5653 True True 352 False False 151 True False 5 dtype: int64	0.413657	58	Charged
SRR5398250	Homo_sapiens_tRNA-Arg-TCG-3	9	26	2.70802e-14	1.76848	9 26 True True 6825 False True 1969 True False 637 False False 325 dtype: int64	2.42272e-13	NA	NA
SRR5398250	Homo_sapiens_tRNA-Arg-TCG-3	9	37	0.0187726	0.724615	9 37 True False 607 True 326 False False 170 True 126 dtype: int64	0.0586578	NA	NA
SRR5398250	Homo_sapiens_tRNA-Arg-TCG-3	9	40	0.80606	1.11083	9 40 True False 849 False False 266 True True 78 False True 22 dtype: int64	0.939215	NA	NA
SRR5398250	Homo_sapiens_tRNA-Arg-TCG-3	9	42	0.274226	1.38459	9 42 True False 840 False False 254 True True 87 False True 19 dtype: int64	0.484459	NA	NA
SRR5398250	Homo_sapiens_tRNA-Arg-TCG-3	9	43	8.46922e-08	3.96915	9 43 True False 773 False False 259 True True 154 False True 13 dtype: int64	5.64726e-07	NA	NA
SRR5398250	Homo_sapiens_tRNA-Arg-TCG-3	9	45	0.465969	1.30403	9 45 True False 860 False False 239 True True 61 False True 13 dtype: int64	0.680772	NA	NA
SRR5398250	Homo_sapiens_tRNA-Arg-TCG-3	9	Charged	0.190848	1.68088	9 Charged True True 808 False True 209 True False 23 False False 10 dtype: int64	0.37213	NA	Charged
SRR5398250	Homo_sapiens_tRNA-Arg-TCG-3	26	37	0.00243588	1.7821	26 37 True False 1047 True 765 False False 100 True 41 dtype: int64	0.00959604	NA	NA
SRR5398250	Homo_sapiens_tRNA-Arg-TCG-3	26	40	0.750212	1.18981	26 40 True False 1648 True 152 False False 129 True 10 dtype: int64	0.900016	NA	NA
SRR5398250	Homo_sapiens_tRNA-Arg-TCG-3	26	42	0.609921	1.29209	26 42 True False 1654 True 139 False False 123 True 8 dtype: int64	0.798869	NA	NA
SRR5398250	Homo_sapiens_tRNA-Arg-TCG-3	26	43	0.070178	0.654121	26 43 True False 1541 True 252 False False 104 True 26 dtype: int64	0.173928	NA	NA
SRR5398250	Homo_sapiens_tRNA-Arg-TCG-3	26	45	1	1.02431	26 45 True False 1656 False False 118 True True 115 False True 8 dtype: int64	1	NA	NA
SRR5398250	Homo_sapiens_tRNA-Arg-TCG-3	26	Charged	0.428814	0.489689	26 Charged True True 1591 False True 114 True False 57 False False 2 dtype: int64	0.64706	NA	Charged
SRR5398250	Homo_sapiens_tRNA-Arg-TCG-3	37	40	1.14452e-51	0.00547591	37 40 False False 1170 True False 1063 False True 201 True True 1 dtype: int64	2.09638e-50	NA	NA
SRR5398250	Homo_sapiens_tRNA-Arg-TCG-3	37	42	1.30212e-44	0.0231579	37 42 False False 1166 True False 1060 False True 190 True True 4 dtype: int64	2.19495e-43	NA	NA
SRR5398250	Homo_sapiens_tRNA-Arg-TCG-3	37	43	1.38847e-91	0.00560001	37 43 True False 1062 False False 1014 True 341 True True 2 dtype: int64	3.38637e-90	NA	NA
SRR5398250	Homo_sapiens_tRNA-Arg-TCG-3	37	45	1.95443e-37	0.00768158	37 45 False False 1184 True False 1063 False True 145 True True 1 dtype: int64	3.03385e-36	NA	NA
SRR5398250	Homo_sapiens_tRNA-Arg-TCG-3	37	Charged	0.478786	0.825532	37 Charged False True 1208 True True 971 False False 38 True False 37 dtype: int64	0.693486	NA	Charged
SRR5398250	Homo_sapiens_tRNA-Arg-TCG-3	40	43	1.1803e-11	0.0550147	40 43 False False 1876 True 341 True False 200 True 2 dtype: int64	9.56109e-11	NA	NA
SRR5398250	Homo_sapiens_tRNA-Arg-TCG-3	40	Charged	1	1.04179	40 Charged False True 1998 True True 181 False False 69 True False 6 dtype: int64	1	NA	Charged
SRR5398250	Homo_sapiens_tRNA-Arg-TCG-3	42	Charged	0.829775	1.23776	42 Charged False True 2002 True True 177 False False 70 True False 5 dtype: int64	0.956032	NA	Charged
SRR5398250	Homo_sapiens_tRNA-Arg-TCG-3	43	Charged	0.868554	0.979576	43 Charged False True 1865 True True 314 False False 64 True False 11 dtype: int64	0.985218	NA	Charged
SRR5398250	Homo_sapiens_tRNA-Arg-TCG-3	45	Charged	0.45245	0.723659	45 Charged False True 2050 True True 129 False False 69 True False 6 dtype: int64	0.669274	NA	Charged
SRR5398250	Homo_sapiens_tRNA-Cys-GCA-14	19	57	0.516403	1.12775	19 57 True False 1434 False False 873 True True 113 False True 61 dtype: int64	0.725785	NA	NA
SRR5398250	Homo_sapiens_tRNA-Cys-GCA-14	19	Charged	0.342243	1.21955	19 Charged True True 1221 False True 725 True False 58 False False 42 dtype: int64	0.561865	NA	Charged
SRR5398250	Homo_sapiens_tRNA-Cys-GCA-14	57	Charged	0.0415024	1.66667	57 Charged False True 4888 True True 520 False False 282 True False 18 dtype: int64	0.113651	NA	Charged
SRR5398250	Homo_sapiens_tRNA-Val-AAC-2	34	Charged	0.608032	0.982823	34 Charged False True 195667 True True 25534 False False 7682 True False 1020 dtype: int64	0.797434	34	Charged
SRR5398250	Homo_sapiens_tRNA-Lys-TTT-3	17	37	0.155317	4.11429	17 37 False False 72 True False 7 False True 5 True True 2 dtype: int64	0.320455	17	37
SRR5398250	Homo_sapiens_tRNA-Lys-TTT-3	17	Charged	0.297696	0.225352	17 Charged False True 71 True True 8 False False 2 True False 1 dtype: int64	0.511698	17	Charged
SRR5398250	Homo_sapiens_tRNA-Lys-TTT-3	18	37	1	1.13636	18 37 False False 100 True 11 True False 8 True 1 dtype: int64	1	18	37
SRR5398250	Homo_sapiens_tRNA-Lys-TTT-3	19	37	0.653653	1.4	19 37 False False 196 True 20 True False 14 True 2 dtype: int64	0.831487	19	37
SRR5398250	Homo_sapiens_tRNA-Lys-TTT-3	19	Charged	0.320477	0.3125	19 Charged False True 208 True True 13 False False 5 True False 1 dtype: int64	0.537643	19	Charged
SRR5398250	Homo_sapiens_tRNA-Lys-TTT-3	37	Charged	0.25512	1.12275	37 Charged True True 10106 False True 5728 True False 253 False False 161 dtype: int64	0.459277	37	Charged
SRR5398250	Homo_sapiens_tRNA-Gln-TTG-3	9	34	1	1.0007	9 34 False False 2484 True 2374 True False 1261 True 1206 dtype: int64	1	NA	NA
SRR5398250	Homo_sapiens_tRNA-Gln-TTG-3	9	Charged	0.0283235	0.739435	9 Charged False True 4476 True True 2183 False False 141 True False 93 dtype: int64	0.0826978	NA	Charged
SRR5398250	Homo_sapiens_tRNA-Gln-TTG-3	34	Charged	0.0401424	1.08984	34 Charged True True 83511 False True 15943 True False 3499 False False 728 dtype: int64	0.110568	NA	Charged
SRR5398250	Homo_sapiens_tRNA-Ala-CGC-1	19	23	0.675072	1.26531	19 23 False False 62 True False 14 False True 7 True True 2 dtype: int64	0.847445	NA	NA
SRR5398250	Homo_sapiens_tRNA-Ala-CGC-1	19	25	0.16278	2.59459	19 25 False True 37 False 32 True True 12 False 4 dtype: int64	0.332019	NA	NA
SRR5398250	Homo_sapiens_tRNA-Ala-CGC-1	19	33	1	0.753247	19 33 False False 58 True False 14 False True 11 True True 2 dtype: int64	1	NA	NA
SRR5398250	Homo_sapiens_tRNA-Ala-CGC-1	19	42	0.0226296	4.5	19 42 False False 60 True False 10 False True 8 True True 6 dtype: int64	0.0686341	NA	NA
SRR5398250	Homo_sapiens_tRNA-Ala-CGC-1	19	45	1	0.904762	19 45 False False 57 True False 14 False True 9 True True 2 dtype: int64	1	NA	NA
SRR5398250	Homo_sapiens_tRNA-Ala-CGC-1	19	Charged	1	1.62162	19 Charged False True 37 True True 15 False False 4 True False 1 dtype: int64	1	NA	Charged
SRR5398250	Homo_sapiens_tRNA-Ala-CGC-1	23	25	0.0732101	6.66667	23 25 False True 42 False 35 True True 8 False 1 dtype: int64	0.179784	NA	NA
SRR5398250	Homo_sapiens_tRNA-Ala-CGC-1	23	33	1	0.677083	23 33 False False 65 True 12 True False 8 True 1 dtype: int64	1	NA	NA
SRR5398250	Homo_sapiens_tRNA-Ala-CGC-1	23	42	0.163432	2.95455	23 42 False False 65 True 11 True False 6 True 3 dtype: int64	0.332714	NA	NA
SRR5398250	Homo_sapiens_tRNA-Ala-CGC-1	23	45	0.0940096	4.125	23 45 False False 66 True 8 True False 6 True 3 dtype: int64	0.218532	NA	NA
SRR5398250	Homo_sapiens_tRNA-Ala-CGC-1	23	Charged	0.167684	0.228261	23 Charged False True 46 True True 7 False False 3 True False 2 dtype: int64	0.339164	NA	Charged
SRR5398250	Homo_sapiens_tRNA-Ala-CGC-1	25	33	0.0063492	11.0526	25 33 True False 38 False False 35 True True 12 False True 1 dtype: int64	0.0228814	NA	NA
SRR5398250	Homo_sapiens_tRNA-Ala-CGC-1	25	36	1	1.4	25 36 True True 49 False True 35 False 1 True False 1 dtype: int64	1	NA	NA
SRR5398250	Homo_sapiens_tRNA-Ala-CGC-1	25	42	0.0360952	5.21053	25 42 True False 38 False False 33 True True 12 False True 2 dtype: int64	0.101368	NA	NA
SRR5398250	Homo_sapiens_tRNA-Ala-CGC-1	25	45	0.186302	3.40244	25 45 True False 41 False False 31 True True 9 False True 2 dtype: int64	0.366592	NA	NA
SRR5398250	Homo_sapiens_tRNA-Ala-CGC-1	25	57	1	0.5625	25 57 True False 48 False False 27 True 1 True True 1 dtype: int64	1	NA	NA
SRR5398250	Homo_sapiens_tRNA-Ala-CGC-1	25	Charged	0.596005	2.05128	25 Charged True True 40 False True 13 True False 3 False False 2 dtype: int64	0.788692	NA	Charged
SRR5398250	Homo_sapiens_tRNA-Ala-CGC-1	33	42	1	0.924242	33 42 False False 61 True 12 True False 11 True 2 dtype: int64	1	NA	NA
SRR5398250	Homo_sapiens_tRNA-Ala-CGC-1	33	45	0.386663	2.06667	33 45 False False 62 True False 10 False True 9 True True 3 dtype: int64	0.607249	NA	NA
SRR5398250	Homo_sapiens_tRNA-Ala-CGC-1	42	57	0.0383187	4.42857	42 57 False False 62 True False 14 False True 5 True True 5 dtype: int64	0.106331	NA	NA
SRR5398250	Homo_sapiens_tRNA-Ala-CGC-1	42	Charged	1	1.63636	42 Charged False True 44 True True 18 False False 4 True False 1 dtype: int64	1	NA	Charged
SRR5398250	Homo_sapiens_tRNA-Ala-CGC-1	45	57	1	0.53719	45 57 False False 65 True 11 True False 11 True 1 dtype: int64	1	NA	NA
SRR5398250	Homo_sapiens_tRNA-Ala-CGC-1	45	Charged	1	0.740741	45 Charged False True 54 True True 10 False False 4 True False 1 dtype: int64	1	NA	Charged
SRR5398250	Homo_sapiens_tRNA-Ala-CGC-1	57	Charged	1	0.830189	57 Charged False True 53 True True 11 False False 4 True False 1 dtype: int64	1	NA	Charged
SRR5398250	Homo_sapiens_tRNA-Thr-TGT-1	9	21	0.284467	1.26219	9 21 False False 443 True 196 True False 77 True 43 dtype: int64	0.496615	9	20a
SRR5398250	Homo_sapiens_tRNA-Thr-TGT-1	9	27	8.02733e-21	18.5169	9 27 False True 354 False 285 True True 115 False 5 dtype: int64	8.81964e-20	9	26
SRR5398250	Homo_sapiens_tRNA-Thr-TGT-1	9	59	4.69496e-07	6.45556	9 59 False False 581 True False 90 False True 18 True True 18 dtype: int64	2.96829e-06	9	58
SRR5398250	Homo_sapiens_tRNA-Thr-TGT-1	9	Charged	0.866169	0.963289	9 Charged False True 454 False 82 True True 64 False 12 dtype: int64	0.983466	9	Charged
SRR5398250	Homo_sapiens_tRNA-Thr-TGT-1	21	27	0.929943	1.00222	21 27 True True 16423 False True 7780 True False 7037 False False 3341 dtype: int64	1	20a	26
SRR5398250	Homo_sapiens_tRNA-Thr-TGT-1	21	59	0.392549	0.964701	21 59 True False 20933 False False 9878 True True 1936 False True 947 dtype: int64	0.612937	20a	58
SRR5398250	Homo_sapiens_tRNA-Thr-TGT-1	21	Charged	0.498466	0.97983	21 Charged True True 16720 False True 7967 True False 4590 False False 2143 dtype: int64	0.709264	20a	Charged
SRR5398250	Homo_sapiens_tRNA-Thr-TGT-1	27	59	0	8.83142	27 59 True False 36216 False False 19469 True True 5027 False True 306 dtype: int64	0	26	58
SRR5398250	Homo_sapiens_tRNA-Thr-TGT-1	27	Charged	8.98542e-33	1.28818	27 Charged True True 30820 False True 14295 True False 7791 False False 4655 dtype: int64	1.28569e-31	26	Charged
SRR5398250	Homo_sapiens_tRNA-Thr-TGT-1	59	Charged	0.293974	1.03431	59 Charged False True 51951 False 14031 True True 5327 False 1391 dtype: int64	0.507685	58	Charged
SRR5398250	Homo_sapiens_tRNA-Ser-TGA-1	26	32	0.000126279	0.561705	26 32 True False 2583 False False 673 True True 166 False True 77 dtype: int64	0.000619092	NA	NA
SRR5398250	Homo_sapiens_tRNA-Ser-TGA-1	26	Charged	1	0.995888	26 Charged True True 1264 False 531 False True 294 False 123 dtype: int64	1	NA	Charged
SRR5398250	Homo_sapiens_tRNA-Ser-TGA-1	32	Charged	0.00270932	0.715248	32 Charged False True 2150 False 872 True True 261 False 148 dtype: int64	0.0105687	NA	Charged
SRR5398250	Homo_sapiens_tRNA-His-GTG-2	58	Charged	0.063459	1.5086	58 Charged False True 4799 True True 441 False False 394 True False 24 dtype: int64	0.160617	58	Charged
SRR5398250	Homo_sapiens_tRNA-Ser-GCT-3	26	Charged	0.0090259	1.13079	26 Charged True True 3919 False True 2340 True False 1644 False False 1110 dtype: int64	0.0310956	26	Charged
SRR5398250	Homo_sapiens_tRNA-Gln-CTG-9	48	Charged	0.411804	0.391304	48 Charged False True 69 True True 9 False False 3 True False 1 dtype: int64	0.631075	NA	Charged
SRR5398250	Homo_sapiens_tRNA-Leu-TAA-4	26	Charged	0.0347578	1.74641	26 Charged True True 75 False False 73 True False 57 False True 55 dtype: int64	0.0982422	NA	Charged
SRR5398250	Homo_sapiens_tRNA-Ser-TGA-2	26	32	5.96771e-06	2.77506	26 32 True False 10925 True 905 False False 536 True 16 dtype: int64	3.41127e-05	NA	NA
SRR5398250	Homo_sapiens_tRNA-Ser-TGA-2	26	Charged	1.12362e-12	2.23276	26 Charged True True 5624 False 1856 False True 209 False 154 dtype: int64	9.52967e-12	NA	Charged
SRR5398250	Homo_sapiens_tRNA-Ser-TGA-2	32	Charged	0.284776	0.922363	32 Charged False True 6818 False 2311 True True 732 False 269 dtype: int64	0.496949	NA	Charged
SRR5398250	Homo_sapiens_tRNA-Ile-AAT-5	27	Charged	0.00184101	0.632377	27 Charged True True 20137 False True 1418 True False 1033 False False 46 dtype: int64	0.00743877	NA	Charged
SRR5398250	Homo_sapiens_tRNA-Arg-CCT-3	9	Charged	0.0668373	0.413153	9 Charged False True 1186 True True 315 False False 14 True False 9 dtype: int64	0.167384	NA	Charged
SRR5398250	Homo_sapiens_tRNA-Arg-TCG-5	7	9	0.10898	0.390351	7 9 False True 114 False 89 True False 10 True 5 dtype: int64	0.244838	7	9
SRR5398250	Homo_sapiens_tRNA-Arg-TCG-5	7	26	0.351381	0.353535	7 26 False True 198 True True 14 False False 5 True False 1 dtype: int64	0.570777	7	26
SRR5398250	Homo_sapiens_tRNA-Arg-TCG-5	7	37	0.203084	0.250794	7 37 False False 158 True 45 True False 14 True 1 dtype: int64	0.388928	7	37
SRR5398250	Homo_sapiens_tRNA-Arg-TCG-5	7	Charged	0.120191	0.232143	7 Charged False True 196 True True 13 False False 7 True False 2 dtype: int64	0.264867	7	Charged
SRR5398250	Homo_sapiens_tRNA-Arg-TCG-5	9	26	0.521602	2.07447	9 26 False True 282 True True 117 False False 10 True False 2 dtype: int64	0.730179	9	26
SRR5398250	Homo_sapiens_tRNA-Arg-TCG-5	9	37	9.79564e-14	0.135172	9 37 False False 147 True 145 True False 105 True 14 dtype: int64	8.64366e-13	9	37
SRR5398250	Homo_sapiens_tRNA-Arg-TCG-5	9	Charged	0.785593	0.895714	9 Charged False True 280 True True 114 False False 11 True False 5 dtype: int64	0.924411	9	Charged
SRR5398250	Homo_sapiens_tRNA-Arg-TCG-5	26	37	0.660101	1.15353	26 37 True False 868 True 656 False False 29 True 19 dtype: int64	0.835996	26	37
SRR5398250	Homo_sapiens_tRNA-Arg-TCG-5	37	Charged	1	0.986655	37 Charged False True 1124 True True 1109 False False 24 True False 24 dtype: int64	1	37	Charged
SRR5398250	Homo_sapiens_mito_tRNA-Thr-TGT-1	30	Charged	0.858724	0.9804	30 Charged False True 6458 False 1211 True True 481 False 92 dtype: int64	0.977497	32	Charged
SRR5398250	Homo_sapiens_tRNA-Cys-GCA-17	7	19	1	1.17188	7 19 False True 32 False 30 True True 5 False 4 dtype: int64	1	NA	NA
SRR5398250	Homo_sapiens_tRNA-Ala-AGC-8	26	37	0.165853	2.16347	26 37 False True 9066 True True 7005 False False 14 True False 5 dtype: int64	0.336429	26	37
SRR5398250	Homo_sapiens_tRNA-Ala-AGC-8	26	Charged	0.786215	0.977724	26 Charged False True 8579 True True 6592 False False 397 True False 312 dtype: int64	0.924846	26	Charged
SRR5398250	Homo_sapiens_tRNA-Ala-AGC-8	37	Charged	1	0.788917	37 Charged True True 19831 False 931 False True 27 False 1 dtype: int64	1	37	Charged
SRR5398250	Homo_sapiens_tRNA-Gly-TCC-2	6	57	0.751536	0.981655	6 57 False False 18502 True 4753 True False 1951 True 492 dtype: int64	0.900645	6	58
SRR5398250	Homo_sapiens_tRNA-Gly-TCC-2	6	Charged	9.47761e-07	0.516793	6 Charged False True 20718 True True 2245 False False 372 True False 78 dtype: int64	5.87403e-06	6	Charged
SRR5398250	Homo_sapiens_tRNA-Gly-TCC-2	57	Charged	0.000265119	0.824762	57 Charged False True 64247 True True 14034 False False 1835 True False 486 dtype: int64	0.00124261	58	Charged
SRR5398250	Homo_sapiens_tRNA-Thr-AGT-1	27	59	0	4.60054	27 59 True False 94717 False False 35992 True True 6913 False True 571 dtype: int64	0	NA	NA
SRR5398250	Homo_sapiens_tRNA-Thr-AGT-1	27	Charged	0.000170242	1.05794	27 Charged True True 78868 False True 28038 True False 20973 False False 7888 dtype: int64	0.000818614	NA	Charged
SRR5398250	Homo_sapiens_tRNA-Thr-AGT-1	59	Charged	1.23482e-19	0.801866	59 Charged False True 146762 False 37053 True True 7756 False 2442 dtype: int64	1.31095e-18	NA	Charged
SRR5398250	Homo_sapiens_tRNA-Cys-GCA-6	19	62	4.98655e-42	0.401899	19 62 True False 1481 True 1067 False True 925 False 516 dtype: int64	8.16178e-41	NA	NA
SRR5398250	Homo_sapiens_tRNA-Cys-GCA-6	19	Charged	0.400237	1.13445	19 Charged True True 2342 False True 1341 True False 117 False False 76 dtype: int64	0.61951	NA	Charged
SRR5398250	Homo_sapiens_tRNA-Cys-GCA-6	62	Charged	0.00507852	1.41024	62 Charged False True 4016 True True 2121 False False 251 True False 94 dtype: int64	0.0187464	NA	Charged
SRR5398250	Homo_sapiens_mito_tRNA-Leu-TAG-1	43	Charged	0.333773	0.847549	43 Charged True True 64190 False 10654 False True 327 False 46 dtype: int64	0.552858	44	Charged
SRR5398250	Homo_sapiens_tRNA-Leu-AAG-4	27	67	0.452682	1.72329	27 67 True False 73 True 37 False False 17 True 5 dtype: int64	0.669307	NA	NA
SRR5398250	Homo_sapiens_tRNA-Leu-AAG-4	27	Charged	0.302288	5.3	27 Charged True True 106 False True 20 False 1 True False 1 dtype: int64	0.51703	NA	Charged
SRR5398250	Homo_sapiens_tRNA-Leu-AAG-4	67	Charged	1	1.62023	67 Charged False True 682 True True 65 False False 17 True False 1 dtype: int64	1	NA	Charged
SRR5398250	Homo_sapiens_tRNA-Asn-GTT-5	9	21	0.606924	0.789961	9 21 False True 37 True False 35 False False 33 True True 31 dtype: int64	0.796599	NA	NA
SRR5398250	Homo_sapiens_tRNA-Asn-GTT-5	9	Charged	0.717229	0.611538	9 Charged True True 53 False True 52 True False 5 False False 3 dtype: int64	0.875973	NA	Charged
SRR5398250	Homo_sapiens_tRNA-Asn-GTT-5	21	Charged	0.542307	1.2366	21 Charged True True 348 False True 307 False 24 True False 22 dtype: int64	0.747294	NA	Charged
SRR5398250	Homo_sapiens_tRNA-Ala-AGC-24	26	Charged	0.607577	0.845155	26 Charged False True 924 True True 282 False False 36 True False 13 dtype: int64	0.797223	NA	Charged
SRR5398250	Homo_sapiens_tRNA-Leu-CAA-3	27	38	0.000166295	1.57695	27 38 True False 12539 True 3612 False False 427 True 78 dtype: int64	0.000800202	26	37
SRR5398250	Homo_sapiens_tRNA-Leu-CAA-3	27	69	1.05756e-08	7.63446	27 69 True False 15038 True 924 False False 497 True 4 dtype: int64	7.44029e-08	26	58
SRR5398250	Homo_sapiens_tRNA-Leu-CAA-3	27	Charged	0.232345	0.7183	27 Charged True True 14684 False 774 False True 449 False 17 dtype: int64	0.42871	26	Charged
SRR5398250	Homo_sapiens_tRNA-Leu-CAA-3	38	69	1.04478e-32	1.98449	38 69 False False 14294 True False 5806 False True 758 True True 611 dtype: int64	1.49179e-31	37	58
SRR5398250	Homo_sapiens_tRNA-Leu-CAA-3	38	Charged	0.000750295	0.797776	38 Charged False True 13863 True True 5856 False False 695 True False 368 dtype: int64	0.00328248	37	Charged
SRR5398250	Homo_sapiens_tRNA-Leu-CAA-3	69	Charged	0.0131412	0.761294	69 Charged False True 21573 True True 1497 False False 1130 True False 103 dtype: int64	0.0430283	58	Charged
SRR5398250	Homo_sapiens_tRNA-Lys-CTT-8	54	61	1	0.933333	54 61 True True 14 False True 6 True False 5 False False 2 dtype: int64	1	NA	NA
SRR5398250	Homo_sapiens_tRNA-Ser-GCT-1	26	44	0.706437	1.11528	26 44 True False 373 True 104 False False 92 True 23 dtype: int64	0.869303	NA	NA
SRR5398250	Homo_sapiens_tRNA-Ser-GCT-1	26	45	0.0899508	1.66207	26 45 True False 376 True 101 False False 99 True 16 dtype: int64	0.211531	NA	NA
SRR5398250	Homo_sapiens_tRNA-Ser-GCT-1	26	53	0.63429	1.21152	26 53 True False 418 False False 103 True True 59 False True 12 dtype: int64	0.81699	NA	NA
SRR5398250	Homo_sapiens_tRNA-Ser-GCT-1	26	Charged	0.300807	0.772963	26 Charged True True 330 False 139 False True 86 False 28 dtype: int64	0.515212	NA	Charged
SRR5398250	Homo_sapiens_tRNA-Ser-GCT-1	44	45	1.07244e-18	0.0316288	44 45 False False 634 True False 211 False True 190 True True 2 dtype: int64	1.10141e-17	NA	NA
SRR5398250	Homo_sapiens_tRNA-Ser-GCT-1	44	Charged	0.544557	1.1218	44 Charged False True 582 False 226 True True 156 False 54 dtype: int64	0.748641	NA	Charged
SRR5398250	Homo_sapiens_tRNA-Ser-GCT-1	45	53	3.37029e-09	0.0369572	45 53 False False 840 True False 191 False True 119 True True 1 dtype: int64	2.43828e-08	NA	NA
SRR5398250	Homo_sapiens_tRNA-Ser-GCT-1	45	Charged	0.537805	1.13854	45 Charged False True 671 False 269 True True 142 False 50 dtype: int64	0.743343	NA	Charged
SRR5398250	Homo_sapiens_tRNA-Ser-GCT-1	53	Charged	0.215772	0.779603	53 Charged False True 1122 False 471 True True 78 False 42 dtype: int64	0.406894	NA	Charged
SRR5398250	Homo_sapiens_mito_tRNA-Ser-TGA-1	34	Charged	0.867205	1.00737	34 Charged True True 14680 False True 8371 True False 1760 False False 1011 dtype: int64	0.984098	37	Charged
SRR5398250	Homo_sapiens_tRNA-Met-CAT-1	26	Charged	0.128732	0.694811	26 Charged True True 5423 False True 735 True False 223 False False 21 dtype: int64	0.27787	26	Charged
SRR5398250	Homo_sapiens_tRNA-Gly-CCC-2	12	56	0.000763228	0.786357	12 56 False False 17555 True False 4805 False True 1129 True True 243 dtype: int64	0.00333367	12	58
SRR5398250	Homo_sapiens_tRNA-Gly-CCC-2	12	Charged	0.127566	0.842217	12 Charged False True 17490 True True 4880 False False 326 True False 108 dtype: int64	0.276013	12	Charged
SRR5398250	Homo_sapiens_tRNA-Gly-CCC-2	56	Charged	0.0685606	1.34089	56 Charged False True 49997 True True 3101 False False 908 True False 42 dtype: int64	0.170752	58	Charged
SRR5398250	Homo_sapiens_mito_tRNA-Ile-GAT-1	22	Charged	1.0853e-67	0.588522	22 Charged False True 110722 True True 42624 False False 2949 True False 1929 dtype: int64	2.30622e-66	26	Charged
SRR5398250	Homo_sapiens_tRX-Ala-AGC-5	34	37	0.195107	0.102564	34 37 False True 39 False 2 True True 2 False 1 dtype: int64	0.377903	NA	NA
SRR5398250	Homo_sapiens_tRX-Ala-AGC-5	43	68	1	0.787879	43 68 False False 26 True False 11 False True 3 True True 1 dtype: int64	1	NA	NA
SRR5398250	Homo_sapiens_tRX-Ala-AGC-5	43	71	0.200188	5.6	43 71 False False 28 True False 10 True 2 False True 1 dtype: int64	0.384688	NA	NA
SRR5398250	Homo_sapiens_tRX-Ala-AGC-5	46	Charged	0.121212	0.142857	46 Charged False True 28 False 4 True False 2 True 2 dtype: int64	0.266612	NA	Charged
SRR5398250	Homo_sapiens_tRNA-Ser-GCT-4	26	32	0.0492139	2.60958	26 32 True False 981 False False 320 True True 40 False True 5 dtype: int64	0.130773	NA	NA
SRR5398250	Homo_sapiens_tRNA-Ser-GCT-4	26	44	0.028448	1.45106	26 44 True False 792 False False 271 True True 229 False True 54 dtype: int64	0.0829896	NA	NA
SRR5398250	Homo_sapiens_tRNA-Ser-GCT-4	26	45	0.683512	0.938585	26 45 True False 833 False False 262 True True 188 False True 63 dtype: int64	0.853497	NA	NA
SRR5398250	Homo_sapiens_tRNA-Ser-GCT-4	26	47	0.133346	1.6318	26 47 True False 956 False False 312 True True 65 False True 13 dtype: int64	0.285802	NA	NA
SRR5398250	Homo_sapiens_tRNA-Ser-GCT-4	26	49	0.0480819	0.591984	26 49 True False 973 False False 300 True True 48 False True 25 dtype: int64	0.128431	NA	NA
SRR5398250	Homo_sapiens_tRNA-Ser-GCT-4	26	51	0.111407	1.74065	26 51 True False 795 False False 258 True True 59 False True 11 dtype: int64	0.249463	NA	NA
SRR5398250	Homo_sapiens_tRNA-Ser-GCT-4	26	53	0.358133	0.810099	26 53 True False 755 False False 233 True True 84 False True 32 dtype: int64	0.577948	NA	NA
SRR5398250	Homo_sapiens_tRNA-Ser-GCT-4	26	Charged	0.518107	0.849146	26 Charged True True 373 False 145 False True 103 False 34 dtype: int64	0.727322	NA	Charged
SRR5398250	Homo_sapiens_tRNA-Ser-GCT-4	32	44	1	1.01581	32 44 False False 1028 True 276 True False 55 True 15 dtype: int64	1	NA	NA
SRR5398250	Homo_sapiens_tRNA-Ser-GCT-4	32	45	0.154837	1.54248	32 45 False False 1065 True 239 True False 52 True 18 dtype: int64	0.31964	NA	NA
SRR5398250	Homo_sapiens_tRNA-Ser-GCT-4	32	47	0.177961	0.230943	32 47 False False 1227 True 77 True False 69 True 1 dtype: int64	0.354822	NA	NA
SRR5398250	Homo_sapiens_tRNA-Ser-GCT-4	32	49	0.583801	0.495971	32 49 False False 1231 True 73 True False 68 True 2 dtype: int64	0.77953	NA	NA
SRR5398250	Homo_sapiens_tRNA-Ser-GCT-4	32	51	0.58836	1.30983	32 51 False False 1018 True 67 True False 58 True 5 dtype: int64	0.782791	NA	NA
SRR5398250	Homo_sapiens_tRNA-Ser-GCT-4	32	53	0.0853746	1.89594	32 53 False False 959 True 107 True False 52 True 11 dtype: int64	0.203086	NA	NA
SRR5398250	Homo_sapiens_tRNA-Ser-GCT-4	32	Charged	0.409252	0.768914	32 Charged False True 456 False 170 True True 33 False 16 dtype: int64	0.628432	NA	Charged
SRR5398250	Homo_sapiens_tRNA-Ser-GCT-4	44	45	1.46349e-28	0.0110673	44 45 False False 837 True False 292 False True 259 True True 1 dtype: int64	1.91584e-27	NA	NA
SRR5398250	Homo_sapiens_tRNA-Ser-GCT-4	44	47	1.98836e-07	0.0453211	44 47 False False 1019 True False 292 False True 77 True True 1 dtype: int64	1.29459e-06	NA	NA
SRR5398250	Homo_sapiens_tRNA-Ser-GCT-4	44	49	3.44447e-07	0.0459625	44 49 False False 1020 True False 292 False True 76 True True 1 dtype: int64	2.19615e-06	NA	NA
SRR5398250	Homo_sapiens_tRNA-Ser-GCT-4	44	51	7.89366e-09	0.0373898	44 51 False False 797 True False 292 False True 73 True True 1 dtype: int64	5.60003e-08	NA	NA
SRR5398250	Homo_sapiens_tRNA-Ser-GCT-4	44	Charged	0.273432	1.27171	44 Charged False True 372 False 149 True True 127 False 40 dtype: int64	0.483561	NA	Charged
SRR5398250	Homo_sapiens_tRNA-Ser-GCT-4	45	53	6.69891e-13	0.025608	45 53 False False 776 True False 259 False True 117 True True 1 dtype: int64	5.72814e-12	NA	NA
SRR5398250	Homo_sapiens_tRNA-Ser-GCT-4	45	Charged	0.334285	0.828112	45 Charged False True 379 False 137 True True 126 False 55 dtype: int64	0.553299	NA	Charged
SRR5398250	Homo_sapiens_tRNA-Ser-GCT-4	47	Charged	1	1.05134	47 Charged False True 484 False 189 True True 35 False 13 dtype: int64	1	NA	Charged
SRR5398250	Homo_sapiens_tRNA-Ser-GCT-4	49	51	0.0817377	0.190699	49 51 False False 1058 True False 76 False True 73 True True 1 dtype: int64	0.196764	NA	NA
SRR5398250	Homo_sapiens_tRNA-Ser-GCT-4	49	53	0.00480066	0.111898	49 53 False False 995 True 117 True False 76 True 1 dtype: int64	0.0178032	NA	NA
SRR5398250	Homo_sapiens_tRNA-Ser-GCT-4	49	Charged	0.849191	1.17	49 Charged False True 500 False 195 True True 27 False 9 dtype: int64	0.970341	NA	Charged
SRR5398250	Homo_sapiens_tRNA-Ser-GCT-4	51	Charged	0.842526	1.21528	51 Charged False True 504 False 196 True True 25 False 8 dtype: int64	0.965375	NA	Charged
SRR5398250	Homo_sapiens_tRNA-Ser-GCT-4	53	Charged	0.800889	0.925553	53 Charged False True 466 False 178 True True 63 False 26 dtype: int64	0.935846	NA	Charged
SRR5398250	Homo_sapiens_tRNA-Phe-GAA-2	17	26	0.0136544	0.229885	17 26 False True 116 False 48 True False 9 True 5 dtype: int64	0.0445257	NA	NA
SRR5398250	Homo_sapiens_tRNA-Phe-GAA-2	17	42	0.0011529	0.0537634	17 42 False True 31 False 20 True False 12 True 1 dtype: int64	0.00484949	NA	NA
SRR5398250	Homo_sapiens_tRNA-Phe-GAA-2	17	53	0.165517	7	17 53 False False 21 True False 6 True 2 False True 1 dtype: int64	0.335898	NA	NA
SRR5398250	Homo_sapiens_tRNA-Phe-GAA-2	17	Charged	0.634496	0.466667	17 Charged False True 15 False 7 True False 3 True 3 dtype: int64	0.8171	NA	Charged
SRR5398250	Homo_sapiens_tRNA-Phe-GAA-2	24	26	0.170548	4.61157	24 26 False True 121 False 62 True True 9 False 1 dtype: int64	0.343687	NA	NA
SRR5398250	Homo_sapiens_tRNA-Phe-GAA-2	26	37	1	0.84	26 37 True False 75 False False 42 True True 6 False True 4 dtype: int64	1	NA	NA
SRR5398250	Homo_sapiens_tRNA-Phe-GAA-2	26	40	1	1.09615	26 40 True False 52 False False 38 True True 3 False True 2 dtype: int64	1	NA	NA
SRR5398250	Homo_sapiens_tRNA-Phe-GAA-2	26	41	1	0.992908	26 41 True False 47 False False 35 True True 4 False True 3 dtype: int64	1	NA	NA
SRR5398250	Homo_sapiens_tRNA-Phe-GAA-2	26	42	0.363591	1.57143	26 42 False False 22 True False 20 True 20 False True 14 dtype: int64	0.584926	NA	NA
SRR5398250	Homo_sapiens_tRNA-Phe-GAA-2	26	44	0.707846	1.79012	26 44 False False 29 True False 27 True 5 False True 3 dtype: int64	0.870167	NA	NA
SRR5398250	Homo_sapiens_tRNA-Phe-GAA-2	26	46	0.210959	3.84615	26 46 False False 20 True False 13 True 5 False True 2 dtype: int64	0.400227	NA	NA
SRR5398250	Homo_sapiens_tRNA-Phe-GAA-2	26	53	1	0.588235	26 53 False False 20 True False 17 False True 2 True True 1 dtype: int64	1	NA	NA
SRR5398250	Homo_sapiens_tRNA-Phe-GAA-2	26	Charged	0.0298215	7.77778	26 Charged True True 14 False False 10 True 9 True False 2 dtype: int64	0.0862898	NA	Charged
SRR5398250	Homo_sapiens_tRNA-Phe-GAA-2	37	42	0.0734791	0.159664	37 42 False False 38 True 34 True False 7 True 1 dtype: int64	0.180282	NA	NA
SRR5398250	Homo_sapiens_tRNA-Phe-GAA-2	37	Charged	0.40256	3.14286	37 Charged False True 21 False 11 True True 6 False 1 dtype: int64	0.621897	NA	Charged
SRR5398250	Homo_sapiens_tRNA-Phe-GAA-2	40	Charged	1	1.91304	40 Charged False True 23 False 11 True True 4 False 1 dtype: int64	1	NA	Charged
SRR5398250	Homo_sapiens_tRNA-Phe-GAA-2	41	Charged	0.40256	3.14286	41 Charged False True 21 False 11 True True 6 False 1 dtype: int64	0.621897	NA	Charged
SRR5398250	Homo_sapiens_tRNA-Phe-GAA-2	42	Charged	0.573257	0.4	42 Charged False True 25 False 10 True False 2 True 2 dtype: int64	0.770797	NA	Charged
SRR5398250	Homo_sapiens_tRNA-Phe-GAA-2	44	Charged	1	0.857143	44 Charged False True 21 False 9 True True 6 False 3 dtype: int64	1	NA	Charged
SRR5398250	Homo_sapiens_tRNA-Phe-GAA-2	46	Charged	0.682453	0.681818	46 Charged False True 22 False 9 True True 5 False 3 dtype: int64	0.852829	NA	Charged
SRR5398250	Homo_sapiens_tRNA-Phe-GAA-3	26	37	0.00831916	1.21939	26 37 True False 3474 False False 1737 True True 717 False True 294 dtype: int64	0.0289854	NA	NA
SRR5398250	Homo_sapiens_tRNA-Phe-GAA-3	26	Charged	1.63874e-06	1.47429	26 Charged True True 3553 False True 1639 True False 447 False False 304 dtype: int64	9.88501e-06	NA	Charged
SRR5398250	Homo_sapiens_tRNA-Phe-GAA-3	37	Charged	1.17396e-09	1.95175	37 Charged False True 4656 True True 1128 False False 717 True False 89 dtype: int64	8.71678e-09	NA	Charged
SRR5398250	Homo_sapiens_tRNA-Ala-AGC-19	5	26	1.13759e-07	156	5 26 True True 24 False False 13 True False 2 False True 1 dtype: int64	7.52612e-07	NA	NA
SRR5398250	Homo_sapiens_tRNA-Ala-AGC-19	26	28	0.00254816	8.7931	26 28 True True 30 False True 29 False 17 True False 2 dtype: int64	0.0100034	NA	NA
SRR5398250	Homo_sapiens_tRNA-Ala-AGC-19	26	37	1	0.688889	26 37 False True 45 True True 31 False False 1 True False 1 dtype: int64	1	NA	NA
SRR5398250	Homo_sapiens_tRNA-Ala-AGC-11	26	37	0.083266	2.00347	26 37 False True 10598 True True 8847 False False 24 True False 10 dtype: int64	0.19952	26	37
SRR5398250	Homo_sapiens_tRNA-Ala-AGC-11	26	Charged	0.611287	1.03757	26 Charged False True 9209 True True 6079 False False 591 True False 376 dtype: int64	0.800075	26	Charged
SRR5398250	Homo_sapiens_tRNA-Ala-AGC-11	37	Charged	1	0.575697	37 Charged True True 19424 False 1205 False True 28 False 1 dtype: int64	1	37	Charged
SRR5398250	Homo_sapiens_tRNA-Lys-TTT-5	58	Charged	0.873743	1.12005	58 Charged False True 5791 True True 574 False False 113 True False 10 dtype: int64	0.989291	NA	Charged
SRR5398250	Homo_sapiens_mito_tRNA-Tyr-GTA-1	9	25	0.38518	0.5	9 25 False False 56 True 21 True False 16 True 3 dtype: int64	0.606044	9	29
SRR5398250	Homo_sapiens_mito_tRNA-Tyr-GTA-1	9	26	0.341124	1.75824	9 26 False False 64 True False 14 False True 13 True True 5 dtype: int64	0.560778	9	30
SRR5398250	Homo_sapiens_mito_tRNA-Tyr-GTA-1	9	30	0.709377	1.3125	9 30 False False 63 True False 16 False True 9 True True 3 dtype: int64	0.870783	9	34
SRR5398250	Homo_sapiens_mito_tRNA-Tyr-GTA-1	9	33	0.0619204	0.142857	9 33 False False 51 True 21 True False 17 True 1 dtype: int64	0.157541	9	37
SRR5398250	Homo_sapiens_mito_tRNA-Tyr-GTA-1	9	Charged	1	1.42241	9 Charged False True 58 True True 15 False False 11 True False 2 dtype: int64	1	9	Charged
SRR5398250	Homo_sapiens_mito_tRNA-Tyr-GTA-1	25	33	0.58456	0.651629	25 33 False False 65 True False 21 False True 19 True True 4 dtype: int64	0.780112	29	37
SRR5398250	Homo_sapiens_mito_tRNA-Tyr-GTA-1	25	Charged	0.755899	1.44444	25 Charged False True 66 True True 22 False False 13 True False 3 dtype: int64	0.904033	29	Charged
SRR5398250	Homo_sapiens_mito_tRNA-Tyr-GTA-1	26	33	0.597448	1.27143	26 33 False False 89 True False 21 False True 20 True True 6 dtype: int64	0.790137	30	37
SRR5398250	Homo_sapiens_mito_tRNA-Tyr-GTA-1	26	Charged	0.2564	0.524351	26 Charged False True 88 True True 19 False False 17 True False 7 dtype: int64	0.461236	30	Charged
SRR5398250	Homo_sapiens_mito_tRNA-Tyr-GTA-1	30	33	0.484293	0.386992	30 33 False False 238 True 41 True False 15 True 1 dtype: int64	0.697752	34	37
SRR5398250	Homo_sapiens_mito_tRNA-Tyr-GTA-1	30	Charged	0.012057	0.222222	30 Charged False True 234 False 39 True True 8 False 6 dtype: int64	0.0399519	34	Charged
SRR5398250	Homo_sapiens_mito_tRNA-Tyr-GTA-1	33	Charged	6.91624e-06	1.41955	33 Charged True True 2837 False True 1424 True False 487 False False 347 dtype: int64	3.92859e-05	37	Charged
SRR5398250	Homo_sapiens_tRNA-Ser-GCT-5	26	44	0.664201	1.16667	26 44 False False 441 True False 324 False True 28 True True 24 dtype: int64	0.839461	NA	NA
SRR5398250	Homo_sapiens_tRNA-Ser-GCT-5	26	Charged	0.158022	0.760724	26 Charged False True 258 True True 184 False False 80 True False 75 dtype: int64	0.324532	NA	Charged
SRR5398250	Homo_sapiens_tRNA-Ser-GCT-5	44	Charged	0.547694	0.825641	44 Charged False True 650 False 210 True True 46 False 18 dtype: int64	0.75059	NA	Charged
SRR5398250	Homo_sapiens_tRNA-Ser-CGA-2	26	32	0.940195	1.02268	26 32 True False 4978 True 1105 False False 258 True 56 dtype: int64	1	NA	NA
SRR5398250	Homo_sapiens_tRNA-Ser-CGA-2	26	Charged	0.00462767	1.47582	26 Charged True True 3363 False 1320 False True 164 False 95 dtype: int64	0.0172372	NA	Charged
SRR5398250	Homo_sapiens_tRNA-Ser-CGA-2	32	Charged	0.973848	1.0049	32 Charged False True 3878 False 1552 True True 1032 False 411 dtype: int64	1	NA	Charged
SRR5398250	Homo_sapiens_tRNA-Cys-GCA-9	19	36	0.0297779	1.31673	19 36 True False 2728 False False 1292 True True 253 False True 91 dtype: int64	0.0861821	NA	NA
SRR5398250	Homo_sapiens_tRNA-Cys-GCA-9	19	Charged	0.246548	1.18173	19 Charged True True 2633 False True 1202 True False 152 False False 82 dtype: int64	0.447355	NA	Charged
SRR5398250	Homo_sapiens_tRNA-Cys-GCA-9	36	Charged	0.329307	0.867411	36 Charged False True 12656 True True 831 False False 753 True False 57 dtype: int64	0.548149	NA	Charged
SRR5398250	Homo_sapiens_tRNA-Leu-AAG-2	27	Charged	2.38482e-07	1.52791	27 Charged True True 27939 False True 7276 True False 573 False False 228 dtype: int64	1.54454e-06	26	Charged
SRR5398250	Homo_sapiens_tRNA-Cys-GCA-12	13	19	0.506503	0.787879	13 19 True True 286 False 264 False True 22 False 16 dtype: int64	0.715982	NA	NA
SRR5398250	Homo_sapiens_tRNA-Cys-GCA-12	19	Charged	0.583401	0.843838	19 Charged False True 598 True True 410 False False 32 True False 26 dtype: int64	0.77931	NA	Charged
SRR5398250	Homo_sapiens_tRNA-Ile-AAT-12	17	27	0.0333282	0.403405	17 27 False True 509 True True 44 False False 42 True False 9 dtype: int64	0.0947189	NA	NA
SRR5398250	Homo_sapiens_tRNA-Ile-AAT-12	21	27	0.284181	1.17744	21 27 False True 1321 True True 1090 False False 127 True False 89 dtype: int64	0.496461	NA	NA
SRR5398250	Homo_sapiens_tRNA-Ile-AAT-12	21	Charged	0.4955	1.07646	21 Charged False True 1115 True True 970 False False 245 True False 198 dtype: int64	0.706774	NA	Charged
SRR5398250	Homo_sapiens_tRNA-Ile-AAT-12	27	Charged	0.00848742	0.65094	27 Charged True True 2646 False 538 False True 340 False 45 dtype: int64	0.0294881	NA	Charged
SRR5398250	Homo_sapiens_tRNA-Glu-TTC-8	58	Charged	0.150769	0.0434783	58 Charged False True 23 False 1 True False 1 True 1 dtype: int64	0.312909	NA	Charged
SRR5398250	Homo_sapiens_tRNA-Val-CAC-14	65	66	2.14714e-10	36.3636	65 66 False False 40 True True 30 False 11 False True 3 dtype: int64	1.63739e-09	NA	NA
SRR5398250	Homo_sapiens_tRNA-Val-CAC-14	66	Charged	0.44186	3.2	66 Charged True True 32 False True 10 False 1 True False 1 dtype: int64	0.659389	NA	Charged
SRR5398250	Homo_sapiens_tRNA-Ala-AGC-10	26	37	1	0.83871	26 37 True True 208 False True 124 True False 10 False False 5 dtype: int64	1	NA	NA
SRR5398250	Homo_sapiens_tRNA-Ala-AGC-10	26	Charged	0.342174	2.03894	26 Charged True True 192 False True 113 False 6 True False 5 dtype: int64	0.561857	NA	Charged
SRR5398250	Homo_sapiens_tRNA-Cys-GCA-1	19	42	0.0558879	2.97561	19 42 True False 246 False False 122 True True 24 False True 4 dtype: int64	0.145006	NA	NA
SRR5398250	Homo_sapiens_tRNA-Cys-GCA-1	19	62	0.0148321	0.437063	19 62 True False 169 False False 65 True True 25 False True 22 dtype: int64	0.0479159	NA	NA
SRR5398250	Homo_sapiens_tRNA-Cys-GCA-1	19	71	0.0684541	3.77011	19 71 True False 174 False False 82 True True 16 False True 2 dtype: int64	0.170549	NA	NA
SRR5398250	Homo_sapiens_tRNA-Cys-GCA-1	19	Charged	1	0.902439	19 Charged True True 185 False True 82 True False 5 False False 2 dtype: int64	1	NA	Charged
SRR5398250	Homo_sapiens_tRNA-Cys-GCA-1	42	62	0.0935166	0.181739	42 62 False False 209 True 46 True False 25 True 1 dtype: int64	0.217799	NA	NA
SRR5398250	Homo_sapiens_tRNA-Cys-GCA-1	42	71	1.16088e-19	466.556	42 71 False False 247 True True 17 False 9 False True 1 dtype: int64	1.23438e-18	NA	NA
SRR5398250	Homo_sapiens_tRNA-Cys-GCA-1	42	Charged	0.135212	0.246914	42 Charged False True 243 True True 24 False False 5 True False 2 dtype: int64	0.288498	NA	Charged
SRR5398250	Homo_sapiens_tRNA-Cys-GCA-1	71	Charged	0.070404	0.159363	71 Charged False True 251 True True 16 False False 5 True False 2 dtype: int64	0.174317	NA	Charged
SRR5398250	Homo_sapiens_tRNA-Cys-GCA-2	19	Charged	0.71379	0.973903	19 Charged True True 21951 False True 7260 True False 950 False False 306 dtype: int64	0.873586	NA	Charged
SRR5398250	Homo_sapiens_tRNA-Gly-TCC-1	6	57	0.040637	0.757155	6 57 False False 3431 True 662 True False 486 True 71 dtype: int64	0.111688	6	58
SRR5398250	Homo_sapiens_tRNA-Gly-TCC-1	6	Charged	0.0254218	0.545805	6 Charged False True 3527 True True 508 False False 72 True False 19 dtype: int64	0.0756286	6	Charged
SRR5398250	Homo_sapiens_tRNA-Gly-TCC-1	57	Charged	0.727825	0.956587	57 Charged False True 9567 True True 1870 False False 323 True False 66 dtype: int64	0.883177	58	Charged
SRR5398250	Homo_sapiens_tRNA-Trp-CCA-4	25	36	0.014097	1.49195	25 36 True False 340 False False 244 True True 158 False True 76 dtype: int64	0.0457703	26	37
SRR5398250	Homo_sapiens_tRNA-Trp-CCA-4	25	Charged	0.702819	0.787625	25 Charged True True 471 False True 299 True False 20 False False 10 dtype: int64	0.866584	26	Charged
SRR5398250	Homo_sapiens_tRNA-Trp-CCA-4	36	Charged	0.844772	1.15342	36 Charged False True 752 True True 257 False False 27 True False 8 dtype: int64	0.966939	37	Charged
SRR5398250	Homo_sapiens_tRNA-Thr-AGT-6	27	59	1.75303e-94	4.11221	27 59 True False 24573 False False 9151 True True 1822 False True 165 dtype: int64	4.34596e-93	NA	NA
SRR5398250	Homo_sapiens_tRNA-Thr-AGT-6	27	Charged	0.364649	1.03129	27 Charged True True 16265 False True 5578 True False 4162 False False 1472 dtype: int64	0.585792	NA	Charged
SRR5398250	Homo_sapiens_tRNA-Thr-AGT-6	59	Charged	0.000105809	0.803575	59 Charged False True 20364 False 5167 True True 1479 False 467 dtype: int64	0.000523666	NA	Charged
SRR5398250	Homo_sapiens_tRNA-Trp-CCA-5	25	36	0.629529	2.94737	25 36 True False 19 True 14 False False 4 True 1 dtype: int64	0.813367	NA	NA
SRR5398250	Homo_sapiens_tRNA-Trp-CCA-5	25	41	0.248933	0.125	25 41 True False 32 False False 4 True 1 True True 1 dtype: int64	0.450416	NA	NA
SRR5398250	Homo_sapiens_tRNA-Trp-CCA-5	25	44	0.0889037	0.107143	25 44 True False 28 False False 3 True 2 True True 2 dtype: int64	0.209396	NA	NA
SRR5398250	Homo_sapiens_tRNA-Ala-AGC-2	19	25	6.02935e-95	2.2176	19 25 False False 3736 True False 3506 True 3157 False True 1517 dtype: int64	1.50024e-93	20	26
SRR5398250	Homo_sapiens_tRNA-Ala-AGC-2	19	36	7.62919e-05	3.70643	19 36 True True 6652 False True 5221 False 32 True False 11 dtype: int64	0.000384327	20	37
SRR5398250	Homo_sapiens_tRNA-Ala-AGC-2	19	Charged	0.265785	0.900391	19 Charged True True 5443 False True 4309 True False 289 False False 206 dtype: int64	0.474251	20	Charged
SRR5398250	Homo_sapiens_tRNA-Ala-AGC-2	25	36	8.20051e-05	2.85165	25 36 True True 11192 False True 9502 False 46 True False 19 dtype: int64	0.000411882	26	37
SRR5398250	Homo_sapiens_tRNA-Ala-AGC-2	25	Charged	0.00487581	0.824239	25 Charged True True 9231 False True 8168 True False 532 False False 388 dtype: int64	0.0180621	26	Charged
SRR5398250	Homo_sapiens_tRNA-Ala-AGC-2	36	Charged	1	0.831295	36 Charged True True 22159 False 1176 False True 68 False 3 dtype: int64	1	37	Charged
SRR5398250	Homo_sapiens_tRNA-Tyr-GTA-8	20	26	0.185868	1.86279	20 26 True True 64 False 37 False False 14 True 13 dtype: int64	0.365928	NA	NA
SRR5398250	Homo_sapiens_tRNA-Lys-CTT-4	41	Charged	0.455089	1.34765	41 Charged False True 1746 True True 543 False False 52 True False 12 dtype: int64	0.671473	NA	Charged
SRR5398250	Homo_sapiens_tRNA-iMet-CAT-2	9	57	1.50538e-07	1.74549	9 57 False False 1274 True False 423 False True 352 True True 204 dtype: int64	9.87249e-07	9	58
SRR5398250	Homo_sapiens_tRNA-iMet-CAT-2	9	Charged	0.5405	0.832161	9 Charged False True 1472 True True 548 False False 38 True False 17 dtype: int64	0.746094	9	Charged
SRR5398250	Homo_sapiens_tRNA-iMet-CAT-2	57	Charged	6.72383e-07	3.88882	57 Charged False True 5851 True True 1379 False False 165 True False 10 dtype: int64	4.21751e-06	58	Charged
SRR5398250	Homo_sapiens_tRNA-Glu-CTC-2	9	Charged	0.880082	0.950413	9 Charged False True 1452 True True 210 False False 92 True False 14 dtype: int64	0.994307	9	Charged
SRR5398250	Homo_sapiens_tRNA-Ser-GCT-6	28	52	1	1.625	28 52 True True 13 False True 4 True False 2 False False 1 dtype: int64	1	NA	NA
SRR5398250	Homo_sapiens_tRNA-Ser-GCT-6	28	58	0.447368	0.285714	28 58 True False 14 False False 4 True 1 True True 1 dtype: int64	0.664791	NA	NA
SRR5398250	Homo_sapiens_tRNA-Ser-GCT-6	28	Charged	0.61991	2.1	28 Charged True True 7 False 5 False False 3 True 2 dtype: int64	0.806526	NA	Charged
SRR5398250	Homo_sapiens_tRNA-Ser-GCT-6	46	52	0.335288	0.203125	46 52 False True 16 False 13 True False 4 True 1 dtype: int64	0.554282	NA	NA
SRR5398250	Homo_sapiens_tRNA-Ser-GCT-6	52	58	1	1	52 58 False False 16 True False 16 False True 1 True True 1 dtype: int64	1	NA	NA
SRR5398250	Homo_sapiens_tRNA-Ser-GCT-6	52	Charged	0.576471	2.66667	52 Charged True True 8 False 6 False False 2 True 1 dtype: int64	0.773197	NA	Charged
SRR5398250	Homo_sapiens_tRNA-Ser-GCT-6	58	Charged	1	0.875	58 Charged False True 8 False 7 True False 1 True 1 dtype: int64	1	NA	Charged
SRR5398250	Homo_sapiens_tRNA-Glu-TTC-1	9	34	0.000282796	1.13071	9 34 False True 7785 True True 4287 False False 3889 True False 1894 dtype: int64	0.0013218	9	34
SRR5398250	Homo_sapiens_tRNA-Glu-TTC-1	9	57	4.57582e-95	3.61993	9 57 False False 7977 True False 3718 True 739 False True 438 dtype: int64	1.14277e-93	9	58
SRR5398250	Homo_sapiens_tRNA-Glu-TTC-1	9	Charged	0.325395	1.05791	9 Charged False True 6298 True True 3173 False False 1136 True False 541 dtype: int64	0.543296	9	Charged
SRR5398250	Homo_sapiens_tRNA-Glu-TTC-1	34	57	0.00276339	0.87463	34 57 True False 20572 False False 9531 True True 1582 False True 838 dtype: int64	0.0107579	34	58
SRR5398250	Homo_sapiens_tRNA-Glu-TTC-1	34	Charged	0.0155596	1.08553	34 Charged True True 16938 False True 7950 True False 3105 False False 1582 dtype: int64	0.0499442	34	Charged
SRR5398250	Homo_sapiens_tRNA-Glu-TTC-1	57	Charged	0.505705	1.03694	57 Charged False True 28168 False 5169 True True 2718 False 481 dtype: int64	0.715504	58	Charged
SRR5398250	Homo_sapiens_tRNA-Ala-TGC-4	19	23	0.000768538	1.99072	19 23 False False 1651 True False 291 False True 114 True True 40 dtype: int64	0.0033547	20	24
SRR5398250	Homo_sapiens_tRNA-Ala-TGC-4	19	25	7.2067e-12	2.30125	19 25 False False 1153 True 612 True True 182 False 149 dtype: int64	5.89069e-11	20	26
SRR5398250	Homo_sapiens_tRNA-Ala-TGC-4	19	36	1.56564e-10	2.27593	19 36 False False 1351 True 414 True False 195 True 136 dtype: int64	1.20207e-09	20	37
SRR5398250	Homo_sapiens_tRNA-Ala-TGC-4	19	Charged	1	1.05297	19 Charged False True 1636 True True 304 False False 51 True False 9 dtype: int64	1	20	Charged
SRR5398250	Homo_sapiens_tRNA-Ala-TGC-4	23	25	7.71687e-64	37.2168	23 25 False False 1974 True 785 True True 148 False 10 dtype: int64	1.57076e-62	24	26
SRR5398250	Homo_sapiens_tRNA-Ala-TGC-4	23	36	0.047651	0.674032	23 36 False False 1940 True 819 True False 123 True 35 dtype: int64	0.127396	24	37
SRR5398250	Homo_sapiens_tRNA-Ala-TGC-4	23	Charged	0.226218	0.631632	23 Charged False True 2558 True True 145 False False 78 True False 7 dtype: int64	0.420848	24	Charged
SRR5398250	Homo_sapiens_tRNA-Ala-TGC-4	25	36	3.84414e-08	0.609636	25 36 False False 1391 True False 720 False True 675 True True 213 dtype: int64	2.61742e-07	26	37
SRR5398250	Homo_sapiens_tRNA-Ala-TGC-4	25	Charged	0.0615297	0.649824	25 Charged False True 1928 True True 851 False False 53 True False 36 dtype: int64	0.156868	26	Charged
SRR5398250	Homo_sapiens_tRNA-Ala-TGC-4	36	Charged	0.488277	0.901114	36 Charged False True 4497 True True 1756 False False 150 True False 65 dtype: int64	0.70051	37	Charged
SRR5398250	Homo_sapiens_tRNA-Pro-CGG-2	9	Charged	0.390435	0.858664	9 Charged False True 2403 True True 1089 False False 108 True False 57 dtype: int64	0.61081	NA	Charged
SRR5398250	Homo_sapiens_tRNA-Ala-TGC-3	19	21	0.229498	0.672445	19 21 False False 375 True False 239 False True 35 True True 15 dtype: int64	0.424995	NA	NA
SRR5398250	Homo_sapiens_tRNA-Ala-TGC-3	19	23	0.106857	1.4673	19 23 False False 360 True False 211 False True 50 True True 43 dtype: int64	0.241069	NA	NA
SRR5398250	Homo_sapiens_tRNA-Ala-TGC-3	19	25	0.000598655	1.95173	19 25 False True 291 True True 210 False False 119 True False 44 dtype: int64	0.00265476	NA	NA
SRR5398250	Homo_sapiens_tRNA-Ala-TGC-3	19	36	0.679641	0.616708	19 36 False True 407 True True 251 False False 3 True False 3 dtype: int64	0.850923	NA	NA
SRR5398250	Homo_sapiens_tRNA-Ala-TGC-3	19	65	0.076038	6.44534	19 65 False False 398 True False 247 True 4 False True 1 dtype: int64	0.185584	NA	NA
SRR5398250	Homo_sapiens_tRNA-Ala-TGC-3	19	69	0.0551182	2.92314	19 69 False False 393 True False 242 True 9 False True 5 dtype: int64	0.143511	NA	NA
SRR5398250	Homo_sapiens_tRNA-Ala-TGC-3	19	70	1	0.904569	19 70 False False 391 True False 247 False True 7 True True 4 dtype: int64	1	NA	NA
SRR5398250	Homo_sapiens_tRNA-Ala-TGC-3	19	Charged	0.412093	0.620513	19 Charged False True 390 True True 242 False False 7 True False 7 dtype: int64	0.631363	NA	Charged
SRR5398250	Homo_sapiens_tRNA-Ala-TGC-3	21	25	0.000118327	8.68966	21 25 False True 464 False 168 True True 48 False 2 dtype: int64	0.000582425	NA	NA
SRR5398250	Homo_sapiens_tRNA-Ala-TGC-3	21	Charged	1	1.14524	21 Charged False True 599 True True 49 False False 14 True False 1 dtype: int64	1	NA	Charged
SRR5398250	Homo_sapiens_tRNA-Ala-TGC-3	23	25	2.87901e-10	18.0929	23 25 False True 425 False 169 True True 91 False 2 dtype: int64	2.18811e-09	NA	NA
SRR5398250	Homo_sapiens_tRNA-Ala-TGC-3	23	65	0.189255	3.24157	23 65 False False 577 True False 89 False True 4 True True 2 dtype: int64	0.370059	NA	NA
SRR5398250	Homo_sapiens_tRNA-Ala-TGC-3	23	69	0.419814	1.76343	23 69 False False 569 True False 88 False True 11 True True 3 dtype: int64	0.638065	NA	NA
SRR5398250	Homo_sapiens_tRNA-Ala-TGC-3	23	Charged	0.468488	0.676123	23 Charged False True 564 True True 88 False False 13 True False 3 dtype: int64	0.683419	NA	Charged
SRR5398250	Homo_sapiens_tRNA-Ala-TGC-3	25	36	0.686866	0.497076	25 36 True True 510 False True 171 True False 6 False False 1 dtype: int64	0.855958	NA	NA
SRR5398250	Homo_sapiens_tRNA-Ala-TGC-3	25	65	1	1.72379	25 65 True False 496 False False 171 True True 5 False True 1 dtype: int64	1	NA	NA
SRR5398250	Homo_sapiens_tRNA-Ala-TGC-3	25	69	0.376639	2.26899	25 69 True False 487 False False 170 True True 13 False True 2 dtype: int64	0.597607	NA	NA
SRR5398250	Homo_sapiens_tRNA-Ala-TGC-3	25	70	0.514524	0.682927	25 70 True False 492 False False 168 True True 8 False True 4 dtype: int64	0.723971	NA	NA
SRR5398250	Homo_sapiens_tRNA-Ala-TGC-3	25	Charged	0.772607	0.660901	25 Charged True True 484 False True 169 True False 13 False False 3 dtype: int64	0.914145	NA	Charged
SRR5398250	Homo_sapiens_tRNA-Ala-TGC-3	65	69	0.1697	0.236791	65 69 False False 847 True 73 True False 49 True 1 dtype: int64	0.342282	NA	NA
SRR5398250	Homo_sapiens_tRNA-Ala-TGC-3	65	Charged	1	1.24184	65 Charged False True 889 True True 48 False False 23 True False 1 dtype: int64	1	NA	Charged
SRR5398250	Homo_sapiens_tRNA-Ala-TGC-3	69	Charged	0.70681	0.915607	69 Charged False True 865 True True 72 False False 22 True False 2 dtype: int64	0.869446	NA	Charged
SRR5398250	Homo_sapiens_tRNA-Ala-TGC-3	70	Charged	1	1.35141	70 Charged False True 885 True True 52 False False 23 True False 1 dtype: int64	1	NA	Charged
SRR5398250	Homo_sapiens_tRNA-Arg-TCT-3	9	34	0.00129904	0.672241	9 34 False True 1089 False 511 True True 202 False 141 dtype: int64	0.00540707	9	34
SRR5398250	Homo_sapiens_tRNA-Arg-TCT-3	9	Charged	0.00156523	0.40122	9 Charged False True 1394 True True 238 False False 47 True False 20 dtype: int64	0.00641642	9	Charged
SRR5398250	Homo_sapiens_tRNA-Arg-TCT-3	34	Charged	0.150056	1.15454	34 Charged True True 8793 False True 2397 True False 448 False False 141 dtype: int64	0.311766	34	Charged
SRR5398250	Homo_sapiens_tRNA-Gln-TTG-1	8	9	8.46265e-12	0.0272811	8 9 False False 621 True 221 True False 103 True 1 dtype: int64	6.89232e-11	NA	NA
SRR5398250	Homo_sapiens_tRNA-Gln-TTG-1	8	34	0.126161	0.718216	8 34 False True 557 False 282 True True 61 False 43 dtype: int64	0.274023	NA	NA
SRR5398250	Homo_sapiens_tRNA-Gln-TTG-1	8	68	0.269347	0.764949	8 68 False False 325 True 262 True False 60 True 37 dtype: int64	0.478385	NA	NA
SRR5398250	Homo_sapiens_tRNA-Gln-TTG-1	9	34	0.373213	0.866049	9 34 False True 480 False 244 True True 138 False 81 dtype: int64	0.594247	NA	NA
SRR5398250	Homo_sapiens_tRNA-Gln-TTG-1	9	68	1.3519e-07	0.315401	9 68 False False 290 True 271 True False 95 True 28 dtype: int64	8.89178e-07	NA	NA
SRR5398250	Homo_sapiens_tRNA-Gln-TTG-1	9	Charged	0.568937	0.726335	9 Charged False True 543 True True 116 False False 17 True False 5 dtype: int64	0.767198	NA	Charged
SRR5398250	Homo_sapiens_tRNA-Gln-TTG-1	34	68	9.54954e-56	43.1953	34 68 True True 291 False False 209 True False 176 False True 8 dtype: int64	1.81549e-54	NA	NA
SRR5398250	Homo_sapiens_tRNA-Gln-TTG-1	34	Charged	0.816892	0.801786	34 Charged True True 449 False True 210 True False 16 False False 6 dtype: int64	0.946538	NA	Charged
SRR5398250	Homo_sapiens_tRNA-Gln-TTG-1	68	Charged	0.830978	1.12129	68 Charged False True 371 True True 288 False False 13 True False 9 dtype: int64	0.957123	NA	Charged
SRR5398250	Homo_sapiens_tRNA-Gln-TTG-4	8	34	1	0.583333	8 34 False True 12 False 7 True False 1 True 1 dtype: int64	1	NA	NA
SRR5398250	Homo_sapiens_tRNA-Gln-TTG-4	8	36	0.271429	8.5	8 36 False False 17 True 2 True False 1 True 1 dtype: int64	0.480898	NA	NA
SRR5398250	Homo_sapiens_tRNA-Gln-TTG-4	8	62	1	1.71429	8 62 False False 12 True 7 True False 1 True 1 dtype: int64	1	NA	NA
SRR5398250	Homo_sapiens_tRNA-Gln-TTG-4	12	31	0.547654	3.66667	12 31 False False 33 True 18 True True 2 False 1 dtype: int64	0.75059	NA	NA
SRR5398250	Homo_sapiens_tRNA-Gln-TTG-4	12	34	0.28955	0.257576	12 34 False True 33 False 17 True False 2 True 1 dtype: int64	0.502053	NA	NA
SRR5398250	Homo_sapiens_tRNA-Gln-TTG-4	12	36	0.0127209	48	12 36 False False 48 True 2 True True 2 False 1 dtype: int64	0.0418344	NA	NA
SRR5398250	Homo_sapiens_tRNA-Gln-TTG-4	12	62	0.238026	4.66667	12 62 False False 35 True 15 True True 2 False 1 dtype: int64	0.436341	NA	NA
SRR5398250	Homo_sapiens_tRNA-Gln-TTG-4	31	34	0.826791	0.85112	31 34 False True 69 False 34 True True 19 False 11 dtype: int64	0.953712	NA	NA
SRR5398250	Homo_sapiens_tRNA-Gln-TTG-4	31	36	0.0454861	5.12821	31 36 False False 100 True False 26 True 4 False True 3 dtype: int64	0.122454	NA	NA
SRR5398250	Homo_sapiens_tRNA-Gln-TTG-4	31	62	2.8291e-05	7.9625	31 62 False False 91 True False 16 True 14 False True 10 dtype: int64	0.000150945	NA	NA
SRR5398250	Homo_sapiens_tRNA-Gln-TTG-4	31	67	0.544852	1.7069	31 67 False False 99 True False 29 False True 2 True True 1 dtype: int64	0.748972	NA	NA
SRR5398250	Homo_sapiens_tRNA-Gln-TTG-4	31	Charged	0.359434	2.27907	31 Charged False True 86 True True 28 False False 14 True False 2 dtype: int64	0.579547	NA	Charged
SRR5398250	Homo_sapiens_tRNA-Gln-TTG-4	34	62	7.19215e-28	0.0384916	34 62 False True 166 True False 77 False False 41 True True 12 dtype: int64	9.29827e-27	NA	NA
SRR5398250	Homo_sapiens_tRNA-Gln-TTG-4	34	67	8.49445e-05	0.0599174	34 67 False False 174 True False 88 False True 33 True True 1 dtype: int64	0.000426013	NA	NA
SRR5398250	Homo_sapiens_tRNA-Gln-TTG-4	34	Charged	0.826114	1.2596	34 Charged False True 186 True True 82 False False 20 True False 7 dtype: int64	0.953477	NA	Charged
SRR5398250	Homo_sapiens_tRNA-Gln-TTG-4	36	62	6.2278e-05	7.66932	36 62 False True 251 False 231 True True 25 False 3 dtype: int64	0.000316558	NA	NA
SRR5398250	Homo_sapiens_tRNA-Gln-TTG-4	36	67	0.154792	0.22549	36 67 False False 414 True 68 True False 27 True 1 dtype: int64	0.319626	NA	NA
SRR5398250	Homo_sapiens_tRNA-Gln-TTG-4	36	Charged	0.713328	2.31603	36 Charged False True 443 False 38 True True 27 False 1 dtype: int64	0.873258	NA	Charged
SRR5398250	Homo_sapiens_tRNA-Gln-TTG-4	62	67	3.52242e-11	12.1662	62 67 True False 397 False False 276 True True 70 False True 4 dtype: int64	2.7915e-10	NA	NA
SRR5398250	Homo_sapiens_tRNA-Gln-TTG-4	62	Charged	0.307145	1.36784	62 Charged True True 436 False True 255 True False 30 False False 24 dtype: int64	0.522497	NA	Charged
SRR5398250	Homo_sapiens_tRNA-Gln-TTG-4	66	Charged	0.612626	1.64603	66 Charged False True 630 True True 61 False False 51 True False 3 dtype: int64	0.800977	NA	Charged
SRR5398250	Homo_sapiens_tRNA-Pro-TGG-1	9	33	7.39906e-41	2.93352	9 33 False False 2536 True False 1052 True 432 False True 355 dtype: int64	1.19658e-39	NA	NA
SRR5398250	Homo_sapiens_tRNA-Pro-TGG-1	9	Charged	0.0309016	1.42706	9 Charged False True 2452 True True 1279 False False 145 True False 53 dtype: int64	0.0888077	NA	Charged
SRR5398250	Homo_sapiens_tRNA-Pro-TGG-1	33	Charged	0.0001751	0.681469	33 Charged False True 18024 True True 1669 False False 942 True False 128 dtype: int64	0.000841075	NA	Charged
SRR5398250	Homo_sapiens_tRNA-Pro-AGG-1	9	57	1.44691e-14	3.37816	9 57 False False 1468 True False 631 True 106 False True 73 dtype: int64	1.30483e-13	NA	NA
SRR5398250	Homo_sapiens_tRNA-Pro-AGG-1	9	Charged	0.0878079	1.25837	9 Charged False True 1187 True True 550 False False 258 True False 95 dtype: int64	0.207312	NA	Charged
SRR5398250	Homo_sapiens_tRNA-Pro-AGG-1	57	Charged	2.31993e-08	2.5644	57 Charged False True 2693 False 703 True True 334 False 34 dtype: int64	1.60463e-07	NA	Charged
SRR5398250	Homo_sapiens_tRNA-Arg-TCG-1	7	9	1.74592e-17	4.8306	7 9 False True 4809 False 1083 True True 429 False 20 dtype: int64	1.73642e-16	7	9
SRR5398250	Homo_sapiens_tRNA-Arg-TCG-1	7	26	0.3545	1.67373	7 26 False True 5783 True True 444 False False 109 True False 5 dtype: int64	0.574259	7	26
SRR5398250	Homo_sapiens_tRNA-Arg-TCG-1	7	43	0.488622	1.62222	7 43 False False 146 True 45 True False 8 True 4 dtype: int64	0.700709	7	43
SRR5398250	Homo_sapiens_tRNA-Arg-TCG-1	9	26	5.13468e-23	6.66587	9 26 True True 5546 False True 1088 False 68 True False 52 dtype: int64	5.9506e-22	9	26
SRR5398250	Homo_sapiens_tRNA-Arg-TCG-1	9	37	5.32933e-05	0.368616	9 37 True False 447 False False 79 True True 73 False True 35 dtype: int64	0.000272424	9	37
SRR5398250	Homo_sapiens_tRNA-Arg-TCG-1	9	40	0.101921	0.551148	9 40 True False 479 False False 99 True True 32 False True 12 dtype: int64	0.232844	9	40
SRR5398250	Homo_sapiens_tRNA-Arg-TCG-1	9	42	0.0418323	2.04762	9 42 True False 420 False False 100 True True 86 False True 10 dtype: int64	0.114415	9	42
SRR5398250	Homo_sapiens_tRNA-Arg-TCG-1	9	43	0.0130835	2.03125	9 43 True False 376 True 130 False False 94 True 16 dtype: int64	0.0429017	9	43
SRR5398250	Homo_sapiens_tRNA-Arg-TCG-1	9	Charged	1	0.851521	9 Charged True True 476 False True 86 True False 13 False False 2 dtype: int64	1	9	Charged
SRR5398250	Homo_sapiens_tRNA-Arg-TCG-1	26	37	0.457892	1.77926	26 37 True False 897 True 171 False False 28 True 3 dtype: int64	0.674138	26	37
SRR5398250	Homo_sapiens_tRNA-Arg-TCG-1	26	40	0.510906	2.8972	26 40 True False 963 True 93 False False 30 True 1 dtype: int64	0.720131	26	40
SRR5398250	Homo_sapiens_tRNA-Arg-TCG-1	26	42	1	1.10746	26 42 True False 898 True 153 False False 26 True 4 dtype: int64	1	26	42
SRR5398250	Homo_sapiens_tRNA-Arg-TCG-1	26	43	0.828019	1.26158	26 43 True False 799 True 252 False False 24 True 6 dtype: int64	0.954603	26	43
SRR5398250	Homo_sapiens_tRNA-Arg-TCG-1	26	Charged	0.48628	1.58442	26 Charged True True 976 False 28 False True 22 False 1 dtype: int64	0.698726	26	Charged
SRR5398250	Homo_sapiens_tRNA-Arg-TCG-1	37	42	3.91147e-15	0.0221725	37 42 False False 912 True False 226 False True 182 True True 1 dtype: int64	3.59686e-14	37	42
SRR5398250	Homo_sapiens_tRNA-Arg-TCG-1	37	Charged	0.146079	3.03687	37 Charged False True 1017 True True 213 False False 29 True False 2 dtype: int64	0.305561	37	Charged
SRR5398250	Homo_sapiens_tRNA-Arg-TCG-1	40	Charged	0.330288	0.627367	40 Charged False True 2218 True True 121 False False 46 True False 4 dtype: int64	0.549004	40	Charged
SRR5398250	Homo_sapiens_tRNA-Arg-TCG-1	42	43	1.78944e-06	0.129964	42 43 False False 2487 True 312 True False 184 True 3 dtype: int64	1.07177e-05	42	43
SRR5398250	Homo_sapiens_tRNA-Arg-TCG-1	42	Charged	0.436012	2.16667	42 Charged False True 2646 True True 182 False False 63 True False 2 dtype: int64	0.654102	42	Charged
SRR5398250	Homo_sapiens_tRNA-Arg-TCG-1	43	Charged	0.137732	0.591559	43 Charged False True 3163 True True 297 False False 63 True False 10 dtype: int64	0.292308	43	Charged
SRR5398250	Homo_sapiens_tRNA-Pro-TGG-2	9	36	1	0.863764	9 36 False False 123 True False 89 False True 8 True True 5 dtype: int64	1	NA	NA
SRR5398250	Homo_sapiens_tRNA-Pro-TGG-2	9	Charged	0.70016	1.54386	9 Charged False True 114 True True 88 False False 4 True False 2 dtype: int64	0.865433	NA	Charged
SRR5398250	Homo_sapiens_tRNA-Pro-TGG-2	36	Charged	0.484518	1.17836	36 Charged False True 5363 True True 508 False False 311 True False 25 dtype: int64	0.697854	NA	Charged
SRR5398250	Homo_sapiens_tRNA-Ser-AGA-2	26	32	8.22272e-31	2.69931	26 32 True False 68485 True 7943 False False 2467 True 106 dtype: int64	1.13458e-29	NA	NA
SRR5398250	Homo_sapiens_tRNA-Ser-AGA-2	26	Charged	1.90004e-53	2.0076	26 Charged True True 42413 False 17308 False True 1173 False 961 dtype: int64	3.52798e-52	NA	Charged
SRR5398250	Homo_sapiens_tRNA-Ser-AGA-2	32	Charged	1.04573e-22	1.26317	32 Charged False True 49487 False 20802 True True 7792 False 2593 dtype: int64	1.20469e-21	NA	Charged
SRR5398250	Homo_sapiens_tRNA-Ile-TAT-2	9	21	0.740126	1.07589	9 21 False False 241 True 112 True False 84 True 42 dtype: int64	0.892184	9	20a
SRR5398250	Homo_sapiens_tRNA-Ile-TAT-2	9	27	6.76658e-05	4.66431	9 27 False True 283 True True 120 False False 66 True False 6 dtype: int64	0.000342658	9	26
SRR5398250	Homo_sapiens_tRNA-Ile-TAT-2	9	34	1	0.972875	9 34 False False 269 True False 98 False True 79 True True 28 dtype: int64	1	9	33
SRR5398250	Homo_sapiens_tRNA-Ile-TAT-2	21	27	0.284181	1.18184	21 27 False True 3671 False 582 True True 410 False 55 dtype: int64	0.496461	20a	26
SRR5398250	Homo_sapiens_tRNA-Ile-TAT-2	21	34	0.737481	0.959461	21 34 False False 3158 True 1094 True False 349 True 116 dtype: int64	0.890424	20a	33
SRR5398250	Homo_sapiens_tRNA-Ile-TAT-2	21	Charged	0.136799	0.655291	21 Charged False True 3481 True True 376 False False 91 True False 15 dtype: int64	0.290921	20a	Charged
SRR5398250	Homo_sapiens_tRNA-Ile-TAT-2	27	34	0.18171	1.06634	27 34 True False 12253 True 4214 False False 2127 True 686 dtype: int64	0.360278	26	33
SRR5398250	Homo_sapiens_tRNA-Ile-TAT-2	27	Charged	0.563336	0.920761	27 Charged True True 13763 False True 2572 True False 401 False False 69 dtype: int64	0.763376	26	Charged
SRR5398250	Homo_sapiens_tRNA-Ile-TAT-2	34	Charged	0.109857	0.853248	34 Charged False True 15189 True True 4557 False False 401 True False 141 dtype: int64	0.246577	33	Charged
SRR5398250	Homo_sapiens_tRNA-Leu-TAG-1	27	35	1.00217e-08	3.51027	27 35 True True 764 False True 222 False 51 True False 50 dtype: int64	7.06901e-08	NA	NA
SRR5398250	Homo_sapiens_tRNA-Leu-TAG-1	27	Charged	0.370055	1.3431	27 Charged True True 776 False True 259 True False 29 False False 13 dtype: int64	0.591319	NA	Charged
SRR5398250	Homo_sapiens_tRNA-Leu-TAG-1	35	Charged	0.0119357	0.450601	35 Charged True True 962 False True 729 True False 41 False False 14 dtype: int64	0.0395985	NA	Charged
SRR5398250	Homo_sapiens_tRNA-Thr-CGT-1	9	21	1	0.990741	9 21 False False 107 True 40 True False 27 True 10 dtype: int64	1	NA	NA
SRR5398250	Homo_sapiens_tRNA-Thr-CGT-1	9	27	0.00010246	16.396	9 27 False True 101 False 46 True True 36 False 1 dtype: int64	0.000508581	NA	NA
SRR5398250	Homo_sapiens_tRNA-Thr-CGT-1	9	59	0.00611501	4.62963	9 59 False False 125 True False 27 False True 8 True True 8 dtype: int64	0.0221436	NA	NA
SRR5398250	Homo_sapiens_tRNA-Thr-CGT-1	9	Charged	0.0222765	0.372841	9 Charged False True 98 False 25 True True 19 False 13 dtype: int64	0.0676847	NA	Charged
SRR5398250	Homo_sapiens_tRNA-Thr-CGT-1	21	27	0.406043	1.18525	21 27 False True 1238 False 407 True True 137 False 38 dtype: int64	0.625191	NA	NA
SRR5398250	Homo_sapiens_tRNA-Thr-CGT-1	21	59	0.458389	1.21659	21 59 False False 1452 True False 154 False True 124 True True 16 dtype: int64	0.674597	NA	NA
SRR5398250	Homo_sapiens_tRNA-Thr-CGT-1	21	Charged	0.315302	0.830589	21 Charged False True 1091 False 417 True True 113 False 52 dtype: int64	0.531696	NA	Charged
SRR5398250	Homo_sapiens_tRNA-Thr-CGT-1	27	59	1.21905e-44	6.96643	27 59 True False 5113 False False 2222 True True 529 False True 33 dtype: int64	2.05748e-43	NA	NA
SRR5398250	Homo_sapiens_tRNA-Thr-CGT-1	27	Charged	0.000129851	0.800065	27 Charged True True 3866 False True 1656 True False 1529 False False 524 dtype: int64	0.000635682	NA	Charged
SRR5398250	Homo_sapiens_tRNA-Thr-CGT-1	59	Charged	0.0272274	0.822524	59 Charged False True 6676 False 2355 True True 478 False 205 dtype: int64	0.08005	NA	Charged
SRR5398250	Homo_sapiens_tRNA-Thr-TGT-5	20	Charged	0.0198003	0.40868	20 Charged False True 474 True True 113 False False 24 True False 14 dtype: int64	0.061289	NA	Charged
SRR5398250	Homo_sapiens_tRNA-Thr-TGT-2	16	20	2.68403e-30	2.63058	16 20 False False 1153 True 774 True True 528 False 299 dtype: int64	3.65503e-29	16	20a
SRR5398250	Homo_sapiens_tRNA-Thr-TGT-2	16	57	0	4083.88	16 57 False False 1766 True True 703 False True 76 True False 4 dtype: int64	0	16	57
SRR5398250	Homo_sapiens_tRNA-Thr-TGT-2	16	59	3.69299e-73	13.6144	16 59 False False 1717 True False 404 True 189 False True 59 dtype: int64	8.19479e-72	16	59
SRR5398250	Homo_sapiens_tRNA-Thr-TGT-2	16	60	0	3876.07	16 60 False False 1711 True True 589 False True 65 True False 4 dtype: int64	0	16	60
SRR5398250	Homo_sapiens_tRNA-Thr-TGT-2	16	Charged	1.11676e-18	5.32079	16 Charged False True 1431 True True 565 False False 283 True False 21 dtype: int64	1.14432e-17	16	Charged
SRR5398250	Homo_sapiens_tRNA-Thr-TGT-2	20	57	3.19303e-30	1.42485	20 57 True True 11788 False True 9254 False 2755 True False 2463 dtype: int64	4.32641e-29	20a	57
SRR5398250	Homo_sapiens_tRNA-Thr-TGT-2	20	59	2.37648e-05	1.11949	20 59 True True 8260 False True 6695 True False 4783 False False 4340 dtype: int64	0.000127752	20a	59
SRR5398250	Homo_sapiens_tRNA-Thr-TGT-2	20	60	1.52845e-29	1.43166	20 60 True True 10670 False True 8377 False 2656 True False 2363 dtype: int64	2.04034e-28	20a	60
SRR5398250	Homo_sapiens_tRNA-Thr-TGT-2	20	Charged	0.00935377	1.10608	20 Charged True True 11257 False True 9419 True False 1597 False False 1478 dtype: int64	0.0320701	20a	Charged
SRR5398250	Homo_sapiens_tRNA-Thr-TGT-2	57	59	0	1124.16	57 59 True True 27006 False False 15626 True False 7987 False True 47 dtype: int64	0	57	59
SRR5398250	Homo_sapiens_tRNA-Thr-TGT-2	57	60	0	97471.5	57 60 True True 34850 False False 15629 True False 127 False True 44 dtype: int64	0	57	60
SRR5398250	Homo_sapiens_tRNA-Thr-TGT-2	57	Charged	6.47144e-74	1.62386	57 Charged True True 30467 False True 12366 True False 4359 False False 2873 dtype: int64	1.4455e-72	57	Charged
SRR5398250	Homo_sapiens_tRNA-Thr-TGT-2	59	60	0	829.98	59 60 True True 26988 False False 15804 True 7906 True False 65 dtype: int64	0	59	60
SRR5398250	Homo_sapiens_tRNA-Thr-TGT-2	59	Charged	2.10619e-69	1.56634	59 Charged True True 23832 False True 19109 False 4029 True False 3208 dtype: int64	4.5253e-68	59	Charged
SRR5398250	Homo_sapiens_tRNA-Thr-TGT-2	60	Charged	1.0819e-71	1.61013	60 Charged True True 30403 False True 12539 True False 4349 False False 2888 dtype: int64	2.37352e-70	60	Charged
SRR5398250	Homo_sapiens_tRNA-Trp-CCA-1	25	36	6.22608e-05	2.73473	25 36 True False 798 True 568 False False 73 True 19 dtype: int64	0.000316558	NA	NA
SRR5398250	Homo_sapiens_tRNA-Trp-CCA-1	25	Charged	0.0037866	3.70437	25 Charged True True 1228 False True 68 True False 39 False False 8 dtype: int64	0.0143573	NA	Charged
SRR5398250	Homo_sapiens_tRNA-Trp-CCA-1	36	Charged	1	1.00744	36 Charged False True 999 True True 643 False False 36 True False 23 dtype: int64	1	NA	Charged
SRR5398250	Homo_sapiens_tRNA-Pro-CGG-1	9	Charged	0.0486822	1.21921	9 Charged False True 10404 True True 4850 False False 374 True False 143 dtype: int64	0.129717	9	Charged
SRR5398250	Homo_sapiens_tRNA-Glu-TTC-3	9	19	1.09566e-10	0.169156	9 19 False True 259 False 129 True False 53 True 18 dtype: int64	8.50881e-10	NA	NA
SRR5398250	Homo_sapiens_tRNA-Glu-TTC-3	9	34	0.00948538	0.425598	9 34 False True 339 True True 53 False False 49 True False 18 dtype: int64	0.0324227	NA	NA
SRR5398250	Homo_sapiens_tRNA-Glu-TTC-3	9	46	0.10513	2.2192	9 46 False False 367 True False 63 False True 21 True True 8 dtype: int64	0.238438	NA	NA
SRR5398250	Homo_sapiens_tRNA-Glu-TTC-3	9	57	0.577007	1.32395	9 57 False False 367 True False 66 False True 21 True True 5 dtype: int64	0.773777	NA	NA
SRR5398250	Homo_sapiens_tRNA-Glu-TTC-3	9	Charged	0.380107	0.647411	9 Charged False True 367 True True 66 False False 18 True False 5 dtype: int64	0.6006	NA	Charged
SRR5398250	Homo_sapiens_tRNA-Glu-TTC-3	19	34	2.34371e-34	56.6844	19 34 True True 278 False True 188 False 115 True False 3 dtype: int64	3.46337e-33	NA	NA
SRR5398250	Homo_sapiens_tRNA-Glu-TTC-3	19	46	1.24165e-19	0.0238607	19 46 True False 279 False False 233 True 70 True True 2 dtype: int64	1.31717e-18	NA	NA
SRR5398250	Homo_sapiens_tRNA-Glu-TTC-3	19	57	0.568247	0.750492	19 57 False False 286 True False 269 False True 17 True True 12 dtype: int64	0.766709	NA	NA
SRR5398250	Homo_sapiens_tRNA-Glu-TTC-3	19	Charged	4.98525e-06	7.80699	19 Charged True True 274 False True 272 False 31 True False 4 dtype: int64	2.85934e-05	NA	Charged
SRR5398250	Homo_sapiens_tRNA-Glu-TTC-3	34	46	1.62611e-07	0.266918	34 46 True False 516 False False 104 True True 49 False True 37 dtype: int64	1.06282e-06	NA	NA
SRR5398250	Homo_sapiens_tRNA-Glu-TTC-3	34	57	0.172846	2.48881	34 57 True False 536 False False 138 True True 29 False True 3 dtype: int64	0.347235	NA	NA
SRR5398250	Homo_sapiens_tRNA-Glu-TTC-3	34	Charged	0.00150246	2.9235	34 Charged True True 535 False True 122 True False 27 False False 18 dtype: int64	0.00617969	NA	Charged
SRR5398250	Homo_sapiens_tRNA-Glu-TTC-3	46	57	0.00129378	3.54207	46 57 False False 642 True False 87 False True 25 True True 12 dtype: int64	0.00538848	NA	NA
SRR5398250	Homo_sapiens_tRNA-Glu-TTC-3	46	Charged	8.04753e-09	0.146655	46 Charged False True 636 True True 76 False False 27 True False 22 dtype: int64	5.7062e-08	NA	Charged
SRR5398250	Homo_sapiens_tRNA-Glu-TTC-3	57	Charged	1	0.96193	57 Charged False True 753 False 53 True True 41 False 3 dtype: int64	1	NA	Charged
SRR5398250	Homo_sapiens_tRNA-Arg-CCT-2	9	24	1.03621e-21	0.291926	9 24 True False 4180 False False 2293 True 171 True True 91 dtype: int64	1.16594e-20	NA	NA
SRR5398250	Homo_sapiens_tRNA-Arg-CCT-2	9	Charged	0.324926	0.712895	9 Charged True True 1350 False True 739 True False 41 False False 16 dtype: int64	0.542988	NA	Charged
SRR5398250	Homo_sapiens_tRNA-Arg-CCT-2	24	Charged	0.454847	0.825399	24 Charged False True 3344 True True 326 False False 127 True False 15 dtype: int64	0.671262	NA	Charged
SRR5398250	Homo_sapiens_tRNA-Val-TAC-4	9	Charged	0.843466	0.910516	9 Charged False True 2879 True True 313 False False 67 True False 8 dtype: int64	0.965996	NA	Charged
SRR5398250	Homo_sapiens_tRNA-iMet-CAT-3	58	Charged	0.540926	1.32756	58 Charged True True 1840 False True 42 True False 33 False False 1 dtype: int64	0.746353	NA	Charged
SRR5398250	Homo_sapiens_tRNA-Met-CAT-6	26	Charged	0.278149	1.19414	26 Charged True True 31442 False True 2062 True False 498 False False 39 dtype: int64	0.48909	26	Charged
SRR5398250	Homo_sapiens_tRNA-Ala-AGC-9	26	43	0.136983	2.41975	26 43 False False 196 True False 27 False True 12 True True 4 dtype: int64	0.291045	NA	NA
SRR5398250	Homo_sapiens_tRNA-Ala-AGC-9	26	Charged	0.67345	0.789744	26 Charged False True 195 True True 28 False False 11 True False 2 dtype: int64	0.846408	NA	Charged
SRR5398250	Homo_sapiens_tRNA-Ala-AGC-9	43	Charged	0.216875	0.368421	43 Charged False True 209 True True 14 False False 11 True False 2 dtype: int64	0.408121	NA	Charged
SRR5398250	Homo_sapiens_tRNA-Tyr-GTA-3	20	26	1.48883e-34	1.6572	20 26 True False 6002 True 5863 False False 1934 True 1140 dtype: int64	2.20732e-33	NA	NA
SRR5398250	Homo_sapiens_tRNA-Tyr-GTA-3	37	Charged	0.846201	1.17678	37 Charged False True 338 True True 74 False False 43 True False 8 dtype: int64	0.967904	NA	Charged
SRR5398250	Homo_sapiens_tRX-Lys-CTT-3	29	57	0.363799	0.315789	29 57 False True 57 False 6 True True 3 False 1 dtype: int64	0.585053	NA	NA
SRR5398250	Homo_sapiens_tRX-Lys-CTT-3	41	57	1	1.2	41 57 False True 50 True True 10 False False 6 True False 1 dtype: int64	1	NA	NA
SRR5398250	Homo_sapiens_tRX-Lys-CTT-3	57	Charged	0.16232	0.16763	57 Charged False True 173 True True 58 False 2 False False 1 dtype: int64	0.331347	NA	Charged
SRR5398250	Homo_sapiens_tRNA-Asn-GTT-24	59	Charged	1	1.2233	59 Charged False True 103 True True 21 False False 6 True False 1 dtype: int64	1	NA	Charged
SRR5398250	Homo_sapiens_tRNA-Pro-AGG-2	9	Charged	0.762812	1.01609	9 Charged False True 30576 True True 13808 False False 1332 True False 592 dtype: int64	0.90821	9	Charged
SRR5398250	Escherichia_coli_str_K_12_substr_MG1655_tRNA-eColiLys-TTT-1	34	47	0.296504	0.88747	34 47 False False 12310 True 1760 True False 796 True 101 dtype: int64	0.510384	34	47
SRR5398250	Escherichia_coli_str_K_12_substr_MG1655_tRNA-eColiLys-TTT-1	34	76	1	0.906667	34 76 False False 68 True 15 True False 5 True 1 dtype: int64	1	34	76
SRR5398250	Escherichia_coli_str_K_12_substr_MG1655_tRNA-eColiLys-TTT-1	47	76	0.48129	1.39378	47 76 False False 196 True False 45 False True 25 True True 8 dtype: int64	0.695599	47	76
SRR5398250	Homo_sapiens_tRNA-Asn-GTT-4	9	21	3.50193e-147	0.0498125	9 21 True False 2192 True 1143 False True 492 False 47 dtype: int64	1.10494e-145	NA	NA
SRR5398250	Homo_sapiens_tRNA-Asn-GTT-4	21	Charged	1	1.01389	21 Charged True True 73 False True 60 True False 6 False False 5 dtype: int64	1	NA	Charged
SRR5398250	Homo_sapiens_tRNA-Cys-GCA-15	19	Charged	0.0424391	10.4	19 Charged True True 104 False True 30 False 3 True False 1 dtype: int64	0.115678	NA	Charged
SRR5398250	Homo_sapiens_tRNA-Arg-TCG-4	9	37	0.693262	0.6	9 37 False False 13 True 13 True False 5 True 3 dtype: int64	0.860049	NA	NA
SRR5398250	Homo_sapiens_tRNA-Arg-TCG-4	26	37	0.240589	1.93596	26 37 True False 216 True 193 False False 13 True 6 dtype: int64	0.439311	NA	NA
SRR5398250	Homo_sapiens_tRNA-Arg-TCG-4	26	Charged	0.52629	1.44444	26 Charged True True 390 False True 18 True False 15 False False 1 dtype: int64	0.73319	NA	Charged
SRR5398250	Homo_sapiens_tRNA-Arg-TCG-4	37	Charged	1	0.953688	37 Charged True True 278 False True 265 True False 11 False False 10 dtype: int64	1	NA	Charged
SRR5398250	Homo_sapiens_tRNA-Asp-GTC-1	9	Charged	0.0277098	0.768439	9 Charged False True 7579 True True 3584 False False 195 True False 120 dtype: int64	0.0811509	9	Charged
SRR5398250	Homo_sapiens_tRNA-Gln-CTG-6	9	68	1	0.858456	9 68 False False 467 True False 64 False True 17 True True 2 dtype: int64	1	NA	NA
SRR5398250	Homo_sapiens_tRNA-Gln-CTG-6	9	Charged	0.682596	0.824034	9 Charged False True 466 True True 64 False False 12 True False 2 dtype: int64	0.852914	NA	Charged
SRR5398250	Homo_sapiens_tRNA-Gln-CTG-6	68	72	2.9202e-149	149.374	68 72 False False 1360 True True 172 False 58 False True 27 dtype: int64	9.34463e-148	NA	NA
SRR5398250	Homo_sapiens_tRNA-Gln-CTG-6	68	Charged	0.19767	1.9907	68 Charged False True 1290 True True 214 False False 60 True False 5 dtype: int64	0.381528	NA	Charged
SRR5398250	Homo_sapiens_tRNA-Gln-CTG-6	72	Charged	0.566203	1.44762	72 Charged False True 1311 True True 193 False False 59 True False 6 dtype: int64	0.765036	NA	Charged
SRR5398250	Homo_sapiens_tRNA-iMet-CAT-1	9	Charged	0.00471249	0.928676	9 Charged False True 233776 True True 71327 False False 6121 True False 2011 dtype: int64	0.0175098	9	Charged
SRR5398250	Homo_sapiens_tRNA-Ala-AGC-5	19	25	0.425161	1.12272	19 25 False False 1195 True False 325 False True 262 True True 80 dtype: int64	0.64359	NA	NA
SRR5398250	Homo_sapiens_tRNA-Ala-AGC-5	19	36	0.616695	0.554714	19 36 False True 1453 True True 403 False False 4 True False 2 dtype: int64	0.804277	NA	NA
SRR5398250	Homo_sapiens_tRNA-Ala-AGC-5	19	Charged	0.878923	0.937931	19 Charged False True 1363 True True 376 False False 51 True False 15 dtype: int64	0.993412	NA	Charged
SRR5398250	Homo_sapiens_tRNA-Ala-AGC-5	25	36	0.681863	2.24966	25 36 False True 2179 True True 817 False False 6 True False 1 dtype: int64	0.852627	NA	NA
SRR5398250	Homo_sapiens_tRNA-Ala-AGC-5	25	Charged	0.738494	0.934471	25 Charged False True 2051 True True 777 False False 74 True False 30 dtype: int64	0.89117	NA	Charged
SRR5398250	Homo_sapiens_tRNA-Leu-CAA-2	27	38	4.39722e-10	2.16462	27 38 True False 11985 True 2812 False False 572 True 62 dtype: int64	3.31777e-09	26	37
SRR5398250	Homo_sapiens_tRNA-Leu-CAA-2	27	69	0.00137354	1.92223	27 69 True False 13637 True 990 False False 609 True 23 dtype: int64	0.00568396	26	58
SRR5398250	Homo_sapiens_tRNA-Leu-CAA-2	27	Charged	0.0414164	1.41343	27 Charged True True 13452 False 760 False True 551 False 44 dtype: int64	0.113461	26	Charged
SRR5398250	Homo_sapiens_tRNA-Leu-CAA-2	38	69	1.60103e-25	1.85359	38 69 False False 13399 True False 4308 False True 891 True True 531 dtype: int64	1.95592e-24	37	58
SRR5398250	Homo_sapiens_tRNA-Leu-CAA-2	38	Charged	0.463041	0.948371	38 Charged False True 13129 True True 4426 False False 768 True False 273 dtype: int64	0.678906	37	Charged
SRR5398250	Homo_sapiens_tRNA-Leu-CAA-2	69	Charged	0.00964184	0.767678	69 Charged False True 18753 True True 1556 False False 1101 True False 119 dtype: int64	0.0328994	58	Charged
SRR5398250	Homo_sapiens_tRNA-Asp-GTC-3	6	9	6.94902e-34	1.96695	6 9 False False 4102 True False 3999 True 1070 False True 558 dtype: int64	1.01909e-32	6	9
SRR5398250	Homo_sapiens_tRNA-Asp-GTC-3	6	24	5.89177e-13	25.2531	6 24 True True 5066 False True 4614 False 46 True False 2 dtype: int64	5.05714e-12	6	24
SRR5398250	Homo_sapiens_tRNA-Asp-GTC-3	6	31	2.7117e-65	10.9108	6 31 True True 5035 False True 4349 False 311 True False 33 dtype: int64	5.59536e-64	6	31
SRR5398250	Homo_sapiens_tRNA-Asp-GTC-3	6	33	1.0373e-289	0.0885638	6 33 True False 4889 False False 3297 True 1363 True True 179 dtype: int64	4.55874e-288	6	33
SRR5398250	Homo_sapiens_tRNA-Asp-GTC-3	6	34	6.73657e-24	0.185453	6 34 True False 5035 False False 4499 True 159 True True 33 dtype: int64	7.99178e-23	6	34
SRR5398250	Homo_sapiens_tRNA-Asp-GTC-3	6	48	6.67286e-07	2.11548	6 48 True False 4900 False False 4411 True True 141 False True 60 dtype: int64	4.18748e-06	6	49
SRR5398250	Homo_sapiens_tRNA-Asp-GTC-3	6	Charged	0.0258544	1.37536	6 Charged True True 4566 False True 4248 False 119 True False 93 dtype: int64	0.0767497	6	Charged
SRR5398250	Homo_sapiens_tRNA-Asp-GTC-3	9	24	0.00289893	0.468816	9 24 False True 8723 True True 1929 False False 53 True False 25 dtype: int64	0.0112532	9	24
SRR5398250	Homo_sapiens_tRNA-Asp-GTC-3	9	31	0.00265188	0.733631	9 31 False True 8316 True True 1817 False False 460 True False 137 dtype: int64	0.0103595	9	31
SRR5398250	Homo_sapiens_tRNA-Asp-GTC-3	9	33	1.07911e-20	0.505817	9 33 False False 7074 True False 1742 False True 1702 True True 212 dtype: int64	1.17893e-19	9	33
SRR5398250	Homo_sapiens_tRNA-Asp-GTC-3	9	34	0.0979993	1.26797	9 34 False False 8535 True False 1887 False True 239 True True 67 dtype: int64	0.225752	9	34
SRR5398250	Homo_sapiens_tRNA-Asp-GTC-3	9	48	0.00151061	1.66833	9 48 False False 8421 True False 1858 False True 163 True True 60 dtype: int64	0.00620944	9	49
SRR5398250	Homo_sapiens_tRNA-Asp-GTC-3	9	Charged	0.269316	1.23074	9 Charged False True 8072 True True 1687 False False 212 True False 36 dtype: int64	0.478385	9	Charged
SRR5398250	Homo_sapiens_tRNA-Asp-GTC-3	24	31	0.00256096	2.80889	24 31 True True 10652 False 591 False True 77 False 12 dtype: int64	0.010045	24	31
SRR5398250	Homo_sapiens_tRNA-Asp-GTC-3	24	33	0.134194	1.65929	24 33 True False 9111 True 2132 False False 78 True 11 dtype: int64	0.286913	24	33
SRR5398250	Homo_sapiens_tRNA-Asp-GTC-3	24	34	0.0307814	0.405391	24 34 True False 10865 True 376 False False 82 True 7 dtype: int64	0.0885374	24	34
SRR5398250	Homo_sapiens_tRNA-Asp-GTC-3	24	48	1	1.73846	24 48 True False 10790 True 226 False False 83 True 1 dtype: int64	1	24	49
SRR5398250	Homo_sapiens_tRNA-Asp-GTC-3	24	Charged	1	0.999124	24 Charged True True 10261 False 260 False True 79 False 2 dtype: int64	1	24	Charged
SRR5398250	Homo_sapiens_tRNA-Asp-GTC-3	31	33	5.84963e-101	0.196825	31 33 True False 9117 True 1865 False True 423 False 407 dtype: int64	1.49963e-99	31	33
SRR5398250	Homo_sapiens_tRNA-Asp-GTC-3	31	34	7.28289e-52	0.145334	31 34 True False 10690 False False 697 True True 292 False True 131 dtype: int64	1.3376e-50	31	34
SRR5398250	Homo_sapiens_tRNA-Asp-GTC-3	31	48	0.713746	0.917852	31 48 True False 10520 False False 798 True True 242 False True 20 dtype: int64	0.873586	31	49
SRR5398250	Homo_sapiens_tRNA-Asp-GTC-3	31	Charged	0.289932	0.725384	31 Charged True True 10009 False True 793 True False 261 False False 15 dtype: int64	0.502628	31	Charged
SRR5398250	Homo_sapiens_tRNA-Asp-GTC-3	33	34	2.35406e-05	1.42054	33 34 False False 10055 True False 3205 False True 519 True True 235 dtype: int64	0.000126749	33	34
SRR5398250	Homo_sapiens_tRNA-Asp-GTC-3	33	48	0.216577	0.846638	33 48 False False 10085 True False 3337 False True 282 True True 79 dtype: int64	0.407901	33	49
SRR5398250	Homo_sapiens_tRNA-Asp-GTC-3	33	Charged	0.000149882	1.76103	33 Charged False True 9598 True True 3238 False False 261 True False 50 dtype: int64	0.000727172	33	Charged
SRR5398250	Homo_sapiens_tRNA-Asp-GTC-3	34	48	0.000381031	0.72294	34 48 False False 12949 True False 4538 False True 596 True True 151 dtype: int64	0.00174362	34	49
SRR5398250	Homo_sapiens_tRNA-Asp-GTC-3	34	Charged	0.0600355	1.26445	34 Charged False True 12631 True True 4290 False False 309 True False 83 dtype: int64	0.153946	34	Charged
SRR5398250	Homo_sapiens_tRNA-Asp-GTC-3	48	Charged	0.0303104	1.52665	48 Charged False True 21250 True True 1678 False False 522 True False 27 dtype: int64	0.0874242	49	Charged
SRR5398250	Homo_sapiens_tRNA-Val-CAC-6	34	51	3.76123e-37	333.125	34 51 False False 130 True True 82 False 32 False True 1 dtype: int64	5.81851e-36	NA	NA
SRR5398250	Homo_sapiens_tRNA-Val-CAC-6	34	54	1.27147e-35	165.281	34 54 False False 129 True True 82 False 32 False True 2 dtype: int64	1.91655e-34	NA	NA
SRR5398250	Homo_sapiens_tRNA-Val-CAC-6	34	57	3.76123e-37	333.125	34 57 False False 130 True True 82 False 32 False True 1 dtype: int64	5.81851e-36	NA	NA
SRR5398250	Homo_sapiens_tRNA-Val-CAC-6	34	Charged	1	0.886179	34 Charged False True 123 True True 109 False False 4 True False 4 dtype: int64	1	NA	Charged
SRR5398250	Homo_sapiens_tRNA-Val-CAC-6	51	Charged	0.737957	1.60714	51 Charged False True 252 True True 81 False False 10 True False 2 dtype: int64	0.890722	NA	Charged
SRR5398250	Homo_sapiens_tRNA-Val-CAC-6	54	57	1.91056e-70	2499.22	54 57 False False 271 True True 83 False True 9 True False 1 dtype: int64	4.13782e-69	NA	NA
SRR5398250	Homo_sapiens_tRNA-Val-CAC-6	54	Charged	0.739185	1.55894	54 Charged False True 263 True True 82 False False 10 True False 2 dtype: int64	0.891607	NA	Charged
SRR5398250	Homo_sapiens_tRNA-Val-CAC-6	57	Charged	0.522314	2.17899	57 Charged False True 257 True True 112 False False 10 True False 2 dtype: int64	0.730602	NA	Charged
SRR5398250	Homo_sapiens_tRNA-Tyr-GTA-6	20	26	1	0.833333	20 26 True False 24 True 20 False False 5 True 5 dtype: int64	1	NA	NA
SRR5398250	Homo_sapiens_tRNA-Val-AAC-5	26	34	0.0891702	4.66667	26 34 False False 70 True 15 True False 3 True 3 dtype: int64	0.209987	NA	NA
SRR5398250	Homo_sapiens_tRNA-Val-AAC-5	26	71	0.0541733	6.08333	26 71 False False 73 True 12 True False 3 True 3 dtype: int64	0.141589	NA	NA
SRR5398250	Homo_sapiens_tRNA-Val-AAC-5	34	71	0.469	1.78571	34 71 False False 75 True False 14 False True 12 True True 4 dtype: int64	0.684019	NA	NA
SRR5398250	Homo_sapiens_tRNA-Ile-TAT-1	9	21	0.0482516	0.275	9 21 False False 66 True 30 True False 24 True 3 dtype: int64	0.128747	NA	NA
SRR5398250	Homo_sapiens_tRNA-Ile-TAT-1	9	27	0.0247457	7.72973	9 27 False True 74 True True 26 False False 22 True False 1 dtype: int64	0.073942	NA	NA
SRR5398250	Homo_sapiens_tRNA-Ile-TAT-1	9	34	0.794112	0.764463	9 34 False False 74 True 22 True False 22 True 5 dtype: int64	0.931061	NA	NA
SRR5398250	Homo_sapiens_tRNA-Ile-TAT-1	21	27	0.311816	0.764706	21 27 False True 816 False 152 True True 78 False 19 dtype: int64	0.527461	NA	NA
SRR5398250	Homo_sapiens_tRNA-Ile-TAT-1	21	34	0.272789	0.730136	21 34 False False 714 True 254 True False 77 True 20 dtype: int64	0.482727	NA	NA
SRR5398250	Homo_sapiens_tRNA-Ile-TAT-1	21	Charged	1	1.20349	21 Charged False True 860 True True 90 False False 23 True False 2 dtype: int64	1	NA	Charged
SRR5398250	Homo_sapiens_tRNA-Ile-TAT-1	27	34	0.582148	1.05759	27 34 True False 2692 True 961 False False 554 True 187 dtype: int64	0.778267	NA	NA
SRR5398250	Homo_sapiens_tRNA-Ile-TAT-1	27	Charged	0.447496	0.794269	27 Charged True True 3264 False True 707 True False 93 False False 16 dtype: int64	0.664908	NA	Charged
SRR5398250	Homo_sapiens_tRNA-Ile-TAT-1	34	Charged	0.757507	1.08298	34 Charged False True 3603 True True 1159 False False 101 True False 30 dtype: int64	0.905157	NA	Charged
SRR5398250	Homo_sapiens_tRNA-Ser-GCT-2	26	Charged	0.346396	1.21264	26 Charged True True 476 False 256 False True 69 False 45 dtype: int64	0.565462	NA	Charged
SRR5398250	Homo_sapiens_mito_tRNA-Met-CAT-1	28	Charged	4.98919e-19	1.27125	28 Charged False True 49651 True True 27228 False False 4838 True False 2087 dtype: int64	5.18692e-18	31	Charged
SRR5398250	Homo_sapiens_tRNA-Ser-CGA-3	26	32	0.00108549	10.72	26 32 True False 675 True 108 False False 67 True 1 dtype: int64	0.0045902	NA	NA
SRR5398250	Homo_sapiens_tRNA-Ser-CGA-3	26	Charged	0.0765802	2.1295	26 Charged True True 296 False 278 False False 18 True 9 dtype: int64	0.186672	NA	Charged
SRR5398250	Homo_sapiens_tRNA-Ser-CGA-3	32	Charged	1	1.00776	32 Charged False True 316 False 291 True True 58 False 53 dtype: int64	1	NA	Charged
SRR5398250	Homo_sapiens_tRNA-Asn-GTT-11	27	31	0.0859903	43	27 31 True True 43 False False 1 True 1 True False 1 dtype: int64	0.204133	NA	NA
SRR5398250	Homo_sapiens_tRNA-Asn-GTT-6	9	21	1	0.981818	9 21 True False 22 False False 18 True True 12 False True 10 dtype: int64	1	NA	NA
SRR5398250	Homo_sapiens_tRNA-Asn-GTT-6	21	Charged	0.134304	0.486111	21 Charged True True 200 False True 180 True False 16 False False 7 dtype: int64	0.286968	NA	Charged
SRR5398250	Homo_sapiens_tRNA-Ala-AGC-1	19	25	1.26389e-06	0.5999	19 25 False False 1782 True 707 True False 542 True 129 dtype: int64	7.72371e-06	20	26
SRR5398250	Homo_sapiens_tRNA-Ala-AGC-1	19	36	0.19241	0.483387	19 36 False True 2480 True True 666 False False 9 True False 5 dtype: int64	0.374528	20	37
SRR5398250	Homo_sapiens_tRNA-Ala-AGC-1	19	45	0.0120966	1.49137	19 45 False False 2322 True False 606 False True 167 True True 65 dtype: int64	0.0400732	20	46
SRR5398250	Homo_sapiens_tRNA-Ala-AGC-1	19	Charged	0.0352498	1.68088	19 Charged False True 2348 True True 647 False False 122 True False 20 dtype: int64	0.0993839	20	Charged
SRR5398250	Homo_sapiens_tRNA-Ala-AGC-1	25	36	0.700542	1.24426	25 36 False True 3264 True True 3249 False False 15 True False 12 dtype: int64	0.865562	26	37
SRR5398250	Homo_sapiens_tRNA-Ala-AGC-1	25	45	1.65766e-17	0.39746	25 45 True False 3143 False False 2996 True 283 True True 118 dtype: int64	1.64986e-16	26	46
SRR5398250	Homo_sapiens_tRNA-Ala-AGC-1	25	Charged	0.497149	1.0885	25 Charged True True 3123 False True 3110 False 142 True False 131 dtype: int64	0.708148	26	Charged
SRR5398250	Homo_sapiens_tRNA-Ala-AGC-1	36	45	0.445282	0.63308	36 45 True False 7900 True 484 False False 31 True 3 dtype: int64	0.662855	37	46
SRR5398250	Homo_sapiens_tRNA-Ala-AGC-1	36	Charged	0.170169	2.2161	36 Charged True True 7992 False 349 False True 31 False 3 dtype: int64	0.343074	37	Charged
SRR5398250	Homo_sapiens_tRNA-Ala-AGC-1	45	Charged	1	1.03055	45 Charged False True 9012 True True 507 False False 403 True False 22 dtype: int64	1	46	Charged
SRR5398250	Homo_sapiens_tRX-Ala-AGC-6	26	37	1	1.44444	26 37 False True 36 False 13 True True 4 False 1 dtype: int64	1	NA	NA
SRR5398250	Homo_sapiens_tRX-Ala-AGC-6	43	59	0.276292	7	43 59 False False 28 True 4 True False 1 True 1 dtype: int64	0.486965	NA	NA
SRR5398250	Homo_sapiens_tRNA-Phe-GAA-1	26	36	0.607845	0.765306	26 36 True False 49 False False 25 True True 12 False True 8 dtype: int64	0.797271	26	36
SRR5398250	Homo_sapiens_tRNA-Phe-GAA-1	26	37	1	1.12195	26 37 True False 41 False False 23 True True 20 False True 10 dtype: int64	1	26	37
SRR5398250	Homo_sapiens_tRNA-Phe-GAA-1	26	40	0.821318	0.904762	26 40 True False 42 False False 22 True True 19 False True 11 dtype: int64	0.950121	26	40
SRR5398250	Homo_sapiens_tRNA-Phe-GAA-1	26	Charged	0.534002	1.65079	26 Charged True True 52 False True 27 True False 7 False False 6 dtype: int64	0.740145	26	Charged
SRR5398250	Homo_sapiens_tRNA-Phe-GAA-1	36	40	3.89457e-12	124.364	36 40 False False 72 True True 19 False True 11 True False 1 dtype: int64	3.22427e-11	36	40
SRR5398250	Homo_sapiens_tRNA-Phe-GAA-1	36	Charged	0.0844891	0.335681	36 Charged False True 71 True True 13 False False 11 True False 6 dtype: int64	0.201602	36	Charged
SRR5398250	Homo_sapiens_tRNA-Phe-GAA-1	37	40	1.30571e-20	522	37 40 False False 72 True True 29 False 4 False True 1 dtype: int64	1.42303e-19	37	40
SRR5398250	Homo_sapiens_tRNA-Phe-GAA-1	37	Charged	0.150543	0.428571	37 Charged False True 63 True True 24 False False 9 True False 8 dtype: int64	0.312491	37	Charged
SRR5398250	Homo_sapiens_tRNA-Phe-GAA-1	40	Charged	0.260183	0.537005	40 Charged False True 83 True True 24 False False 13 True False 7 dtype: int64	0.466592	40	Charged
SRR5398250	Homo_sapiens_tRNA-Ile-TAT-3	9	21	0.616873	2.25	9 21 False False 9 True False 4 False True 3 True True 3 dtype: int64	0.804431	NA	NA
SRR5398250	Homo_sapiens_tRNA-Ile-TAT-3	9	27	0.333075	4.28571	9 27 False True 7 True True 6 False False 5 True False 1 dtype: int64	0.552071	NA	NA
SRR5398250	Homo_sapiens_tRNA-Ile-TAT-3	9	34	0.602683	2	9 34 False False 10 True False 5 False True 2 True True 2 dtype: int64	0.793252	NA	NA
SRR5398250	Homo_sapiens_tRNA-Ile-TAT-3	21	27	0.173677	0.43937	21 27 False True 127 False 31 True True 9 False 5 dtype: int64	0.348023	NA	NA
SRR5398250	Homo_sapiens_tRNA-Ile-TAT-3	21	34	0.357761	0.431818	21 34 False False 114 True 44 True False 12 True 2 dtype: int64	0.577744	NA	NA
SRR5398250	Homo_sapiens_tRNA-Ile-TAT-3	21	Charged	0.329847	0.309859	21 Charged False True 142 True True 11 False False 4 True False 1 dtype: int64	0.548705	NA	Charged
SRR5398250	Homo_sapiens_tRNA-Ile-TAT-3	27	34	0.377842	0.828408	27 34 True False 415 True 142 False False 92 True 38 dtype: int64	0.598567	NA	NA
SRR5398250	Homo_sapiens_tRNA-Ile-TAT-3	27	Charged	0.762371	1.19704	27 Charged True True 486 False True 116 True False 14 False False 4 dtype: int64	0.908141	NA	Charged
SRR5398250	Homo_sapiens_tRNA-Ile-TAT-3	34	Charged	0.448256	0.677493	34 Charged False True 563 True True 178 False False 15 True False 7 dtype: int64	0.665672	NA	Charged
SRR5398250	Homo_sapiens_tRNA-Thr-AGT-2	27	59	1.772410873437e-311	6.71189	27 59 True False 53811 False False 22194 True True 3987 False True 245 dtype: int64	8.1051870212302e-310	NA	NA
SRR5398250	Homo_sapiens_tRNA-Thr-AGT-2	27	Charged	0.0675545	0.951436	27 Charged True True 25916 False True 9580 True False 6514 False False 2291 dtype: int64	0.168719	NA	Charged
SRR5398250	Homo_sapiens_tRNA-Thr-AGT-2	59	Charged	2.5625e-19	0.7151	59 Charged False True 34876 False 8395 True True 3357 False 1130 dtype: int64	2.68259e-18	NA	Charged
SRR5398250	Homo_sapiens_tRNA-Lys-CTT-2	17	Charged	0.236109	2.61716	17 Charged False True 3269 True True 241 False False 71 True False 2 dtype: int64	0.434294	NA	Charged
SRR5398250	Homo_sapiens_tRNA-Lys-CTT-2	18	Charged	0.215004	1.73115	18 Charged False True 6167 True True 476 False False 157 True False 7 dtype: int64	0.405988	NA	Charged
SRR5398250	Homo_sapiens_tRNA-Tyr-GTA-5	20	26	0.0668873	0.151786	20 26 True True 68 False 28 False True 16 False 1 dtype: int64	0.167385	NA	NA
SRR5398250	Homo_sapiens_tRNA-Tyr-GTA-5	20	Charged	0.564533	1.4375	20 Charged True True 92 False True 16 True False 4 False False 1 dtype: int64	0.764076	NA	Charged
SRR5398250	Homo_sapiens_tRNA-Tyr-GTA-5	26	37	1	0.882883	26 37 True True 98 False True 37 True False 3 False False 1 dtype: int64	1	NA	NA
SRR5398250	Homo_sapiens_tRNA-Tyr-GTA-5	26	Charged	1	1.06667	26 Charged True True 96 False True 36 True False 5 False False 2 dtype: int64	1	NA	Charged
SRR5398250	Homo_sapiens_tRNA-Tyr-GTA-5	27	33	0.00146416	46.3333	27 33 False False 139 True False 9 True 3 False True 1 dtype: int64	0.00602946	NA	NA
SRR5398250	Homo_sapiens_tRNA-Tyr-GTA-5	27	37	0.071943	0.147059	27 37 False True 136 True True 10 False False 4 True False 2 dtype: int64	0.177349	NA	NA
SRR5398250	Homo_sapiens_tRNA-Tyr-GTA-5	33	37	0.00159761	0.166953	33 37 False True 159 False 73 True False 11 True 4 dtype: int64	0.00653527	NA	NA
SRR5398250	Homo_sapiens_tRNA-Tyr-GTA-5	33	Charged	0.595766	0.834862	33 Charged False True 218 True True 14 False False 13 True False 1 dtype: int64	0.78853	NA	Charged
SRR5398250	Homo_sapiens_tRNA-Tyr-GTA-5	37	Charged	1	0.987231	37 Charged False True 500 True True 207 False False 31 True False 13 dtype: int64	1	NA	Charged
SRR5398250	Homo_sapiens_tRNA-Tyr-GTA-5	49	Charged	2.85625e-05	2.08276	49 Charged False True 7551 True True 776 False False 608 True False 30 dtype: int64	0.000152274	NA	Charged
SRR5398250	Homo_sapiens_tRNA-Asn-GTT-2	9	21	0.0270406	0.831672	9 21 True False 1227 True 693 False False 536 True 364 dtype: int64	0.0795872	9	20a
SRR5398250	Homo_sapiens_tRNA-Asn-GTT-2	9	Charged	0.907823	0.957073	9 Charged True True 1143 False True 676 True False 53 False False 30 dtype: int64	1	9	Charged
SRR5398250	Homo_sapiens_tRNA-Asn-GTT-2	21	Charged	0.728114	1.02498	21 Charged True True 8250 False True 7101 True False 467 False False 412 dtype: int64	0.883225	20a	Charged
SRR5398250	Homo_sapiens_tRNA-Arg-ACG-2	9	26	2.77312e-29	8.89935	9 26 True True 17963 False True 6560 False 91 True False 28 dtype: int64	3.68009e-28	9	26
SRR5398250	Homo_sapiens_tRNA-Arg-ACG-2	9	37	0.0343179	1.62877	9 37 True False 664 False False 309 True True 91 False True 26 dtype: int64	0.0971409	9	37
SRR5398250	Homo_sapiens_tRNA-Arg-ACG-2	9	40	0.0875291	1.45217	9 40 True False 639 False False 294 True True 101 False True 32 dtype: int64	0.206806	9	40
SRR5398250	Homo_sapiens_tRNA-Arg-ACG-2	9	42	0.00374661	0.559306	9 42 True False 639 False False 246 True True 77 False True 53 dtype: int64	0.0142136	9	42
SRR5398250	Homo_sapiens_tRNA-Arg-ACG-2	9	43	0.608944	1.12541	9 43 True False 612 False False 261 True True 95 False True 36 dtype: int64	0.79809	9	43
SRR5398250	Homo_sapiens_tRNA-Arg-ACG-2	9	58	0.0717463	1.87238	9 58 True False 364 False False 147 True True 51 False True 11 dtype: int64	0.177025	9	58
SRR5398250	Homo_sapiens_tRNA-Arg-ACG-2	9	Charged	0.618738	1.32993	9 Charged True True 391 False True 147 True False 14 False False 7 dtype: int64	0.805606	9	Charged
SRR5398250	Homo_sapiens_tRNA-Arg-ACG-2	26	37	0.00448762	0.269764	26 37 True False 1435 True 268 False False 13 True 9 dtype: int64	0.0167479	26	37
SRR5398250	Homo_sapiens_tRNA-Arg-ACG-2	26	40	0.345496	3.16736	26 40 True False 1452 True 219 False False 21 True 1 dtype: int64	0.564742	26	40
SRR5398250	Homo_sapiens_tRNA-Arg-ACG-2	26	42	0.500215	2.72214	26 42 True False 1418 True 193 False False 20 True 1 dtype: int64	0.710648	26	42
SRR5398250	Homo_sapiens_tRNA-Arg-ACG-2	26	Charged	0.01123	8.35465	26 Charged True True 958 False 43 False True 8 False 3 dtype: int64	0.0375146	26	Charged
SRR5398250	Homo_sapiens_tRNA-Arg-ACG-2	37	40	7.18499e-27	0.0124781	37 40 False False 1341 True False 401 False True 268 True True 1 dtype: int64	9.06394e-26	37	40
SRR5398250	Homo_sapiens_tRNA-Arg-ACG-2	37	42	3.65683e-24	0.0139089	37 42 False False 1313 True False 400 False True 236 True True 1 dtype: int64	4.36113e-23	37	42
SRR5398250	Homo_sapiens_tRNA-Arg-ACG-2	37	43	1.6612e-18	0.0728096	37 43 False False 1309 True False 396 False True 227 True True 5 dtype: int64	1.69195e-17	37	43
SRR5398250	Homo_sapiens_tRNA-Arg-ACG-2	37	58	0.0183828	1.65672	37 58 False False 888 True False 328 False True 67 True True 41 dtype: int64	0.0575727	37	58
SRR5398250	Homo_sapiens_tRNA-Arg-ACG-2	37	Charged	0.644851	0.848544	37 Charged False True 903 True True 334 False False 39 True False 17 dtype: int64	0.825838	37	Charged
SRR5398250	Homo_sapiens_tRNA-Arg-ACG-2	40	58	0.000595436	0.407826	40 58 False False 1809 True 270 True False 230 True 14 dtype: int64	0.0026417	40	58
SRR5398250	Homo_sapiens_tRNA-Arg-ACG-2	40	Charged	1	1.00354	40 Charged False True 1885 True True 227 False False 100 True False 12 dtype: int64	1	40	Charged
SRR5398250	Homo_sapiens_tRNA-Arg-ACG-2	42	58	0.00835865	0.488225	42 58 False False 2159 True 302 True False 205 True 14 dtype: int64	0.029108	42	58
SRR5398250	Homo_sapiens_tRNA-Arg-ACG-2	42	Charged	0.319663	1.5374	42 Charged False True 2242 True True 208 False False 116 True False 7 dtype: int64	0.536796	42	Charged
SRR5398250	Homo_sapiens_tRNA-Arg-ACG-2	43	58	0.912566	0.95122	43 58 False False 2652 True 328 True False 204 True 24 dtype: int64	1	43	58
SRR5398250	Homo_sapiens_tRNA-Arg-ACG-2	43	Charged	0.186398	1.84977	43 Charged False True 2728 True True 221 False False 137 True False 6 dtype: int64	0.366675	43	Charged
SRR5398250	Homo_sapiens_tRNA-Arg-ACG-2	58	Charged	0.277005	0.856058	58 Charged False True 12460 True True 1205 False False 478 True False 54 dtype: int64	0.487675	58	Charged
SRR5398250	Homo_sapiens_tRNA-Gln-CTG-1	9	Charged	0.440432	1.04559	9 Charged False True 44454 True True 11441 False False 1686 True False 415 dtype: int64	0.657982	NA	Charged
SRR5398250	Homo_sapiens_tRNA-Leu-TAG-3	27	38	0.101092	0.670646	27 38 True False 101 True 98 False True 68 False 47 dtype: int64	0.231501	NA	NA
SRR5398250	Homo_sapiens_tRNA-Leu-TAG-3	27	Charged	0.0362117	8.09524	27 Charged True True 136 False True 84 False 5 True False 1 dtype: int64	0.101567	NA	Charged
SRR5398250	Homo_sapiens_tRNA-Leu-TAG-3	38	Charged	0.595957	0.806806	38 Charged False True 911 True True 175 False False 21 True False 5 dtype: int64	0.788692	NA	Charged
SRR5398250	Homo_sapiens_tRNA-Glu-TTC-14	9	19	1	0.528571	9 19 False False 74 True False 14 False True 10 True True 1 dtype: int64	1	NA	NA
SRR5398250	Homo_sapiens_tRNA-Glu-TTC-14	9	34	0.54256	1.7931	9 34 False True 58 False 26 True True 12 False 3 dtype: int64	0.747364	NA	NA
SRR5398250	Homo_sapiens_tRNA-Glu-TTC-14	9	57	0.216225	3.08333	9 57 False False 74 True False 8 False True 6 True True 2 dtype: int64	0.407579	NA	NA
SRR5398250	Homo_sapiens_tRNA-Glu-TTC-14	19	57	0.225651	2.83333	19 57 False False 102 True 9 True False 8 True 2 dtype: int64	0.420025	NA	NA
SRR5398250	Homo_sapiens_tRNA-Glu-TTC-14	34	57	0.132517	4.96154	34 57 True False 156 False False 43 True True 18 False True 1 dtype: int64	0.284317	NA	NA
SRR5398250	Homo_sapiens_tRNA-Glu-TTC-14	34	Charged	1	0.77561	34 Charged True True 159 False True 41 True False 15 False False 3 dtype: int64	1	NA	Charged
SRR5398250	Homo_sapiens_tRNA-Glu-TTC-14	57	Charged	0.692198	0.861386	57 Charged False True 404 True True 29 False False 24 True False 2 dtype: int64	0.859664	NA	Charged
SRR5398250	Homo_sapiens_mito_tRNA-Asp-GTC-1	10	Charged	8.42484e-92	2.14594	10 Charged False True 97580 True True 30279 False False 4841 True False 700 dtype: int64	2.05846e-90	10	Charged
SRR5398250	Homo_sapiens_tRNA-Arg-CCG-2	9	58	6.51842e-27	1.71048	9 58 True False 20914 False False 8957 True True 1949 False True 488 dtype: int64	8.2461e-26	9	58
SRR5398250	Homo_sapiens_tRNA-Arg-CCG-2	9	Charged	0.661748	0.962352	9 Charged True True 21860 False True 8761 True False 573 False False 221 dtype: int64	0.837278	9	Charged
SRR5398250	Homo_sapiens_tRNA-Arg-CCG-2	58	Charged	8.00786e-05	1.46312	58 Charged False True 75932 True True 4580 False False 2547 True False 105 dtype: int64	0.000402803	58	Charged
SRR5398250	Homo_sapiens_tRNA-Lys-TTT-2	42	47	6.44985e-07	0.12424	42 47 False False 2902 True 306 True False 229 True 3 dtype: int64	4.04941e-06	NA	NA
SRR5398250	Homo_sapiens_tRNA-Lys-TTT-2	42	Charged	0.13566	0.651327	42 Charged False True 3051 True True 216 False False 138 True False 15 dtype: int64	0.289135	NA	Charged
SRR5398250	Homo_sapiens_tRNA-Lys-TTT-2	44	46	5.16776e-09	0.0719437	44 46 False False 2933 True 416 True False 196 True 2 dtype: int64	3.70502e-08	NA	NA
SRR5398250	Homo_sapiens_tRNA-Lys-TTT-2	44	47	3.50628e-07	0.0501187	44 47 False False 3041 True 308 True False 197 True 1 dtype: int64	2.23346e-06	NA	NA
SRR5398250	Homo_sapiens_tRNA-Lys-TTT-2	44	Charged	0.596828	0.86851	44 Charged False True 3182 True True 188 False False 147 True False 10 dtype: int64	0.789548	NA	Charged
SRR5398250	Homo_sapiens_tRNA-Lys-TTT-2	46	Charged	0.00703842	2.5249	46 Charged False True 3017 True True 409 False False 149 True False 8 dtype: int64	0.0250584	NA	Charged
SRR5398250	Homo_sapiens_tRNA-Lys-TTT-2	47	Charged	1	1.04976	47 Charged False True 4770 True True 296 False False 203 True False 12 dtype: int64	1	NA	Charged
SRR5398250	Homo_sapiens_tRNA-Ala-AGC-21	34	37	0.168831	0.133333	34 37 False True 15 False 4 True False 2 True 1 dtype: int64	0.340988	NA	NA
SRR5398250	Homo_sapiens_tRNA-Ala-AGC-4	19	23	3.49431e-05	1.4298	19 23 False False 9645 True False 1899 False True 714 True True 201 dtype: int64	0.000184043	20	24
SRR5398250	Homo_sapiens_tRNA-Ala-AGC-4	19	25	0.66486	1.02218	19 25 False False 6971 True 3388 True False 1403 True 697 dtype: int64	0.839997	20	26
SRR5398250	Homo_sapiens_tRNA-Ala-AGC-4	19	36	0.331478	1.54825	19 36 False True 10298 True True 2091 False False 61 True False 8 dtype: int64	0.550074	20	37
SRR5398250	Homo_sapiens_tRNA-Ala-AGC-4	19	Charged	0.542579	0.950632	19 Charged False True 8780 True True 1769 False False 854 True False 181 dtype: int64	0.747364	20	Charged
SRR5398250	Homo_sapiens_tRNA-Ala-AGC-4	23	25	3.22463359830617e-310	32.0578	23 25 False False 11074 True 6844 True True 951 False 48 dtype: int64	1.4696511914704486e-308	24	26
SRR5398250	Homo_sapiens_tRNA-Ala-AGC-4	23	36	0.351483	0.698726	23 36 False True 17830 True True 991 False False 88 True False 7 dtype: int64	0.570874	24	37
SRR5398250	Homo_sapiens_tRNA-Ala-AGC-4	23	Charged	1	1.00292	23 Charged False True 15531 False 1502 True True 840 False 81 dtype: int64	1	24	Charged
SRR5398250	Homo_sapiens_tRNA-Ala-AGC-4	25	36	0.0303466	1.53335	25 36 True True 11829 False True 11404 False 68 True False 46 dtype: int64	0.0874954	26	37
SRR5398250	Homo_sapiens_tRNA-Ala-AGC-4	25	Charged	0.00395109	0.872158	25 Charged True True 10218 False True 9954 True False 1064 False False 904 dtype: int64	0.0149224	26	Charged
SRR5398250	Homo_sapiens_tRNA-Ala-AGC-4	36	Charged	0.448106	0.728803	36 Charged True True 31110 False 3149 False True 122 False 9 dtype: int64	0.665521	37	Charged
SRR5398250	Homo_sapiens_tRX-Lys-TTT-2	71	72	0.0361833	13.2857	71 72 False False 31 True False 7 True 3 False True 1 dtype: int64	0.101508	NA	NA
SRR5398250	Homo_sapiens_tRX-Lys-TTT-2	72	Charged	0.0909944	0.117647	72 Charged False True 34 False 4 True False 2 True 2 dtype: int64	0.213144	NA	Charged
SRR5398250	Homo_sapiens_mito_tRNA-Ala-TGC-1	34	Charged	2.0108e-15	1.42575	34 Charged False True 65540 True True 11807 False False 4337 True False 548 dtype: int64	1.8681e-14	37	Charged
SRR5398250	Homo_sapiens_mito_tRNA-Trp-TCA-1	36	Charged	1.35641e-297	3.66622	36 Charged False True 31644 True True 17671 False False 4983 True False 759 dtype: int64	6.0198e-296	37	Charged
SRR5398250	Homo_sapiens_tRNA-Ser-CGA-4	26	32	0.331443	0.903519	26 32 True False 2011 False False 613 True True 495 False True 167 dtype: int64	0.550074	NA	NA
SRR5398250	Homo_sapiens_tRNA-Ser-CGA-4	26	Charged	0.330489	1.09988	26 Charged True True 1706 False 613 False True 501 False 198 dtype: int64	0.549097	NA	Charged
SRR5398250	Homo_sapiens_tRNA-Ser-CGA-4	32	Charged	0.448435	1.06505	32 Charged False True 2621 False 1021 True True 730 False 267 dtype: int64	0.665717	NA	Charged
SRR5398250	Homo_sapiens_tRNA-Ile-AAT-6	27	Charged	1.21934e-06	0.359115	27 Charged True True 4994 False 567 False True 466 False 19 dtype: int64	7.4582e-06	NA	Charged
SRR5398250	Homo_sapiens_tRNA-Ser-AGA-3	26	32	0.243595	4.074	26 32 True False 473 False False 47 True True 41 False True 1 dtype: int64	0.443185	NA	NA
SRR5398250	Homo_sapiens_tRNA-Ser-AGA-3	26	Charged	1	0.964286	26 Charged True True 270 False 120 False True 28 False 12 dtype: int64	1	NA	Charged
SRR5398250	Homo_sapiens_tRNA-Ser-AGA-3	32	Charged	0.08218	1.90429	32 Charged False True 350 False 155 True True 43 False 10 dtype: int64	0.197716	NA	Charged
SRR5398250	Homo_sapiens_tRNA-Asp-GTC-4	9	14	0.32161	0.418033	9 14 False True 61 True True 17 False False 3 True False 2 dtype: int64	0.538776	NA	NA
SRR5398250	Homo_sapiens_tRNA-Asp-GTC-4	9	29	1	0.877743	9 29 False False 35 True 29 True False 11 True 8 dtype: int64	1	NA	NA
SRR5398250	Homo_sapiens_tRNA-Asp-GTC-4	9	64	1	0.96	9 64 False True 25 False 24 True False 5 True 5 dtype: int64	1	NA	NA
SRR5398250	Homo_sapiens_tRNA-Ser-CGA-1	32	Charged	0.306284	1.9	32 Charged False True 44 True True 22 False False 19 True False 5 dtype: int64	0.521426	NA	Charged
SRR5398250	Homo_sapiens_tRNA-Lys-CTT-1	17	65	0.684827	1.2	17 65 False False 1350 True False 125 False True 18 True True 2 dtype: int64	0.854283	NA	NA
SRR5398250	Homo_sapiens_tRNA-Lys-CTT-1	17	Charged	1	1.31086	17 Charged False True 1335 True True 125 False False 28 True False 2 dtype: int64	1	NA	Charged
SRR5398250	Homo_sapiens_tRNA-Lys-CTT-1	18	65	0.278841	1.91434	18 65 False False 2313 True False 179 False True 27 True True 4 dtype: int64	0.490116	NA	NA
SRR5398250	Homo_sapiens_tRNA-Lys-CTT-1	18	Charged	0.485735	1.83429	18 Charged False True 2257 True True 180 False False 69 True False 3 dtype: int64	0.698345	NA	Charged
SRR5398250	Homo_sapiens_tRNA-Lys-CTT-1	65	66	8.2452e-35	0.063489	65 66 False False 20522 True False 1754 False True 1290 True True 7 dtype: int64	1.23051e-33	NA	NA
SRR5398250	Homo_sapiens_tRNA-Lys-CTT-1	65	Charged	0.00731248	1.71659	65 Charged False True 21206 True True 1730 False False 505 True False 24 dtype: int64	0.0259222	NA	Charged
SRR5398250	Homo_sapiens_tRNA-Lys-CTT-1	66	Charged	4.37579e-06	3.87158	66 Charged False True 21649 True True 1287 False False 521 True False 8 dtype: int64	2.5226e-05	NA	Charged
SRR5398250	Homo_sapiens_tRNA-Thr-CGT-3	9	21	0.841321	1.08348	9 21 False False 902 True 90 True False 74 True 8 dtype: int64	0.964523	NA	NA
SRR5398250	Homo_sapiens_tRNA-Thr-CGT-3	9	27	1.36115e-11	6.68182	9 27 False False 504 True 480 True True 70 False 11 dtype: int64	1.09866e-10	NA	NA
SRR5398250	Homo_sapiens_tRNA-Thr-CGT-3	9	59	5.53581e-12	13.2029	9 59 False False 911 True False 57 False True 23 True True 19 dtype: int64	4.55242e-11	NA	NA
SRR5398250	Homo_sapiens_tRNA-Thr-CGT-3	9	Charged	0.751799	0.918688	9 Charged False True 701 False 161 True True 56 False 14 dtype: int64	0.900721	NA	Charged
SRR5398250	Homo_sapiens_tRNA-Thr-CGT-3	21	27	0.167703	0.841023	21 27 False True 1890 False 1379 True True 151 False 131 dtype: int64	0.339164	NA	NA
SRR5398250	Homo_sapiens_tRNA-Thr-CGT-3	21	59	0.896706	0.915825	21 59 False False 2992 True False 264 False True 198 True True 16 dtype: int64	1	NA	NA
SRR5398250	Homo_sapiens_tRNA-Thr-CGT-3	21	Charged	0.692748	1.07321	21 Charged False True 2404 False 645 True True 208 False 52 dtype: int64	0.859664	NA	Charged
SRR5398250	Homo_sapiens_tRNA-Thr-CGT-3	27	59	8.21834e-32	5.78808	27 59 True False 2262 False False 2073 True True 240 False True 38 dtype: int64	1.15398e-30	NA	NA
SRR5398250	Homo_sapiens_tRNA-Thr-CGT-3	27	Charged	0.0299276	0.84886	27 Charged True True 1897 False True 1628 True False 523 False False 381 dtype: int64	0.0865599	NA	Charged
SRR5398250	Homo_sapiens_tRNA-Thr-CGT-3	59	Charged	0.0137779	0.717626	59 Charged False True 4079 False 1011 True True 249 False 86 dtype: int64	0.0448634	NA	Charged
SRR5398250	Homo_sapiens_tRNA-Gly-GCC-3	45	64	0.0966706	7.5	45 64 False False 45 True 6 True False 2 True 2 dtype: int64	0.223528	NA	NA
SRR5398250	Homo_sapiens_tRNA-Gly-GCC-3	45	68	0.133885	5.85714	45 68 False False 41 True 7 True False 2 True 2 dtype: int64	0.286434	NA	NA
SRR5398250	Homo_sapiens_tRNA-Gly-GCC-3	64	68	1.36748e-06	157.5	64 68 False False 45 True True 7 False True 2 True False 1 dtype: int64	8.30801e-06	NA	NA
SRR5398250	Homo_sapiens_tRNA-Gly-GCC-3	64	70	0.0522966	15.3333	64 70 False False 46 True False 6 True 2 False True 1 dtype: int64	0.137374	NA	NA
SRR5398250	Homo_sapiens_tRNA-Gly-GCC-3	68	70	0.0663236	12.8571	68 70 False False 45 True False 7 True 2 False True 1 dtype: int64	0.166313	NA	NA
SRR5398250	Homo_sapiens_tRNA-Glu-TTC-2	9	34	0.67265	0.979877	9 34 False True 4389 True True 2467 False False 1752 True False 1005 dtype: int64	0.846032	9	34
SRR5398250	Homo_sapiens_tRNA-Glu-TTC-2	9	Charged	0.0257166	0.88193	9 Charged False True 5090 True True 2819 False False 1008 True False 633 dtype: int64	0.0763953	9	Charged
SRR5398250	Homo_sapiens_tRNA-Glu-TTC-2	34	Charged	0.0216787	1.07612	34 Charged True True 19035 False True 7027 True False 4312 False False 1713 dtype: int64	0.0660758	34	Charged
SRR5398250	Homo_sapiens_mito_tRNA-Leu-TAA-1	9	48	0.0281248	1.62601	9 48 False False 1844 True 374 True False 94 True 31 dtype: int64	0.0822063	9	46
SRR5398250	Homo_sapiens_mito_tRNA-Leu-TAA-1	9	50	0.553561	0.782813	9 50 False False 1889 True 237 True False 112 True 11 dtype: int64	0.7558	9	48
SRR5398250	Homo_sapiens_mito_tRNA-Leu-TAA-1	9	52	0.546342	0.843836	9 52 False False 1386 True 365 True False 90 True 20 dtype: int64	0.749698	9	50
SRR5398250	Homo_sapiens_mito_tRNA-Leu-TAA-1	9	60	0.0216539	2.79866	9 60 False False 1672 True False 102 False True 41 True True 7 dtype: int64	0.0660151	9	58
SRR5398250	Homo_sapiens_mito_tRNA-Leu-TAA-1	9	Charged	0.478635	1.72589	9 Charged False True 1576 True True 102 False False 80 True False 3 dtype: int64	0.693486	9	Charged
SRR5398250	Homo_sapiens_mito_tRNA-Leu-TAA-1	48	50	3.5818e-23	0.0827563	48 50 False False 4239 True False 977 False True 367 True True 7 dtype: int64	4.17959e-22	46	48
SRR5398250	Homo_sapiens_mito_tRNA-Leu-TAA-1	48	52	1.99059e-65	0.0237589	48 52 False False 3426 True False 973 False True 741 True True 5 dtype: int64	4.11368e-64	46	50
SRR5398250	Homo_sapiens_mito_tRNA-Leu-TAA-1	48	60	0.0826642	0.562025	48 60 False False 4043 True False 965 False True 82 True True 11 dtype: int64	0.1985	46	58
SRR5398250	Homo_sapiens_mito_tRNA-Leu-TAA-1	48	Charged	0.163835	1.38554	48 Charged False True 3887 True True 935 False False 144 True False 25 dtype: int64	0.333283	46	Charged
SRR5398250	Homo_sapiens_mito_tRNA-Leu-TAA-1	50	60	0.159201	1.57485	50 60 False False 5872 True False 362 False True 103 True True 10 dtype: int64	0.326407	48	58
SRR5398250	Homo_sapiens_mito_tRNA-Leu-TAA-1	50	Charged	0.381744	0.796106	50 Charged False True 5650 True True 346 False False 208 True False 16 dtype: int64	0.602107	48	Charged
SRR5398250	Homo_sapiens_mito_tRNA-Leu-TAA-1	52	60	0.0235724	0.47888	52 60 False False 6258 True False 1089 False True 120 True True 10 dtype: int64	0.0710794	50	58
SRR5398250	Homo_sapiens_mito_tRNA-Leu-TAA-1	52	Charged	0.325059	1.22261	52 Charged False True 6040 True True 1041 False False 227 True False 32 dtype: int64	0.543008	50	Charged
SRR5398250	Homo_sapiens_mito_tRNA-Leu-TAA-1	60	Charged	0.588365	1.13131	60 Charged False True 11354 True True 993 False False 401 True False 31 dtype: int64	0.782791	58	Charged
SRR5398250	Homo_sapiens_tRNA-Ala-AGC-12	26	37	0.00209452	7.18674	26 37 True True 5542 False True 5398 False 14 True False 2 dtype: int64	0.00838304	26	37
SRR5398250	Homo_sapiens_tRNA-Ala-AGC-12	26	Charged	1	1.00042	26 Charged False True 4904 True True 4681 False False 218 True False 208 dtype: int64	1	26	Charged
SRR5398250	Homo_sapiens_tRNA-Leu-TAA-3	26	37	1	1.06917	26 37 True False 7127 True 420 False False 127 True 7 dtype: int64	1	26	37
SRR5398250	Homo_sapiens_tRNA-Leu-TAA-3	26	Charged	0.842638	1.02934	26 Charged True True 6451 False 410 False True 107 False 7 dtype: int64	0.965375	26	Charged
SRR5398250	Homo_sapiens_tRNA-Leu-TAA-3	37	Charged	0.653355	1.08686	37 Charged False True 7688 True True 839 False False 488 True False 49 dtype: int64	0.831342	37	Charged
SRR5398250	Homo_sapiens_tRNA-Ile-AAT-4	27	Charged	0.000309964	0.45436	27 Charged True True 11346 False True 1119 True False 424 False False 19 dtype: int64	0.00143934	26	Charged
SRR5398250	Homo_sapiens_tRNA-Cys-GCA-8	19	Charged	0.314344	0.912338	19 Charged True True 9573 False True 4152 True False 465 False False 184 dtype: int64	0.530279	NA	Charged
SRR5398250	Homo_sapiens_tRNA-Ala-TGC-2	19	23	0.0018528	0.787299	19 23 True False 4488 False False 1812 True True 585 False True 300 dtype: int64	0.00748193	NA	NA
SRR5398250	Homo_sapiens_tRNA-Ala-TGC-2	19	33	0.483568	1.03798	19 33 True False 2684 True 2389 False False 1137 True 975 dtype: int64	0.697451	NA	NA
SRR5398250	Homo_sapiens_tRNA-Ala-TGC-2	19	36	0.000544222	0.615816	19 36 True True 4828 False True 2048 True False 245 False False 64 dtype: int64	0.00243122	NA	NA
SRR5398250	Homo_sapiens_tRNA-Ala-TGC-2	19	37	3.90117e-23	3.3208	19 37 True False 4610 False False 2050 True True 463 False True 62 dtype: int64	4.54052e-22	NA	NA
SRR5398250	Homo_sapiens_tRNA-Ala-TGC-2	19	56	5.10567e-55	4.11413	19 56 True False 4145 False False 2003 True True 928 False True 109 dtype: int64	9.61202e-54	NA	NA
SRR5398250	Homo_sapiens_tRNA-Ala-TGC-2	19	Charged	0.54776	1.09925	19 Charged True True 4893 False True 2034 True False 151 False False 69 dtype: int64	0.750606	NA	Charged
SRR5398250	Homo_sapiens_tRNA-Ala-TGC-2	23	33	0.000348677	1.26008	23 33 False False 7107 True 5366 True False 535 True 509 dtype: int64	0.00160643	NA	NA
SRR5398250	Homo_sapiens_tRNA-Ala-TGC-2	23	36	1.52419e-10	4.09733	23 36 False True 11815 True True 1030 False False 658 True False 14 dtype: int64	1.17157e-09	NA	NA
SRR5398250	Homo_sapiens_tRNA-Ala-TGC-2	23	37	2.17405e-23	0.120987	23 37 False False 11464 True False 1033 False True 1009 True True 11 dtype: int64	2.55451e-22	NA	NA
SRR5398250	Homo_sapiens_tRNA-Ala-TGC-2	23	56	3.00118e-30	0.162815	23 56 False False 10957 True 1516 True False 1021 True 23 dtype: int64	4.07053e-29	NA	NA
SRR5398250	Homo_sapiens_tRNA-Ala-TGC-2	23	Charged	0.0917713	0.751958	23 Charged False True 12038 True True 995 False False 373 True False 41 dtype: int64	0.214323	NA	Charged
SRR5398250	Homo_sapiens_tRNA-Ala-TGC-2	33	36	1.082e-125	25.4946	33 36 False True 11338 True True 8334 False False 659 True False 19 dtype: int64	3.10956e-124	NA	NA
SRR5398250	Homo_sapiens_tRNA-Ala-TGC-2	33	37	3.68654e-233	0.00516148	33 37 False False 10978 True False 8349 False True 1019 True True 4 dtype: int64	1.46337e-231	NA	NA
SRR5398250	Homo_sapiens_tRNA-Ala-TGC-2	33	56	1.39707e-11	0.689937	33 56 False False 10942 True False 7832 False True 1055 True True 521 dtype: int64	1.12631e-10	NA	NA
SRR5398250	Homo_sapiens_tRNA-Ala-TGC-2	33	Charged	0.413263	0.934089	33 Charged False True 11556 True True 8044 False False 365 True False 272 dtype: int64	0.632225	NA	Charged
SRR5398250	Homo_sapiens_tRNA-Ala-TGC-2	36	37	0	0.00121339	36 37 True False 19315 False True 639 True True 384 False False 39 dtype: int64	0	NA	NA
SRR5398250	Homo_sapiens_tRNA-Ala-TGC-2	36	56	0	0.00296195	36 56 True False 18763 True 936 False True 640 False 38 dtype: int64	0	NA	NA
SRR5398250	Homo_sapiens_tRNA-Ala-TGC-2	36	Charged	0.573205	0.852991	36 Charged True True 18980 False True 646 True False 620 False False 18 dtype: int64	0.770797	NA	Charged
SRR5398250	Homo_sapiens_tRNA-Ala-TGC-2	37	56	0	4251.1	37 56 False False 18797 True True 1015 False True 561 True False 8 dtype: int64	0	NA	NA
SRR5398250	Homo_sapiens_tRNA-Ala-TGC-2	37	Charged	0.926362	0.992521	37 Charged False True 18653 True True 976 False False 607 True False 32 dtype: int64	1	NA	Charged
SRR5398250	Homo_sapiens_tRNA-Ala-TGC-2	56	Charged	0.428388	1.14395	56 Charged False True 19320 True True 1655 False False 641 True False 48 dtype: int64	0.646666	NA	Charged
SRR5398250	Homo_sapiens_tRNA-Asn-GTT-8	9	21	0.464286	5	9 21 False False 5 True 1 True False 1 True 1 dtype: int64	0.679413	NA	NA
SRR5398250	Homo_sapiens_tRNA-Thr-CGT-2	9	19	0.00126535	0.801171	9 19 False False 3103 True False 1430 False True 994 True True 367 dtype: int64	0.00528635	NA	NA
SRR5398250	Homo_sapiens_tRNA-Thr-CGT-2	9	25	5.93566e-21	3.32113	9 25 False True 3695 True True 1740 False False 402 True False 57 dtype: int64	6.54276e-20	NA	NA
SRR5398250	Homo_sapiens_tRNA-Thr-CGT-2	9	Charged	0.00210126	0.780406	9 Charged False True 3255 True True 1288 False False 568 True False 288 dtype: int64	0.00840464	NA	Charged
SRR5398250	Homo_sapiens_tRNA-Thr-CGT-2	19	25	0.175167	1.12753	19 25 False True 5257 True True 2285 False False 524 True False 202 dtype: int64	0.350387	NA	NA
SRR5398250	Homo_sapiens_tRNA-Thr-CGT-2	19	Charged	0.416262	0.946464	19 Charged False True 4458 True True 1895 False False 855 True False 384 dtype: int64	0.635163	NA	Charged
SRR5398250	Homo_sapiens_tRNA-Thr-CGT-2	25	Charged	0.272066	1.10057	25 Charged True True 8533 False 1580 False True 898 False 183 dtype: int64	0.481711	NA	Charged
SRR5398250	Homo_sapiens_tRNA-Asn-GTT-9	59	Charged	0.718771	2.3011	59 Charged False True 817 True True 47 False False 40 True False 1 dtype: int64	0.877295	NA	Charged
SRR5398250	Homo_sapiens_mito_tRNA-Gln-TTG-1	9	34	4.75283e-06	0.869158	9 34 False False 34931 True 31573 True False 2584 True 2030 dtype: int64	2.73414e-05	9	34
SRR5398250	Homo_sapiens_mito_tRNA-Gln-TTG-1	9	Charged	5.64096e-05	1.24938	9 Charged False True 58009 False 6587 True True 4005 False 364 dtype: int64	0.000287593	9	Charged
SRR5398250	Homo_sapiens_mito_tRNA-Gln-TTG-1	34	Charged	0	2.50402	34 Charged True True 45617 False True 36844 False 5675 True False 2806 dtype: int64	0	34	Charged
SRR5398250	Homo_sapiens_tRNA-Thr-AGT-7	16	44	0.345455	8	16 44 False False 8 True 1 True False 1 True 1 dtype: int64	0.564742	NA	NA
SRR5398250	Homo_sapiens_tRNA-Ile-GAT-1	27	Charged	0.295133	0.215686	27 Charged True False 17 True 11 False True 3 False 1 dtype: int64	0.508973	NA	Charged
SRR5398250	Homo_sapiens_tRNA-Trp-CCA-3	12	25	0.0216452	0.697709	12 25 False True 4207 False 715 True True 234 False 57 dtype: int64	0.0660035	NA	NA
SRR5398250	Homo_sapiens_tRNA-Trp-CCA-3	12	39	0.466378	2.19697	12 39 False False 145 True 33 True False 2 True 1 dtype: int64	0.681149	NA	NA
SRR5398250	Homo_sapiens_tRNA-Trp-CCA-3	25	36	0.734634	0.855346	25 36 True False 159 False False 24 True True 17 False True 3 dtype: int64	0.888391	NA	NA
SRR5398250	Homo_sapiens_tRNA-Trp-CCA-3	25	39	0.257299	2.66667	25 39 True False 126 True 32 False False 21 True 2 dtype: int64	0.4624	NA	NA
SRR5398250	Homo_sapiens_tRNA-Trp-CCA-3	25	41	0.536847	2.128	25 41 True False 125 True 28 False False 19 True 2 dtype: int64	0.742643	NA	NA
SRR5398250	Homo_sapiens_tRNA-Trp-CCA-3	25	42	0.722743	0.8	25 42 True False 135 False False 18 True True 18 False True 3 dtype: int64	0.880187	NA	NA
SRR5398250	Homo_sapiens_tRNA-Trp-CCA-3	25	44	0.265028	0.417857	25 44 True False 140 False False 13 True True 9 False True 2 dtype: int64	0.473353	NA	NA
SRR5398250	Homo_sapiens_tRNA-Trp-CCA-3	39	44	0.462296	0.363636	39 44 False False 120 True False 33 False True 10 True True 1 dtype: int64	0.678253	NA	NA
SRR5398250	Homo_sapiens_tRNA-Trp-CCA-3	41	44	0.690844	0.427586	41 44 False False 124 True False 29 False True 10 True True 1 dtype: int64	0.859096	NA	NA
SRR5398250	Homo_sapiens_tRNA-Met-CAT-3	26	Charged	0.000942196	0.712788	26 Charged True True 15644 False True 4254 True False 583 False False 113 dtype: int64	0.00403466	26	Charged
SRR5398250	Homo_sapiens_tRNA-Met-CAT-5	10	26	0.568018	0.388889	10 26 False True 18 False 7 True False 2 True 2 dtype: int64	0.766676	NA	NA
SRR5398250	Homo_sapiens_tRNA-Met-CAT-5	20	26	1	0.928571	20 26 False True 35 False 13 True True 5 False 2 dtype: int64	1	NA	NA
SRR5398250	Homo_sapiens_tRNA-Cys-GCA-20	19	Charged	1	0.787879	19 Charged True True 104 False True 44 True False 6 False False 2 dtype: int64	1	NA	Charged
SRR5398250	Homo_sapiens_tRNA-Arg-ACG-1	9	26	0.485791	2.55039	9 26 True True 329 False True 129 False 1 True False 1 dtype: int64	0.698351	9	26
SRR5398250	Homo_sapiens_tRNA-Arg-ACG-1	9	37	0.701977	1.13077	9 37 True False 260 False False 105 True True 70 False True 25 dtype: int64	0.865946	9	37
SRR5398250	Homo_sapiens_tRNA-Arg-ACG-1	9	40	0.372111	0.802005	9 40 True False 266 False False 100 True True 64 False True 30 dtype: int64	0.593242	9	40
SRR5398250	Homo_sapiens_tRNA-Arg-ACG-1	9	42	0.579355	0.845066	9 42 True False 277 False False 106 True True 53 False True 24 dtype: int64	0.77599	9	42
SRR5398250	Homo_sapiens_tRNA-Arg-ACG-1	9	43	0.184659	1.48829	9 43 True False 263 False False 111 True True 67 False True 19 dtype: int64	0.364253	9	43
SRR5398250	Homo_sapiens_tRNA-Arg-ACG-1	9	58	0.62815	1.20495	9 58 True False 286 False False 112 True True 40 False True 13 dtype: int64	0.812484	9	58
SRR5398250	Homo_sapiens_tRNA-Arg-ACG-1	9	Charged	0.145574	1.921	9 Charged True True 308 False True 111 True False 13 False False 9 dtype: int64	0.304793	9	Charged
SRR5398250	Homo_sapiens_tRNA-Arg-ACG-1	26	37	0.229692	0.384848	26 37 True False 660 True 254 False False 4 True 4 dtype: int64	0.425206	26	37
SRR5398250	Homo_sapiens_tRNA-Arg-ACG-1	26	43	1	1.24485	26 43 True False 776 True 138 False False 7 True 1 dtype: int64	1	26	43
SRR5398250	Homo_sapiens_tRNA-Arg-ACG-1	26	Charged	0.282018	3.58723	26 Charged True True 843 False 47 False True 5 False 1 dtype: int64	0.494028	26	Charged
SRR5398250	Homo_sapiens_tRNA-Arg-ACG-1	37	40	2.00117e-30	0.0403939	37 40 False False 594 True False 379 False True 194 True True 5 dtype: int64	2.73615e-29	37	40
SRR5398250	Homo_sapiens_tRNA-Arg-ACG-1	37	42	5.30546e-21	0.0758278	37 42 False False 633 True False 377 False True 155 True True 7 dtype: int64	5.86243e-20	37	42
SRR5398250	Homo_sapiens_tRNA-Arg-ACG-1	37	43	1.0728e-24	0.0416418	37 43 False False 629 True False 380 False True 159 True True 4 dtype: int64	1.29194e-23	37	43
SRR5398250	Homo_sapiens_tRNA-Arg-ACG-1	37	58	0.00567608	1.69154	37 58 False False 710 True False 319 False True 75 True True 57 dtype: int64	0.0206703	37	58
SRR5398250	Homo_sapiens_tRNA-Arg-ACG-1	37	Charged	0.268702	0.745251	37 Charged False True 737 True True 338 False False 39 True False 24 dtype: int64	0.477817	37	Charged
SRR5398250	Homo_sapiens_tRNA-Arg-ACG-1	40	42	1.26922e-06	0.0537748	40 42 False False 1832 True False 204 False True 167 True True 1 dtype: int64	7.7528e-06	40	42
SRR5398250	Homo_sapiens_tRNA-Arg-ACG-1	40	43	1.27161e-06	0.0541283	40 43 False False 1833 True False 204 False True 166 True True 1 dtype: int64	7.76386e-06	40	43
SRR5398250	Homo_sapiens_tRNA-Arg-ACG-1	40	58	0.0963808	0.647027	40 58 False False 1729 True 260 True False 185 True 18 dtype: int64	0.223048	40	58
SRR5398250	Homo_sapiens_tRNA-Arg-ACG-1	40	Charged	0.610238	1.30066	40 Charged False True 1826 True True 190 False False 100 True False 8 dtype: int64	0.799089	40	Charged
SRR5398250	Homo_sapiens_tRNA-Arg-ACG-1	42	43	0.0011155	0.158993	42 43 False False 2217 True 168 True False 166 True 2 dtype: int64	0.00470093	42	43
SRR5398250	Homo_sapiens_tRNA-Arg-ACG-1	42	58	0.0259924	0.49738	42 58 False False 2080 True 293 True False 157 True 11 dtype: int64	0.0770887	42	58
SRR5398250	Homo_sapiens_tRNA-Arg-ACG-1	42	Charged	1	1.07383	42 Charged False True 2184 True True 159 False False 118 True False 8 dtype: int64	1	42	Charged
SRR5398250	Homo_sapiens_tRNA-Arg-ACG-1	43	58	0.384558	1.22521	43 58 False False 2451 True 313 True False 147 True 23 dtype: int64	0.605417	43	58
SRR5398250	Homo_sapiens_tRNA-Arg-ACG-1	43	Charged	0.852736	1.17614	43 Charged False True 2558 True True 162 False False 130 True False 7 dtype: int64	0.973159	43	Charged
SRR5398250	Homo_sapiens_tRNA-Arg-ACG-1	58	Charged	0.93062	1.02904	58 Charged False True 7461 True True 721 False False 394 True False 37 dtype: int64	1	58	Charged
SRR5398250	Homo_sapiens_tRNA-Arg-CCT-4	9	24	5.37358e-24	0.366305	9 24 True False 3597 False False 2759 True 312 True True 149 dtype: int64	6.38042e-23	9	24
SRR5398250	Homo_sapiens_tRNA-Arg-CCT-4	9	Charged	0.252104	0.83057	9 Charged True True 3628 False True 2967 True False 106 False False 72 dtype: int64	0.454937	9	Charged
SRR5398250	Homo_sapiens_tRNA-Arg-CCT-4	24	Charged	0.916518	0.993009	24 Charged False True 11730 True True 640 False False 455 True False 25 dtype: int64	1	24	Charged
SRR5398250	Homo_sapiens_tRNA-Leu-CAG-1	27	38	3.02603e-110	3.00435	27 38 True False 111617 True 20021 False False 5410 True 323 dtype: int64	8.22495e-109	26	37
SRR5398250	Homo_sapiens_tRNA-Leu-CAG-1	27	Charged	0.000620051	1.26151	27 Charged True True 126488 False True 5439 True False 4664 False False 253 dtype: int64	0.00274192	26	Charged
SRR5398250	Homo_sapiens_tRNA-Leu-CAG-1	38	Charged	0.285561	1.03841	38 Charged False True 142696 True True 27176 False False 5507 True False 1010 dtype: int64	0.497792	37	Charged
SRR5398250	Homo_sapiens_tRNA-Gln-TTG-2	9	34	0.0404503	1.2546	9 34 True True 412 False True 396 False 328 True False 272 dtype: int64	0.111288	9	34
SRR5398250	Homo_sapiens_tRNA-Gln-TTG-2	9	57	0.00056515	1.97609	9 57 False False 673 True False 596 True 77 False True 44 dtype: int64	0.00251972	9	58
SRR5398250	Homo_sapiens_tRNA-Gln-TTG-2	9	Charged	0.387745	1.40228	9 Charged False True 585 True True 428 False False 23 True False 12 dtype: int64	0.608267	9	Charged
SRR5398250	Homo_sapiens_tRNA-Gln-TTG-2	34	57	0.282512	0.93743	34 57 True False 23515 False False 3667 True True 2116 False True 352 dtype: int64	0.494706	34	58
SRR5398250	Homo_sapiens_tRNA-Gln-TTG-2	34	Charged	0.506131	0.949205	34 Charged True True 20356 False True 3632 True False 1299 False False 220 dtype: int64	0.715882	34	Charged
SRR5398250	Homo_sapiens_tRNA-Gln-TTG-2	57	Charged	0.453097	0.941953	57 Charged False True 25078 True True 2668 False False 1576 True False 178 dtype: int64	0.669441	58	Charged
SRR5398250	Homo_sapiens_tRNA-Glu-CTC-1	9	Charged	0.482435	0.967598	9 Charged False True 116349 True True 14823 False False 4162 True False 548 dtype: int64	0.696411	9	Charged
SRR5398250	Homo_sapiens_tRX-Val-CAC-4	55	Charged	1	1.51948	55 Charged False True 77 True True 39 False False 3 True False 1 dtype: int64	1	NA	Charged
SRR5398250	Homo_sapiens_tRNA-Gln-CTG-5	9	Charged	0.661462	1.42703	9 Charged False True 629 True True 136 False False 33 True False 5 dtype: int64	0.837093	NA	Charged
SRR5398250	Homo_sapiens_tRNA-Sup-TTA-1	39	66	0.5	0.2	39 66 True False 5 False True 2 True True 2 False False 1 dtype: int64	0.710648	NA	NA
SRR5398250	Homo_sapiens_tRNA-Sup-TTA-1	63	70	0.521053	0.384615	63 70 False True 13 False 5 True False 1 True 1 dtype: int64	0.729894	NA	NA
SRR5398250	Homo_sapiens_tRNA-Gly-CCC-3	55	61	1	0.75	55 61 False False 9 True False 6 False True 2 True True 1 dtype: int64	1	NA	NA
SRR5398250	Homo_sapiens_tRNA-Gly-CCC-3	61	66	0.0563725	28	61 66 False False 14 True True 2 False True 1 True False 1 dtype: int64	0.146068	NA	NA
SRR5398250	Homo_sapiens_tRNA-Arg-TCT-4	9	27	0.00128151	7.78378	9 27 False True 74 False 48 True True 24 False 2 dtype: int64	0.00534399	NA	NA
SRR5398250	Homo_sapiens_tRNA-Arg-TCT-4	9	35	1	0.945869	9 35 False False 83 True 39 True False 18 True 8 dtype: int64	1	NA	NA
SRR5398250	Homo_sapiens_tRNA-Arg-TCT-4	27	35	0.185543	1.40606	27 35 True False 123 True 81 False False 79 True 37 dtype: int64	0.365417	NA	NA
SRR5398250	Homo_sapiens_tRNA-Arg-TCT-4	27	Charged	0.132513	2.50667	27 Charged True True 188 False True 105 False 7 True False 5 dtype: int64	0.284317	NA	Charged
SRR5398250	Homo_sapiens_tRNA-Arg-TCT-4	35	Charged	0.0190871	0.285665	35 Charged False True 324 True True 119 False 9 False False 7 dtype: int64	0.0594211	NA	Charged
SRR5398250	Homo_sapiens_tRNA-Ala-TGC-6	19	23	0.582043	0.388889	19 23 True False 9 False False 7 True 2 True True 1 dtype: int64	0.778204	NA	NA
SRR5398250	Homo_sapiens_tRNA-Ala-TGC-6	19	24	1	0.888889	19 24 True False 9 False False 8 True 1 True True 1 dtype: int64	1	NA	NA
SRR5398250	Homo_sapiens_tRNA-Ala-TGC-6	19	27	0.649917	1.86667	19 27 True True 7 False True 5 False 4 True False 3 dtype: int64	0.829006	NA	NA
SRR5398250	Homo_sapiens_tRNA-Ala-TGC-6	19	28	0.649917	1.86667	19 28 True True 7 False True 5 False 4 True False 3 dtype: int64	0.829006	NA	NA
SRR5398250	Homo_sapiens_tRNA-Ala-TGC-6	19	33	0.649917	1.86667	19 33 True True 7 False True 5 False 4 True False 3 dtype: int64	0.829006	NA	NA
SRR5398250	Homo_sapiens_tRNA-Ala-TGC-6	19	56	1	1.6	19 56 True True 6 False True 5 False 4 True False 3 dtype: int64	1	NA	NA
SRR5398250	Homo_sapiens_tRNA-Ala-TGC-6	24	27	1	1.12121	24 27 False False 37 True 11 True False 3 True 1 dtype: int64	1	NA	NA
SRR5398250	Homo_sapiens_tRNA-Ala-TGC-6	24	28	1	1.12121	24 28 False False 37 True 11 True False 3 True 1 dtype: int64	1	NA	NA
SRR5398250	Homo_sapiens_tRNA-Ala-TGC-6	24	33	1	1.12121	24 33 False False 37 True 11 True False 3 True 1 dtype: int64	1	NA	NA
SRR5398250	Homo_sapiens_tRNA-Ala-TGC-6	24	56	1	1.23333	24 56 False False 37 True 10 True False 3 True 1 dtype: int64	1	NA	NA
SRR5398250	Homo_sapiens_mito_tRNA-Phe-GAA-1	38	Charged	0	6.34108	38 Charged True True 18793 False True 16203 False 7993 True False 1462 dtype: int64	0	37	Charged
SRR5398250	Homo_sapiens_tRNA-Trp-CCA-2	25	36	0.0146357	2.19811	25 36 True False 872 True 561 False False 41 True 12 dtype: int64	0.0473719	26	37
SRR5398250	Homo_sapiens_tRNA-Trp-CCA-2	25	Charged	0.0181504	3.23571	25 Charged True True 1359 False 56 False True 45 False 6 dtype: int64	0.05699	26	Charged
SRR5398250	Homo_sapiens_tRNA-Trp-CCA-2	36	Charged	0.717139	0.914129	36 Charged False True 1003 True True 661 False False 43 True False 31 dtype: int64	0.875942	37	Charged
SRR5398250	Homo_sapiens_tRNA-Tyr-GTA-4	20	24	1	1.19565	20 24 True False 23 False False 11 True True 5 False True 2 dtype: int64	1	NA	NA
SRR5398250	Homo_sapiens_tRNA-Tyr-GTA-4	20	25	0.146041	0.318182	20 25 True False 22 False False 7 True 6 True True 6 dtype: int64	0.305561	NA	NA
SRR5398250	Homo_sapiens_tRNA-Tyr-GTA-4	20	26	1	1.01111	20 26 True False 15 True 13 False False 7 True 6 dtype: int64	1	NA	NA
SRR5398250	Homo_sapiens_tRNA-Tyr-GTA-4	20	27	0.644979	2.5	20 27 True False 22 False False 11 True True 5 False True 1 dtype: int64	0.825838	NA	NA
SRR5398250	Homo_sapiens_tRNA-Tyr-GTA-4	24	26	0.10518	0.157407	24 26 False True 18 False 17 True False 6 True 1 dtype: int64	0.238438	NA	NA
SRR5398250	Homo_sapiens_tRNA-Tyr-GTA-4	24	27	0.000784185	66	24 27 False False 33 True True 4 False True 2 True False 1 dtype: int64	0.00341639	NA	NA
SRR5398250	Homo_sapiens_tRNA-Tyr-GTA-4	25	26	0.00472069	0.0606061	25 26 False True 18 False 12 True False 11 True 1 dtype: int64	0.0175307	NA	NA
[truncated: 5,775 more rows]

## Sheet: B. DM_crosstalks_significant
reference	canon_var1	canon_var2	cond	#samples	odds	consistent	avg_odds
Homo_sapiens_tRNA-Leu-TAG-2	26	Charged	dmseq-untreated	1	[5.21501289]	True	5.21501
Homo_sapiens_tRNA-Leu-TAG-2	26	37	dmseq-untreated	1	[2.47252983]	True	2.47253
Homo_sapiens_tRNA-Leu-TAG-2	34	37	dmseq-untreated	1	[-5.13513619]	True	-5.13514
Homo_sapiens_tRNA-Leu-TAG-2	37	58	dmseq-untreated	1	[-0.60229893]	True	-0.602299
Homo_sapiens_tRNA-Leu-TAG-2	26	37	dmseq-alkb	2	[-1.03077929 -1.28279478]	True	-1.15679
Homo_sapiens_tRNA-Leu-TAG-2	34	37	dmseq-alkb	3	[-4.85789356 -4.34526613 -3.55365958]	True	-4.25227
Homo_sapiens_tRNA-Leu-TAG-2	37	Charged	dmseq-alkb	1	[-1.62107772]	True	-1.62108
Homo_sapiens_tRNA-Leu-TAG-2	26	34	dmseq-alkb	1	[0.53547648]	True	0.535476
Homo_sapiens_tRNA-Ala-TGC-5	37	58	dmseq-untreated	1	[-1.86063613]	True	-1.86064
Homo_sapiens_tRNA-Ala-TGC-5	20	24	dmseq-alkb	3	[0.91399965 0.88335325 0.59070755]	True	0.79602
Homo_sapiens_tRNA-Ala-TGC-5	20	37	dmseq-alkb	1	[2.46918221]	True	2.46918
Homo_sapiens_tRNA-Ala-TGC-5	37	Charged	dmseq-alkb	1	[2.24967338]	True	2.24967
Homo_sapiens_tRNA-Ala-CGC-4	20	26	dmseq-untreated	1	[2.54869896]	True	2.5487
Homo_sapiens_tRNA-Ala-CGC-4	26	58	dmseq-untreated	3	[1.49811209 1.74385198 1.19319478]	True	1.47839
Homo_sapiens_tRNA-Ala-CGC-4	26	Charged	dmseq-untreated	1	[2.19332543]	True	2.19333
Homo_sapiens_tRNA-Ala-CGC-4	20	26	dmseq-alkb	3	[-0.84972449 -0.98557758 -1.10094526]	True	-0.978749
Homo_sapiens_tRNA-Ala-CGC-4	26	46	dmseq-alkb	3	[-1.27823146 -1.51329796 -1.37293919]	True	-1.38816
Homo_sapiens_tRNA-Ala-CGC-4	26	58	dmseq-alkb	2	[0.56147248 1.0063278 ]	True	0.7839
Homo_sapiens_tRNA-Ala-CGC-4	20	46	dmseq-alkb	1	[0.91616841]	True	0.916168
Homo_sapiens_tRNA-Ala-CGC-4	20	37	dmseq-alkb	1	[2.52946438]	True	2.52946
Homo_sapiens_tRNA-Ala-CGC-4	26	37	dmseq-alkb	1	[1.92080423]	True	1.9208
Homo_sapiens_tRNA-Lys-TTT-3	37	Charged	dmseq-untreated	2	[0.97186346 0.98335658]	True	0.97761
Homo_sapiens_tRNA-Lys-TTT-3	37	58	dmseq-untreated	1	[0.3585178]	True	0.358518
Homo_sapiens_tRNA-Lys-TTT-3	37	Charged	dmseq-alkb	2	[0.44775616 0.25386399]	True	0.35081
Homo_sapiens_tRNA-Thr-TGT-1	9	58	dmseq-untreated	1	[1.81903673]	True	1.81904
Homo_sapiens_tRNA-Thr-TGT-1	20a	32	dmseq-untreated	2	[0.30980772 0.31294971]	True	0.311379
Homo_sapiens_tRNA-Thr-TGT-1	26	32	dmseq-untreated	3	[3.59784736 3.3401225 3.36079497]	True	3.43292
Homo_sapiens_tRNA-Thr-TGT-1	26	58	dmseq-untreated	3	[4.3729277 3.8054815 4.04863963]	True	4.07568
Homo_sapiens_tRNA-Thr-TGT-1	32	58	dmseq-untreated	3	[0.76557755 0.81365506 0.65960263]	True	0.746278
Homo_sapiens_tRNA-Thr-TGT-1	58	Charged	dmseq-untreated	2	[0.22244471 0.33717867]	True	0.279812
Homo_sapiens_tRNA-Thr-TGT-1	26	Charged	dmseq-untreated	1	[1.14013079]	True	1.14013
Homo_sapiens_tRNA-Thr-TGT-1	9	32	dmseq-untreated	1	[1.56920843]	True	1.56921
Homo_sapiens_tRNA-Thr-TGT-1	32	Charged	dmseq-untreated	1	[0.25804402]	True	0.258044
Homo_sapiens_tRNA-Thr-TGT-1	9	26	dmseq-alkb	3	[3.16905826 4.21077452 4.03846523]	True	3.8061
Homo_sapiens_tRNA-Thr-TGT-1	9	58	dmseq-alkb	3	[2.62979815 2.69054126 2.99193722]	True	2.77076
Homo_sapiens_tRNA-Thr-TGT-1	26	58	dmseq-alkb	3	[2.86553715 3.1426457 3.17914629]	True	3.06244
Homo_sapiens_tRNA-Thr-TGT-1	26	Charged	dmseq-alkb	3	[0.21658722 0.36532889 0.25241058]	True	0.278109
Homo_sapiens_tRNA-Arg-TCG-5	5	9	dmseq-untreated	3	[-5.80891544 -5.60078747 -6.35850271]	True	-5.92274
Homo_sapiens_tRNA-Arg-TCG-5	26	37	dmseq-untreated	1	[3.94989404]	True	3.94989
Homo_sapiens_tRNA-Arg-TCG-5	37	58	dmseq-untreated	2	[3.06711232 2.30649654]	True	2.6868
Homo_sapiens_tRNA-Arg-TCG-5	7	9	dmseq-untreated	2	[-2.91549639 -2.78659636]	True	-2.85105
Homo_sapiens_tRNA-Arg-TCG-5	9	37	dmseq-alkb	3	[-2.65735002 -2.88712734 -3.44398679]	True	-2.99615
Homo_sapiens_tRNA-Arg-TCG-5	7	37	dmseq-alkb	1	[-3.0021711]	True	-3.00217
Homo_sapiens_tRNA-Arg-TCG-5	9	26	dmseq-alkb	1	[3.26859621]	True	3.2686
Homo_sapiens_tRNA-Gly-TCC-2	9	58	dmseq-untreated	2	[0.46834604 0.46463947]	True	0.466493
Homo_sapiens_tRNA-Gly-TCC-2	6	Charged	dmseq-alkb	3	[-1.14943655 -0.9523408 -0.71853853]	True	-0.940105
Homo_sapiens_tRNA-Gly-TCC-2	58	Charged	dmseq-alkb	2	[-0.23043613 -0.27795098]	True	-0.254194
Homo_sapiens_tRNA-Gly-TCC-2	6	58	dmseq-alkb	1	[-0.41347858]	True	-0.413479
Homo_sapiens_tRNA-Leu-CAA-3	37	58	dmseq-untreated	3	[0.54045114 0.43038379 0.39874652]	True	0.456527
Homo_sapiens_tRNA-Leu-CAA-3	26	58	dmseq-untreated	1	[1.18821531]	True	1.18822
Homo_sapiens_tRNA-Leu-CAA-3	26	37	dmseq-alkb	3	[1.02336045 0.65713754 0.763656 ]	True	0.814718
Homo_sapiens_tRNA-Leu-CAA-3	26	58	dmseq-alkb	3	[1.32133393 2.932526 1.15874493]	True	1.8042
Homo_sapiens_tRNA-Leu-CAA-3	37	58	dmseq-alkb	3	[0.73328388 0.98876775 0.70019192]	True	0.807415
Homo_sapiens_tRNA-Leu-CAA-3	58	Charged	dmseq-alkb	3	[-0.30033315 -0.39347416 -0.40041983]	True	-0.364742
Homo_sapiens_tRNA-Leu-CAA-3	37	Charged	dmseq-alkb	2	[-0.32594483 -0.26943168]	True	-0.297688
Homo_sapiens_mito_tRNA-Ile-GAT-1	9	26	dmseq-untreated	3	[0.31387865 0.42706183 0.30858052]	True	0.34984
Homo_sapiens_mito_tRNA-Ile-GAT-1	26	Charged	dmseq-untreated	3	[0.28425877 0.21030546 0.21346 ]	True	0.236008
Homo_sapiens_mito_tRNA-Ile-GAT-1	26	Charged	dmseq-alkb	3	[-0.70801972 -0.76483134 -0.6279702 ]	True	-0.700274
Homo_sapiens_mito_tRNA-Tyr-GTA-1	29	32	dmseq-untreated	1	[-3.52501996]	True	-3.52502
Homo_sapiens_mito_tRNA-Tyr-GTA-1	32	37	dmseq-untreated	1	[-2.38645217]	True	-2.38645
Homo_sapiens_mito_tRNA-Tyr-GTA-1	37	Charged	dmseq-untreated	2	[0.38747687 0.35843389]	True	0.372955
Homo_sapiens_mito_tRNA-Tyr-GTA-1	30	Charged	dmseq-untreated	1	[-1.35049725]	True	-1.3505
Homo_sapiens_mito_tRNA-Tyr-GTA-1	34	Charged	dmseq-untreated	1	[-1.42670042]	True	-1.4267
Homo_sapiens_mito_tRNA-Tyr-GTA-1	37	Charged	dmseq-alkb	3	[0.57906504 0.50543089 0.61515496]	True	0.56655
Homo_sapiens_mito_tRNA-Tyr-GTA-1	34	Charged	dmseq-alkb	1	[-2.169925]	True	-2.16993
Homo_sapiens_tRNA-Leu-AAG-2	26	58	dmseq-untreated	3	[2.02341481 2.04562502 1.92200988]	True	1.99702
Homo_sapiens_tRNA-Leu-AAG-2	37	58	dmseq-untreated	3	[0.17422751 0.25727277 0.19497306]	True	0.208824
Homo_sapiens_tRNA-Leu-AAG-2	26	37	dmseq-untreated	1	[1.22243578]	True	1.22244
Homo_sapiens_tRNA-Leu-AAG-2	26	Charged	dmseq-untreated	1	[1.28853845]	True	1.28854
Homo_sapiens_tRNA-Leu-AAG-2	26	Charged	dmseq-alkb	3	[0.43693755 0.61156162 0.73251075]	True	0.59367
Homo_sapiens_tRNA-Gly-TCC-1	6	Charged	dmseq-alkb	2	[-1.11830664 -0.85785128]	True	-0.988079
Homo_sapiens_tRNA-Gly-TCC-1	6	58	dmseq-alkb	1	[-0.40424881]	True	-0.404249
Homo_sapiens_tRNA-Ala-AGC-2	20	26	dmseq-untreated	3	[1.98498627 2.08524729 2.54115632]	True	2.2038
Homo_sapiens_tRNA-Ala-AGC-2	26	58	dmseq-untreated	2	[1.37318099 1.45568984]	True	1.41444
Homo_sapiens_tRNA-Ala-AGC-2	20	58	dmseq-untreated	1	[0.99823954]	True	0.99824
Homo_sapiens_tRNA-Ala-AGC-2	20	26	dmseq-alkb	3	[0.89326376 1.14900163 1.01378869]	True	1.01868
Homo_sapiens_tRNA-Ala-AGC-2	20	37	dmseq-alkb	3	[1.30473999 1.89003039 0.95217784]	True	1.38232
Homo_sapiens_tRNA-Ala-AGC-2	26	37	dmseq-alkb	3	[0.98571536 1.5117992 0.73862933]	True	1.07871
Homo_sapiens_tRNA-Ala-AGC-2	26	Charged	dmseq-alkb	3	[-0.33759594 -0.27886552 -0.26520741]	True	-0.29389
Homo_sapiens_tRNA-iMet-CAT-2	9	58	dmseq-untreated	2	[0.9617131 0.94543238]	True	0.953573
Homo_sapiens_tRNA-iMet-CAT-2	9	58	dmseq-alkb	3	[0.79082052 0.80362943 0.4958489 ]	True	0.696766
Homo_sapiens_tRNA-iMet-CAT-2	9	Charged	dmseq-alkb	1	[1.10425788]	True	1.10426
Homo_sapiens_tRNA-iMet-CAT-2	58	Charged	dmseq-alkb	2	[1.95933336 0.5476705 ]	True	1.2535
Homo_sapiens_tRNA-Glu-TTC-1	9	58	dmseq-untreated	3	[0.55931741 0.45337244 0.45953361]	True	0.490741
Homo_sapiens_tRNA-Glu-TTC-1	9	58	dmseq-alkb	3	[1.68105587 1.855963 1.78818369]	True	1.77507
Homo_sapiens_tRNA-Glu-TTC-1	34	58	dmseq-alkb	3	[-0.21085262 -0.19325511 -0.12424703]	True	-0.176118
Homo_sapiens_tRNA-Glu-TTC-1	9	34	dmseq-alkb	1	[0.17723428]	True	0.177234
Homo_sapiens_tRNA-Glu-TTC-1	34	Charged	dmseq-alkb	2	[0.1183931 0.19016384]	True	0.154278
Homo_sapiens_tRNA-Ala-TGC-4	20	24	dmseq-untreated	2	[1.31710571 1.20113301]	True	1.25912
Homo_sapiens_tRNA-Ala-TGC-4	20	26	dmseq-untreated	3	[3.74212244 2.4953198 3.56993116]	True	3.26912
Homo_sapiens_tRNA-Ala-TGC-4	24	26	dmseq-untreated	2	[6.1707734 4.74198152]	True	5.45638
Homo_sapiens_tRNA-Ala-TGC-4	37	46	dmseq-untreated	1	[0.98542034]	True	0.98542
Homo_sapiens_tRNA-Ala-TGC-4	37	58	dmseq-untreated	1	[0.58365644]	True	0.583656
Homo_sapiens_tRNA-Ala-TGC-4	20	26	dmseq-alkb	3	[1.17289037 1.20241507 1.01755937]	True	1.13095
Homo_sapiens_tRNA-Ala-TGC-4	20	37	dmseq-alkb	3	[0.67104219 1.18645753 1.1850017 ]	True	1.01417
Homo_sapiens_tRNA-Ala-TGC-4	26	37	dmseq-alkb	3	[-0.680565 -0.71398046 -0.45252942]	True	-0.615692
Homo_sapiens_tRNA-Ala-TGC-4	37	Charged	dmseq-alkb	2	[-0.63894953 -0.55237771]	True	-0.595664
Homo_sapiens_tRNA-Ala-TGC-4	20	24	dmseq-alkb	2	[0.99328714 0.62478695]	True	0.809037
Homo_sapiens_tRNA-Ala-TGC-4	24	26	dmseq-alkb	2	[5.2178827 5.86204023]	True	5.53996
Homo_sapiens_tRNA-Arg-TCG-1	37	58	dmseq-untreated	3	[5.09131517 3.17810606 3.22686002]	True	3.83209
Homo_sapiens_tRNA-Arg-TCG-1	7	9	dmseq-alkb	3	[1.9605163 2.27220206 1.91903394]	True	2.05058
Homo_sapiens_tRNA-Arg-TCG-1	9	26	dmseq-alkb	3	[3.42163601 2.73679218 2.71079082]	True	2.95641
Homo_sapiens_tRNA-Arg-TCG-1	9	37	dmseq-alkb	3	[-0.95538911 -1.43980873 -1.3921091 ]	True	-1.26244
Homo_sapiens_tRNA-Arg-TCG-1	9	43	dmseq-alkb	3	[1.52829677 1.02236781 1.10178167]	True	1.21748
Homo_sapiens_tRNA-Arg-TCG-1	37	40	dmseq-alkb	1	[-5.02549262]	True	-5.02549
Homo_sapiens_tRNA-Arg-TCG-1	42	43	dmseq-alkb	3	[-5.02433519 -2.94381088 -2.90362467]	True	-3.62392
Homo_sapiens_tRNA-Arg-TCG-1	37	42	dmseq-alkb	2	[-5.49508359 -5.73248762]	True	-5.61379
Homo_sapiens_tRNA-Arg-TCG-1	7	26	dmseq-alkb	1	[2.50976119]	True	2.50976
Homo_sapiens_tRNA-Arg-TCG-1	9	40	dmseq-alkb	1	[-0.875683]	True	-0.875683
Homo_sapiens_tRNA-Arg-TCG-1	26	43	dmseq-alkb	1	[2.10886348]	True	2.10886
Homo_sapiens_tRNA-Arg-TCG-1	37	43	dmseq-alkb	1	[-7.74691544]	True	-7.74692
Homo_sapiens_tRNA-Arg-TCG-1	40	43	dmseq-alkb	1	[-5.71658946]	True	-5.71659
Homo_sapiens_tRNA-Ile-TAT-2	26	33	dmseq-untreated	1	[1.73683573]	True	1.73684
Homo_sapiens_tRNA-Ile-TAT-2	26	58	dmseq-untreated	2	[1.95908903 1.58760546]	True	1.77335
Homo_sapiens_tRNA-Ile-TAT-2	9	26	dmseq-untreated	1	[2.61667136]	True	2.61667
Homo_sapiens_tRNA-Ile-TAT-2	9	26	dmseq-alkb	3	[4.96844527 2.22166397 3.62981406]	True	3.60664
Homo_sapiens_tRNA-Thr-TGT-2	16	57	dmseq-untreated	3	[10.62916144 10.63091713 12.11663637]	True	11.1256
Homo_sapiens_tRNA-Thr-TGT-2	16	59	dmseq-untreated	3	[5.09428161 5.26393983 7.33340082]	True	5.89721
Homo_sapiens_tRNA-Thr-TGT-2	16	60	dmseq-untreated	3	[10.41302573 10.19651431 12.25856603]	True	10.956
Homo_sapiens_tRNA-Thr-TGT-2	20a	57	dmseq-untreated	2	[0.4217408 0.42759714]	True	0.424669
Homo_sapiens_tRNA-Thr-TGT-2	20a	60	dmseq-untreated	2	[0.37351828 0.35362879]	True	0.363574
Homo_sapiens_tRNA-Thr-TGT-2	32	57	dmseq-untreated	1	[0.21656294]	True	0.216563
Homo_sapiens_tRNA-Thr-TGT-2	32	58	dmseq-untreated	3	[0.47541954 0.74303958 0.59074275]	True	0.603067
Homo_sapiens_tRNA-Thr-TGT-2	32	59	dmseq-untreated	1	[0.25637006]	True	0.25637
Homo_sapiens_tRNA-Thr-TGT-2	32	60	dmseq-untreated	1	[0.21184446]	True	0.211844
Homo_sapiens_tRNA-Thr-TGT-2	57	59	dmseq-untreated	3	[ 9.97668522 10.72457416 9.20277579]	True	9.96801
Homo_sapiens_tRNA-Thr-TGT-2	57	60	dmseq-untreated	3	[12.5048173 13.44284049 12.12931852]	True	12.6923
Homo_sapiens_tRNA-Thr-TGT-2	57	Charged	dmseq-untreated	3	[0.87187418 0.81262817 0.9839422 ]	True	0.889482
Homo_sapiens_tRNA-Thr-TGT-2	59	60	dmseq-untreated	3	[10.22754501 13.31082522 9.84493426]	True	11.1278
Homo_sapiens_tRNA-Thr-TGT-2	59	Charged	dmseq-untreated	3	[0.98219205 0.70288533 0.80054545]	True	0.828541
Homo_sapiens_tRNA-Thr-TGT-2	60	Charged	dmseq-untreated	3	[0.77007942 0.55958756 0.71428564]	True	0.681318
Homo_sapiens_tRNA-Thr-TGT-2	16	58	dmseq-untreated	2	[0.89983584 0.74002215]	True	0.819929
Homo_sapiens_tRNA-Thr-TGT-2	58	59	dmseq-untreated	2	[-0.25154481 -0.28435596]	True	-0.26795
Homo_sapiens_tRNA-Thr-TGT-2	58	Charged	dmseq-untreated	1	[0.31875707]	True	0.318757
Homo_sapiens_tRNA-Thr-TGT-2	16	20a	dmseq-alkb	3	[1.47467629 1.39537949 1.24665597]	True	1.37224
Homo_sapiens_tRNA-Thr-TGT-2	16	57	dmseq-alkb	3	[11.85940537 11.99572299 11.24378488]	True	11.6996
Homo_sapiens_tRNA-Thr-TGT-2	16	59	dmseq-alkb	3	[4.86867026 3.76706222 4.23888633]	True	4.29154
Homo_sapiens_tRNA-Thr-TGT-2	16	60	dmseq-alkb	3	[11.43736901 11.92038006 10.85659646]	True	11.4048
Homo_sapiens_tRNA-Thr-TGT-2	16	Charged	dmseq-alkb	3	[1.65790379 2.41163992 1.62482364]	True	1.89812
Homo_sapiens_tRNA-Thr-TGT-2	20a	57	dmseq-alkb	3	[0.46218852 0.51080565 0.62939146]	True	0.534129
Homo_sapiens_tRNA-Thr-TGT-2	20a	59	dmseq-alkb	3	[0.21203525 0.16283698 0.22294906]	True	0.199274
Homo_sapiens_tRNA-Thr-TGT-2	20a	60	dmseq-alkb	3	[0.45408477 0.51769011 0.59496572]	True	0.522247
Homo_sapiens_tRNA-Thr-TGT-2	57	59	dmseq-alkb	3	[ 9.99114441 10.1346264 10.22479178]	True	10.1169
Homo_sapiens_tRNA-Thr-TGT-2	57	60	dmseq-alkb	3	[15.39164627 16.57269258 15.57551038]	True	15.8466
Homo_sapiens_tRNA-Thr-TGT-2	57	Charged	dmseq-alkb	3	[0.63948982 0.69942933 0.65379885]	True	0.664239
Homo_sapiens_tRNA-Thr-TGT-2	59	60	dmseq-alkb	3	[9.78510901 9.69693252 9.8113124 ]	True	9.76445
Homo_sapiens_tRNA-Thr-TGT-2	59	Charged	dmseq-alkb	3	[0.57617112 0.64739541 0.55583574]	True	0.593134
Homo_sapiens_tRNA-Thr-TGT-2	60	Charged	dmseq-alkb	3	[0.63862275 0.68717843 0.63872795]	True	0.654843
Homo_sapiens_tRNA-Thr-TGT-2	20a	Charged	dmseq-alkb	1	[0.14545855]	True	0.145459
Homo_sapiens_tRNA-Pro-CGG-1	9	58	dmseq-alkb	2	[1.75715142 1.92243154]	True	1.83979
Homo_sapiens_tRNA-Pro-AGG-2	9	58	dmseq-untreated	3	[0.20360057 0.17476238 0.17701172]	True	0.185125
Homo_sapiens_tRNA-Pro-AGG-2	58	Charged	dmseq-untreated	1	[0.29164024]	True	0.29164
Homo_sapiens_tRNA-Pro-AGG-2	9	58	dmseq-alkb	2	[1.9556336 1.88610779]	True	1.92087
Homo_sapiens_tRNA-Pro-AGG-2	9	Charged	dmseq-alkb	1	[0.20893656]	True	0.208937
Homo_sapiens_tRNA-Pro-AGG-2	58	Charged	dmseq-alkb	1	[0.25481921]	True	0.254819
Homo_sapiens_tRNA-iMet-CAT-1	9	58	dmseq-untreated	3	[0.42406788 0.3685951 0.45445203]	True	0.415705
Homo_sapiens_tRNA-iMet-CAT-1	58	Charged	dmseq-untreated	3	[-0.2356999 -0.15893556 -0.12884154]	True	-0.174492
Homo_sapiens_tRNA-iMet-CAT-1	9	Charged	dmseq-untreated	1	[0.325772]	True	0.325772
Homo_sapiens_tRNA-Leu-CAA-2	37	58	dmseq-untreated	3	[0.69966654 0.49039089 0.68068162]	True	0.62358
Homo_sapiens_tRNA-Leu-CAA-2	26	37	dmseq-untreated	2	[1.37248857 1.93255296]	True	1.65252
Homo_sapiens_tRNA-Leu-CAA-2	26	58	dmseq-untreated	1	[1.43454538]	True	1.43455
Homo_sapiens_tRNA-Leu-CAA-2	26	37	dmseq-alkb	3	[1.16524245 1.11411362 1.0290026 ]	True	1.10279
Homo_sapiens_tRNA-Leu-CAA-2	26	58	dmseq-alkb	3	[1.19079225 0.9427825 1.42474001]	True	1.1861
Homo_sapiens_tRNA-Leu-CAA-2	37	58	dmseq-alkb	3	[0.82801317 0.89032161 0.95205914]	True	0.890131
Homo_sapiens_tRNA-Leu-CAA-2	58	Charged	dmseq-alkb	3	[-0.40102699 -0.38142645 -0.3823853 ]	True	-0.38828
Homo_sapiens_tRNA-Asp-GTC-3	6	9	dmseq-untreated	3	[1.34694585 1.23369852 1.37815814]	True	1.3196
Homo_sapiens_tRNA-Asp-GTC-3	6	31	dmseq-untreated	3	[3.69470191 4.63130069 4.71373644]	True	4.34658
Homo_sapiens_tRNA-Asp-GTC-3	6	33	dmseq-untreated	3	[-3.33819842 -3.9722094 -3.88635686]	True	-3.73225
Homo_sapiens_tRNA-Asp-GTC-3	6	34	dmseq-untreated	3	[-2.86165975 -2.66202326 -2.07462457]	True	-2.53277
Homo_sapiens_tRNA-Asp-GTC-3	6	Charged	dmseq-untreated	3	[1.84439947 1.11322851 0.64060068]	True	1.19941
Homo_sapiens_tRNA-Asp-GTC-3	9	24	dmseq-untreated	1	[-1.43881213]	True	-1.43881
Homo_sapiens_tRNA-Asp-GTC-3	9	31	dmseq-untreated	2	[-0.63991759 -0.40587635]	True	-0.522897
Homo_sapiens_tRNA-Asp-GTC-3	9	34	dmseq-untreated	2	[0.71491426 0.54710527]	True	0.63101
Homo_sapiens_tRNA-Asp-GTC-3	24	31	dmseq-untreated	3	[2.90336822 4.05633798 3.07131894]	True	3.34368
Homo_sapiens_tRNA-Asp-GTC-3	24	34	dmseq-untreated	3	[-3.91452237 -4.29776344 -2.7850603 ]	True	-3.66578
Homo_sapiens_tRNA-Asp-GTC-3	31	33	dmseq-untreated	3	[-2.79226142 -2.12036858 -2.1861863 ]	True	-2.36627
Homo_sapiens_tRNA-Asp-GTC-3	31	34	dmseq-untreated	3	[-2.69077484 -2.79015839 -2.88313751]	True	-2.78802
Homo_sapiens_tRNA-Asp-GTC-3	31	58	dmseq-untreated	2	[1.03393844 0.97462839]	True	1.00428
Homo_sapiens_tRNA-Asp-GTC-3	33	58	dmseq-untreated	3	[0.70416835 0.87323415 0.77275958]	True	0.783387
Homo_sapiens_tRNA-Asp-GTC-3	34	Charged	dmseq-untreated	2	[0.91204895 0.88532867]	True	0.898689
Homo_sapiens_tRNA-Asp-GTC-3	6	24	dmseq-untreated	1	[1.73194063]	True	1.73194
Homo_sapiens_tRNA-Asp-GTC-3	31	Charged	dmseq-untreated	1	[-2.00566886]	True	-2.00567
Homo_sapiens_tRNA-Asp-GTC-3	33	Charged	dmseq-untreated	1	[1.20747159]	True	1.20747
Homo_sapiens_tRNA-Asp-GTC-3	6	9	dmseq-alkb	3	[0.76941333 0.97596198 0.87195428]	True	0.872443
Homo_sapiens_tRNA-Asp-GTC-3	6	24	dmseq-alkb	3	[3.64564309 4.65839103 3.10850143]	True	3.80418
Homo_sapiens_tRNA-Asp-GTC-3	6	31	dmseq-alkb	3	[3.35150718 3.44768472 3.51936264]	True	3.43952
Homo_sapiens_tRNA-Asp-GTC-3	6	33	dmseq-alkb	3	[-3.55844787 -3.49713959 -3.62651144]	True	-3.5607
Homo_sapiens_tRNA-Asp-GTC-3	6	34	dmseq-alkb	3	[-2.54118218 -2.43087625 -2.62385239]	True	-2.53197
Homo_sapiens_tRNA-Asp-GTC-3	6	49	dmseq-alkb	3	[0.63903917 1.08098477 0.63822963]	True	0.786085
Homo_sapiens_tRNA-Asp-GTC-3	9	31	dmseq-alkb	3	[-0.59437303 -0.44687337 -0.46830393]	True	-0.503183
Homo_sapiens_tRNA-Asp-GTC-3	9	33	dmseq-alkb	3	[-0.48039466 -0.98331327 -0.81916495]	True	-0.760958
Homo_sapiens_tRNA-Asp-GTC-3	9	49	dmseq-alkb	3	[0.67512178 0.7384035 0.59857841]	True	0.670701
Homo_sapiens_tRNA-Asp-GTC-3	24	31	dmseq-alkb	3	[2.15267293 1.48999835 1.51046064]	True	1.71771
Homo_sapiens_tRNA-Asp-GTC-3	24	33	dmseq-alkb	2	[2.60183081 1.7731307 ]	True	2.18748
Homo_sapiens_tRNA-Asp-GTC-3	31	33	dmseq-alkb	3	[-2.14096398 -2.34501241 -2.12457574]	True	-2.20352
Homo_sapiens_tRNA-Asp-GTC-3	31	34	dmseq-alkb	3	[-1.8658088 -2.78255783 -2.5761765 ]	True	-2.40818
Homo_sapiens_tRNA-Asp-GTC-3	33	34	dmseq-alkb	3	[0.39159637 0.50644304 0.67891332]	True	0.525651
Homo_sapiens_tRNA-Asp-GTC-3	33	49	dmseq-alkb	2	[-0.89633694 -0.44934878]	True	-0.672843
Homo_sapiens_tRNA-Asp-GTC-3	34	49	dmseq-alkb	3	[-0.69682189 -0.46805161 -0.59955767]	True	-0.588144
Homo_sapiens_tRNA-Asp-GTC-3	34	Charged	dmseq-alkb	1	[0.51430172]	True	0.514302
Homo_sapiens_tRNA-Asp-GTC-3	9	24	dmseq-alkb	2	[-1.09290698 -0.86612647]	True	-0.979517
Homo_sapiens_tRNA-Asp-GTC-3	33	Charged	dmseq-alkb	2	[0.81641898 0.43505281]	True	0.625736
Homo_sapiens_tRNA-Asp-GTC-3	6	Charged	dmseq-alkb	1	[0.60175853]	True	0.601759
Homo_sapiens_tRNA-Asp-GTC-3	9	34	dmseq-alkb	1	[0.37296008]	True	0.37296
Homo_sapiens_tRNA-Asp-GTC-3	49	Charged	dmseq-alkb	1	[1.011543]	True	1.01154
Homo_sapiens_mito_tRNA-Met-CAT-1	31	Charged	dmseq-untreated	3	[0.39822925 0.19750566 0.41773444]	True	0.337823
Homo_sapiens_mito_tRNA-Met-CAT-1	31	Charged	dmseq-alkb	3	[0.17981075 0.34624841 0.29285607]	True	0.272972
Homo_sapiens_tRNA-Ala-AGC-1	26	58	dmseq-untreated	1	[2.47290399]	True	2.4729
Homo_sapiens_tRNA-Ala-AGC-1	46	58	dmseq-untreated	1	[-0.64183419]	True	-0.641834
Homo_sapiens_tRNA-Ala-AGC-1	20	24	dmseq-untreated	1	[2.47248777]	True	2.47249
Homo_sapiens_tRNA-Ala-AGC-1	20	26	dmseq-alkb	3	[-1.02366771 -0.73720657 -0.82325602]	True	-0.861377
Homo_sapiens_tRNA-Ala-AGC-1	20	46	dmseq-alkb	2	[0.57664179 0.81126236]	True	0.693952
Homo_sapiens_tRNA-Ala-AGC-1	26	46	dmseq-alkb	2	[-1.33111984 -1.22546826]	True	-1.27829
Homo_sapiens_tRNA-Phe-GAA-1	41	59	dmseq-untreated	1	[2.18057225]	True	2.18057
Homo_sapiens_tRNA-Phe-GAA-1	36	40	dmseq-alkb	2	[7.68331366 6.9584209 ]	True	7.32087
Homo_sapiens_tRNA-Phe-GAA-1	36	41	dmseq-alkb	1	[6.5433834]	True	6.54338
Homo_sapiens_tRNA-Phe-GAA-1	37	40	dmseq-alkb	3	[8.35623186 9.027906 8.73885994]	True	8.70767
Homo_sapiens_tRNA-Phe-GAA-1	37	41	dmseq-alkb	2	[5.33270793 6.169925 ]	True	5.75132
Homo_sapiens_tRNA-Phe-GAA-1	37	Charged	dmseq-alkb	1	[1.66175925]	True	1.66176
Homo_sapiens_tRNA-Phe-GAA-1	40	Charged	dmseq-alkb	1	[1.87397597]	True	1.87398
Homo_sapiens_tRNA-Asn-GTT-2	9	20a	dmseq-untreated	3	[0.69565619 0.80461884 0.95085945]	True	0.817045
Homo_sapiens_tRNA-Asn-GTT-2	9	Charged	dmseq-untreated	3	[1.17507749 1.48020963 2.13465817]	True	1.59665
Homo_sapiens_tRNA-Asn-GTT-2	9	58	dmseq-untreated	1	[0.95649877]	True	0.956499
Homo_sapiens_tRNA-Asn-GTT-2	9	20a	dmseq-alkb	1	[0.39588516]	True	0.395885
Homo_sapiens_tRNA-Arg-ACG-2	9	26	dmseq-untreated	3	[5.55350371 5.24556336 5.55780519]	True	5.45229
Homo_sapiens_tRNA-Arg-ACG-2	26	37	dmseq-untreated	2	[6.4718519 6.29155445]	True	6.3817
Homo_sapiens_tRNA-Arg-ACG-2	9	37	dmseq-untreated	1	[1.55934804]	True	1.55935
Homo_sapiens_tRNA-Arg-ACG-2	37	58	dmseq-untreated	2	[2.10036031 1.91513357]	True	2.00775
Homo_sapiens_tRNA-Arg-ACG-2	9	26	dmseq-alkb	3	[3.60080354 3.15370031 3.36376445]	True	3.37276
Homo_sapiens_tRNA-Arg-ACG-2	9	58	dmseq-alkb	2	[1.31279931 0.63431915]	True	0.973559
Homo_sapiens_tRNA-Arg-ACG-2	37	40	dmseq-alkb	3	[-5.40196801 -6.3244541 -5.65982103]	True	-5.79541
Homo_sapiens_tRNA-Arg-ACG-2	37	42	dmseq-alkb	3	[-4.42064519 -6.16784804 -5.15268804]	True	-5.24706
Homo_sapiens_tRNA-Arg-ACG-2	37	43	dmseq-alkb	3	[-6.10445943 -3.77972763 -5.25558216]	True	-5.04659
Homo_sapiens_tRNA-Arg-ACG-2	37	58	dmseq-alkb	1	[0.89072131]	True	0.890721
Homo_sapiens_tRNA-Arg-ACG-2	40	43	dmseq-alkb	2	[-4.84845822 -5.34383667]	True	-5.09615
Homo_sapiens_tRNA-Arg-ACG-2	42	43	dmseq-alkb	2	[-4.26780575 -2.67343956]	True	-3.47062
Homo_sapiens_tRNA-Arg-ACG-2	9	42	dmseq-alkb	1	[-0.83829153]	True	-0.838292
Homo_sapiens_tRNA-Arg-ACG-2	26	37	dmseq-alkb	1	[-1.89023111]	True	-1.89023
Homo_sapiens_tRNA-Arg-ACG-2	26	Charged	dmseq-alkb	1	[3.06257959]	True	3.06258
Homo_sapiens_tRNA-Arg-ACG-2	40	58	dmseq-alkb	1	[-1.29397403]	True	-1.29397
Homo_sapiens_tRNA-Arg-ACG-2	42	58	dmseq-alkb	1	[-1.03438239]	True	-1.03438
Homo_sapiens_tRNA-Arg-ACG-2	9	43	dmseq-alkb	1	[0.50574531]	True	0.505745
Homo_sapiens_tRNA-Arg-ACG-2	37	Charged	dmseq-alkb	1	[-0.69744839]	True	-0.697448
Homo_sapiens_tRNA-Arg-ACG-2	43	58	dmseq-alkb	1	[0.71234256]	True	0.712343
Homo_sapiens_mito_tRNA-Asp-GTC-1	9	10	dmseq-untreated	3	[-2.72457933 -2.70819699 -2.65698477]	True	-2.69659
Homo_sapiens_mito_tRNA-Asp-GTC-1	9	Charged	dmseq-untreated	3	[2.07426827 2.06272292 2.0851921 ]	True	2.07406
Homo_sapiens_mito_tRNA-Asp-GTC-1	10	Charged	dmseq-untreated	3	[1.21588147 1.02892702 1.42200256]	True	1.22227
Homo_sapiens_mito_tRNA-Asp-GTC-1	10	Charged	dmseq-alkb	3	[0.84013645 1.10161034 0.94475633]	True	0.962168
Homo_sapiens_tRNA-Arg-CCG-2	9	58	dmseq-untreated	2	[0.33309423 0.604598 ]	True	0.468846
Homo_sapiens_tRNA-Arg-CCG-2	37	58	dmseq-untreated	3	[0.40992104 0.75968106 0.46109672]	True	0.543566
Homo_sapiens_tRNA-Arg-CCG-2	7	9	dmseq-untreated	1	[-1.30391746]	True	-1.30392
Homo_sapiens_tRNA-Arg-CCG-2	9	37	dmseq-untreated	2	[0.37185285 0.22120788]	True	0.29653
Homo_sapiens_tRNA-Arg-CCG-2	9	Charged	dmseq-alkb	2	[-0.45659549 -0.34840487]	True	-0.4025
Homo_sapiens_tRNA-Arg-CCG-2	9	58	dmseq-alkb	1	[0.77439953]	True	0.7744
Homo_sapiens_tRNA-Arg-CCG-2	58	Charged	dmseq-alkb	1	[0.54904922]	True	0.549049
Homo_sapiens_tRNA-Ala-AGC-4	24	58	dmseq-untreated	1	[1.41983544]	True	1.41984
Homo_sapiens_tRNA-Ala-AGC-4	26	37	dmseq-untreated	2	[-1.55889503 -1.38021237]	True	-1.46955
Homo_sapiens_tRNA-Ala-AGC-4	26	58	dmseq-untreated	3	[3.1160618 3.50071447 2.32241541]	True	2.97973
Homo_sapiens_tRNA-Ala-AGC-4	37	58	dmseq-untreated	2	[-0.65310278 -0.57277718]	True	-0.61294
Homo_sapiens_tRNA-Ala-AGC-4	24	26	dmseq-untreated	1	[4.06169975]	True	4.0617
Homo_sapiens_tRNA-Ala-AGC-4	24	26	dmseq-alkb	3	[5.27817522 5.00260379 5.40698607]	True	5.22926
Homo_sapiens_tRNA-Ala-AGC-4	26	37	dmseq-alkb	2	[1.09389698 0.80860849]	True	0.951253
Homo_sapiens_tRNA-Ala-AGC-4	26	Charged	dmseq-alkb	3	[-0.20093209 -0.19733892 -0.20363881]	True	-0.200637
Homo_sapiens_tRNA-Ala-AGC-4	20	24	dmseq-alkb	2	[0.51581276 0.29952456]	True	0.407669
Homo_sapiens_tRNA-Ala-AGC-4	24	58	dmseq-alkb	1	[0.49551699]	True	0.495517
Homo_sapiens_tRNA-Ala-AGC-4	26	58	dmseq-alkb	1	[2.25356456]	True	2.25356
Homo_sapiens_tRNA-Ala-AGC-4	37	Charged	dmseq-alkb	1	[-0.90590064]	True	-0.905901
Homo_sapiens_mito_tRNA-Ala-TGC-1	9	37	dmseq-untreated	3	[2.19062825 2.23616098 2.29811799]	True	2.24164
Homo_sapiens_mito_tRNA-Ala-TGC-1	9	Charged	dmseq-untreated	3	[1.57338529 1.3814767 1.50530158]	True	1.48672
Homo_sapiens_mito_tRNA-Ala-TGC-1	37	Charged	dmseq-untreated	3	[2.73105324 2.59901336 2.62524209]	True	2.65177
Homo_sapiens_mito_tRNA-Ala-TGC-1	37	Charged	dmseq-alkb	3	[0.56017398 0.51171641 0.64527946]	True	0.57239
Homo_sapiens_mito_tRNA-Trp-TCA-1	9	37	dmseq-untreated	3	[0.506029 0.35677214 0.54680596]	True	0.469869
Homo_sapiens_mito_tRNA-Trp-TCA-1	9	Charged	dmseq-untreated	3	[2.72042543 2.59011157 2.79514049]	True	2.70189
Homo_sapiens_mito_tRNA-Trp-TCA-1	37	Charged	dmseq-untreated	3	[2.18955905 2.13969933 2.20932609]	True	2.17953
Homo_sapiens_mito_tRNA-Trp-TCA-1	37	Charged	dmseq-alkb	3	[1.71752583 1.87429449 1.87195539]	True	1.82126
Homo_sapiens_tRNA-Glu-TTC-2	9	58	dmseq-untreated	1	[0.40455798]	True	0.404558
Homo_sapiens_tRNA-Glu-TTC-2	34	Charged	dmseq-untreated	1	[0.36433395]	True	0.364334
Homo_sapiens_tRNA-Glu-TTC-2	9	34	dmseq-untreated	2	[0.38382269 0.28963898]	True	0.336731
Homo_sapiens_tRNA-Glu-TTC-2	9	Charged	dmseq-untreated	1	[0.38277995]	True	0.38278
Homo_sapiens_tRNA-Glu-TTC-2	34	Charged	dmseq-alkb	2	[0.17303963 0.08622591]	True	0.129633
Homo_sapiens_tRNA-Glu-TTC-2	9	Charged	dmseq-alkb	1	[-0.18475992]	True	-0.18476
Homo_sapiens_mito_tRNA-Leu-TAA-1	9	58	dmseq-untreated	3	[0.89037681 0.51569984 0.67201259]	True	0.692696
Homo_sapiens_mito_tRNA-Leu-TAA-1	46	48	dmseq-untreated	2	[-2.85546154 -2.72472818]	True	-2.79009
Homo_sapiens_mito_tRNA-Leu-TAA-1	46	50	dmseq-untreated	3	[-3.58057556 -3.79829744 -3.4509285 ]	True	-3.60993
Homo_sapiens_mito_tRNA-Leu-TAA-1	48	50	dmseq-untreated	2	[-3.94301794 -1.53213027]	True	-2.73757
Homo_sapiens_mito_tRNA-Leu-TAA-1	58	Charged	dmseq-untreated	3	[0.69397326 0.71416075 0.57255139]	True	0.660228
Homo_sapiens_mito_tRNA-Leu-TAA-1	9	46	dmseq-untreated	1	[0.53105621]	True	0.531056
Homo_sapiens_mito_tRNA-Leu-TAA-1	9	46	dmseq-alkb	1	[0.65842909]	True	0.658429
Homo_sapiens_mito_tRNA-Leu-TAA-1	9	58	dmseq-alkb	2	[2.89217276 1.22661425]	True	2.05939
Homo_sapiens_mito_tRNA-Leu-TAA-1	46	48	dmseq-alkb	3	[-4.26508012 -3.59498783 -5.25382903]	True	-4.3713
Homo_sapiens_mito_tRNA-Leu-TAA-1	46	50	dmseq-alkb	3	[-5.60160391 -5.3953882 -4.95307312]	True	-5.31669
Homo_sapiens_mito_tRNA-Leu-TAA-1	48	50	dmseq-alkb	2	[-3.66468843 -4.83194175]	True	-4.24832
Homo_sapiens_mito_tRNA-Leu-TAA-1	46	Charged	dmseq-alkb	1	[0.45673609]	True	0.456736
Homo_sapiens_mito_tRNA-Gln-TTG-1	9	34	dmseq-untreated	3	[-0.18993714 -0.29833184 -0.18765384]	True	-0.225308
Homo_sapiens_mito_tRNA-Gln-TTG-1	9	37	dmseq-untreated	2	[-0.17064577 -0.14774961]	True	-0.159198
Homo_sapiens_mito_tRNA-Gln-TTG-1	9	Charged	dmseq-untreated	3	[-2.04058324 -2.09088487 -2.22216297]	True	-2.11788
Homo_sapiens_mito_tRNA-Gln-TTG-1	34	37	dmseq-untreated	3	[-0.17728415 -0.24296658 -0.24228358]	True	-0.220845
Homo_sapiens_mito_tRNA-Gln-TTG-1	34	Charged	dmseq-untreated	3	[1.2515209 1.27448097 1.28108509]	True	1.26903
Homo_sapiens_mito_tRNA-Gln-TTG-1	37	Charged	dmseq-untreated	3	[0.73861228 0.74243423 0.79474296]	True	0.758596
Homo_sapiens_mito_tRNA-Gln-TTG-1	9	34	dmseq-alkb	3	[-0.20134409 -0.20230975 -0.20947404]	True	-0.204376
Homo_sapiens_mito_tRNA-Gln-TTG-1	9	Charged	dmseq-alkb	3	[0.40073482 0.32120859 0.35770395]	True	0.359882
Homo_sapiens_mito_tRNA-Gln-TTG-1	34	Charged	dmseq-alkb	3	[1.30870981 1.32424726 1.28321931]	True	1.30539
Homo_sapiens_tRNA-Arg-ACG-1	37	58	dmseq-untreated	1	[1.63378452]	True	1.63378
Homo_sapiens_tRNA-Arg-ACG-1	9	26	dmseq-untreated	1	[4.57537645]	True	4.57538
Homo_sapiens_tRNA-Arg-ACG-1	9	37	dmseq-untreated	1	[2.15200309]	True	2.152
Homo_sapiens_tRNA-Arg-ACG-1	26	37	dmseq-untreated	1	[4.62813573]	True	4.62814
Homo_sapiens_tRNA-Arg-ACG-1	9	42	dmseq-alkb	1	[-0.95615328]	True	-0.956153
Homo_sapiens_tRNA-Arg-ACG-1	37	40	dmseq-alkb	3	[-5.97542198 -4.62971966 -6.25226186]	True	-5.61913
Homo_sapiens_tRNA-Arg-ACG-1	37	42	dmseq-alkb	3	[-4.77345961 -3.72112851 -5.91745431]	True	-4.80401
Homo_sapiens_tRNA-Arg-ACG-1	37	43	dmseq-alkb	3	[-5.7790029 -4.58582236 -5.38602385]	True	-5.25028
Homo_sapiens_tRNA-Arg-ACG-1	37	58	dmseq-alkb	2	[0.84851225 0.75833392]	True	0.803423
Homo_sapiens_tRNA-Arg-ACG-1	37	Charged	dmseq-alkb	1	[-0.9243875]	True	-0.924388
Homo_sapiens_tRNA-Arg-ACG-1	40	58	dmseq-alkb	2	[-1.15559271 -0.55504478]	True	-0.855319
Homo_sapiens_tRNA-Arg-ACG-1	42	43	dmseq-alkb	3	[-4.1970123 -2.6529638 -2.56083157]	True	-3.13694
Homo_sapiens_tRNA-Arg-ACG-1	40	42	dmseq-alkb	2	[-4.21692585 -5.98145987]	True	-5.09919
Homo_sapiens_tRNA-Arg-ACG-1	40	43	dmseq-alkb	1	[-4.2074737]	True	-4.20747
Homo_sapiens_tRNA-Arg-ACG-1	9	58	dmseq-alkb	1	[0.69615858]	True	0.696159
Homo_sapiens_tRNA-Arg-CCT-4	9	58	dmseq-untreated	1	[0.60284035]	True	0.60284
Homo_sapiens_tRNA-Arg-CCT-4	9	24	dmseq-alkb	3	[-1.27261207 -1.4488824 -1.20627121]	True	-1.30926
Homo_sapiens_tRNA-Arg-CCT-4	9	Charged	dmseq-alkb	1	[-0.48371438]	True	-0.483714
Homo_sapiens_tRNA-Leu-CAG-1	26	37	dmseq-untreated	3	[1.16167131 1.61159465 1.03398907]	True	1.26909
Homo_sapiens_tRNA-Leu-CAG-1	26	e9	dmseq-untreated	3	[1.84380288 2.02478104 1.40511206]	True	1.7579
Homo_sapiens_tRNA-Leu-CAG-1	26	58	dmseq-untreated	3	[1.58011064 1.88169052 0.87136637]	True	1.44439
Homo_sapiens_tRNA-Leu-CAG-1	26	Charged	dmseq-untreated	3	[1.9229465 1.24990588 1.53288166]	True	1.56858
Homo_sapiens_tRNA-Leu-CAG-1	37	e9	dmseq-untreated	3	[0.39066878 0.54828515 0.33687166]	True	0.425275
Homo_sapiens_tRNA-Leu-CAG-1	37	58	dmseq-untreated	3	[0.53219141 0.7619713 0.50599221]	True	0.600052
Homo_sapiens_tRNA-Leu-CAG-1	e9	58	dmseq-untreated	3	[1.06854726 1.04115365 0.96176522]	True	1.02382
Homo_sapiens_tRNA-Leu-CAG-1	e9	Charged	dmseq-untreated	2	[0.23347977 0.29648107]	True	0.26498
Homo_sapiens_tRNA-Leu-CAG-1	26	37	dmseq-alkb	3	[1.37444804 1.58705169 1.57615987]	True	1.51255
Homo_sapiens_tRNA-Leu-CAG-1	26	Charged	dmseq-alkb	3	[0.35713023 0.33515679 0.16074994]	True	0.284346
Homo_sapiens_tRNA-Leu-CAG-1	37	Charged	dmseq-alkb	1	[0.10310494]	True	0.103105
Homo_sapiens_tRNA-Gln-TTG-2	9	34	dmseq-alkb	2	[0.60379805 0.38299904]	True	0.493399
Homo_sapiens_tRNA-Gln-TTG-2	9	58	dmseq-alkb	3	[1.58232708 0.9826491 1.0293402 ]	True	1.19811
Homo_sapiens_tRNA-Gln-TTG-2	34	58	dmseq-alkb	1	[-0.14167222]	True	-0.141672
Homo_sapiens_tRNA-Glu-CTC-1	9	58	dmseq-untreated	3	[1.15329313 0.81093256 1.13694921]	True	1.03372
Homo_sapiens_tRNA-Glu-CTC-1	58	Charged	dmseq-untreated	3	[-0.41752623 -0.26421138 -0.43802343]	True	-0.373254
Homo_sapiens_tRNA-Glu-CTC-1	9	Charged	dmseq-alkb	1	[-0.17218649]	True	-0.172186
Homo_sapiens_tRNA-Glu-CTC-1	9	58	dmseq-alkb	1	[1.12124001]	True	1.12124
Homo_sapiens_tRNA-Glu-CTC-1	58	Charged	dmseq-alkb	1	[-0.27270524]	True	-0.272705
Homo_sapiens_mito_tRNA-Phe-GAA-1	9	37	dmseq-untreated	3	[1.5241785 1.66047632 1.73243382]	True	1.63903
Homo_sapiens_mito_tRNA-Phe-GAA-1	9	Charged	dmseq-untreated	3	[4.58553069 4.71113458 4.69435418]	True	4.66367
Homo_sapiens_mito_tRNA-Phe-GAA-1	37	Charged	dmseq-untreated	3	[2.96642063 2.95421624 2.99235405]	True	2.971
Homo_sapiens_mito_tRNA-Phe-GAA-1	37	Charged	dmseq-alkb	3	[2.58920978 2.66472821 2.67069249]	True	2.64154
Homo_sapiens_tRNA-Trp-CCA-2	26	37	dmseq-alkb	3	[2.11371518 1.13626214 1.51457317]	True	1.58818
Homo_sapiens_tRNA-Leu-TAA-1	26	37	dmseq-untreated	2	[1.96494912 2.08911251]	True	2.02703
Homo_sapiens_tRNA-Leu-TAA-1	26	58	dmseq-untreated	3	[1.3591675 1.38905534 1.17446663]	True	1.30756
Homo_sapiens_tRNA-Leu-TAA-1	37	58	dmseq-untreated	2	[0.54991197 0.2917821 ]	True	0.420847
Homo_sapiens_tRNA-Leu-TAA-1	26	37	dmseq-alkb	2	[0.41568159 0.40871261]	True	0.412197
Homo_sapiens_mito_tRNA-Asn-GTT-1	9	26	dmseq-untreated	3	[0.36971904 0.34577056 0.33172441]	True	0.349071
Homo_sapiens_mito_tRNA-Asn-GTT-1	9	72	dmseq-untreated	2	[0.39943125 0.49917024]	True	0.449301
Homo_sapiens_mito_tRNA-Asn-GTT-1	9	Charged	dmseq-untreated	3	[2.8631502 2.83507811 2.88985959]	True	2.8627
Homo_sapiens_mito_tRNA-Asn-GTT-1	26	72	dmseq-untreated	2	[-0.31337793 -0.35294239]	True	-0.33316
Homo_sapiens_mito_tRNA-Asn-GTT-1	26	Charged	dmseq-untreated	3	[1.00401765 1.0271065 1.11420668]	True	1.04844
Homo_sapiens_mito_tRNA-Asn-GTT-1	72	Charged	dmseq-untreated	2	[3.20076407 3.04672163]	True	3.12374
Homo_sapiens_mito_tRNA-Asn-GTT-1	26	Charged	dmseq-alkb	3	[1.07955092 1.15511488 1.14613353]	True	1.12693
Homo_sapiens_tRNA-Gln-CTG-2	58	59	dmseq-untreated	3	[-0.34257818 -0.419214 -0.48107609]	True	-0.414289
Homo_sapiens_tRNA-Gln-CTG-2	58	Charged	dmseq-untreated	1	[0.39942735]	True	0.399427
Homo_sapiens_tRNA-Gln-CTG-2	9	58	dmseq-untreated	2	[0.40549537 0.27353455]	True	0.339515
Homo_sapiens_tRNA-Gln-CTG-2	59	Charged	dmseq-untreated	1	[0.43720312]	True	0.437203
Homo_sapiens_tRNA-Gln-CTG-2	8	9	dmseq-alkb	3	[-2.94865966 -2.85037474 -3.12565521]	True	-2.9749
Homo_sapiens_tRNA-Gln-CTG-2	8	59	dmseq-alkb	3	[1.08928704 1.29205086 1.15256988]	True	1.17797
Homo_sapiens_tRNA-Gln-CTG-2	9	59	dmseq-alkb	3	[0.87885834 0.85319995 0.79081631]	True	0.840958
Homo_sapiens_tRNA-Gln-CTG-2	59	Charged	dmseq-alkb	3	[0.32169961 0.35039057 0.22876955]	True	0.300287
Homo_sapiens_tRNA-Gln-CTG-2	8	Charged	dmseq-alkb	1	[0.62892791]	True	0.628928
Homo_sapiens_tRNA-His-GTG-1	37	58	dmseq-untreated	3	[0.458469 0.59707813 0.509615 ]	True	0.521721
Homo_sapiens_tRNA-His-GTG-1	58	Charged	dmseq-untreated	1	[0.33354521]	True	0.333545
Homo_sapiens_tRNA-His-GTG-1	37	Charged	dmseq-untreated	1	[0.18752143]	True	0.187521
Homo_sapiens_tRNA-His-GTG-1	58	Charged	dmseq-alkb	2	[-0.15393357 -0.25645259]	True	-0.205193
Homo_sapiens_tRNA-Leu-CAA-4	37	58	dmseq-untreated	3	[0.64416377 0.41987327 0.36976283]	True	0.477933
Homo_sapiens_tRNA-Leu-CAA-4	37	58	dmseq-alkb	3	[0.67567069 0.65444732 0.69883412]	True	0.676317
Homo_sapiens_tRNA-Leu-CAA-4	37	Charged	dmseq-alkb	2	[-0.22585251 -0.16763165]	True	-0.196742
Homo_sapiens_tRNA-Leu-CAA-4	26	37	dmseq-alkb	2	[0.63615394 0.68299632]	True	0.659575
Homo_sapiens_tRNA-Leu-CAA-4	26	58	dmseq-alkb	1	[0.53498279]	True	0.534983
Homo_sapiens_tRNA-Leu-CAG-2	26	37	dmseq-untreated	3	[1.67935614 2.09899331 1.92204654]	True	1.90013
Homo_sapiens_tRNA-Leu-CAG-2	26	e9	dmseq-untreated	3	[2.74209126 2.65120133 2.70165898]	True	2.69832
Homo_sapiens_tRNA-Leu-CAG-2	26	58	dmseq-untreated	3	[1.75248802 1.68964938 2.0056595 ]	True	1.81593
Homo_sapiens_tRNA-Leu-CAG-2	26	Charged	dmseq-untreated	3	[1.58993781 2.04239402 1.79922644]	True	1.81052
Homo_sapiens_tRNA-Leu-CAG-2	37	e9	dmseq-untreated	3	[0.36689349 0.43859424 0.36530303]	True	0.390264
Homo_sapiens_tRNA-Leu-CAG-2	37	58	dmseq-untreated	3	[0.53293925 0.55553458 0.5984002 ]	True	0.562291
Homo_sapiens_tRNA-Leu-CAG-2	e9	58	dmseq-untreated	3	[0.92129679 0.88684344 0.91379055]	True	0.90731
Homo_sapiens_tRNA-Leu-CAG-2	e9	Charged	dmseq-untreated	2	[0.35721488 0.22414802]	True	0.290681
Homo_sapiens_tRNA-Leu-CAG-2	26	37	dmseq-alkb	3	[1.0588467 1.25401447 1.2068141 ]	True	1.17323
Homo_sapiens_tRNA-Leu-CAG-2	37	e9	dmseq-alkb	3	[0.37486388 0.31201748 0.32915839]	True	0.33868
Homo_sapiens_tRNA-Leu-CAG-2	e9	Charged	dmseq-alkb	2	[-0.19121094 -0.1517453 ]	True	-0.171478
Homo_sapiens_tRNA-Leu-CAG-2	26	Charged	dmseq-alkb	1	[0.29195317]	True	0.291953
Homo_sapiens_tRNA-Arg-CCG-1	9	26	dmseq-untreated	3	[0.777213 0.89304615 0.77066183]	True	0.81364
Homo_sapiens_tRNA-Arg-CCG-1	37	58	dmseq-untreated	3	[1.98066432 2.14785622 1.94784161]	True	2.02545
Homo_sapiens_tRNA-Arg-CCG-1	9	26	dmseq-alkb	3	[1.22089439 1.40548695 1.2469042 ]	True	1.2911
Homo_sapiens_tRNA-Arg-CCG-1	9	43	dmseq-alkb	2	[0.91626773 0.5174161 ]	True	0.716842
Homo_sapiens_tRNA-Arg-CCG-1	26	43	dmseq-alkb	2	[0.79307159 0.63309126]	True	0.713081
Homo_sapiens_tRNA-Arg-CCG-1	37	40	dmseq-alkb	2	[-8.63651434 -6.76465283]	True	-7.70058
Homo_sapiens_tRNA-Arg-CCG-1	37	42	dmseq-alkb	3	[-5.45605783 -6.27206923 -5.22725047]	True	-5.65179
Homo_sapiens_tRNA-Arg-CCG-1	37	43	dmseq-alkb	3	[-6.36450297 -7.6288149 -7.21814143]	True	-7.07049
Homo_sapiens_tRNA-Arg-CCG-1	37	45	dmseq-alkb	3	[-7.44598787 -5.95341507 -5.14757147]	True	-6.18232
Homo_sapiens_tRNA-Arg-CCG-1	40	43	dmseq-alkb	2	[-5.58577807 -7.90496156]	True	-6.74537
Homo_sapiens_tRNA-Arg-CCG-1	40	45	dmseq-alkb	3	[-5.69241916 -4.28319715 -4.28608552]	True	-4.7539
Homo_sapiens_tRNA-Arg-CCG-1	40	Charged	dmseq-alkb	1	[-0.67369131]	True	-0.673691
Homo_sapiens_tRNA-Arg-CCG-1	42	43	dmseq-alkb	2	[-5.78081001 -6.04865154]	True	-5.91473
Homo_sapiens_tRNA-Arg-CCG-1	42	45	dmseq-alkb	2	[-3.87770889 -5.04176865]	True	-4.45974
Homo_sapiens_tRNA-Arg-CCG-1	26	40	dmseq-alkb	2	[1.0920331 0.94124178]	True	1.01664
Homo_sapiens_tRNA-Arg-CCG-1	40	42	dmseq-alkb	2	[-4.60322457 -7.4496709 ]	True	-6.02645
Homo_sapiens_tRNA-Arg-CCG-1	9	45	dmseq-alkb	1	[-0.58586839]	True	-0.585868
Homo_sapiens_tRNA-Arg-CCG-1	43	45	dmseq-alkb	1	[-6.4958007]	True	-6.4958
Homo_sapiens_mito_tRNA-Glu-TTC-1	9	34	dmseq-untreated	3	[0.35395539 0.32775312 0.43374652]	True	0.371818
Homo_sapiens_mito_tRNA-Glu-TTC-1	9	Charged	dmseq-untreated	3	[2.14321167 2.07049067 2.11881666]	True	2.11084
Homo_sapiens_mito_tRNA-Glu-TTC-1	34	Charged	dmseq-untreated	3	[1.08723006 1.05039098 0.90293615]	True	1.01352
Homo_sapiens_mito_tRNA-Glu-TTC-1	34	Charged	dmseq-alkb	3	[0.88178522 0.8512733 0.83740778]	True	0.856822
Homo_sapiens_tRNA-Gly-TCC-3	6	9	dmseq-untreated	3	[2.99808251 3.60272673 3.38890762]	True	3.32991
Homo_sapiens_tRNA-Gly-TCC-3	9	58	dmseq-untreated	3	[0.30624753 0.31175715 0.30101528]	True	0.30634
Homo_sapiens_tRNA-Gly-TCC-3	6	9	dmseq-alkb	3	[1.34115211 1.08850919 1.03192561]	True	1.15386
Homo_sapiens_tRNA-Gly-TCC-3	9	58	dmseq-alkb	3	[2.29335415 2.14359049 2.16076785]	True	2.19924
Homo_sapiens_tRNA-Gly-TCC-3	6	58	dmseq-alkb	1	[-0.25426472]	True	-0.254265
Homo_sapiens_tRNA-Gly-TCC-3	6	Charged	dmseq-alkb	1	[-0.69785043]	True	-0.69785
Homo_sapiens_tRNA-Arg-TCG-2	7	9	dmseq-untreated	3	[-2.89281075 -2.19651921 -1.45476773]	True	-2.18137
Homo_sapiens_tRNA-Arg-TCG-2	37	58	dmseq-untreated	3	[3.23488337 3.60594753 1.96308538]	True	2.93464
Homo_sapiens_tRNA-Arg-TCG-2	7	37	dmseq-untreated	1	[-5.22239242]	True	-5.22239
Homo_sapiens_tRNA-Arg-TCG-2	7	9	dmseq-alkb	3	[1.86094654 1.90463633 1.59941247]	True	1.78833
Homo_sapiens_tRNA-Arg-TCG-2	7	26	dmseq-alkb	3	[1.92296073 2.35753039 1.46059279]	True	1.91369
Homo_sapiens_tRNA-Arg-TCG-2	9	26	dmseq-alkb	3	[2.86154022 2.20491824 2.92471812]	True	2.66373
Homo_sapiens_tRNA-Arg-TCG-2	37	40	dmseq-alkb	2	[-6.77610399 -6.36497453]	True	-6.57054
Homo_sapiens_tRNA-Arg-TCG-2	3	9	dmseq-alkb	1	[4.22667725]	True	4.22668
Homo_sapiens_tRNA-Arg-TCG-2	3	26	dmseq-alkb	1	[2.46672552]	True	2.46673
Homo_sapiens_tRNA-Arg-TCG-2	26	37	dmseq-alkb	1	[0.78101042]	True	0.78101
Homo_sapiens_tRNA-Leu-CAA-1	26	58	dmseq-untreated	1	[0.66901542]	True	0.669015
Homo_sapiens_tRNA-Leu-CAA-1	37	58	dmseq-untreated	3	[0.81396507 0.693362 0.84387006]	True	0.783732
Homo_sapiens_tRNA-Leu-CAA-1	37	Charged	dmseq-untreated	1	[0.62029387]	True	0.620294
Homo_sapiens_tRNA-Leu-CAA-1	26	37	dmseq-untreated	1	[0.71132623]	True	0.711326
Homo_sapiens_tRNA-Leu-CAA-1	26	37	dmseq-alkb	3	[0.41084477 0.62436543 0.54608753]	True	0.527099
Homo_sapiens_tRNA-Leu-CAA-1	26	58	dmseq-alkb	2	[0.61899523 0.86919907]	True	0.744097
Homo_sapiens_tRNA-Leu-CAA-1	26	Charged	dmseq-alkb	2	[0.54215079 0.2662625 ]	True	0.404207
Homo_sapiens_tRNA-Leu-CAA-1	37	58	dmseq-alkb	2	[0.82616231 0.79637438]	True	0.811268
Homo_sapiens_tRNA-Leu-CAA-1	58	Charged	dmseq-alkb	2	[-0.29421516 -0.35166873]	True	-0.322942
Homo_sapiens_tRNA-Leu-CAA-1	37	Charged	dmseq-alkb	1	[-0.20670835]	True	-0.206708
Homo_sapiens_tRNA-Ser-GCT-3	26	32	dmseq-untreated	3	[3.4614462 3.58456817 3.48298256]	True	3.50967
Homo_sapiens_tRNA-Ser-GCT-3	26	58	dmseq-untreated	3	[2.26943359 1.66479052 1.87187107]	True	1.93537
Homo_sapiens_tRNA-Ser-GCT-3	32	58	dmseq-untreated	3	[0.45311106 0.41788997 0.23157749]	True	0.367526
Homo_sapiens_tRNA-Ser-GCT-3	58	Charged	dmseq-untreated	1	[-0.13152459]	True	-0.131525
Homo_sapiens_tRNA-Ser-GCT-3	26	Charged	dmseq-alkb	1	[0.17732642]	True	0.177326
Homo_sapiens_tRNA-Gly-CCC-2	12	58	dmseq-alkb	2	[-0.34674361 -0.29698118]	True	-0.321862
Homo_sapiens_tRNA-Trp-CCA-4	58	Charged	dmseq-untreated	1	[0.75545947]	True	0.755459
Homo_sapiens_tRNA-Trp-CCA-4	26	Charged	dmseq-untreated	1	[5.38543104]	True	5.38543
Homo_sapiens_tRNA-Trp-CCA-4	26	37	dmseq-alkb	1	[0.57719964]	True	0.5772
Homo_sapiens_tRNA-Arg-TCT-3	32	34	dmseq-untreated	3	[-1.67934027 -2.74146699 -1.9492741 ]	True	-2.12336
Homo_sapiens_tRNA-Arg-TCT-3	32	58	dmseq-untreated	2	[1.32572749 1.20801531]	True	1.26687
Homo_sapiens_tRNA-Arg-TCT-3	9	58	dmseq-untreated	1	[1.64278713]	True	1.64279
Homo_sapiens_tRNA-Arg-TCT-3	34	Charged	dmseq-untreated	1	[0.52776715]	True	0.527767
Homo_sapiens_tRNA-Arg-TCT-3	9	34	dmseq-alkb	2	[-0.57294863 -0.51785352]	True	-0.545401
Homo_sapiens_tRNA-Arg-TCT-3	9	Charged	dmseq-alkb	2	[-1.31753633 -0.99739216]	True	-1.15746
Homo_sapiens_tRNA-Ala-AGC-12	26	58	dmseq-untreated	3	[2.60072982 2.19639721 2.50355417]	True	2.43356
Homo_sapiens_tRNA-Ala-AGC-12	37	58	dmseq-untreated	2	[-0.83512386 -0.68088692]	True	-0.758005
Homo_sapiens_tRNA-Ala-AGC-12	26	37	dmseq-alkb	1	[2.84533666]	True	2.84534
Homo_sapiens_tRNA-Ile-AAT-4	26	58	dmseq-untreated	2	[1.2153433 1.42151506]	True	1.31843
Homo_sapiens_tRNA-Ile-AAT-4	58	Charged	dmseq-untreated	2	[-0.63255346 -0.78090159]	True	-0.706728
Homo_sapiens_tRNA-Ile-AAT-4	26	Charged	dmseq-alkb	1	[-1.13809111]	True	-1.13809
Homo_sapiens_tRNA-Met-CAT-3	20	26	dmseq-untreated	3	[3.49253506 4.30444781 4.19845884]	True	3.99848
Homo_sapiens_tRNA-Met-CAT-3	20	58	dmseq-untreated	3	[0.61546706 0.95148456 0.63238594]	True	0.733113
Homo_sapiens_tRNA-Met-CAT-3	26	58	dmseq-untreated	3	[2.72461449 3.09051617 2.49142557]	True	2.76885
Homo_sapiens_tRNA-Met-CAT-3	58	Charged	dmseq-untreated	1	[-0.61419329]	True	-0.614193
Homo_sapiens_tRNA-Met-CAT-3	26	Charged	dmseq-alkb	1	[-0.48845561]	True	-0.488456
Homo_sapiens_tRNA-Tyr-GTA-1	58	Charged	dmseq-untreated	1	[-0.30958865]	True	-0.309589
Homo_sapiens_tRNA-Tyr-GTA-1	30	37	dmseq-alkb	1	[-5.67242534]	True	-5.67243
Homo_sapiens_tRNA-Tyr-GTA-1	27	30	dmseq-alkb	1	[3.74846123]	True	3.74846
Homo_sapiens_tRNA-Glu-TTC-4	9	34	dmseq-untreated	2	[0.32083849 0.51779696]	True	0.419318
Homo_sapiens_tRNA-Glu-TTC-4	34	58	dmseq-untreated	3	[-0.77979873 -0.47718949 -0.67258994]	True	-0.643193
Homo_sapiens_tRNA-Glu-TTC-4	58	Charged	dmseq-untreated	1	[-0.7309439]	True	-0.730944
Homo_sapiens_tRNA-Glu-TTC-4	9	34	dmseq-alkb	1	[-0.33164367]	True	-0.331644
Homo_sapiens_tRNA-Glu-TTC-4	9	58	dmseq-alkb	1	[0.50994103]	True	0.509941
Homo_sapiens_tRNA-Glu-TTC-4	34	Charged	dmseq-alkb	1	[-0.19010938]	True	-0.190109
Homo_sapiens_tRNA-Glu-TTC-4	58	Charged	dmseq-alkb	1	[-0.33406938]	True	-0.334069
Homo_sapiens_tRNA-Pro-TGG-3	9	37	dmseq-untreated	3	[-0.38198812 -0.3792575 -0.35131266]	True	-0.370853
Homo_sapiens_tRNA-Pro-TGG-3	9	58	dmseq-untreated	3	[0.51810453 0.51418724 0.56095241]	True	0.531081
Homo_sapiens_tRNA-Pro-TGG-3	37	58	dmseq-untreated	3	[0.48473564 0.53305113 0.45865549]	True	0.492147
Homo_sapiens_tRNA-Pro-TGG-3	37	Charged	dmseq-untreated	1	[-0.28777131]	True	-0.287771
Homo_sapiens_tRNA-Pro-TGG-3	9	Charged	dmseq-alkb	2	[-0.25224426 -0.19135005]	True	-0.221797
Homo_sapiens_tRNA-Ala-CGC-3	26	58	dmseq-untreated	3	[3.37439551 2.81713594 3.3634363 ]	True	3.18499
Homo_sapiens_tRNA-Ala-CGC-3	26	Charged	dmseq-untreated	1	[3.89077093]	True	3.89077
Homo_sapiens_tRNA-Ala-CGC-3	37	58	dmseq-untreated	2	[-1.14929924 -2.10469738]	True	-1.627
Homo_sapiens_tRNA-Ala-CGC-3	26	37	dmseq-untreated	2	[-2.21340364 -1.76621897]	True	-1.98981
Homo_sapiens_tRNA-Ala-CGC-3	26	Charged	dmseq-alkb	1	[0.82976707]	True	0.829767
Homo_sapiens_tRNA-Ala-CGC-3	20	37	dmseq-alkb	1	[1.3494247]	True	1.34942
Homo_sapiens_tRNA-Leu-AAG-1	26	34	dmseq-untreated	3	[1.60263981 2.03261715 1.95755337]	True	1.86427
Homo_sapiens_tRNA-Leu-AAG-1	26	37	dmseq-untreated	2	[0.92530459 0.59714333]	True	0.761224
Homo_sapiens_tRNA-Leu-AAG-1	26	58	dmseq-untreated	3	[1.06874193 0.86109478 0.7714314 ]	True	0.900423
Homo_sapiens_tRNA-Leu-AAG-1	34	37	dmseq-untreated	3	[6.81835392 7.04331209 7.41428864]	True	7.09198
Homo_sapiens_tRNA-Leu-AAG-1	34	58	dmseq-untreated	3	[-0.92302711 -1.08002759 -1.04618104]	True	-1.01641
Homo_sapiens_tRNA-Leu-AAG-1	26	Charged	dmseq-alkb	2	[0.8042055 0.5433787]	True	0.673792
Homo_sapiens_tRNA-Val-AAC-2	34	58	dmseq-untreated	3	[-0.20250471 -0.24852784 -0.29890889]	True	-0.24998
Homo_sapiens_mito_tRNA-Thr-TGT-1	9	32	dmseq-untreated	3	[0.9320451 1.14425657 0.73861032]	True	0.938304
Homo_sapiens_mito_tRNA-Thr-TGT-1	9	Charged	dmseq-untreated	3	[0.3754443 0.67824909 0.45370007]	True	0.502464
Homo_sapiens_mito_tRNA-Thr-TGT-1	32	Charged	dmseq-untreated	3	[0.57791302 0.65242783 0.37147549]	True	0.533939
Homo_sapiens_tRNA-Ala-AGC-8	26	37	dmseq-untreated	3	[-2.87940986 -2.45896146 -2.20309187]	True	-2.51382
Homo_sapiens_tRNA-Ala-AGC-8	26	58	dmseq-untreated	3	[3.22737527 3.1947081 3.66609557]	True	3.36273
Homo_sapiens_tRNA-Ala-AGC-8	37	58	dmseq-untreated	2	[-0.67518702 -0.93357483]	True	-0.804381
Homo_sapiens_tRNA-Ala-AGC-8	24	58	dmseq-untreated	1	[1.87731748]	True	1.87732
Homo_sapiens_mito_tRNA-Leu-TAG-1	9	35	dmseq-untreated	3	[0.69214007 0.73059352 0.69595392]	True	0.706229
Homo_sapiens_mito_tRNA-Leu-TAG-1	9	37	dmseq-untreated	3	[1.78010865 1.85814468 1.78823489]	True	1.80883
Homo_sapiens_mito_tRNA-Leu-TAG-1	9	44	dmseq-untreated	1	[0.6064668]	True	0.606467
Homo_sapiens_mito_tRNA-Leu-TAG-1	9	Charged	dmseq-untreated	3	[2.14686812 2.05190461 2.03677855]	True	2.07852
Homo_sapiens_mito_tRNA-Leu-TAG-1	35	37	dmseq-untreated	3	[9.05353838 8.4267809 7.90868956]	True	8.463
Homo_sapiens_mito_tRNA-Leu-TAG-1	35	44	dmseq-untreated	3	[2.04316929 1.08933333 1.06196401]	True	1.39816
Homo_sapiens_mito_tRNA-Leu-TAG-1	35	Charged	dmseq-untreated	3	[1.00401708 0.96448085 0.97624887]	True	0.981582
Homo_sapiens_mito_tRNA-Leu-TAG-1	37	44	dmseq-untreated	3	[2.37167195 1.71108355 1.51337214]	True	1.86538
Homo_sapiens_mito_tRNA-Leu-TAG-1	37	Charged	dmseq-untreated	3	[2.28525544 2.23363361 2.27182855]	True	2.26357
Homo_sapiens_mito_tRNA-Arg-TCG-1	9	Charged	dmseq-untreated	3	[1.092175 1.04209476 0.72343376]	True	0.952568
Homo_sapiens_mito_tRNA-Arg-TCG-1	26	Charged	dmseq-untreated	2	[0.27753939 0.45811848]	True	0.367829
Homo_sapiens_mito_tRNA-Ser-TGA-1	32	37	dmseq-untreated	3	[2.00595442 2.00073276 2.07633507]	True	2.02767
Homo_sapiens_mito_tRNA-Ser-TGA-1	32	58	dmseq-untreated	3	[2.05304849 1.94075434 1.87049198]	True	1.95476
Homo_sapiens_mito_tRNA-Ser-TGA-1	32	Charged	dmseq-untreated	3	[-0.30869364 -0.37628797 -0.2883614 ]	True	-0.324448
Homo_sapiens_mito_tRNA-Ser-TGA-1	37	58	dmseq-untreated	3	[0.52146275 0.63857148 0.4662201 ]	True	0.542085
Homo_sapiens_mito_tRNA-Ser-TGA-1	37	Charged	dmseq-untreated	3	[-0.22511904 -0.25339553 -0.18106819]	True	-0.219861
Homo_sapiens_tRNA-Met-CAT-1	26	58	dmseq-untreated	2	[1.80507758 1.30513671]	True	1.55511
Homo_sapiens_tRNA-Ala-AGC-11	24	26	dmseq-untreated	1	[3.36744275]	True	3.36744
Homo_sapiens_tRNA-Ala-AGC-11	26	58	dmseq-untreated	3	[3.69692117 3.11209608 3.23530869]	True	3.34811
Homo_sapiens_tRNA-Ala-AGC-11	26	34	dmseq-untreated	1	[-4.61555774]	True	-4.61556
Homo_sapiens_tRNA-Ala-AGC-11	34	37	dmseq-untreated	1	[-3.79974174]	True	-3.79974
Homo_sapiens_tRNA-Ala-AGC-11	34	58	dmseq-untreated	2	[-2.18259141 -3.43519788]	True	-2.80889
Homo_sapiens_tRNA-Ala-AGC-11	26	37	dmseq-alkb	1	[0.83887304]	True	0.838873
Homo_sapiens_tRNA-Glu-CTC-2	9	58	dmseq-untreated	3	[1.20294779 1.19977081 1.55955924]	True	1.32076
Homo_sapiens_mito_tRNA-Pro-TGG-1	9	37	dmseq-untreated	3	[0.37651001 0.33967794 0.4392135 ]	True	0.385134
Homo_sapiens_mito_tRNA-Pro-TGG-1	9	Charged	dmseq-untreated	3	[1.04085088 0.99873805 0.97716365]	True	1.00558
Homo_sapiens_mito_tRNA-Pro-TGG-1	37	Charged	dmseq-untreated	3	[0.46801447 0.47371089 0.44247005]	True	0.461398
Homo_sapiens_tRNA-Met-CAT-6	26	58	dmseq-untreated	3	[1.90411036 2.67151722 1.7930924 ]	True	2.12291
Homo_sapiens_tRNA-Met-CAT-6	26	Charged	dmseq-alkb	1	[0.39213311]	True	0.392133
Homo_sapiens_tRNA-Asp-GTC-1	9	58	dmseq-untreated	1	[0.39266697]	True	0.392667
Homo_sapiens_tRNA-Gly-GCC-1	58	Charged	dmseq-untreated	1	[0.35834939]	True	0.358349
Homo_sapiens_tRNA-Gly-GCC-1	58	Charged	dmseq-alkb	1	[0.23585659]	True	0.235857
Homo_sapiens_mito_tRNA-Val-TAC-1	9	Charged	dmseq-untreated	3	[1.17665263 1.1560881 1.16175165]	True	1.16483
Homo_sapiens_mito_tRNA-Lys-TTT-1	9	Charged	dmseq-untreated	3	[1.16059232 0.91206992 1.10506769]	True	1.05924
Homo_sapiens_mito_tRNA-Lys-TTT-1	58	Charged	dmseq-untreated	3	[0.6793641 0.56421286 0.61970181]	True	0.621093
Homo_sapiens_mito_tRNA-Lys-TTT-1	9	58	dmseq-untreated	1	[0.149193]	True	0.149193
Homo_sapiens_mito_tRNA-Gly-TCC-1	9	Charged	dmseq-untreated	3	[1.1016185 1.05526881 1.04132523]	True	1.06607
Homo_sapiens_tRNA-Asp-GTC-2	9	58	dmseq-untreated	1	[0.08886431]	True	0.0888643
Homo_sapiens_tRNA-Asp-GTC-2	9	Charged	dmseq-alkb	1	[-0.14739424]	True	-0.147394
Homo_sapiens_tRNA-Gln-CTG-3	9	58	dmseq-untreated	1	[0.20844587]	True	0.208446
Homo_sapiens_tRNA-Gln-CTG-3	58	Charged	dmseq-untreated	1	[-0.39717828]	True	-0.397178
Homo_sapiens_tRNA-Gln-CTG-3	9	Charged	dmseq-alkb	1	[0.34010609]	True	0.340106
Homo_sapiens_tRNA-Arg-CCT-1	32	58	dmseq-untreated	2	[0.45179538 0.63473779]	True	0.543267
Homo_sapiens_tRNA-Arg-CCT-1	9	24	dmseq-alkb	1	[-1.25806346]	True	-1.25806
Homo_sapiens_tRNA-Arg-TCT-1	32	34	dmseq-untreated	3	[-2.1389325 -3.04035295 -3.15608349]	True	-2.77846
Homo_sapiens_tRNA-Arg-TCT-1	32	58	dmseq-untreated	3	[1.11460353 1.02016916 1.2558389 ]	True	1.1302
Homo_sapiens_tRNA-Arg-TCT-1	9	58	dmseq-untreated	1	[1.26205454]	True	1.26205
Homo_sapiens_tRNA-Arg-TCT-1	9	34	dmseq-alkb	1	[-0.27101052]	True	-0.271011
Homo_sapiens_tRNA-Arg-TCT-1	9	58	dmseq-alkb	1	[1.20493528]	True	1.20494
Homo_sapiens_tRNA-Arg-TCT-1	34	58	dmseq-alkb	1	[-0.21821525]	True	-0.218215
Homo_sapiens_tRNA-Arg-TCT-1	34	Charged	dmseq-alkb	1	[-0.20396716]	True	-0.203967
Homo_sapiens_tRNA-Arg-TCT-2	32	34	dmseq-untreated	3	[-1.61419598 -1.28494614 -1.46917094]	True	-1.4561
Homo_sapiens_tRNA-Arg-TCT-2	32	58	dmseq-untreated	1	[0.80753141]	True	0.807531
Homo_sapiens_tRNA-Arg-TCT-2	9	34	dmseq-alkb	1	[-0.57256213]	True	-0.572562
Homo_sapiens_tRNA-Arg-TCT-2	9	Charged	dmseq-alkb	1	[-0.83712344]	True	-0.837123
Homo_sapiens_tRNA-Leu-TAA-3	26	37	dmseq-untreated	3	[1.70310496 2.2464902 2.23725038]	True	2.06228
Homo_sapiens_tRNA-Leu-TAA-3	37	58	dmseq-untreated	2	[0.30563804 0.39200053]	True	0.348819
Homo_sapiens_tRNA-Leu-TAA-3	26	58	dmseq-untreated	1	[2.30638889]	True	2.30639
Homo_sapiens_tRNA-Leu-TAA-3	37	Charged	dmseq-untreated	1	[-0.76581238]	True	-0.765812
Homo_sapiens_tRNA-Leu-TAA-3	37	Charged	dmseq-alkb	1	[-0.27502497]	True	-0.275025
Homo_sapiens_tRNA-Gly-GCC-2	58	Charged	dmseq-untreated	1	[0.2498607]	True	0.249861
Homo_sapiens_tRNA-Gly-GCC-2	58	Charged	dmseq-alkb	1	[0.23484727]	True	0.234847
Homo_sapiens_mito_tRNA-His-GTG-1	9	Charged	dmseq-untreated	3	[1.01053434 0.9435278 1.25757267]	True	1.07054

## Sheet: C. methods_allcrosstalks
sample	ref	var1	var2	pval	odds_ratio	values	pval_corrected	canon_var1	canon_var2
SRR5398252	Homo_sapiens_tRNA-Met-CAT-4	20	26	2.64072e-30	1.86737	20 26 False True 19187 False 3655 True True 3529 False 360 dtype: int64	2.42741e-29	NA	NA
SRR5398252	Homo_sapiens_tRNA-Ala-AGC-3	19	25	6.19361e-10	1.76497	19 25 True True 773 False 614 False False 436 True 311 dtype: int64	3.39456e-09	NA	NA
SRR5398252	Homo_sapiens_tRNA-Ala-AGC-3	19	36	0.281718	3.72081	19 36 True True 1386 False True 745 False 2 True False 1 dtype: int64	0.467064	NA	NA
SRR5398252	Homo_sapiens_tRNA-Ala-AGC-3	25	36	0.347502	2.85677	25 36 True True 2573 False True 1351 False 3 True False 2 dtype: int64	0.543213	NA	NA
SRR5398252	Homo_sapiens_tRNA-Asn-GTT-7	21	27	0.319284	0.252033	21 27 False True 41 False 31 True False 3 True 1 dtype: int64	0.511493	NA	NA
SRR5398252	Homo_sapiens_tRNA-Asn-GTT-7	27	70	0.0254684	0.201581	27 70 False False 102 True False 46 False True 22 True True 2 dtype: int64	0.065806	NA	NA
SRR5398252	Homo_sapiens_tRNA-Asn-GTT-7	27	71	0.000646422	0.0819672	27 71 False True 122 True True 40 False 8 False False 2 dtype: int64	0.00225474	NA	NA
SRR5398252	Homo_sapiens_tRNA-Asn-GTT-7	66	70	6.11268e-06	0.0976168	66 70 False False 682 True 157 True False 89 True 2 dtype: int64	2.63998e-05	NA	NA
SRR5398252	Homo_sapiens_tRNA-Asn-GTT-7	66	74	0.0101506	0.127529	66 74 False False 769 True False 90 False True 67 True True 1 dtype: int64	0.0288513	NA	NA
SRR5398252	Homo_sapiens_tRNA-Asn-GTT-7	67	71	0.0357116	6.4802	67 71 False True 783 True True 86 False False 59 True False 1 dtype: int64	0.08839	NA	NA
SRR5398252	Homo_sapiens_tRNA-Asn-GTT-7	70	71	0.000255233	13.1111	70 71 False True 711 True True 158 False False 59 True False 1 dtype: int64	0.00094303	NA	NA
SRR5398252	Homo_sapiens_tRNA-Leu-TAG-2	27	35	0.0100219	1.9448	27 35 True False 234 False False 127 True True 86 False True 24 dtype: int64	0.0285179	26	34
SRR5398252	Homo_sapiens_tRNA-Leu-TAG-2	27	38	0.00272807	0.528493	27 38 True False 204 True 92 False False 75 True 64 dtype: int64	0.00864659	26	37
SRR5398252	Homo_sapiens_tRNA-Leu-TAG-2	35	38	4.82048e-11	0.029039	35 38 False False 559 True 175 True False 110 True 1 dtype: int64	2.77045e-10	34	37
SRR5398252	Homo_sapiens_tRNA-Ala-TGC-5	19	23	0.000593915	1.88426	19 23 True False 639 False False 543 True True 102 False True 46 dtype: int64	0.0020797	20	24
SRR5398252	Homo_sapiens_tRNA-Ala-AGC-15	26	37	1	1.19273	26 37 True True 1182 False True 991 False 3 True False 3 dtype: int64	1	NA	NA
SRR5398252	Homo_sapiens_tRNA-Ala-AGC-15	26	40	0.731551	1.0434	26 40 True False 980 False False 828 True True 205 False True 166 dtype: int64	0.877292	NA	NA
SRR5398252	Homo_sapiens_tRNA-Ala-AGC-15	37	40	1	1.44194	37 40 True False 2437 True 502 False False 7 True 1 dtype: int64	1	NA	NA
SRR5398252	Homo_sapiens_tRNA-Ala-CGC-4	19	25	4.08522e-48	2.62767	19 25 True False 2085 False False 1431 True True 1340 False True 350 dtype: int64	4.74802e-47	20	26
SRR5398252	Homo_sapiens_tRNA-Ala-CGC-4	19	36	0.00467507	5.79153	19 36 True True 3417 False True 1770 False 9 True False 3 dtype: int64	0.0142653	20	37
SRR5398252	Homo_sapiens_tRNA-Ala-CGC-4	19	45	0.467498	0.912088	19 45 True False 3189 False False 1652 True True 206 False True 117 dtype: int64	0.662015	20	46
SRR5398252	Homo_sapiens_tRNA-Ala-CGC-4	19	57	0.101043	1.3147	19 57 True False 3246 False False 1707 True True 135 False True 54 dtype: int64	0.212269	20	58
SRR5398252	Homo_sapiens_tRNA-Ala-CGC-4	25	36	0.0294116	3.88514	25 36 False True 4292 True True 3335 False False 15 True False 3 dtype: int64	0.0747763	26	37
SRR5398252	Homo_sapiens_tRNA-Ala-CGC-4	25	45	3.67599e-16	0.413235	25 45 False False 3947 True False 3224 False True 317 True True 107 dtype: int64	2.49358e-15	26	46
SRR5398252	Homo_sapiens_tRNA-Ala-CGC-4	25	57	0.00100475	1.49684	25 57 False False 4113 True False 3161 True 153 False True 133 dtype: int64	0.00341431	26	58
SRR5398252	Homo_sapiens_tRNA-Ala-CGC-4	36	57	0.191327	0.376002	36 57 True False 8234 True 344 False False 18 True 2 dtype: int64	0.351157	37	58
SRR5398252	Homo_sapiens_tRNA-Ala-CGC-4	45	57	0.0179901	0.478432	45 57 False False 8407 True False 460 False True 382 True True 10 dtype: int64	0.0481929	46	58
SRR5398252	Homo_sapiens_tRNA-Arg-TCG-3	9	26	5.1622e-31	2.31819	9 26 True True 6222 False True 1852 True False 571 False False 394 dtype: int64	4.79091e-30	NA	NA
SRR5398252	Homo_sapiens_tRNA-Arg-TCG-3	9	37	7.2939e-07	0.523724	9 37 True False 716 True 316 False False 178 True 150 dtype: int64	3.37339e-06	NA	NA
SRR5398252	Homo_sapiens_tRNA-Arg-TCG-3	9	40	0.138838	1.5114	9 40 True False 947 False False 308 True True 79 False True 17 dtype: int64	0.27476	NA	NA
SRR5398252	Homo_sapiens_tRNA-Arg-TCG-3	9	42	0.00730343	2.08586	9 42 True False 924 False False 295 True True 98 False True 15 dtype: int64	0.0214749	NA	NA
SRR5398252	Homo_sapiens_tRNA-Arg-TCG-3	9	43	0.012751	1.59712	9 43 True False 831 False False 271 True True 191 False True 39 dtype: int64	0.0353916	NA	NA
SRR5398252	Homo_sapiens_tRNA-Arg-TCG-3	9	45	0.307078	1.47141	9 45 True False 959 False False 287 True True 59 False True 12 dtype: int64	0.496821	NA	NA
SRR5398252	Homo_sapiens_tRNA-Arg-TCG-3	26	37	0.0165988	1.56852	26 37 True False 1242 True 768 False False 104 True 41 dtype: int64	0.044859	NA	NA
SRR5398252	Homo_sapiens_tRNA-Arg-TCG-3	26	40	0.0943925	0.605656	26 40 True False 1861 True 142 False False 127 True 16 dtype: int64	0.20072	NA	NA
SRR5398252	Homo_sapiens_tRNA-Arg-TCG-3	26	42	0.524244	0.848342	26 42 True False 1828 True 160 False False 126 True 13 dtype: int64	0.712327	NA	NA
SRR5398252	Homo_sapiens_tRNA-Arg-TCG-3	26	43	0.199017	0.757705	26 43 True False 1657 True 331 False False 110 True 29 dtype: int64	0.361322	NA	NA
SRR5398252	Homo_sapiens_tRNA-Arg-TCG-3	26	45	0.463755	1.46191	26 45 True False 1851 False False 132 True True 123 False True 6 dtype: int64	0.659046	NA	NA
SRR5398252	Homo_sapiens_tRNA-Arg-TCG-3	37	43	5.55366e-101	0.005207	37 43 False False 1128 True False 1039 False True 417 True True 2 dtype: int64	9.63737e-100	NA	NA
SRR5398252	Homo_sapiens_tRNA-Arg-TCG-3	37	45	1.47779e-31	0.026246	37 45 False False 1379 True False 1037 False True 152 True True 3 dtype: int64	1.38174e-30	NA	NA
SRR5398252	Homo_sapiens_tRNA-Arg-TCG-3	40	42	2.43732e-06	0.0555386	40 42 False False 2188 True 201 True False 196 True 1 dtype: int64	1.08288e-05	NA	NA
SRR5398252	Homo_sapiens_tRNA-Arg-TCG-3	42	45	7.23943e-05	0.0715578	42 45 False False 2215 True False 201 False True 154 True True 1 dtype: int64	0.000282124	NA	NA
SRR5398252	Homo_sapiens_tRNA-Cys-GCA-14	19	57	0.0917867	1.37102	19 57 True False 1415 False False 900 True True 97 False True 45 dtype: int64	0.196044	NA	NA
SRR5398252	Homo_sapiens_tRNA-Val-AAC-2	26	34	3.58483e-164	1.92088	26 34 False False 168798 True 26076 True False 9291 True 2757 dtype: int64	8.37954e-163	26	34
SRR5398252	Homo_sapiens_tRNA-Lys-TTT-3	19	37	0.31699	1.96078	19 37 False False 250 True 17 True False 15 True 2 dtype: int64	0.508784	19	37
SRR5398252	Homo_sapiens_tRNA-Gln-TTG-3	9	34	0.701291	1.02004	9 34 False False 2511 True 1953 True False 1326 True 1052 dtype: int64	0.855818	NA	NA
SRR5398252	Homo_sapiens_tRNA-Ala-CGC-1	19	21	0.392492	0.325758	19 21 False False 43 True False 33 False True 4 True True 1 dtype: int64	0.591975	NA	NA
SRR5398252	Homo_sapiens_tRNA-Ala-CGC-1	19	23	0.714618	1.43333	19 23 False False 43 True False 30 False True 4 True True 4 dtype: int64	0.86508	NA	NA
SRR5398252	Homo_sapiens_tRNA-Ala-CGC-1	19	25	0.487532	1.54882	19 25 False True 27 True True 23 False False 20 True False 11 dtype: int64	0.68095	NA	NA
SRR5398252	Homo_sapiens_tRNA-Ala-CGC-1	19	33	0.734898	1.44828	19 33 False False 42 True False 29 False True 5 True True 5 dtype: int64	0.879802	NA	NA
SRR5398252	Homo_sapiens_tRNA-Ala-CGC-1	19	36	1	0.717391	19 36 False True 46 True True 33 False False 1 True False 1 dtype: int64	1	NA	NA
SRR5398252	Homo_sapiens_tRNA-Ala-CGC-1	19	42	0.588986	1.52	19 42 False False 38 True False 25 False True 9 True True 9 dtype: int64	0.768369	NA	NA
SRR5398252	Homo_sapiens_tRNA-Ala-CGC-1	19	45	0.394248	1.71429	19 45 False False 39 True False 26 True 8 False True 7 dtype: int64	0.59382	NA	NA
SRR5398252	Homo_sapiens_tRNA-Ala-CGC-1	19	50	0.625661	0.40404	19 50 False False 40 True False 33 False True 3 True True 1 dtype: int64	0.797187	NA	NA
SRR5398252	Homo_sapiens_tRNA-Ala-CGC-1	19	57	0.696108	1.64444	19 57 False False 37 True False 30 True 4 False True 3 dtype: int64	0.852378	NA	NA
SRR5398252	Homo_sapiens_tRNA-Ala-CGC-1	21	42	1	0.867647	21 42 False False 59 True 17 True False 4 True 1 dtype: int64	1	NA	NA
SRR5398252	Homo_sapiens_tRNA-Ala-CGC-1	21	45	0.233965	3.17949	21 45 False False 62 True 13 True False 3 True 2 dtype: int64	0.407815	NA	NA
SRR5398252	Homo_sapiens_tRNA-Ala-CGC-1	23	33	0.250869	2.75	23 33 False False 66 True 8 True False 6 True 2 dtype: int64	0.428747	NA	NA
SRR5398252	Homo_sapiens_tRNA-Ala-CGC-1	23	42	0.364421	2.36	23 42 False False 59 True 15 True False 5 True 3 dtype: int64	0.561957	NA	NA
SRR5398252	Homo_sapiens_tRNA-Ala-CGC-1	23	45	1	0.602041	23 45 False False 59 True 14 True False 7 True 1 dtype: int64	1	NA	NA
SRR5398252	Homo_sapiens_tRNA-Ala-CGC-1	25	33	0.0808594	6.42857	25 33 True False 42 False False 30 True True 9 False True 1 dtype: int64	0.176558	NA	NA
SRR5398252	Homo_sapiens_tRNA-Ala-CGC-1	25	36	1	0.816667	25 36 True True 49 False True 30 True False 2 False False 1 dtype: int64	1	NA	NA
SRR5398252	Homo_sapiens_tRNA-Ala-CGC-1	25	45	1	1.21951	25 45 True False 41 False False 25 True True 10 False True 5 dtype: int64	1	NA	NA
SRR5398252	Homo_sapiens_tRNA-Ala-CGC-1	25	50	1	1.625	25 50 True False 48 False False 26 True True 3 False True 1 dtype: int64	1	NA	NA
SRR5398252	Homo_sapiens_tRNA-Ala-CGC-1	25	57	0.0449894	0.178723	25 57 True False 47 False False 21 True 5 True True 2 dtype: int64	0.107694	NA	NA
SRR5398252	Homo_sapiens_tRNA-Ala-CGC-1	33	42	0.0061761	7.5	33 42 False False 60 True 12 True True 6 False 4 dtype: int64	0.0184151	NA	NA
SRR5398252	Homo_sapiens_tRNA-Ala-CGC-1	33	45	1	1.11538	33 45 False False 58 True 13 True False 8 True 2 dtype: int64	1	NA	NA
SRR5398252	Homo_sapiens_tRNA-Ala-CGC-1	42	57	1	0.722222	42 57 False False 52 True False 18 False True 8 True True 2 dtype: int64	1	NA	NA
SRR5398252	Homo_sapiens_tRNA-Ala-CGC-1	45	57	0.677411	0.407407	45 57 False False 55 True False 15 False True 9 True True 1 dtype: int64	0.83883	NA	NA
SRR5398252	Homo_sapiens_tRNA-Thr-TGT-1	9	21	0.23193	0.880748	9 21 True False 558 False False 412 True True 334 False True 280 dtype: int64	0.40502	9	20a
SRR5398252	Homo_sapiens_tRNA-Thr-TGT-1	9	27	1.70365e-62	9.43032	9 27 True True 830 False True 406 False 286 True False 62 dtype: int64	2.27802e-61	9	26
SRR5398252	Homo_sapiens_tRNA-Thr-TGT-1	9	59	1.81054e-11	4.65664	9 59 True False 776 False False 644 True True 101 False True 18 dtype: int64	1.05754e-10	9	58
SRR5398252	Homo_sapiens_tRNA-Thr-TGT-1	21	27	0.21005	0.967319	21 27 True True 16042 False True 7832 True False 6111 False False 2886 dtype: int64	0.376013	20a	26
SRR5398252	Homo_sapiens_tRNA-Thr-TGT-1	21	59	0.0742807	0.928797	21 59 True False 19781 False False 9508 True True 1913 False True 990 dtype: int64	0.164486	20a	58
SRR5398252	Homo_sapiens_tRNA-Thr-TGT-1	27	59	0	7.27832	27 59 True False 35237 False False 16462 True True 4814 False True 309 dtype: int64	0	26	58
SRR5398252	Homo_sapiens_tRNA-Cys-GCA-11	17	19	1	0.833333	17 19 False True 6 True True 5 False False 1 True False 1 dtype: int64	1	NA	NA
SRR5398252	Homo_sapiens_tRNA-Ser-TGA-1	26	32	0.00513614	3.15514	26 32 True False 4708 True 352 False False 211 True 5 dtype: int64	0.0155587	NA	NA
SRR5398252	Homo_sapiens_tRNA-Gln-CTG-9	41	68	1.33317e-07	0.00588235	41 68 True False 34 False True 10 False 2 True True 1 dtype: int64	6.45413e-07	NA	NA
SRR5398252	Homo_sapiens_tRNA-Ser-TGA-2	26	32	3.84795e-06	3.1963	26 32 True False 9073 True 725 False False 480 True 12 dtype: int64	1.68629e-05	NA	NA
SRR5398252	Homo_sapiens_tRNA-Arg-TCG-5	7	9	0.50585	0.818786	7 9 False True 122 False 88 True True 42 False 37 dtype: int64	0.696307	7	9
SRR5398252	Homo_sapiens_tRNA-Arg-TCG-5	7	26	0.299395	3.9	7 26 False True 200 True True 78 False False 10 True False 1 dtype: int64	0.487665	7	26
SRR5398252	Homo_sapiens_tRNA-Arg-TCG-5	7	37	0.760418	1.1288	7 37 False False 159 True False 58 False True 51 True True 21 dtype: int64	0.899065	7	37
SRR5398252	Homo_sapiens_tRNA-Arg-TCG-5	9	26	0.00643968	3.06735	9 26 True True 732 False True 257 False 14 True False 13 dtype: int64	0.0191237	9	26
SRR5398252	Homo_sapiens_tRNA-Arg-TCG-5	9	37	5.10484e-06	0.50895	9 37 True False 535 True 210 False False 153 True 118 dtype: int64	2.21386e-05	9	37
SRR5398252	Homo_sapiens_tRNA-Arg-TCG-5	26	37	0.59126	1.18218	26 37 True False 993 True 559 False False 42 True 20 dtype: int64	0.770495	26	37
SRR5398252	Homo_sapiens_tRNA-Cys-GCA-17	7	19	1	1.1	7 19 False True 40 False 33 True True 4 False 3 dtype: int64	1	NA	NA
SRR5398252	Homo_sapiens_tRNA-Ala-AGC-8	26	37	0.450872	0.611672	26 37 False True 9215 True True 7247 False 9 False False 7 dtype: int64	0.646632	26	37
SRR5398252	Homo_sapiens_tRNA-Gly-TCC-2	6	57	0.402806	0.957833	6 57 False False 20132 True 5097 True False 2301 True 558 dtype: int64	0.601951	6	58
SRR5398252	Homo_sapiens_tRNA-Thr-AGT-1	27	59	1.97738e-307	4.01831	27 59 True False 91464 False False 32174 True True 6397 False True 560 dtype: int64	6.22477e-306	NA	NA
SRR5398252	Homo_sapiens_tRNA-Cys-GCA-6	19	62	2.76338e-49	0.369736	19 62 True False 1485 True 1048 False True 941 False 493 dtype: int64	3.23574e-48	NA	NA
SRR5398252	Homo_sapiens_tRNA-Leu-AAG-4	27	67	0.477512	1.53234	27 67 True False 67 True 28 False False 22 True 6 dtype: int64	0.671238	NA	NA
SRR5398252	Homo_sapiens_tRNA-Asn-GTT-5	9	21	0.651864	1.15954	9 21 True False 57 True 47 False False 45 True 32 dtype: int64	0.817947	NA	NA
SRR5398252	Homo_sapiens_tRNA-Ala-AGC-24	26	37	0.429237	0.322691	26 37 False True 877 True True 283 False False 1 True False 1 dtype: int64	0.627528	NA	NA
SRR5398252	Homo_sapiens_tRNA-Leu-CAA-3	27	38	9.55408e-12	2.03265	27 38 True False 16680 True 5045 False False 625 True 93 dtype: int64	5.63574e-11	26	37
SRR5398252	Homo_sapiens_tRNA-Leu-CAA-3	27	69	3.21266e-05	2.49897	27 69 True False 20286 True 1240 False False 695 True 17 dtype: int64	0.000130263	26	58
SRR5398252	Homo_sapiens_tRNA-Leu-CAA-3	38	69	1.59195e-24	1.66242	38 69 False False 18824 True False 7999 False True 1090 True True 770 dtype: int64	1.31048e-23	37	58
SRR5398252	Homo_sapiens_tRNA-Ser-GCT-1	26	44	0.0143476	1.93487	26 44 True False 417 False False 146 True True 105 False True 19 dtype: int64	0.0393867	NA	NA
SRR5398252	Homo_sapiens_tRNA-Ser-GCT-1	26	45	0.586413	0.882057	26 45 True False 413 False False 127 True True 109 False True 38 dtype: int64	0.766745	NA	NA
SRR5398252	Homo_sapiens_tRNA-Ser-GCT-1	26	53	0.770366	0.922886	26 53 True False 469 False False 147 True True 53 False True 18 dtype: int64	0.906729	NA	NA
SRR5398252	Homo_sapiens_tRNA-Ser-GCT-1	44	45	1.02949e-23	0.0250759	44 45 False False 710 True False 242 False True 234 True True 2 dtype: int64	8.34855e-23	NA	NA
SRR5398252	Homo_sapiens_tRNA-Ser-GCT-1	45	53	1.43725e-08	0.0397304	45 53 False False 943 True False 235 False True 101 True True 1 dtype: int64	7.34393e-08	NA	NA
SRR5398252	Homo_sapiens_tRNA-Gly-CCC-2	12	56	0.0728101	0.879861	12 56 False False 15078 True False 4436 False True 1016 True True 263 dtype: int64	0.161859	12	58
SRR5398252	Homo_sapiens_tRNA-Ser-GCT-4	26	32	0.0402608	0.494299	26 32 True False 877 False False 289 True True 24 False True 16 dtype: int64	0.097947	NA	NA
SRR5398252	Homo_sapiens_tRNA-Ser-GCT-4	26	44	0.81506	1.04575	26 44 True False 687 False False 235 True True 214 False True 70 dtype: int64	0.938559	NA	NA
SRR5398252	Homo_sapiens_tRNA-Ser-GCT-4	26	45	3.41306e-05	2.23438	26 45 True False 714 False False 273 True True 187 False True 32 dtype: int64	0.000137898	NA	NA
SRR5398252	Homo_sapiens_tRNA-Ser-GCT-4	26	49	0.314107	0.744285	26 49 True False 854 False False 284 True True 47 False True 21 dtype: int64	0.505256	NA	NA
SRR5398252	Homo_sapiens_tRNA-Ser-GCT-4	26	51	0.395245	1.35902	26 51 True False 760 False False 241 True True 60 False True 14 dtype: int64	0.594766	NA	NA
SRR5398252	Homo_sapiens_tRNA-Ser-GCT-4	26	53	0.0605634	0.638563	26 53 True False 748 False False 221 True True 67 False True 31 dtype: int64	0.138492	NA	NA
SRR5398252	Homo_sapiens_tRNA-Ser-GCT-4	32	44	0.0476033	1.76493	32 44 False False 903 True 268 True False 42 True 22 dtype: int64	0.112959	NA	NA
SRR5398252	Homo_sapiens_tRNA-Ser-GCT-4	32	45	1	0.922861	32 45 False False 956 True 215 True False 53 True 11 dtype: int64	1	NA	NA
SRR5398252	Homo_sapiens_tRNA-Ser-GCT-4	32	49	0.270548	1.67799	32 49 False False 1103 True 68 True False 58 True 6 dtype: int64	0.453229	NA	NA
SRR5398252	Homo_sapiens_tRNA-Ser-GCT-4	32	51	0.302589	1.51956	32 51 False False 971 True 71 True False 54 True 6 dtype: int64	0.491385	NA	NA
SRR5398252	Homo_sapiens_tRNA-Ser-GCT-4	32	53	1	0.898565	32 53 False False 939 True 95 True False 55 True 5 dtype: int64	1	NA	NA
SRR5398252	Homo_sapiens_tRNA-Ser-GCT-4	44	45	3.44474e-28	0.0110405	44 45 False False 730 True False 290 False True 228 True True 1 dtype: int64	3.04581e-27	NA	NA
SRR5398252	Homo_sapiens_tRNA-Ser-GCT-4	44	49	5.14421e-08	0.0411929	44 49 False False 884 True False 290 False True 74 True True 1 dtype: int64	2.55356e-07	NA	NA
SRR5398252	Homo_sapiens_tRNA-Ser-GCT-4	44	53	4.46911e-13	0.0247241	44 53 False False 717 True False 290 False True 100 True True 1 dtype: int64	2.78159e-12	NA	NA
SRR5398252	Homo_sapiens_tRNA-Ser-GCT-4	45	49	0.00515974	0.305804	45 49 False False 959 True False 224 False True 70 True True 5 dtype: int64	0.0156151	NA	NA
SRR5398252	Homo_sapiens_tRNA-Ser-GCT-4	45	51	2.98321e-07	0.0459964	45 51 False False 818 True False 228 False True 78 True True 1 dtype: int64	1.41044e-06	NA	NA
SRR5398252	Homo_sapiens_tRNA-Phe-GAA-2	17	26	0.00058591	0.141414	17 26 False True 99 False 42 True False 12 True 4 dtype: int64	0.00205281	NA	NA
SRR5398252	Homo_sapiens_tRNA-Phe-GAA-2	26	37	0.436938	0.643678	26 37 True False 58 False False 42 True 9 True True 8 dtype: int64	0.634124	NA	NA
SRR5398252	Homo_sapiens_tRNA-Phe-GAA-2	26	40	0.245116	0.321569	26 40 True False 51 False False 41 True 5 True True 2 dtype: int64	0.421907	NA	NA
SRR5398252	Homo_sapiens_tRNA-Phe-GAA-2	26	41	0.304872	0.430233	26 41 True False 43 False False 37 True 6 True True 3 dtype: int64	0.494145	NA	NA
SRR5398252	Homo_sapiens_tRNA-Phe-GAA-2	26	42	0.473901	1.51748	26 42 False False 31 True False 26 True 14 False True 11 dtype: int64	0.667661	NA	NA
SRR5398252	Homo_sapiens_tRNA-Phe-GAA-2	26	44	0.557252	1.57143	26 44 False False 33 True False 28 True 8 False True 6 dtype: int64	0.743489	NA	NA
SRR5398252	Homo_sapiens_tRNA-Phe-GAA-2	26	46	0.357036	1.96078	26 46 False False 25 True False 17 True 8 False True 6 dtype: int64	0.553969	NA	NA
SRR5398252	Homo_sapiens_tRNA-Phe-GAA-2	37	41	2.32894e-06	56.7	37 41 False False 81 True True 7 False 5 False True 2 dtype: int64	1.0373e-05	NA	NA
SRR5398252	Homo_sapiens_tRNA-Phe-GAA-2	37	42	0.100462	0.185455	37 42 False False 51 True 25 True False 11 True 1 dtype: int64	0.211311	NA	NA
SRR5398252	Homo_sapiens_tRNA-Phe-GAA-2	37	44	0.68677	1.58333	37 44 False False 57 True 12 True False 9 True 3 dtype: int64	0.845822	NA	NA
SRR5398252	Homo_sapiens_tRNA-Phe-GAA-2	37	46	1	1.05556	37 46 False False 38 True 12 True False 9 True 3 dtype: int64	1	NA	NA
SRR5398252	Homo_sapiens_tRNA-Phe-GAA-3	26	37	3.54644e-05	1.3392	26 37 True False 4700 False False 2475 True True 796 False True 313 dtype: int64	0.000143056	NA	NA
SRR5398252	Homo_sapiens_tRNA-Ala-AGC-19	26	43	0.659137	0.43	26 43 False False 43 True False 20 False True 5 True True 1 dtype: int64	0.823754	NA	NA
SRR5398252	Homo_sapiens_tRNA-Ala-AGC-19	34	37	0.000114684	0.0179104	34 37 False True 67 False 6 True False 5 True 1 dtype: int64	0.000438475	NA	NA
SRR5398252	Homo_sapiens_tRNA-Ala-AGC-19	37	74	8.18302e-06	0.00615385	37 74 True False 65 False True 5 True True 2 False False 1 dtype: int64	3.49438e-05	NA	NA
SRR5398252	Homo_sapiens_tRNA-Ala-AGC-11	26	37	0.0179845	2.27945	26 37 False True 10420 True True 8709 False False 30 True False 11 dtype: int64	0.0481882	26	37
SRR5398252	Homo_sapiens_mito_tRNA-Tyr-GTA-1	9	25	0.752023	0.706612	9 25 False False 57 True 22 True False 11 True 3 dtype: int64	0.893259	9	29
SRR5398252	Homo_sapiens_mito_tRNA-Tyr-GTA-1	9	26	0.43669	1.68595	9 26 False False 68 True 11 True False 11 True 3 dtype: int64	0.633858	9	30
SRR5398252	Homo_sapiens_mito_tRNA-Tyr-GTA-1	9	33	0.726253	1.18831	9 33 False False 61 True 14 True False 11 True 3 dtype: int64	0.872994	9	37
SRR5398252	Homo_sapiens_mito_tRNA-Tyr-GTA-1	25	33	0.264972	0.40724	25 33 False False 60 True False 26 False True 17 True True 3 dtype: int64	0.446755	29	37
SRR5398252	Homo_sapiens_mito_tRNA-Tyr-GTA-1	26	33	0.522023	0.5	26 33 False False 85 True 20 True False 17 True 2 dtype: int64	0.710564	30	37
SRR5398252	Homo_sapiens_tRNA-Ser-GCT-5	26	44	0.629264	1.21618	26 44 False False 477 True False 324 False True 23 True True 19 dtype: int64	0.799599	NA	NA
SRR5398252	Homo_sapiens_tRNA-Ser-GCT-5	26	45	1	1.00234	26 45 False False 468 True False 321 False True 32 True True 22 dtype: int64	1	NA	NA
SRR5398252	Homo_sapiens_tRNA-Ser-GCT-5	44	45	0.314239	0.413028	44 45 False False 1173 True False 80 False True 71 True True 2 dtype: int64	0.505404	NA	NA
SRR5398252	Homo_sapiens_tRNA-Ser-CGA-2	26	32	0.140362	0.83346	26 32 True False 6030 True 1267 False False 357 True 90 dtype: int64	0.277032	NA	NA
SRR5398252	Homo_sapiens_tRNA-Cys-GCA-12	13	19	0.604281	0.784	13 19 True True 308 False 250 False True 22 False 14 dtype: int64	0.78068	NA	NA
SRR5398252	Homo_sapiens_tRNA-Ile-AAT-12	21	27	0.162619	1.1989	21 27 False True 2079 True True 1672 False False 161 True False 108 dtype: int64	0.310493	NA	NA
SRR5398252	Homo_sapiens_tRNA-Val-CAC-14	12	34	0.103626	4.38462	12 34 False False 57 True 13 True False 3 True 3 dtype: int64	0.216606	NA	NA
SRR5398252	Homo_sapiens_tRNA-Val-CAC-14	62	66	8.76348e-05	26.5294	62 66 False False 41 True 17 True True 11 False 1 dtype: int64	0.000338673	NA	NA
SRR5398252	Homo_sapiens_tRNA-Val-CAC-14	65	66	4.37667e-09	35.4167	65 66 False False 34 True True 25 False 8 False True 3 dtype: int64	2.29533e-08	NA	NA
SRR5398252	Homo_sapiens_tRNA-Ala-AGC-10	26	37	0.275347	0.547074	26 37 True True 215 False True 131 True False 18 False False 6 dtype: int64	0.459364	NA	NA
SRR5398252	Homo_sapiens_tRNA-Cys-GCA-1	19	62	0.000730549	0.380805	19 62 True False 190 False False 82 True 34 True True 30 dtype: int64	0.00253126	NA	NA
SRR5398252	Homo_sapiens_tRNA-Gly-TCC-1	6	57	0.807467	0.959715	6 57 False False 3789 True 620 True False 554 True 87 dtype: int64	0.933624	6	58
SRR5398252	Homo_sapiens_tRNA-Trp-CCA-4	9	25	0.416422	1.52778	9 25 False True 92 False 55 True True 23 False 9 dtype: int64	0.615093	NA	NA
SRR5398252	Homo_sapiens_tRNA-Trp-CCA-4	9	36	0.687503	1.21351	9 36 False False 94 True 53 True False 19 True 13 dtype: int64	0.846225	NA	NA
SRR5398252	Homo_sapiens_tRNA-Trp-CCA-4	25	36	0.0316325	1.38919	25 36 True True 262 False 210 False False 157 True 141 dtype: int64	0.0795991	NA	NA
SRR5398252	Homo_sapiens_tRNA-Thr-AGT-6	27	59	1.97139e-105	5.21943	27 59 True False 23221 False False 7929 True True 1819 False True 119 dtype: int64	3.57965e-104	NA	NA
SRR5398252	Homo_sapiens_tRNA-Trp-CCA-5	9	39	1	2	9 39 False False 2 True 1 True False 1 True 1 dtype: int64	1	NA	NA
SRR5398252	Homo_sapiens_tRNA-Trp-CCA-5	25	36	1	1.73333	25 36 True True 26 False 15 False False 1 True 1 dtype: int64	1	NA	NA
SRR5398252	Homo_sapiens_tRNA-Ala-AGC-2	19	25	7.24366e-60	1.93664	19 25 False False 3300 True False 3205 True 2716 False True 1444 dtype: int64	9.4145e-59	20	26
SRR5398252	Homo_sapiens_tRNA-Ala-AGC-2	19	36	0.00379476	2.50573	19 36 True True 5906 False True 4714 False 30 True False 15 dtype: int64	0.0117365	20	37
SRR5398252	Homo_sapiens_tRNA-Ala-AGC-2	25	36	0.00734705	2.04368	25 36 True True 9804 False True 8343 False 40 True False 23 dtype: int64	0.0215931	26	37
SRR5398252	Homo_sapiens_tRNA-Tyr-GTA-8	20	26	0.316533	0.613027	20 26 True True 64 False 36 False True 29 False 10 dtype: int64	0.50818	NA	NA
SRR5398252	Homo_sapiens_tRNA-iMet-CAT-2	9	57	2.82463e-09	1.73006	9 57 False False 1635 True False 645 False True 400 True True 273 dtype: int64	1.49703e-08	NA	NA
SRR5398252	Homo_sapiens_tRNA-Glu-TTC-1	9	34	0.501987	1.0214	9 34 False True 9093 True True 4661 False False 4583 True False 2300 dtype: int64	0.692435	9	34
SRR5398252	Homo_sapiens_tRNA-Glu-TTC-1	9	57	8.88711e-98	3.20663	9 57 False False 10748 True False 4859 True 864 False True 596 dtype: int64	1.51905e-96	9	58
SRR5398252	Homo_sapiens_tRNA-Glu-TTC-1	34	57	0.000563076	0.864026	34 57 True False 24177 False False 11447 True True 1730 False True 948 dtype: int64	0.00197779	34	58
SRR5398252	Homo_sapiens_tRNA-Ala-TGC-4	19	23	1.82965e-05	1.86129	19 23 False False 1627 True False 999 True 112 False True 98 dtype: int64	7.58562e-05	20	24
SRR5398252	Homo_sapiens_tRNA-Ala-TGC-4	19	25	2.80779e-09	1.59883	19 25 False False 1141 True False 611 False True 584 True True 500 dtype: int64	1.48937e-08	20	26
SRR5398252	Homo_sapiens_tRNA-Ala-TGC-4	19	36	7.85341e-22	2.18346	19 36 False False 1272 True False 625 True 486 False True 453 dtype: int64	6.13821e-21	20	37
SRR5398252	Homo_sapiens_tRNA-Ala-TGC-4	23	25	8.28057e-74	62.6713	23 25 False False 2318 True 1657 True True 224 False 5 dtype: int64	1.198e-72	24	26
SRR5398252	Homo_sapiens_tRNA-Ala-TGC-4	23	36	0.0527441	0.746645	23 36 False False 2616 True 1359 True False 165 True 64 dtype: int64	0.123083	24	37
SRR5398252	Homo_sapiens_tRNA-Ala-TGC-4	25	36	3.07684e-06	0.761446	25 36 True False 2041 False False 1498 True True 914 False True 881 dtype: int64	1.36026e-05	26	37
SRR5398252	Homo_sapiens_tRNA-Ala-TGC-3	19	21	7.06439e-05	0.323132	19 21 False False 359 True False 303 False True 55 True True 15 dtype: int64	0.000275731	NA	NA
SRR5398252	Homo_sapiens_tRNA-Ala-TGC-3	19	23	0.000480871	1.94038	19 23 False False 352 True False 237 True 81 False True 62 dtype: int64	0.00170755	NA	NA
SRR5398252	Homo_sapiens_tRNA-Ala-TGC-3	19	25	0.0414885	1.5891	19 25 False True 346 True True 283 False False 68 True False 35 dtype: int64	0.100427	NA	NA
SRR5398252	Homo_sapiens_tRNA-Ala-TGC-3	19	36	0.65745	0.509709	19 36 False True 412 True True 315 False 3 False False 2 dtype: int64	0.822713	NA	NA
SRR5398252	Homo_sapiens_tRNA-Ala-TGC-3	19	57	0.00539427	3.0027	19 57 False False 404 True False 296 True 22 False True 10 dtype: int64	0.0162737	NA	NA
SRR5398252	Homo_sapiens_tRNA-Ala-TGC-3	19	65	0.300086	1.56738	19 65 False False 374 True False 282 True 13 False True 11 dtype: int64	0.488346	NA	NA
SRR5398252	Homo_sapiens_tRNA-Ala-TGC-3	19	69	0.247586	0.429224	19 69 False False 376 True False 292 False True 9 True True 3 dtype: int64	0.425049	NA	NA
SRR5398252	Homo_sapiens_tRNA-Ala-TGC-3	19	70	0.617567	1.31359	19 70 False False 377 True False 287 False True 8 True True 8 dtype: int64	0.791141	NA	NA
SRR5398252	Homo_sapiens_tRNA-Ala-TGC-3	21	23	2.7407e-05	0.106863	21 23 False False 545 True 150 True False 68 True 2 dtype: int64	0.000111778	NA	NA
SRR5398252	Homo_sapiens_tRNA-Ala-TGC-3	21	65	0.499606	0.370169	21 65 False False 613 True False 69 False True 24 True True 1 dtype: int64	0.691138	NA	NA
SRR5398252	Homo_sapiens_tRNA-Ala-TGC-3	21	70	1	0.528559	21 70 False False 620 True False 69 False True 17 True True 1 dtype: int64	1	NA	NA
SRR5398252	Homo_sapiens_tRNA-Ala-TGC-3	23	57	0.841369	0.862261	23 57 False False 643 True False 145 False True 36 True True 7 dtype: int64	0.957275	NA	NA
SRR5398252	Homo_sapiens_tRNA-Ala-TGC-3	23	65	0.179417	1.86906	23 65 False False 624 True False 123 False True 19 True True 7 dtype: int64	0.33486	NA	NA
SRR5398252	Homo_sapiens_tRNA-Ala-TGC-3	23	69	0.819976	0.789677	23 69 False False 612 True False 125 False True 31 True True 5 dtype: int64	0.942089	NA	NA
SRR5398252	Homo_sapiens_tRNA-Ala-TGC-3	23	70	0.402038	0.462798	23 70 False False 622 True False 128 False True 21 True True 2 dtype: int64	0.601161	NA	NA
SRR5398252	Homo_sapiens_tRNA-Ala-TGC-3	25	36	0.00483299	10.3119	25 36 True True 843 False True 109 False 4 True False 3 dtype: int64	0.0146972	NA	NA
SRR5398252	Homo_sapiens_tRNA-Ala-TGC-3	25	57	0.647145	1.5309	25 57 True False 801 False False 109 True True 45 False True 4 dtype: int64	0.813738	NA	NA
SRR5398252	Homo_sapiens_tRNA-Ala-TGC-3	25	69	0.00276659	9.86207	25 69 True False 725 False False 110 True True 65 False True 1 dtype: int64	0.00875762	NA	NA
SRR5398252	Homo_sapiens_tRNA-Ala-TGC-3	25	70	1	1.05592	25 70 True False 760 False False 107 True True 30 False True 4 dtype: int64	1	NA	NA
SRR5398252	Homo_sapiens_tRNA-Ala-TGC-3	57	65	0.610413	1.19591	57 65 False False 995 True False 65 False True 64 True True 5 dtype: int64	0.785605	NA	NA
SRR5398252	Homo_sapiens_tRNA-Ala-TGC-3	57	69	0.148886	1.71023	57 69 False False 954 True 104 True False 59 True 11 dtype: int64	0.289837	NA	NA
SRR5398252	Homo_sapiens_tRNA-Ala-TGC-3	57	70	0.258381	1.77771	57 70 False False 1005 True False 64 False True 53 True True 6 dtype: int64	0.438533	NA	NA
SRR5398252	Homo_sapiens_tRNA-Ala-TGC-3	65	69	0.0382333	0.249901	65 69 False False 946 True 113 True False 67 True 2 dtype: int64	0.0938161	NA	NA
SRR5398252	Homo_sapiens_tRNA-Arg-TCT-3	9	34	0.653835	0.961164	9 34 False True 940 True True 872 False False 459 True False 443 dtype: int64	0.819518	9	34
SRR5398252	Homo_sapiens_tRNA-Gln-TTG-1	8	9	1.91912e-13	0.0432692	8 9 False False 594 True 264 True False 104 True 2 dtype: int64	1.21071e-12	NA	NA
SRR5398252	Homo_sapiens_tRNA-Gln-TTG-1	8	34	1	1.02398	8 34 False True 550 False 302 True True 69 False 37 dtype: int64	1	NA	NA
SRR5398252	Homo_sapiens_tRNA-Gln-TTG-1	8	68	0.0229101	0.590539	8 68 False False 356 True 256 True False 73 True 31 dtype: int64	0.05985	NA	NA
SRR5398252	Homo_sapiens_tRNA-Gln-TTG-1	9	34	0.0229602	0.708363	9 34 False True 465 False 231 True True 154 False 108 dtype: int64	0.0599684	NA	NA
SRR5398252	Homo_sapiens_tRNA-Gln-TTG-1	9	68	1.06513e-06	0.379665	9 68 False False 306 True 249 True False 123 True 38 dtype: int64	4.8598e-06	NA	NA
SRR5398252	Homo_sapiens_tRNA-Gln-TTG-1	34	68	5.1705e-47	25.9233	34 68 True True 276 False False 218 True False 211 False True 11 dtype: int64	5.9053e-46	NA	NA
SRR5398252	Homo_sapiens_tRNA-Gln-TTG-4	9	31	0.56996	2.5	9 31 False False 15 True 6 True False 2 True 2 dtype: int64	0.752639	NA	NA
SRR5398252	Homo_sapiens_tRNA-Gln-TTG-4	9	34	1	1.2	9 34 False True 15 False 6 True True 3 False 1 dtype: int64	1	NA	NA
SRR5398252	Homo_sapiens_tRNA-Gln-TTG-4	12	31	0.57624	2.5	12 31 False False 40 True 16 True False 2 True 2 dtype: int64	0.757975	NA	NA
SRR5398252	Homo_sapiens_tRNA-Gln-TTG-4	12	34	1	1.02439	12 34 False True 41 False 14 True True 3 False 1 dtype: int64	1	NA	NA
SRR5398252	Homo_sapiens_tRNA-Gln-TTG-4	31	34	0.635231	1.35802	31 34 False True 81 False 30 True True 22 False 6 dtype: int64	0.804327	NA	NA
SRR5398252	Homo_sapiens_tRNA-Gln-TTG-4	31	36	0.103277	8.46154	31 36 False False 110 True False 26 True 2 False True 1 dtype: int64	0.216055	NA	NA
SRR5398252	Homo_sapiens_tRNA-Gln-TTG-4	31	62	3.45385e-06	10.5538	31 62 False False 98 True True 14 False 13 False True 10 dtype: int64	1.51943e-05	NA	NA
[truncated: 12,321 more rows]

## Sheet: D. methods_crosstalks_significant
reference	canon_var1	canon_var2	cond	#samples	odds	consistent	avg_odds
[truncated: 938 more rows]

[truncated: 2 more sheets: E. methods_modifications, F. methods_overlap]
