# Supplementary material for: Single-read tRNA-seq analysis reveals coordination of tRNA modification and aminoacylation and fragmentation
Source: Nucleic Acids Res. 2022 Dec 20;51(3):e17. doi: 10.1093/nar/gkac1185 (PMC9943672; doi:10.1093/nar/gkac1185)
Supplement: gkac1185_Supplemental_Files [file gkac1185_supplemental_files.zip › Table_S4.xlsx]

## Sheet: Description
Crosstalks in mouse tissues
Tab A - All analyzed crosstalks of QuantM-tRNA-seq (GSE141436)
Output table of the single-molecule analysis of total tRNA of seven mouse tissues (cortex, spinal cord, medulla oblongata, cerebellum, liver, tibialis, and heart), with three replicates each.
Tab B - Significant crosstalks of QuantM-tRNA-seq (GSE141436)
Detected significant crosstalks of Tab A. If two replicate samples are reported significant but with opposite unconsistent odds ratio, the crosstalk is discarded.
Tab C - tRNA modifications of QuantM-tRNA-seq (GSE141436)
Fraction of mismatches. All positions with at least 5% mismatches are shown.

## Sheet: A. allcrosstalks
sample	ref	var1	var2	pval	odds_ratio	values	pval_corrected	canon_var1	canon_var2
SRR10587162	Mus_musculus_tRNA-Thr-CGT-2	25	31	0.151612	3.76471	25 31 True True 128 False True 51 False 3 True False 2 dtype: int64	0.511352
SRR10587162	Mus_musculus_tRNA-Thr-CGT-2	25	57	0.443166	1.33519	25 57 True True 103 False True 40 True False 27 False False 14 dtype: int64	0.850311
SRR10587162	Mus_musculus_tRNA-Thr-CGT-2	31	57	0.782486	1.07661	31 57 True True 6168 False 1778 False True 58 False 18 dtype: int64	1
SRR10587162	Mus_musculus_mito_tRNA-Thr-TGT-1	6	9	2.75777e-15	5.62133	6 9 False True 807 True True 479 False False 161 True False 17 dtype: int64	3.85154e-14	6	9
SRR10587162	Mus_musculus_mito_tRNA-Thr-TGT-1	6	29	9.52282e-10	4.76331	6 29 False True 858 True True 483 False False 110 True False 13 dtype: int64	1.12969e-08	6	32
SRR10587162	Mus_musculus_mito_tRNA-Thr-TGT-1	9	29	0.659389	1.08304	9 29 True True 16892 False True 1085 True False 345 False False 24 dtype: int64	0.974569	9	32
SRR10587162	Mus_musculus_tRNA-Arg-CCT-3	9	32	0.690147	0.821809	9 32 False True 376 True True 309 False False 13 True False 13 dtype: int64	0.987854
SRR10587162	Mus_musculus_tRNA-Arg-CCT-3	9	58	0.177861	1.78589	9 58 False True 370 True True 313 False False 19 True False 9 dtype: int64	0.555443
SRR10587162	Mus_musculus_tRNA-Arg-CCT-3	32	58	0.664176	1.32993	32 58 True True 1173 False True 49 True False 36 False False 2 dtype: int64	0.976545
SRR10587162	Mus_musculus_tRNA-Ser-AGA-1	26	67	0.711673	1.4	26 67 True True 21 False True 10 True False 6 False False 4 dtype: int64	0.999858	26	58
SRR10587162	Mus_musculus_tRNA-Ser-AGA-1	32	67	0.499408	0.821733	32 67 True True 17161 False 5930 False True 81 False 23 dtype: int64	0.89502	32	58
SRR10587162	Mus_musculus_tRNA-Lys-CTT-1	58	59	7.05525e-302	18.3047	58 59 True True 8815 False 953 False False 564 True 285 dtype: int64	1.03051e-299	58	59
SRR10587162	Mus_musculus_tRNA-Leu-CAA-4	27	68	1	1	27 68 False False 4 True False 4 False True 2 True True 2 dtype: int64	1
SRR10587162	Mus_musculus_tRNA-Leu-CAA-4	38	68	0.221572	0.454545	38 68 False True 165 False 25 True True 9 False 3 dtype: int64	0.624625
SRR10587162	Mus_musculus_tRNA-Thr-CGT-4	27	33	0.282051	0.166667	27 33 False True 6 False 4 True False 4 True 1 dtype: int64	0.699502
SRR10587162	Mus_musculus_tRNA-Thr-CGT-4	27	59	1	0.444444	27 59 False True 9 True True 4 False False 1 True False 1 dtype: int64	1
SRR10587162	Mus_musculus_tRNA-Thr-CGT-4	33	59	4.62645e-07	0.00976562	33 59 True False 64 False True 8 True True 5 False False 1 dtype: int64	4.8412e-06
SRR10587162	Mus_musculus_tRNA-Ala-AGC-6	5	25	0.000328818	5.13158	5 25 False False 165 True False 38 True 13 False True 11 dtype: int64	0.0028426
SRR10587162	Mus_musculus_tRNA-Ala-AGC-6	5	26	3.51033e-11	9.66857	5 26 False False 141 True True 36 False True 35 True False 15 dtype: int64	4.34822e-10
SRR10587162	Mus_musculus_tRNA-Ala-AGC-6	5	37	1	1.32036	5 37 False True 167 True True 49 False False 9 True False 2 dtype: int64	1
SRR10587162	Mus_musculus_tRNA-Ala-AGC-6	5	58	0.734378	0.862275	5 58 False True 167 True True 48 False False 9 True False 3 dtype: int64	1
SRR10587162	Mus_musculus_tRNA-Ala-AGC-6	25	26	2.4931e-12	0.0947848	25 26 False False 474 True False 188 False True 133 True True 5 dtype: int64	3.18962e-11
SRR10587162	Mus_musculus_tRNA-Ala-AGC-6	25	37	0.77944	1.13561	25 37 False True 547 True True 176 False False 60 True False 17 dtype: int64	1
SRR10587162	Mus_musculus_tRNA-Ala-AGC-6	25	58	0.159764	1.82445	25 58 False True 568 True True 186 False False 39 True False 7 dtype: int64	0.525131
SRR10587162	Mus_musculus_tRNA-Ala-AGC-6	25	68	1.95841e-25	6.15154	25 68 False False 479 True 128 True True 120 False 73 dtype: int64	3.39023e-24
SRR10587162	Mus_musculus_tRNA-Ala-AGC-6	26	37	0.873567	1.13372	26 37 False True 602 True True 126 False False 65 True False 12 dtype: int64	1
SRR10587162	Mus_musculus_tRNA-Ala-AGC-6	26	58	0.0452049	0.500485	26 58 False True 634 True True 125 False False 33 True False 13 dtype: int64	0.222564
SRR10587162	Mus_musculus_tRNA-Ala-AGC-6	26	68	0.157673	1.3267	26 68 False False 467 True 200 True False 88 True 50 dtype: int64	0.52119
SRR10587162	Mus_musculus_tRNA-Ala-AGC-6	37	58	0.36658	1.29463	37 58 True True 2431 False True 203 True False 148 False False 16 dtype: int64	0.780656
SRR10587162	Mus_musculus_tRNA-Ala-AGC-6	37	68	0.00267968	0.604189	37 68 True False 2118 True 461 False False 161 True 58 dtype: int64	0.0200504
SRR10587162	Mus_musculus_tRNA-Ala-AGC-6	58	68	5.66672e-08	2.72806	58 68 True False 9990 True 896 False False 730 True 24 dtype: int64	6.17876e-07
SRR10587162	Mus_musculus_mito_tRNA-Lys-TTT-1	9	19	0.000139254	1.17718	9 19 True False 11764 False False 3899 True True 3019 False True 850 dtype: int64	0.00124371	9	26
SRR10587162	Mus_musculus_tRNA-Trp-CCA-5	25	36	0.560672	0.326923	25 36 True False 26 False False 17 True 2 True True 1 dtype: int64	0.925472	26	37
SRR10587162	Mus_musculus_tRNA-Trp-CCA-5	25	57	1	0.694444	25 57 True True 25 False True 18 True False 2 False False 1 dtype: int64	1	26	58
SRR10587162	Mus_musculus_tRNA-Trp-CCA-5	36	57	0.336653	0.91628	36 57 False True 13211 True True 2083 False False 924 True False 159 dtype: int64	0.75565	37	58
SRR10587162	Mus_musculus_tRNA-Ala-TGC-6	36	57	0.842895	0.839882	36 57 True True 2426 False True 159 True False 109 False False 6 dtype: int64	1
SRR10587162	Mus_musculus_tRNA-Leu-CAG-1	38	51	0.320836	1.8394	38 51 False True 4371 True True 335 False False 96 True False 4 dtype: int64	0.74188	37	e9
SRR10587162	Mus_musculus_tRNA-Leu-CAG-1	38	68	0.436833	1.16469	38 68 False True 3924 False 543 True True 303 False 36 dtype: int64	0.84538	37	58
SRR10587162	Mus_musculus_tRNA-Leu-CAG-1	51	68	1	0.978332	51 68 True True 8810 False 1181 False True 183 False 24 dtype: int64	1	e9	58
SRR10587162	Mus_musculus_tRNA-Met-CAT-5	20	57	1	1.66667	20 57 True True 5 False True 3 False 1 True False 1 dtype: int64	1
SRR10587162	Mus_musculus_tRNA-Met-CAT-5	20	58	1	1.66667	20 58 True True 5 False True 3 False 1 True False 1 dtype: int64	1
SRR10587162	Mus_musculus_tRNA-Ala-TGC-3	24	36	0.0847114	0.857526	24 36 True True 3861 False True 3438 True False 313 False False 239 dtype: int64	0.35073
SRR10587162	Mus_musculus_tRNA-Ala-TGC-3	24	57	4.71284e-05	0.826522	24 57 True False 2705 False False 2219 True True 1469 False True 1458 dtype: int64	0.000440556
SRR10587162	Mus_musculus_tRNA-Ala-TGC-3	36	57	0.58452	1.04749	36 57 True False 6021 True 4086 False False 443 True 287 dtype: int64	0.940139
SRR10587162	Mus_musculus_tRNA-Leu-TAG-3	27	67	0.558056	0.809198	27 67 False True 424 False 73 True True 47 False 10 dtype: int64	0.92473
SRR10587162	Mus_musculus_tRNA-Val-AAC-4	34	58	1	1.48764	34 58 True False 1983 True 295 False False 10 True 1 dtype: int64	1
SRR10587162	Mus_musculus_tRNA-Lys-CTT-14	56	58	2.99651e-37	0.0216963	56 58 True False 156 False True 91 True True 22 False False 14 dtype: int64	6.64828e-36
SRR10587162	Mus_musculus_tRNA-Ala-TGC-1	24	36	0.029309	0.444303	24 36 True True 418 False True 336 True False 28 False False 10 dtype: int64	0.159002
SRR10587162	Mus_musculus_tRNA-Ala-TGC-1	24	57	0.46103	1.22667	24 57 True False 401 False False 317 True True 45 False True 29 dtype: int64	0.863706
SRR10587162	Mus_musculus_tRNA-Ala-TGC-1	36	57	0.0430475	0.472193	36 57 True False 953 True 99 False False 50 True 11 dtype: int64	0.214199
SRR10587162	Mus_musculus_tRNA-Leu-TAA-2	26	37	1	0.992063	26 37 True False 399 True 95 False False 50 True 12 dtype: int64	1	26	37
SRR10587162	Mus_musculus_tRNA-Leu-TAA-2	26	68	0.41103	1.32039	26 68 True True 391 False 103 False True 46 False 16 dtype: int64	0.824366	26	58
SRR10587162	Mus_musculus_tRNA-Leu-TAA-2	37	68	0.757386	0.973791	37 68 False True 3313 True True 1065 False False 621 True False 205 dtype: int64	1	37	58
SRR10587162	Mus_musculus_tRNA-Leu-AAG-1	27	67	0.202116	0.761457	27 67 False True 407 True True 198 False False 72 True False 46 dtype: int64	0.594471
SRR10587162	Mus_musculus_tRNA-Leu-AAG-3	27	67	0.502285	1.44	27 67 False True 75 True True 54 False False 16 True False 8 dtype: int64	0.895833
SRR10587162	Mus_musculus_tRNA-Gln-CTG-2	9	57	0.799219	1.04296	9 57 False True 3713 True True 607 False False 504 True False 79 dtype: int64	1	9	58
SRR10587162	Mus_musculus_tRNA-Ala-CGC-1	24	25	2.14524e-29	0.0903978	24 25 False False 1172 True False 916 False True 184 True True 13 dtype: int64	4.00006e-28	25	26
SRR10587162	Mus_musculus_tRNA-Ala-CGC-1	24	33	1.3243e-41	0.152715	24 33 False False 1017 True False 884 False True 339 True True 45 dtype: int64	3.23508e-40	25	34
SRR10587162	Mus_musculus_tRNA-Ala-CGC-1	24	36	0.0262579	0.685515	24 36 False True 1279 True True 854 False False 77 True False 75 dtype: int64	0.146805	25	37
SRR10587162	Mus_musculus_tRNA-Ala-CGC-1	24	57	3.38312e-26	3.15733	24 57 False True 932 True True 812 False False 424 True False 117 dtype: int64	6.00482e-25	25	58
SRR10587162	Mus_musculus_tRNA-Ala-CGC-1	24	70	0.610931	0.729144	24 70 False False 1346 True False 923 False True 10 True True 5 dtype: int64	0.95179	25	71
SRR10587162	Mus_musculus_tRNA-Ala-CGC-1	25	33	0.104644	0.750107	25 33 False False 1752 True 343 True False 286 True 42 dtype: int64	0.406459	26	34
SRR10587162	Mus_musculus_tRNA-Ala-CGC-1	25	36	0.238953	1.38051	25 36 False True 1948 True True 311 False False 147 True False 17 dtype: int64	0.647333	26	37
SRR10587162	Mus_musculus_tRNA-Ala-CGC-1	25	57	0.0400133	1.36366	25 57 False True 1605 False 490 True True 268 False 60 dtype: int64	0.203285	26	58
SRR10587162	Mus_musculus_tRNA-Ala-CGC-1	25	70	1	0.982067	25 70 False False 2081 True False 326 False True 13 True True 2 dtype: int64	1	26	71
SRR10587162	Mus_musculus_tRNA-Ala-CGC-1	33	36	1.21356e-07	6.26141	33 36 False True 2612 True True 413 False False 198 True False 5 dtype: int64	1.30695e-06	34	37
SRR10587162	Mus_musculus_tRNA-Ala-CGC-1	33	57	3.60292e-278	0.00770603	33 57 False True 2527 True False 391 False False 282 True True 27 dtype: int64	4.67779e-276	34	58
SRR10587162	Mus_musculus_tRNA-Ala-CGC-1	33	70	1	0.670192	33 70 False False 2788 True False 416 False True 20 True True 2 dtype: int64	1	34	71
SRR10587162	Mus_musculus_tRNA-Ala-CGC-1	36	57	0.000674266	0.488421	36 57 True True 2436 False 665 False True 180 False 24 dtype: int64	0.00554845	37	58
SRR10587162	Mus_musculus_tRNA-Ala-CGC-1	36	70	0.721753	2.25114	36 70 True False 3066 False False 203 True True 34 False True 1 dtype: int64	1	37	71
SRR10587162	Mus_musculus_tRNA-Ala-CGC-1	57	70	1.54875e-09	0.422014	57 70 True False 3458 False False 764 True True 170 False True 89 dtype: int64	1.81881e-08	58	71
SRR10587162	Mus_musculus_tRNA-Leu-TAA-1	37	68	0.920348	1.03811	37 68 False True 957 True True 311 False False 115 True False 36 dtype: int64	1	37	58
SRR10587162	Mus_musculus_mito_tRNA-Trp-TCA-1	9	24	0.482013	0.841057	9 24 True False 1387 True 802 False False 48 True 33 dtype: int64	0.881888	9	26
SRR10587162	Mus_musculus_mito_tRNA-Trp-TCA-1	9	35	0.171744	0.567096	9 35 True False 2094 True 95 False False 75 True 6 dtype: int64	0.546325	9	37
SRR10587162	Mus_musculus_mito_tRNA-Trp-TCA-1	24	35	0.604772	1.08579	24 35 False False 1706 True False 1035 False True 126 True True 83 dtype: int64	0.95026	26	37
SRR10587162	Mus_musculus_mito_tRNA-Ser-TGA-1	8	29	0.598507	0.923548	8 29 False True 1370 True True 537 False False 172 True False 73 dtype: int64	0.947762	10	32
SRR10587162	Mus_musculus_mito_tRNA-Ser-TGA-1	8	34	1	1.01294	8 34 False False 1527 True False 603 False True 15 True True 6 dtype: int64	1	10	37
SRR10587162	Mus_musculus_mito_tRNA-Ser-TGA-1	29	34	0.676901	1.34061	29 34 True False 2381 False False 266 True True 60 False True 5 dtype: int64	0.981339	32	37
SRR10587162	Mus_musculus_tRNA-Asn-GTT-3	7	9	1	0.916667	7 9 False False 55 True 30 True False 12 True 6 dtype: int64	1	7	9
SRR10587162	Mus_musculus_tRNA-Asn-GTT-3	7	27	1	1.76623	7 27 False True 77 True True 17 False False 8 True False 1 dtype: int64	1	7	26
SRR10587162	Mus_musculus_tRNA-Asn-GTT-3	9	27	0.465755	0.55814	9 27 False True 86 True True 32 False False 6 True False 4 dtype: int64	0.866617	9	26
SRR10587162	Mus_musculus_tRNA-Asn-GTT-3	9	59	0.314301	0.377778	9 59 False True 90 True True 34 False False 2 True False 2 dtype: int64	0.73308	9	58
SRR10587162	Mus_musculus_tRNA-Asn-GTT-3	27	59	0.752767	1.05131	27 59 True True 37929 False 1265 False True 713 False 25 dtype: int64	1	26	58
SRR10587162	Mus_musculus_tRNA-Arg-ACG-1	9	58	0.446963	1.93386	9 58 False True 252 True True 43 False False 34 True False 3 dtype: int64	0.852334	9	58
SRR10587162	Mus_musculus_tRNA-Arg-ACG-1	34	35	0.060552	5.47214	34 35 True False 2656 True 169 False False 86 True 1 dtype: int64	0.276207	34	35
SRR10587162	Mus_musculus_tRNA-Arg-ACG-1	34	58	0.315461	0.541178	34 58 True True 2594 False 231 False True 83 False 4 dtype: int64	0.73454	34	58
SRR10587162	Mus_musculus_tRNA-Arg-ACG-1	35	58	0.243178	0.723625	35 58 False True 2614 False 224 True True 152 False 18 dtype: int64	0.652976	35	58
SRR10587162	Mus_musculus_tRNA-Val-CAC-4	34	58	0.305322	5	34 58 False False 30 True False 3 False True 2 True True 1 dtype: int64	0.725519
SRR10587162	Mus_musculus_tRNA-Arg-TCT-4	7	9	0.47878	0.729757	7 9 False False 226 True 183 True False 22 True 13 dtype: int64	0.878495
SRR10587162	Mus_musculus_tRNA-Arg-TCT-4	7	32	0.563906	0.765	7 32 False True 400 True True 34 False False 9 True False 1 dtype: int64	0.926758
SRR10587162	Mus_musculus_tRNA-Arg-TCT-4	7	58	0.182324	0.329177	7 58 False True 401 True True 33 False False 8 True False 2 dtype: int64	0.56378
SRR10587162	Mus_musculus_tRNA-Arg-TCT-4	9	32	1	0.920863	9 32 False True 417 True True 192 False False 8 True False 4 dtype: int64	1
SRR10587162	Mus_musculus_tRNA-Arg-TCT-4	9	58	0.259465	0.517986	9 58 False True 417 True True 189 False False 8 True False 7 dtype: int64	0.67225
SRR10587162	Mus_musculus_tRNA-Arg-TCT-4	32	58	0.254595	2.16607	32 58 True True 1813 False 62 False True 27 False 2 dtype: int64	0.666571
SRR10587162	Mus_musculus_tRNA-Arg-CCG-2	9	26	0.585689	1.23148	9 26 False False 63 True False 36 False True 27 True True 19 dtype: int64	0.940725	9	26
SRR10587162	Mus_musculus_tRNA-Arg-CCG-2	9	37	0.765978	1.18571	9 37 False False 83 True False 50 False True 7 True True 5 dtype: int64	1	9	37
SRR10587162	Mus_musculus_tRNA-Arg-CCG-2	9	58	0.557361	0.297753	9 58 False True 89 True True 53 False 2 False False 1 dtype: int64	0.924233	9	58
SRR10587162	Mus_musculus_tRNA-Arg-CCG-2	26	37	0.0716716	0.619501	26 37 False False 383 True False 276 False True 56 True True 25 dtype: int64	0.311718	26	37
SRR10587162	Mus_musculus_tRNA-Arg-CCG-2	26	58	1	0.970182	26 58 False True 422 True True 289 False False 17 True False 12 dtype: int64	1	26	58
SRR10587162	Mus_musculus_tRNA-Arg-CCG-2	37	58	0.079505	0.795185	37 58 False True 9371 True True 1536 False False 359 True False 74 dtype: int64	0.334178	37	58
SRR10587162	Mus_musculus_tRNA-Asp-GTC-2	6	9	3.0768e-261	31.011	6 9 True True 29823 False 893 False True 322 False 299 dtype: int64	3.71922e-259	6	9
SRR10587162	Mus_musculus_tRNA-Asp-GTC-2	6	57	0.00101501	0.745613	6 57 True True 20070 False 10646 False True 445 False 176 dtype: int64	0.00819839	6	58
SRR10587162	Mus_musculus_tRNA-Asp-GTC-2	9	57	0.330697	0.94066	9 57 True True 21119 False 11185 False True 829 False 413 dtype: int64	0.748673	9	58
SRR10587162	Mus_musculus_tRNA-Arg-TCT-2	9	32	0.598024	0.838141	9 32 False True 936 True True 523 False False 21 True False 14 dtype: int64	0.947513	9	32
SRR10587162	Mus_musculus_tRNA-Arg-TCT-2	9	58	1	0.992588	9 58 False True 934 True True 524 False False 23 True False 13 dtype: int64	1	9	58
SRR10587162	Mus_musculus_tRNA-Arg-TCT-2	32	58	1	0.64233	32 58 True True 3132 False 92 False True 53 False 1 dtype: int64	1	32	58
SRR10587162	Mus_musculus_mito_tRNA-Phe-GAA-1	9	36	0.487049	0.734108	9 36 True False 1708 True 131 False False 67 True 7 dtype: int64	0.886008	9	37
SRR10587162	Mus_musculus_tRNA-Lys-TTT-2	37	58	0.574253	0.682927	37 58 False True 41 True True 7 False False 4 True False 1 dtype: int64	0.931135
SRR10587162	Mus_musculus_mito_tRNA-Gly-TCC-1	7	9	1.11557e-17	24.8842	7 9 False True 11270 True True 921 False False 609 True False 2 dtype: int64	1.65704e-16	7	9
SRR10587162	Mus_musculus_tRNA-Tyr-GTA-3	20	26	0.652108	1.83333	20 26 False False 22 True 18 True True 3 False 2 dtype: int64	0.971388
SRR10587162	Mus_musculus_tRNA-Tyr-GTA-3	20	27	1	0.861111	20 27 False False 31 True 9 True False 4 True 1 dtype: int64	1
SRR10587162	Mus_musculus_tRNA-Tyr-GTA-3	25	26	0.0450861	0.12	25 26 False True 25 False 18 True False 6 True 1 dtype: int64	0.222135
SRR10587162	Mus_musculus_tRNA-Tyr-GTA-3	25	27	8.52986e-05	58.5	25 27 False False 39 True True 6 False True 4 True False 1 dtype: int64	0.000769663
SRR10587162	Mus_musculus_tRNA-Tyr-GTA-3	25	58	0.309756	0.405405	25 58 False True 37 False 6 True True 5 False 2 dtype: int64	0.729003
SRR10587162	Mus_musculus_tRNA-Tyr-GTA-3	26	27	0.00401742	0.0666667	26 27 True False 25 False False 15 True 9 True True 1 dtype: int64	0.0288884
SRR10587162	Mus_musculus_tRNA-Tyr-GTA-3	26	58	0.250282	0.30303	26 58 False True 22 True True 20 False 6 False False 2 dtype: int64	0.660412
SRR10587162	Mus_musculus_tRNA-Tyr-GTA-3	27	58	0.667461	2.18182	27 58 False True 33 True True 9 False False 8 True False 1 dtype: int64	0.978289
SRR10587162	Mus_musculus_tRNA-Gln-TTG-1	9	57	0.545538	0.870936	9 57 False True 1015 True True 170 False False 130 True False 25 dtype: int64	0.919636	9	58
SRR10587162	Mus_musculus_tRNA-Arg-CCG-1	9	26	0.367761	0.668975	9 26 False False 69 True 38 True False 38 True 14 dtype: int64	0.781225	9	26
SRR10587162	Mus_musculus_tRNA-Arg-CCG-1	9	37	0.192064	2.03023	9 37 False False 97 True False 43 False True 10 True True 9 dtype: int64	0.581417	9	37
SRR10587162	Mus_musculus_tRNA-Arg-CCG-1	9	58	0.664536	2.5	9 58 False True 102 True True 51 False False 5 True False 1 dtype: int64	0.976545	9	58
SRR10587162	Mus_musculus_tRNA-Arg-CCG-1	26	37	0.26511	0.758542	26 37 False False 412 True False 313 False True 59 True True 34 dtype: int64	0.679747	26	37
SRR10587162	Mus_musculus_tRNA-Arg-CCG-1	26	58	0.429201	1.49227	26 58 False True 453 True True 338 False False 18 True False 9 dtype: int64	0.840404	26	58
SRR10587162	Mus_musculus_tRNA-Arg-CCG-1	37	58	0.537544	0.915436	37 58 False True 12009 True True 1614 False False 361 True False 53 dtype: int64	0.91538	37	58
SRR10587162	Mus_musculus_mito_tRNA-Leu-TAG-1	9	36	0.860127	1.01348	9 36 True False 5036 True 3954 False False 506 True 392 dtype: int64	1	9	37
SRR10587162	Mus_musculus_tRNA-Ala-AGC-1	24	36	1	1.02469	24 36 True True 83 False True 81 False 5 True False 5 dtype: int64	1
SRR10587162	Mus_musculus_tRNA-Ala-AGC-1	24	57	0.18606	0.457831	24 57 True False 83 False False 76 True 10 True True 5 dtype: int64	0.570133
SRR10587162	Mus_musculus_tRNA-Ala-AGC-1	36	57	0.433372	0.600775	36 57 True False 258 True 31 False False 15 True 3 dtype: int64	0.843616
SRR10587162	Mus_musculus_tRNA-Phe-GAA-1	26	37	0.373866	4.09091	26 37 True True 45 False 11 False False 1 True 1 dtype: int64	0.788086
SRR10587162	Mus_musculus_tRNA-Phe-GAA-1	37	58	0.496369	1.20048	37 58 True True 6485 False 407 False True 146 False 11 dtype: int64	0.893006
SRR10587162	Mus_musculus_tRNA-Leu-CAG-2	38	51	0.50475	0.854089	38 51 False True 7235 True True 598 False False 186 True False 18 dtype: int64	0.897174
SRR10587162	Mus_musculus_tRNA-Leu-CAG-2	38	68	0.946494	0.991649	38 68 False True 6607 False 813 True True 548 False 68 dtype: int64	1
SRR10587162	Mus_musculus_tRNA-Leu-CAG-2	51	68	0.930972	0.971802	51 68 True True 14187 False 1662 False True 325 False 37 dtype: int64	1
SRR10587162	Mus_musculus_tRNA-Ser-CGA-3	32	50	0.428317	0.438053	32 50 True False 113 True 66 False True 4 False 3 dtype: int64	0.839981
SRR10587162	Mus_musculus_tRNA-Ser-CGA-3	50	67	0.429252	1.46556	50 67 False True 99 True True 84 False False 19 True False 11 dtype: int64	0.840404
SRR10587162	Mus_musculus_tRNA-Gln-CTG-1	9	57	0.107284	0.0882353	9 57 False True 17 False 3 True False 2 True 1 dtype: int64	0.412147
SRR10587162	Mus_musculus_tRNA-Ile-TAT-1	27	59	0.441717	1.29535	27 59 True True 623 False True 404 True False 25 False False 21 dtype: int64	0.849933	26	58
SRR10587162	Mus_musculus_tRNA-Arg-ACG-2	9	26	0.115273	0.186124	9 26 True True 389 False True 190 True False 11 False False 1 dtype: int64	0.431883	9	26
SRR10587162	Mus_musculus_tRNA-Arg-ACG-2	9	37	1	1.02029	9 37 True False 368 False False 176 True True 32 False True 15 dtype: int64	1	9	37
SRR10587162	Mus_musculus_tRNA-Arg-ACG-2	9	58	0.577367	1.25193	9 58 True True 375 False True 177 True False 22 False False 13 dtype: int64	0.933346	9	58
SRR10587162	Mus_musculus_tRNA-Arg-ACG-2	26	37	0.246877	3.53659	26 37 True False 984 True 87 False False 40 True 1 dtype: int64	0.654636	26	37
SRR10587162	Mus_musculus_tRNA-Arg-ACG-2	26	58	0.271415	1.98722	26 58 True True 1011 False 55 False True 37 False 4 dtype: int64	0.687009	26	58
SRR10587162	Mus_musculus_tRNA-Arg-ACG-2	37	58	0.937008	0.989415	37 58 False True 6515 True True 1039 False False 304 True False 49 dtype: int64	1	37	58
SRR10587162	Mus_musculus_tRNA-Arg-TCG-3	7	26	0.497056	1.44118	7 26 False False 21 True True 21 False 18 False True 17 dtype: int64	0.894013	7	26
SRR10587162	Mus_musculus_tRNA-Arg-TCG-3	7	37	0.711466	0.708333	7 37 True False 36 False False 34 True 4 True True 3 dtype: int64	0.999858	7	37
SRR10587162	Mus_musculus_tRNA-Arg-TCG-3	7	58	1	0.923077	7 58 False True 26 True True 26 False 13 False False 12 dtype: int64	1	7	58
SRR10587162	Mus_musculus_tRNA-Arg-TCG-3	9	26	0.759275	1.25714	9 26 False False 44 True 42 True True 6 False 5 dtype: int64	1	9	26
SRR10587162	Mus_musculus_tRNA-Arg-TCG-3	9	37	0.60842	1.90123	9 37 False False 77 True 9 True False 9 True 2 dtype: int64	0.950856	9	37
SRR10587162	Mus_musculus_tRNA-Arg-TCG-3	9	58	0.173715	0.4125	9 58 False True 64 False 22 True True 6 False 5 dtype: int64	0.54921	9	58
SRR10587162	Mus_musculus_tRNA-Arg-TCG-3	26	37	0.351026	1.47314	26 37 False False 127 True False 126 True 19 False True 13 dtype: int64	0.764774	26	37
SRR10587162	Mus_musculus_tRNA-Arg-TCG-3	26	58	0.234502	0.694177	26 58 False True 117 True True 113 False 32 False False 23 dtype: int64	0.644859	26	58
SRR10587162	Mus_musculus_tRNA-Arg-TCG-3	37	58	0.0105705	1.22279	37 58 False True 7926 False 1942 True True 1068 False 214 dtype: int64	0.0688116	37	58
SRR10587162	Mus_musculus_tRNA-Leu-AAG-2	27	67	0.745224	1.09212	27 67 False True 335 True True 276 False False 57 True False 43 dtype: int64	1
SRR10587162	Mus_musculus_tRNA-Cys-GCA-2	57	69	2.88524e-36	5.88732	57 69 False False 1940 True False 1287 True 207 False True 53 dtype: int64	6.28212e-35
SRR10587162	Mus_musculus_tRNA-Gln-TTG-2	9	57	0.604937	0.530303	9 57 False True 33 False 7 True True 5 False 2 dtype: int64	0.950305
SRR10587162	Mus_musculus_tRNA-Gln-TTG-2	57	69	1	0.990602	57 69 True False 266 False False 62 True True 17 False True 4 dtype: int64	1
SRR10587162	Mus_musculus_tRNA-Glu-TTC-2	9	34	0.586936	1.04753	9 34 False False 16894 True False 2729 False True 916 True True 155 dtype: int64	0.941864	9	34
SRR10587162	Mus_musculus_tRNA-Glu-TTC-2	9	57	0.302829	1.05983	9 57 False False 15255 True 2538 True False 2450 True 432 dtype: int64	0.72191	9	58
SRR10587162	Mus_musculus_tRNA-Glu-TTC-2	34	57	0.000472926	0.752741	34 57 False False 18254 True 3777 True False 1130 True 176 dtype: int64	0.00398041	34	58
SRR10587162	Mus_musculus_tRNA-Glu-TTC-3	3	19	0.00962191	8.80435	3 19 False True 184 False 90 True True 18 False 1 dtype: int64	0.0634015
SRR10587162	Mus_musculus_tRNA-Glu-TTC-3	3	34	0.0171051	8.37433	3 34 False True 187 False 87 True True 18 False 1 dtype: int64	0.104554
SRR10587162	Mus_musculus_tRNA-Glu-TTC-3	3	57	0.0303873	0.134722	3 57 False False 194 True 80 True False 18 True 1 dtype: int64	0.163504
SRR10587162	Mus_musculus_tRNA-Glu-TTC-3	4	19	0.00980248	8.70968	4 19 False True 186 False 90 True True 18 False 1 dtype: int64	0.0644701
SRR10587162	Mus_musculus_tRNA-Glu-TTC-3	4	34	0.0170751	8.28571	4 34 False True 189 False 87 True True 18 False 1 dtype: int64	0.104462
SRR10587162	Mus_musculus_tRNA-Glu-TTC-3	4	57	0.0303124	0.136111	4 57 False False 196 True 80 True False 18 True 1 dtype: int64	0.163351
SRR10587162	Mus_musculus_tRNA-Glu-TTC-3	19	34	1.2478e-129	457.983	19 34 False False 343 True True 235 False True 22 True False 8 dtype: int64	8.57677e-128
SRR10587162	Mus_musculus_tRNA-Glu-TTC-3	19	57	1.25119e-123	0.00282846	19 57 False True 337 True False 235 False False 28 True True 8 dtype: int64	8.04779e-122
SRR10587162	Mus_musculus_tRNA-Glu-TTC-3	34	57	2.51794e-132	0.00572328	34 57 False True 464 True False 241 False False 40 True True 16 dtype: int64	1.81993e-130
SRR10587162	Mus_musculus_tRNA-Pro-TGG-1	36	57	0.0934651	1.22112	36 57 False True 4326 True True 920 False False 534 True False 93 dtype: int64	0.375736	37	58
SRR10587162	Mus_musculus_tRNA-iMet-CAT-2	9	57	0.583926	2.27273	9 57 False False 25 True False 11 False True 2 True True 2 dtype: int64	0.939927
SRR10587162	Mus_musculus_tRNA-Thr-AGT-5	32	59	0.00889442	14.2105	32 59 False False 54 True 19 True True 5 False 1 dtype: int64	0.058996
SRR10587162	Mus_musculus_tRNA-Thr-AGT-5	33	59	4.35834e-16	0.00686275	33 59 True False 51 False True 40 False 14 True True 1 dtype: int64	6.19803e-15
SRR10587162	Mus_musculus_mito_tRNA-Pro-TGG-1	9	34	0.436106	1.03501	9 34 True False 12748 False False 6138 True True 1911 False True 889 dtype: int64	0.844498	9	37
SRR10587162	Mus_musculus_tRNA-Arg-CCT-2	9	32	0.27249	1.11266	9 32 True True 10084 False True 7357 True False 255 False False 207 dtype: int64	0.687452	9	32
SRR10587162	Mus_musculus_tRNA-Arg-CCT-2	9	58	0.618952	0.951862	9 58 True True 10035 False True 7352 True False 304 False False 212 dtype: int64	0.9552	9	58
SRR10587162	Mus_musculus_tRNA-Arg-CCT-2	32	58	0.165225	1.3505	32 58 True True 21004 False 593 False True 577 False 22 dtype: int64	0.535301	32	58
SRR10587162	Mus_musculus_tRNA-Asp-GTC-1	6	9	0	48.6759	6 9 True True 164764 False 5028 False False 1833 True 1234 dtype: int64	0	6	9
SRR10587162	Mus_musculus_tRNA-Asp-GTC-1	6	57	1.53182e-20	0.704788	6 57 True False 114521 True 55213 False False 1820 True 1245 dtype: int64	2.36555e-19	6	58
SRR10587162	Mus_musculus_tRNA-Asp-GTC-1	9	57	1.5395e-08	0.865603	9 57 True False 117645 True 56744 False False 4535 True 2527 dtype: int64	1.72694e-07	9	58
SRR10587162	Mus_musculus_tRNA-Arg-TCG-4	7	37	0.514706	0.363636	7 37 True False 11 False False 4 True 1 True True 1 dtype: int64	0.902602	7	37
SRR10587162	Mus_musculus_tRNA-Arg-TCG-4	7	58	0.280058	4.5	7 58 True True 9 False False 3 True False 3 False True 2 dtype: int64	0.697014	7	58
SRR10587162	Mus_musculus_tRNA-Arg-TCG-4	9	37	0.298246	7.5	9 37 False False 15 True 2 True False 1 True 1 dtype: int64	0.718557	9	37
SRR10587162	Mus_musculus_tRNA-Arg-TCG-4	26	37	1	0.958333	26 37 False False 23 True False 16 False True 3 True True 2 dtype: int64	1	26	37
SRR10587162	Mus_musculus_tRNA-Arg-TCG-4	26	58	1	1.28947	26 58 False True 19 True True 14 False False 7 True False 4 dtype: int64	1	26	58
SRR10587162	Mus_musculus_tRNA-Arg-TCG-4	37	58	0.927272	0.987194	37 58 False True 1224 False 313 True True 166 False 43 dtype: int64	1	37	58
SRR10587162	Mus_musculus_tRNA-Cys-GCA-15	56	62	1	2	56 62 False False 2 True 1 True False 1 True 1 dtype: int64	1
SRR10587162	Mus_musculus_tRNA-Ser-AGA-2	26	67	1	0.75	26 67 True True 3 False True 2 True False 2 False False 1 dtype: int64	1
SRR10587162	Mus_musculus_tRNA-Ser-AGA-2	32	67	0.284664	0.59475	32 67 True True 2188 False 696 False True 37 False 7 dtype: int64	0.702359
SRR10587162	Mus_musculus_tRNA-Ser-AGA-2	49	67	1	1.0052	49 67 False True 2458 False 728 True True 224 False 66 dtype: int64	1
SRR10587162	Mus_musculus_tRNA-Ala-TGC-5	36	57	0.103891	4	36 57 True True 48 False True 15 False 5 True False 4 dtype: int64	0.404882
SRR10587162	Mus_musculus_tRNA-Arg-CCG-3	9	37	0.972509	1.0039	9 37 True False 6515 False False 3308 True True 692 False True 350 dtype: int64	1	9	37
SRR10587162	Mus_musculus_tRNA-Arg-CCG-3	9	58	0.453631	1.09352	9 58 True True 6981 False True 3534 True False 224 False False 124 dtype: int64	0.857884	9	58
SRR10587162	Mus_musculus_tRNA-Arg-CCG-3	37	58	0.446183	0.895979	37 58 False True 14583 True True 1473 False False 479 True False 54 dtype: int64	0.851609	37	58
SRR10587162	Mus_musculus_tRNA-Arg-TCT-3	7	9	1	1.03704	7 9 False True 9 False 7 True True 4 False 3 dtype: int64	1
SRR10587162	Mus_musculus_tRNA-Arg-TCT-3	32	58	0.0699782	31.5	32 58 True True 189 False True 6 False 1 True False 1 dtype: int64	0.306444
SRR10587162	Mus_musculus_tRNA-Leu-TAG-1	27	67	0.204382	0.624406	27 67 False True 463 False 59 True True 49 False 10 dtype: int64	0.598296
SRR10587162	Mus_musculus_tRNA-Ser-GCT-1	32	67	0.548152	1.49	32 67 True True 149 False 25 False True 4 False 1 dtype: int64	0.921163
SRR10587162	Mus_musculus_tRNA-Lys-TTT-1	37	58	1	0.99683	37 58 False True 1104 True True 93 False False 71 True False 6 dtype: int64	1	37	58
SRR10587162	Mus_musculus_tRNA-Ile-TAT-2	27	59	0.573655	1.11632	27 59 True True 2570 False True 1735 True False 69 False False 52 dtype: int64	0.931135	26	58
SRR10587162	Mus_musculus_tRNA-Gly-TCC-1	6	57	0.601693	0.950907	6 57 False True 9545 True True 3657 False False 412 True False 166 dtype: int64	0.948184	6	58
SRR10587162	Mus_musculus_tRNA-Ser-CGA-2	26	50	0.159169	0.389706	26 50 True False 136 False False 53 True 5 True True 5 dtype: int64	0.523759	26	e9
SRR10587162	Mus_musculus_tRNA-Ser-CGA-2	26	67	0.490889	1.26486	26 67 True True 104 False True 40 True False 37 False False 18 dtype: int64	0.888069	26	58
SRR10587162	Mus_musculus_tRNA-Ser-CGA-2	32	50	1	0.991888	32 50 True False 2753 True 256 False False 32 True 3 dtype: int64	1	32	e9
SRR10587162	Mus_musculus_tRNA-Ser-CGA-2	32	67	1	0.925016	32 67 True True 2459 False 550 False True 29 False 6 dtype: int64	1	32	58
SRR10587162	Mus_musculus_tRNA-Ser-CGA-2	50	67	0.526753	1.12189	50 67 False True 2554 False 585 True True 240 False 49 dtype: int64	0.909045	e9	58
SRR10587162	Mus_musculus_tRNA-Thr-AGT-1	27	33	0.0734451	1.58146	27 33 True True 255 False True 157 True False 38 False False 37 dtype: int64	0.316876
SRR10587162	Mus_musculus_tRNA-Thr-AGT-1	27	59	0.758778	0.896591	27 59 True True 263 False True 176 True False 30 False False 18 dtype: int64	1
SRR10587162	Mus_musculus_tRNA-Thr-AGT-1	33	59	0.330708	0.923273	33 59 True True 7990 False True 1817 True False 1024 False False 215 dtype: int64	0.748673
SRR10587162	Mus_musculus_mito_tRNA-Gln-TTG-1	9	33	0.0392582	2.43581	9 33 False False 1339 True False 74 False True 52 True True 7 dtype: int64	0.201048	9	34
SRR10587162	Mus_musculus_tRNA-Thr-TGT-1	27	33	0.214871	4.8	27 33 True False 20 False False 16 True True 6 False True 1 dtype: int64	0.61413
SRR10587162	Mus_musculus_tRNA-Thr-TGT-1	27	59	0.283689	5.35714	27 59 True True 25 False True 14 False 3 True False 1 dtype: int64	0.702008
SRR10587162	Mus_musculus_tRNA-Thr-TGT-1	33	59	1	0.964686	33 59 True True 448 False True 86 True False 54 False False 10 dtype: int64	1
SRR10587162	Mus_musculus_tRNA-Ala-TGC-7	36	57	0.617627	1.18323	36 57 True True 127 False 46 False True 42 False 18 dtype: int64	0.954722
SRR10587162	Mus_musculus_tRNA-Leu-CAA-3	27	68	0.229885	0.763744	27 68 True False 142 False False 82 True True 82 False True 62 dtype: int64	0.638306	26	57
SRR10587162	Mus_musculus_tRNA-Phe-GAA-3	37	58	0.456906	0.576923	37 58 True True 935 False 187 False True 26 False 3 dtype: int64	0.859286
SRR10587162	Mus_musculus_tRNA-Glu-TTC-1	9	34	0.649015	0.961506	9 34 False False 24189 True False 3449 False True 1488 True True 204 dtype: int64	0.969696	9	34
SRR10587162	Mus_musculus_tRNA-Glu-TTC-1	9	57	0.296975	1.04998	9 57 False False 21411 True 4266 True False 3021 True 632 dtype: int64	0.717221	9	58
SRR10587162	Mus_musculus_tRNA-Glu-TTC-1	34	57	0.00877261	0.852828	34 57 False False 25144 True 5815 True False 1734 True 342 dtype: int64	0.0584091	34	58
SRR10587162	Mus_musculus_tRNA-Gly-CCC-2	6	56	1	1.18053	6 56 False True 547 True True 123 False False 21 True False 4 dtype: int64	1
SRR10587162	Mus_musculus_tRNA-Thr-AGT-4	27	33	0.0018332	9.25	27 33 True True 37 False True 12 False 9 True False 3 dtype: int64	0.0141237	26	32
SRR10587162	Mus_musculus_tRNA-Thr-AGT-4	27	59	0.270353	4.10526	27 59 True True 39 False True 19 False 2 True False 1 dtype: int64	0.686009	26	58
SRR10587162	Mus_musculus_tRNA-Thr-AGT-4	33	59	0.409764	1.19942	33 59 True True 1376 False True 295 True False 105 False False 27 dtype: int64	0.824366	32	58
SRR10587162	Mus_musculus_tRNA-Lys-TTT-3	37	58	1	0.333333	37 58 False True 3 False 1 True False 1 True 1 dtype: int64	1
SRR10587162	Mus_musculus_tRNA-Thr-AGT-2	27	33	0.442368	1.64583	27 33 True True 79 False True 12 True False 12 False False 3 dtype: int64	0.849933	26	32
SRR10587162	Mus_musculus_tRNA-Thr-AGT-2	27	59	0.686618	0.428571	27 59 True True 78 False True 14 True False 13 False False 1 dtype: int64	0.98761	26	58
SRR10587162	Mus_musculus_tRNA-Thr-AGT-2	33	59	0.244889	1.14324	33 59 True True 3004 False True 673 True False 449 False False 115 dtype: int64	0.653565	32	58
SRR10587162	Mus_musculus_tRNA-Met-CAT-3	26	58	1	1.28571	26 58 True True 27 False True 7 True False 3 False False 1 dtype: int64	1	26	58
SRR10587162	Mus_musculus_tRNA-Thr-CGT-3	27	33	0.550618	1.27803	27 33 True True 52 False True 31 True False 21 False False 16 dtype: int64	0.921175
SRR10587162	Mus_musculus_tRNA-Thr-CGT-3	27	59	0.479813	0.419048	27 59 True True 66 False True 45 True False 7 False False 2 dtype: int64	0.879468
SRR10587162	Mus_musculus_tRNA-Thr-CGT-3	33	59	0.237099	1.63759	33 59 True True 1002 False True 89 True False 55 False False 8 dtype: int64	0.645054
SRR10587162	Mus_musculus_tRNA-Ser-GCT-2	32	67	0.0867175	0.534545	32 67 True True 1568 False 275 False True 96 False 9 dtype: int64	0.355334
SRR10587162	Mus_musculus_tRNA-Ser-CGA-1	26	67	0.00525175	0.17	26 67 True True 34 False 30 False True 20 False 3 dtype: int64	0.0366368
SRR10587162	Mus_musculus_tRNA-Ser-CGA-1	32	50	0.00201329	9.0463	32 50 True True 1954 False 48 False True 18 False 4 dtype: int64	0.0154096
SRR10587162	Mus_musculus_tRNA-Ser-CGA-1	32	67	0.0408911	2.45769	32 67 True True 1562 False 440 False True 13 False 9 dtype: int64	0.206547
SRR10587162	Mus_musculus_tRNA-Ser-CGA-1	50	67	0.878093	0.92126	50 67 True True 1764 False 508 False True 49 False 13 dtype: int64	1
SRR10587162	Mus_musculus_tRNA-Trp-CCA-3	36	57	6.50522e-59	0.0678234	36 57 False True 1989 True True 582 False 151 False False 35 dtype: int64	2.1822e-57
SRR10587162	Mus_musculus_tRNA-Val-CAC-2	26	58	0.00713235	0.839283	26 58 False False 18385 True 2770 True False 2325 True 294 dtype: int64	0.0483139	26	58
SRR10587162	Mus_musculus_tRNA-Trp-CCA-2	36	57	0.0782484	0.77753	36 57 False True 1344 False 475 True True 187 False 85 dtype: int64	0.330283
SRR10587162	Mus_musculus_tRNA-iMet-CAT-1	9	57	0.535529	0.975664	9 57 False False 14928 True False 7946 False True 2224 True True 1155 dtype: int64	0.914438
SRR10587162	Mus_musculus_tRNA-Leu-CAA-1	27	38	0.67814	0.427632	27 38 False False 65 True False 19 False True 8 True True 1 dtype: int64	0.98212
SRR10587162	Mus_musculus_tRNA-Leu-CAA-1	27	68	1	1.42857	27 68 False True 63 True True 18 False False 10 True False 2 dtype: int64	1
SRR10587162	Mus_musculus_tRNA-Leu-CAA-1	38	68	0.161486	0.630551	38 68 False True 563 False 75 True True 71 False 15 dtype: int64	0.529012
SRR10587162	Mus_musculus_tRNA-Thr-CGT-1	25	57	0.302943	0.617496	25 57 True True 90 False True 53 True False 22 False False 8 dtype: int64	0.721935
SRR10587162	Mus_musculus_tRNA-Thr-CGT-1	31	57	0.607691	0.772554	31 57 True True 4079 False 1159 False True 41 False 9 dtype: int64	0.950856
SRR10587162	Mus_musculus_tRNA-Ala-AGC-5	25	37	0.586787	0.844975	25 37 False True 2219 True True 150 False False 125 True False 10 dtype: int64	0.941857	25	37
SRR10587162	Mus_musculus_tRNA-Ala-AGC-5	25	58	0.604696	0.853886	25 58 False True 2205 True True 149 False False 139 True False 11 dtype: int64	0.95026	25	58
SRR10587162	Mus_musculus_tRNA-Ala-AGC-5	26	37	0.413927	0.864942	26 37 True True 1461 False True 1295 True False 90 False False 69 dtype: int64	0.825851	26	37
SRR10587162	Mus_musculus_tRNA-Ala-AGC-5	26	58	0.033721	1.39776	26 58 True True 1473 False True 1270 False 94 True False 78 dtype: int64	0.17742	26	58
SRR10587162	Mus_musculus_tRNA-Ala-AGC-5	37	58	0.321144	1.1696	37 58 True True 8819 False True 644 True False 562 False False 48 dtype: int64	0.742103	37	58
SRR10587162	Mus_musculus_tRNA-iMet-CAT-3	9	57	0.546061	1.57475	9 57 False False 79 True False 43 False True 7 True True 6 dtype: int64	0.919855
SRR10587162	Mus_musculus_tRNA-Pro-CGG-1	6	57	0.507246	0.375	6 57 False True 16 True True 6 False False 1 True False 1 dtype: int64	0.897526
SRR10587162	Mus_musculus_tRNA-Pro-CGG-1	36	57	1	1.00488	36 57 False True 6913 True True 1134 False False 876 True False 143 dtype: int64	1
SRR10587162	Mus_musculus_tRNA-Thr-TGT-2	32	58	0.47257	1.16992	32 58 True True 10525 False 1427 False True 145 False 23 dtype: int64	0.873501
SRR10587162	Mus_musculus_tRNA-Ala-TGC-4	24	36	0.238704	0.791533	24 36 False True 968 True True 494 False False 76 True False 49 dtype: int64	0.64691	25	37
SRR10587162	Mus_musculus_tRNA-Ala-TGC-4	24	57	0.271121	0.883629	24 57 False True 676 False 368 True True 336 False 207 dtype: int64	0.687009	25	58
SRR10587162	Mus_musculus_tRNA-Ala-TGC-4	36	57	0.196189	0.80839	36 57 True True 1656 False 864 False True 147 False 62 dtype: int64	0.585375	37	58
SRR10587162	Mus_musculus_tRNA-Arg-TCG-2	9	26	0.357579	2.4375	9 26 False False 39 True 8 True False 6 True 3 dtype: int64	0.773849	9	26
SRR10587162	Mus_musculus_tRNA-Arg-TCG-2	26	37	1	0.948034	26 37 False False 225 True False 178 False True 20 True True 15 dtype: int64	1	26	37
SRR10587162	Mus_musculus_tRNA-Arg-TCG-2	26	58	0.574181	0.667065	26 58 False True 239 True True 186 False 7 False False 6 dtype: int64	0.931135	26	58
SRR10587162	Mus_musculus_tRNA-Arg-TCG-2	37	58	1	1.01194	37 58 False True 16143 True True 1979 False False 454 True False 55 dtype: int64	1	37	58
SRR10587162	Mus_musculus_tRNA-Cys-GCA-19	57	62	2.9623e-05	0.0212121	57 62 False True 132 True True 7 False 5 False False 2 dtype: int64	0.0002818
SRR10587162	Mus_musculus_tRNA-Cys-GCA-19	57	66	0.228303	0.166667	57 66 False True 132 True True 11 False False 2 True False 1 dtype: int64	0.636305
SRR10587162	Mus_musculus_tRNA-Cys-GCA-22	48	62	1	0.666667	48 62 False True 3 False 2 True False 1 True 1 dtype: int64	1
SRR10587162	Mus_musculus_tRNA-Cys-GCA-22	57	62	1	2	57 62 False False 2 True 2 True True 2 False 1 dtype: int64	1
SRR10587162	Mus_musculus_tRNA-Ser-GCT-4	6	26	0.434211	0.309524	6 26 False True 42 True True 13 False False 1 True False 1 dtype: int64	0.843616
SRR10587162	Mus_musculus_tRNA-Ser-GCT-4	6	67	0.108914	3.92308	6 67 False True 26 False 17 True True 12 False 2 dtype: int64	0.415699
SRR10587162	Mus_musculus_tRNA-Ser-GCT-4	26	67	0.568012	1.575	26 67 True True 126 False 40 False True 2 False 1 dtype: int64	0.929147
SRR10587162	Mus_musculus_tRNA-Ser-GCT-4	32	67	0.902949	0.924398	32 67 True True 5416 False 968 False True 115 False 19 dtype: int64	1
SRR10587162	Mus_musculus_tRNA-Met-CAT-2	20	26	0.670747	1.28571	20 26 True True 81 False 14 False True 9 False 2 dtype: int64	0.979503	20	26
SRR10587162	Mus_musculus_tRNA-Met-CAT-2	20	58	0.653218	1.40171	20 58 True True 82 False 13 False True 9 False 2 dtype: int64	0.971925	20	58
SRR10587162	Mus_musculus_tRNA-Met-CAT-2	26	58	0.242201	0.454248	26 58 True True 139 False True 51 True False 24 False False 4 dtype: int64	0.652201	26	58
SRR10587162	Mus_musculus_tRNA-Gln-CTG-3	9	57	0.836117	1.18669	9 57 False True 264 True True 51 False False 43 True False 7 dtype: int64	1
SRR10587162	Mus_musculus_tRNA-Cys-GCA-8	50	57	0	21.9833	50 57 False True 31351 False 7604 True True 5982 False 66 dtype: int64	0	51	58
SRR10587162	Mus_musculus_tRNA-Cys-GCA-8	50	68	0.871613	1.11806	50 68 False True 38883 True True 6038 False False 72 True False 10 dtype: int64	1	51	69
SRR10587162	Mus_musculus_tRNA-Cys-GCA-8	57	68	0.0337086	1.69683	57 68 True True 37288 False True 7658 True False 66 False False 23 dtype: int64	0.17742	58	69
SRR10587162	Mus_musculus_mito_tRNA-Leu-TAA-1	6	9	0	0.0716092	6 9 False False 8905 True 4331 True False 2900 True 101 dtype: int64	2.18003e-307	6	9
SRR10587162	Mus_musculus_mito_tRNA-Leu-TAA-1	6	28	3.83095e-20	2.7886	6 28 False True 12419 True True 2932 False False 815 True False 69 dtype: int64	5.83887e-19	6	26
SRR10587162	Mus_musculus_mito_tRNA-Leu-TAA-1	9	28	1	1.00203	9 28 False True 11708 True True 4743 False False 653 True False 264 dtype: int64	1	9	26
SRR10587162	Mus_musculus_tRNA-Pro-AGG-1	6	36	0.48504	0.4625	6 36 False False 37 True False 16 False True 10 True True 2 dtype: int64	0.884425	6	37
SRR10587162	Mus_musculus_tRNA-Pro-AGG-1	6	57	1	2.02381	6 57 False True 42 True True 17 False False 5 True False 1 dtype: int64	1	6	58
SRR10587162	Mus_musculus_tRNA-Pro-AGG-1	36	57	0.78813	1.01612	36 57 False True 20436 True True 3992 False False 2372 True False 456 dtype: int64	1	37	58
SRR10587162	Mus_musculus_tRNA-Arg-TCG-1	9	26	0.327802	0.466258	9 26 False True 163 True True 38 False False 4 True False 2 dtype: int64	0.747178	9	26
SRR10587162	Mus_musculus_tRNA-Arg-TCG-1	9	37	0.124312	2.27941	9 37 False False 155 True False 34 False True 12 True True 6 dtype: int64	0.452989	9	37
SRR10587162	Mus_musculus_tRNA-Arg-TCG-1	9	58	0.046834	0.220859	9 58 False True 163 True True 36 False False 4 True False 4 dtype: int64	0.228499	9	58
SRR10587162	Mus_musculus_tRNA-Arg-TCG-1	26	37	0.716972	1.27325	26 37 True False 2167 True 174 False False 111 True 7 dtype: int64	1	26	37
SRR10587162	Mus_musculus_tRNA-Arg-TCG-1	26	58	0.0908086	0.189557	26 58 True True 2240 False True 117 True False 101 False False 1 dtype: int64	0.367374	26	58
SRR10587162	Mus_musculus_tRNA-Arg-TCG-1	37	58	0.171142	0.876127	37 58 False True 23928 True True 3601 False False 751 True False 129 dtype: int64	0.545542	37	58
SRR10587162	Mus_musculus_tRNA-Ile-AAT-1	20	59	0.59525	1.74368	20 59 False True 277 True True 63 False False 23 True False 3 dtype: int64	0.946049
SRR10587162	Mus_musculus_tRNA-Pro-TGG-2	6	36	1	0.666667	6 36 False False 24 True 6 True False 6 True 1 dtype: int64	1	6	37
SRR10587162	Mus_musculus_tRNA-Pro-TGG-2	36	57	0.24732	0.909684	36 57 False True 11224 True True 1778 False False 1160 True False 202 dtype: int64	0.655443	37	58
SRR10587162	Mus_musculus_tRNA-Ala-AGC-2	24	25	4.29572e-28	0.0184105	24 25 True False 925 False False 860 True 101 True True 2 dtype: int64	7.82268e-27	25	26
SRR10587162	Mus_musculus_tRNA-Ala-AGC-2	24	36	0.0295038	0.636322	24 36 False True 917 True True 862 False 65 False False 44 dtype: int64	0.159854	25	37
SRR10587162	Mus_musculus_tRNA-Ala-AGC-2	24	57	0.0243639	1.27559	24 57 False False 748 True False 680 True 247 False True 213 dtype: int64	0.138312	25	58
SRR10587162	Mus_musculus_tRNA-Ala-AGC-2	25	36	0.516981	1.53681	25 36 False True 1691 False 105 True True 99 False 4 dtype: int64	0.903428	26	37
SRR10587162	Mus_musculus_tRNA-Ala-AGC-2	25	57	0.637142	1.1149	25 57 False False 1362 True 434 True False 76 True 27 dtype: int64	0.964418	26	58
SRR10587162	Mus_musculus_tRNA-Ala-AGC-2	36	57	1	0.997545	36 57 True False 2261 True 896 False False 146 True 58 dtype: int64	1	37	58
SRR10587162	Mus_musculus_tRNA-Ser-TGA-2	26	34	0.0130569	0.0779221	26 34 True False 11 False True 7 False 3 True True 2 dtype: int64	0.0819536
SRR10587162	Mus_musculus_tRNA-Ser-TGA-2	26	67	0.65002	2.22222	26 67 True True 10 False True 6 False 4 True False 3 dtype: int64	0.970198
SRR10587162	Mus_musculus_tRNA-Ser-TGA-2	32	34	1	1.96554	32 34 True False 2844 True 215 False False 26 True 1 dtype: int64	1
SRR10587162	Mus_musculus_tRNA-Ser-TGA-2	32	67	0.817239	0.798136	32 67 True True 2381 False 678 False True 22 False 5 dtype: int64	1
SRR10587162	Mus_musculus_tRNA-Ser-TGA-2	34	67	0.14813	0.789411	34 67 False True 2396 False 662 True True 160 False 56 dtype: int64	0.504181
SRR10587162	Mus_musculus_tRNA-Arg-ACG-3	9	26	0.221687	1.3375	9 26 True True 1628 False True 716 True False 51 False False 30 dtype: int64	0.624698	9	26
SRR10587162	Mus_musculus_tRNA-Arg-ACG-3	9	37	0.783852	1.06431	9 37 True False 1574 False False 702 True True 105 False True 44 dtype: int64	1	9	37
SRR10587162	Mus_musculus_tRNA-Arg-ACG-3	9	50	0.000193654	1.40633	9 50 True False 963 True 716 False False 488 True 258 dtype: int64	0.00170781	9	50
SRR10587162	Mus_musculus_tRNA-Arg-ACG-3	9	58	0.928618	0.978077	9 58 True True 1571 False True 699 True False 108 False False 47 dtype: int64	1	9	58
SRR10587162	Mus_musculus_tRNA-Arg-ACG-3	26	37	0.219959	1.88613	26 37 True False 4507 True 264 False False 161 True 5 dtype: int64	0.622107	26	37
SRR10587162	Mus_musculus_tRNA-Arg-ACG-3	26	50	0.301896	1.19171	26 50 True False 2641 True 2130 False False 99 True 67 dtype: int64	0.721147	26	50
SRR10587162	Mus_musculus_tRNA-Arg-ACG-3	26	58	0.874611	0.88275	26 58 True True 4448 False 323 False True 156 False 10 dtype: int64	1	26	58
SRR10587162	Mus_musculus_tRNA-Arg-ACG-3	37	50	1.94833e-116	0.472392	37 50 False True 22291 False 18065 True False 2690 True 1568 dtype: int64	1.13831e-114	37	50
SRR10587162	Mus_musculus_tRNA-Arg-ACG-3	37	58	0.595154	0.966699	37 58 False True 37831 True True 3983 False False 2525 True False 275 dtype: int64	0.946049	37	58
SRR10587162	Mus_musculus_tRNA-Arg-ACG-3	50	58	0.000373304	1.12507	50 58 False True 52723 True True 22554 False False 3490 True False 1327 dtype: int64	0.00319175	50	58
SRR10587162	Mus_musculus_tRNA-Thr-AGT-6	33	59	0.121186	0.448068	33 59 True True 327 False True 89 True False 41 False False 5 dtype: int64	0.446238
SRR10587162	Mus_musculus_tRNA-Leu-TAG-2	27	67	0.513625	0.6875	27 67 False True 104 False 22 True True 13 False 4 dtype: int64	0.901796
SRR10587162	Mus_musculus_tRNA-Ser-GCT-3	6	67	0.825612	0.926471	6 67 False True 136 True True 36 False False 28 True False 8 dtype: int64	1
SRR10587162	Mus_musculus_tRNA-Ser-GCT-3	26	67	0.596583	0.638917	26 67 True True 417 False 89 False True 22 False 3 dtype: int64	0.946707
SRR10587162	Mus_musculus_tRNA-Ser-GCT-3	32	67	0.625519	0.924787	32 67 True True 26739 False 4578 False True 360 False 57 dtype: int64	0.958292
SRR10587162	Mus_musculus_tRNA-Ser-TGA-1	26	32	0.446883	2.45455	26 32 True True 54 False True 11 True False 2 False False 1 dtype: int64	0.852334	26	32
SRR10587162	Mus_musculus_tRNA-Ser-TGA-1	26	50	0.323968	5	26 50 True True 55 False True 11 False 1 True False 1 dtype: int64	0.743323	26	e9
SRR10587162	Mus_musculus_tRNA-Ser-TGA-1	26	67	0.74138	1.39098	26 67 True True 37 False 19 False True 7 False 5 dtype: int64	1	26	58
SRR10587162	Mus_musculus_tRNA-Ser-TGA-1	32	50	0.0016672	9.71474	32 50 True True 3031 False 96 False True 13 False 4 dtype: int64	0.0129731	32	e9
SRR10587162	Mus_musculus_tRNA-Ser-TGA-1	32	67	1	1.03755	32 67 True True 2411 False 715 False True 13 False 4 dtype: int64	1	32	58
SRR10587162	Mus_musculus_tRNA-Ser-TGA-1	50	67	0.180337	0.702927	50 67 True True 3030 False 837 False True 103 False 20 dtype: int64	0.560931	e9	58
SRR10587162	Mus_musculus_tRNA-Ala-CGC-2	24	25	9.33446e-34	0.0296954	24 25 False False 535 True False 355 False True 203 True True 4 dtype: int64	1.91918e-32	25	26
SRR10587162	Mus_musculus_tRNA-Ala-CGC-2	24	36	1	1.00967	24 36 False True 682 True True 332 False False 56 True False 27 dtype: int64	1	25	37
SRR10587162	Mus_musculus_tRNA-Ala-CGC-2	24	57	0.193266	0.704044	24 57 False True 695 True True 330 False False 43 True False 29 dtype: int64	0.582391	25	58
SRR10587162	Mus_musculus_tRNA-Ala-CGC-2	25	36	1	1.05759	25 36 False True 823 True True 192 False False 68 True False 15 dtype: int64	1	26	37
SRR10587162	Mus_musculus_tRNA-Ala-CGC-2	25	57	0.163577	0.677419	25 57 False True 837 True True 189 False False 54 True False 18 dtype: int64	0.532175	26	58
SRR10587162	Mus_musculus_tRNA-Ala-CGC-2	36	57	0.433469	0.622654	36 57 True True 1327 False True 111 True False 96 False False 5 dtype: int64	0.843616	37	58
SRR10587162	Mus_musculus_tRNA-Ala-AGC-3	24	36	0.277035	0.809594	24 36 False True 1097 True True 609 False False 70 True False 48 dtype: int64	0.692655
SRR10587162	Mus_musculus_tRNA-Ala-AGC-3	24	57	0.854319	0.971778	24 57 False False 934 True False 528 False True 233 True True 128 dtype: int64	1
SRR10587162	Mus_musculus_tRNA-Ala-AGC-3	36	57	0.869883	0.974171	36 57 True False 2396 True 732 False False 169 True 53 dtype: int64	1
SRR10587162	Mus_musculus_tRNA-Arg-CCT-1	9	32	0.86094	1.09496	9 32 True True 641 False True 622 False 17 True False 16 dtype: int64	1
SRR10587162	Mus_musculus_tRNA-Arg-CCT-1	9	58	0.871411	1.08499	9 58 True True 637 False True 618 False 20 True False 19 dtype: int64	1
SRR10587162	Mus_musculus_tRNA-Arg-CCT-1	32	58	1	0.750117	32 58 True True 1609 False 55 False True 39 False 1 dtype: int64	1
SRR10587162	Mus_musculus_tRNA-Arg-CCT-4	9	72	1	1.24324	9 72 True False 37 False False 23 True True 8 False True 4 dtype: int64	1
SRR10587162	Mus_musculus_tRNA-Met-CAT-1	26	58	0.820755	1.10775	26 58 True True 2231 False True 114 True False 106 False False 6 dtype: int64	1	26	58
SRR10587162	Mus_musculus_tRNA-Ala-AGC-7	25	37	1	0.986301	25 37 False True 146 True True 16 False False 9 True False 1 dtype: int64	1
SRR10587162	Mus_musculus_tRNA-Ala-AGC-7	26	37	1	0.946565	26 37 False True 131 True True 31 False False 8 True False 2 dtype: int64	1
SRR10587162	Mus_musculus_tRNA-Ala-AGC-7	26	58	0.195718	0.48125	26 58 False True 128 True True 28 False False 11 True False 5 dtype: int64	0.585375
SRR10587162	Mus_musculus_tRNA-Ala-AGC-7	37	58	0.118621	1.83188	37 58 True True 632 False True 69 True False 50 False False 10 dtype: int64	0.439793
SRR10587162	Mus_musculus_tRNA-Gly-CCC-3	6	56	0.441057	0.485915	6 56 False True 142 True True 92 False 4 False False 3 dtype: int64	0.849339
SRR10587173	Mus_musculus_tRNA-Thr-CGT-2	25	31	0.32384	2.02381	25 31 True True 170 False True 24 True False 7 False False 2 dtype: int64	0.743323
SRR10587173	Mus_musculus_tRNA-Thr-CGT-2	25	57	1	1.01235	25 57 True True 123 False 54 False True 18 False 8 dtype: int64	1
SRR10587173	Mus_musculus_tRNA-Thr-CGT-2	31	57	0.878904	1.04957	31 57 True True 3724 False 1622 False True 35 False 16 dtype: int64	1
SRR10587173	Mus_musculus_mito_tRNA-Thr-TGT-1	6	9	1.00396e-08	4.35577	6 9 False True 1404 True True 486 False False 151 True False 12 dtype: int64	1.13711e-07	6	9
SRR10587173	Mus_musculus_mito_tRNA-Thr-TGT-1	6	29	7.95238e-19	10.9517	6 29 False True 1345 True True 491 False False 210 True False 7 dtype: int64	1.19644e-17	6	32
SRR10587173	Mus_musculus_mito_tRNA-Thr-TGT-1	9	29	0.694638	1.07989	9 29 True True 7732 False True 358 True False 340 False False 17 dtype: int64	0.990463	9	32
SRR10587173	Mus_musculus_tRNA-Arg-CCT-3	9	32	0.534572	0.589569	9 32 False True 147 True True 104 False 6 False False 5 dtype: int64	0.914199
SRR10587173	Mus_musculus_tRNA-Arg-CCT-3	9	58	0.652547	0.475556	9 58 False True 150 True True 107 False 3 False False 2 dtype: int64	0.971388
SRR10587173	Mus_musculus_tRNA-Arg-CCT-3	32	58	0.329098	2.86806	32 58 True True 413 False True 16 True False 9 False False 1 dtype: int64	0.748396
SRR10587173	Mus_musculus_tRNA-Ser-AGA-1	26	67	1	0.842391	26 67 True True 62 False 23 False True 16 False 5 dtype: int64	1	26	58
SRR10587173	Mus_musculus_tRNA-Ser-AGA-1	32	67	0.281376	0.597993	32 67 True True 9219 False 3174 False True 34 False 7 dtype: int64	0.698948	32	58
SRR10587173	Mus_musculus_tRNA-Lys-CTT-1	26	59	0.0222689	0.0277778	26 59 False True 12 True False 3 False False 1 True True 1 dtype: int64	0.128394	26	59
SRR10587173	Mus_musculus_tRNA-Lys-CTT-1	58	59	0	23.8931	58 59 True True 12512 False 1241 False False 974 True 411 dtype: int64	0	58	59
SRR10587173	Mus_musculus_tRNA-Leu-CAA-4	27	38	0.0666667	21	27 38 False False 7 True True 3 False True 1 True False 1 dtype: int64	0.295657
SRR10587173	Mus_musculus_tRNA-Leu-CAA-4	27	68	0.547475	0.333333	27 68 False True 6 False 2 True False 2 True 2 dtype: int64	0.920836
SRR10587173	Mus_musculus_tRNA-Leu-CAA-4	38	68	1	1.39552	38 68 False True 67 False 17 True True 11 False 2 dtype: int64	1
SRR10587173	Mus_musculus_tRNA-Ala-AGC-6	5	25	0.475048	1.72894	5 25 False False 118 True False 39 False True 7 True True 4 dtype: int64	0.875082
SRR10587173	Mus_musculus_tRNA-Ala-AGC-6	5	26	3.49591e-12	17.9219	5 26 False False 93 True True 37 False True 32 True False 6 dtype: int64	4.43216e-11
SRR10587173	Mus_musculus_tRNA-Ala-AGC-6	5	37	0.127171	0.399015	5 37 False True 116 True True 36 False False 9 True False 7 dtype: int64	0.46006
SRR10587173	Mus_musculus_tRNA-Ala-AGC-6	5	58	0.755985	0.847826	5 58 False True 115 True True 39 False False 10 True False 4 dtype: int64	1
SRR10587173	Mus_musculus_tRNA-Ala-AGC-6	25	37	0.524086	1.17399	25 37 False True 1168 True True 287 False False 129 True False 27 dtype: int64	0.908147
SRR10587173	Mus_musculus_tRNA-Ala-AGC-6	25	58	0.0100879	2.19391	25 58 False True 1193 True True 302 False False 104 True False 12 dtype: int64	0.0662228
SRR10587173	Mus_musculus_tRNA-Ala-AGC-6	26	37	0.638372	1.16599	26 37 False True 1235 True True 224 False False 135 True False 21 dtype: int64	0.965218
SRR10587173	Mus_musculus_tRNA-Ala-AGC-6	26	58	0.0625518	0.640877	26 58 False True 1277 True True 220 False False 93 True False 25 dtype: int64	0.282808
SRR10587173	Mus_musculus_tRNA-Ala-AGC-6	37	58	0.619623	0.871682	37 58 True True 5562 False True 474 True False 350 False False 26 dtype: int64	0.955727
SRR10587173	Mus_musculus_mito_tRNA-Lys-TTT-1	9	19	0.0717621	1.0982	9 19 True False 12483 False False 4054 True True 1870 False True 553 dtype: int64	0.311725	9	26
SRR10587173	Mus_musculus_tRNA-Trp-CCA-5	25	57	1	0.8	25 57 True True 40 False True 10 True False 5 False False 1 dtype: int64	1	26	58
SRR10587173	Mus_musculus_tRNA-Trp-CCA-5	36	57	0.666061	0.9556	36 57 False True 11383 True True 1510 False False 778 True False 108 dtype: int64	0.977958	37	58
SRR10587173	Mus_musculus_tRNA-Ala-TGC-6	36	47	0.721816	1.5	36 47 True True 105 False 56 False True 5 False 4 dtype: int64	1
SRR10587173	Mus_musculus_tRNA-Ala-TGC-6	36	57	0.740025	0.803571	36 57 True False 98 True 63 False False 5 True 4 dtype: int64	1
SRR10587173	Mus_musculus_tRNA-Ala-TGC-6	36	59	0.720624	1.54182	36 59 True True 106 False 55 False True 5 False 4 dtype: int64	1
SRR10587173	Mus_musculus_tRNA-Ala-TGC-6	47	56	0.0314717	3.58333	47 56 False False 129 True False 99 True 11 False True 4 dtype: int64	0.168305
SRR10587173	Mus_musculus_tRNA-Ala-TGC-6	47	57	3.31643e-37	0.0148515	47 57 False True 114 True False 101 False False 19 True True 9 dtype: int64	7.33487e-36
SRR10587173	Mus_musculus_tRNA-Ala-TGC-6	57	59	2.10709e-48	0.00144058	57 59 False True 119 True False 105 True 18 False False 1 dtype: int64	6.00521e-47
SRR10587173	Mus_musculus_tRNA-Leu-CAG-1	38	51	0.00688331	3.07331	38 51 False True 6962 True True 718 False False 149 True False 5 dtype: int64	0.0468988	37	e9
SRR10587173	Mus_musculus_tRNA-Leu-CAG-1	38	68	0.910199	1.02064	38 68 False True 6120 False 991 True True 624 False 99 dtype: int64	1	37	58
SRR10587173	Mus_musculus_tRNA-Leu-CAG-1	51	68	0.142056	0.7431	51 68 True True 15495 False 2135 False True 293 False 30 dtype: int64	0.494515	e9	58
SRR10587173	Mus_musculus_tRNA-Met-CAT-5	26	57	1	0.857143	26 57 True True 12 False True 7 True False 2 False False 1 dtype: int64	1
SRR10587173	Mus_musculus_tRNA-Met-CAT-5	26	58	1	0.857143	26 58 True True 12 False True 7 True False 2 False False 1 dtype: int64	1
SRR10587173	Mus_musculus_tRNA-Ala-TGC-3	24	36	0.000337291	0.778685	24 36 True True 7216 False True 6195 True False 543 False False 363 dtype: int64	0.00290509
SRR10587173	Mus_musculus_tRNA-Ala-TGC-3	24	57	0.00505557	0.862356	24 57 True False 6932 False False 5761 True True 827 False True 797 dtype: int64	0.0355513
SRR10587173	Mus_musculus_tRNA-Ala-TGC-3	36	57	0.188607	1.12109	36 57 True False 16998 True 2727 False False 1167 True 167 dtype: int64	0.573926
SRR10587173	Mus_musculus_tRNA-Leu-TAG-3	27	67	0.757472	1.15768	27 67 False True 723 False 108 True True 93 False 12 dtype: int64	1
SRR10587173	Mus_musculus_tRNA-Lys-CTT-14	56	58	1.07839e-14	0.0588679	56 58 True False 75 False True 53 False 18 True True 13 dtype: int64	1.47668e-13
SRR10587173	Mus_musculus_tRNA-Ala-TGC-1	24	36	0.0563143	0.254664	24 36 False True 134 True True 91 False 8 False False 3 dtype: int64	0.26199
SRR10587173	Mus_musculus_tRNA-Ala-TGC-1	24	57	0.285134	2.37589	24 57 False False 134 True False 94 True 5 False True 3 dtype: int64	0.702656
SRR10587173	Mus_musculus_tRNA-Leu-TAA-2	26	37	0.269552	1.66291	26 37 True False 317 True 82 False False 45 True 7 dtype: int64	0.685495	26	37
SRR10587173	Mus_musculus_tRNA-Leu-TAA-2	26	68	0.846484	0.885027	26 68 True True 331 False 68 False True 44 False 8 dtype: int64	1	26	58
SRR10587173	Mus_musculus_tRNA-Leu-TAA-2	37	68	0.154851	0.828662	37 68 False True 1454 True True 476 False False 243 True False 96 dtype: int64	0.517333	37	58
SRR10587173	Mus_musculus_tRNA-Leu-AAG-1	27	67	0.683566	0.94136	27 67 False True 982 True True 494 False False 189 True False 101 dtype: int64	0.986513
SRR10587173	Mus_musculus_tRNA-Leu-AAG-3	27	35	0.77689	0.899932	27 35 False False 85 True 61 True False 48 True 31 dtype: int64	1
SRR10587173	Mus_musculus_tRNA-Leu-AAG-3	27	54	0.672358	0.875	27 54 False False 84 True 62 True False 48 True 31 dtype: int64	0.979848
SRR10587173	Mus_musculus_tRNA-Leu-AAG-3	27	67	0.65258	1.35548	27 67 False True 129 True True 72 False False 17 True False 7 dtype: int64	0.971388
SRR10587173	Mus_musculus_tRNA-Gln-CTG-2	9	57	1	1.00374	9 57 False True 4575 True True 917 False False 646 True False 129 dtype: int64	1	9	58
SRR10587173	Mus_musculus_tRNA-Ala-CGC-1	24	25	2.26129e-38	0.0751932	24 25 False False 1572 True False 1070 False True 254 True True 13 dtype: int64	5.19801e-37	25	26
SRR10587173	Mus_musculus_tRNA-Ala-CGC-1	24	33	3.7746e-102	0.0855983	24 33 False False 1132 True False 1029 False True 694 True True 54 dtype: int64	1.97491e-100	25	34
SRR10587173	Mus_musculus_tRNA-Ala-CGC-1	24	36	0.0018617	0.591698	24 36 False True 1749 True True 1008 False False 77 True False 75 dtype: int64	0.0143119	25	37
SRR10587173	Mus_musculus_tRNA-Ala-CGC-1	24	57	9.19442e-42	2.91993	24 57 False False 1025 True 801 True True 753 False 330 dtype: int64	2.26979e-40	25	58
SRR10587173	Mus_musculus_tRNA-Ala-CGC-1	25	33	0.390158	0.895072	25 33 False False 1999 True 654 True False 321 True 94 dtype: int64	0.80714	26	34
SRR10587173	Mus_musculus_tRNA-Ala-CGC-1	25	36	1	1.02161	25 36 False True 2516 True True 394 False False 137 True False 21 dtype: int64	1	26	37
SRR10587173	Mus_musculus_tRNA-Ala-CGC-1	25	57	0.367825	1.10568	25 57 False True 1430 False 1223 True True 234 False 181 dtype: int64	0.781225	26	58
SRR10587173	Mus_musculus_tRNA-Ala-CGC-1	33	36	4.04601e-10	4.57489	33 36 False True 3285 True True 774 False False 233 True False 12 dtype: int64	4.85729e-09	34	37
SRR10587173	Mus_musculus_tRNA-Ala-CGC-1	33	57	0	0.00437075	33 57 False True 2627 False 891 True False 776 True 10 dtype: int64	0	34	58
SRR10587173	Mus_musculus_tRNA-Ala-CGC-1	36	57	2.82133e-05	0.546889	36 57 True True 2496 False 1630 False True 182 False 65 dtype: int64	0.000268755	37	58
SRR10587173	Mus_musculus_tRNA-Leu-TAA-1	26	37	0.273548	0.673077	26 37 True False 208 True 75 False False 28 True 15 dtype: int64	0.688138	26	37
SRR10587173	Mus_musculus_tRNA-Leu-TAA-1	26	68	0.500391	1.31156	26 68 True True 241 False 42 False True 35 False 8 dtype: int64	0.8953	26	58
SRR10587173	Mus_musculus_tRNA-Leu-TAA-1	37	68	0.184541	0.803577	37 68 False True 1397 True True 427 False False 163 True False 62 dtype: int64	0.567463	37	58
SRR10587173	Mus_musculus_mito_tRNA-Trp-TCA-1	9	24	1	0.972507	9 24 True False 742 True 328 False False 22 True 10 dtype: int64	1	9	26
SRR10587173	Mus_musculus_mito_tRNA-Trp-TCA-1	9	35	0.0293238	4.52555	9 35 True False 822 True 248 False False 30 True 2 dtype: int64	0.159002	9	37
SRR10587173	Mus_musculus_mito_tRNA-Trp-TCA-1	24	35	0.0215986	1.29269	24 35 False False 985 True False 392 False True 346 True True 178 dtype: int64	0.125458	26	37
SRR10587173	Mus_musculus_mito_tRNA-Ser-TGA-1	8	29	0.623015	1.2557	8 29 False True 395 True True 88 False False 62 True False 11 dtype: int64	0.958081	10	32
SRR10587173	Mus_musculus_mito_tRNA-Ser-TGA-1	8	34	0.0836183	3.16491	8 34 False False 451 True False 95 False True 6 True True 4 dtype: int64	0.348066	10	37
SRR10587173	Mus_musculus_mito_tRNA-Ser-TGA-1	29	34	0.889222	0.964456	29 34 True False 988 True 167 False False 97 True 17 dtype: int64	1	32	37
SRR10587173	Mus_musculus_tRNA-Asn-GTT-3	7	9	0.758923	1.19697	7 9 False False 158 True 33 True False 16 True 4 dtype: int64	1	7	9
SRR10587173	Mus_musculus_tRNA-Asn-GTT-3	9	27	0.54642	0.672897	9 27 False True 214 True True 36 False False 4 True False 1 dtype: int64	0.920096	9	26
SRR10587173	Mus_musculus_tRNA-Asn-GTT-3	9	59	1	1.01942	9 59 False True 206 True True 35 False False 12 True False 2 dtype: int64	1	9	58
SRR10587173	Mus_musculus_tRNA-Asn-GTT-3	27	59	0.934593	1.01008	27 59 True True 74975 False 4118 False True 721 False 40 dtype: int64	1	26	58
SRR10587173	Mus_musculus_tRNA-Arg-ACG-1	9	26	0.47488	0.625	9 26 False False 100 True False 64 False True 15 True True 6 dtype: int64	0.875001	9	26
SRR10587173	Mus_musculus_tRNA-Arg-ACG-1	9	58	0.00467366	3.08861	9 58 False True 79 True True 61 False False 36 True False 9 dtype: int64	0.0331315	9	58
SRR10587173	Mus_musculus_tRNA-Arg-ACG-1	26	58	0.220121	0.672936	26 58 False True 319 False 92 True True 35 False 15 dtype: int64	0.622107	26	58
SRR10587173	Mus_musculus_tRNA-Arg-ACG-1	34	58	1	0.805829	34 58 True True 765 False 178 False True 16 False 3 dtype: int64	1	34	58
SRR10587173	Mus_musculus_tRNA-Val-CAC-4	26	34	0.623511	1.66667	26 34 False False 50 True False 10 False True 6 True True 2 dtype: int64	0.958228
SRR10587173	Mus_musculus_tRNA-Cys-GCA-3	46	57	0.65077	0.681818	46 57 False True 55 False 25 True True 3 False 2 dtype: int64	0.970608
SRR10587173	Mus_musculus_tRNA-Cys-GCA-3	57	69	0.712458	1.71569	57 69 True False 51 False False 25 True True 7 False True 2 dtype: int64	0.999858
SRR10587173	Mus_musculus_tRNA-Arg-TCT-4	9	32	0.874912	0.95082	9 32 False True 610 True True 290 False False 32 True False 16 dtype: int64	1
SRR10587173	Mus_musculus_tRNA-Arg-TCT-4	9	58	1	1.03967	9 58 False True 605 True True 289 False False 37 True False 17 dtype: int64	1
SRR10587173	Mus_musculus_tRNA-Arg-TCT-4	32	58	0.671001	1.15007	32 58 True True 2241 False 155 False True 88 False 7 dtype: int64	0.979503
SRR10587173	Mus_musculus_tRNA-Arg-CCG-2	9	26	0.529324	1.26474	9 26 False False 71 True False 44 False True 37 True True 29 dtype: int64	0.911532	9	26
SRR10587173	Mus_musculus_tRNA-Arg-CCG-2	9	37	1	0.919118	9 37 False False 100 True False 68 False True 8 True True 5 dtype: int64	1	9	37
SRR10587173	Mus_musculus_tRNA-Arg-CCG-2	9	58	0.323454	0.572727	9 58 False True 99 True True 63 False 10 False False 9 dtype: int64	0.743323	9	58
SRR10587173	Mus_musculus_tRNA-Arg-CCG-2	26	37	0.018553	0.455124	26 37 True False 283 False False 276 True 30 True True 14 dtype: int64	0.111941	26	37
SRR10587173	Mus_musculus_tRNA-Arg-CCG-2	26	58	0.0475173	0.523529	26 58 False True 289 True True 267 False 30 False False 17 dtype: int64	0.230709	26	58
SRR10587173	Mus_musculus_tRNA-Arg-CCG-2	37	58	0.551623	1.08552	37 58 False True 7493 True True 1164 False False 573 True False 82 dtype: int64	0.921175	37	58
SRR10587173	Mus_musculus_tRNA-Asp-GTC-2	6	9	2.77737e-222	36.8533	6 9 True True 24103 False 740 False False 241 True 213 dtype: int64	2.78173e-220	6	9
SRR10587173	Mus_musculus_tRNA-Asp-GTC-2	6	57	0.0535149	0.827189	6 57 True False 16044 True 8799 False False 273 True 181 dtype: int64	0.252145	6	58
SRR10587173	Mus_musculus_tRNA-Asp-GTC-2	9	57	0.241444	0.924602	9 57 True False 16542 True 9052 False False 637 True 377 dtype: int64	0.650812	9	58
SRR10587173	Mus_musculus_tRNA-Arg-TCT-2	9	32	0.00221351	1.66191	9 32 False True 2048 True True 905 False False 173 True False 46 dtype: int64	0.0167954	9	32
SRR10587173	Mus_musculus_tRNA-Arg-TCT-2	9	58	0.509957	1.24266	9 58 False True 2169 True True 933 False False 52 True False 18 dtype: int64	0.899223	9	58
SRR10587173	Mus_musculus_tRNA-Arg-TCT-2	32	58	0.32069	1.3311	32 58 True True 6078 False True 371 True False 160 False False 13 dtype: int64	0.741788	32	58
SRR10587173	Mus_musculus_mito_tRNA-Phe-GAA-1	9	36	0.785871	1.34568	9 36 True False 675 True 109 False False 25 True 3 dtype: int64	1	9	37
SRR10587173	Mus_musculus_mito_tRNA-Phe-GAA-1	19	36	1.14778e-12	4.74738	19 36 False False 890 True 216 True True 53 False 46 dtype: int64	1.48197e-11	20a	37
SRR10587173	Mus_musculus_mito_tRNA-Gly-TCC-1	7	9	4.6765e-10	10.7608	7 9 False True 9471 True True 684 False False 447 True False 3 dtype: int64	5.6046e-09	7	9
SRR10587173	Mus_musculus_tRNA-Tyr-GTA-3	26	27	0.00104627	0.021978	26 27 False True 13 True False 7 True 2 False False 1 dtype: int64	0.00844118
SRR10587173	Mus_musculus_tRNA-Tyr-GTA-3	27	37	1	0.571429	27 37 True False 14 False False 8 True 1 True True 1 dtype: int64	1
SRR10587173	Mus_musculus_tRNA-Gln-TTG-1	9	57	0.146999	1.36602	9 57 False True 1488 True True 286 False False 199 True False 28 dtype: int64	0.501756	9	58
SRR10587173	Mus_musculus_tRNA-Arg-CCG-1	9	26	0.528859	0.730519	9 26 False False 30 True False 28 False True 22 True True 15 dtype: int64	0.911532	9	26
SRR10587173	Mus_musculus_tRNA-Arg-CCG-1	9	37	0.72703	1.57895	9 37 False False 48 True False 38 True 5 False True 4 dtype: int64	1	9	37
SRR10587173	Mus_musculus_tRNA-Arg-CCG-1	26	37	1	1.07359	26 37 True False 165 False False 124 True True 20 False True 14 dtype: int64	1	26	37
SRR10587173	Mus_musculus_tRNA-Arg-CCG-1	26	58	1	0.887179	26 58 True True 173 False True 130 True False 12 False False 8 dtype: int64	1	26	58
SRR10587173	Mus_musculus_tRNA-Arg-CCG-1	37	58	0.822491	0.965459	37 58 False True 4555 True True 632 False False 167 True False 24 dtype: int64	1	37	58
SRR10587173	Mus_musculus_mito_tRNA-Leu-TAG-1	9	36	0.724215	1.02416	9 36 True False 5403 True 4574 False False 594 True 491 dtype: int64	1	9	37
SRR10587173	Mus_musculus_tRNA-Ala-AGC-1	24	36	1	0.939394	24 36 False True 33 True True 31 False False 1 True False 1 dtype: int64	1
SRR10587173	Mus_musculus_tRNA-Ala-AGC-1	36	57	0.330956	0.309735	36 57 True False 113 False False 7 True True 5 False True 1 dtype: int64	0.748673
SRR10587173	Mus_musculus_tRNA-Phe-GAA-1	26	58	0.382198	3.8	26 58 True True 95 False 25 False False 1 True 1 dtype: int64	0.798447
SRR10587173	Mus_musculus_tRNA-Phe-GAA-1	37	58	2.48946e-08	2.18908	37 58 True True 7870 False 1340 False True 220 False 82 dtype: int64	2.77041e-07
SRR10587173	Mus_musculus_tRNA-Leu-CAG-2	38	51	0.0530938	1.56006	38 51 False True 15478 True True 1538 False False 314 True False 20 dtype: int64	0.251174
SRR10587173	Mus_musculus_tRNA-Leu-CAG-2	38	68	0.728182	0.972417	38 68 False True 14151 False 1641 True True 1392 False 166 dtype: int64	1
SRR10587173	Mus_musculus_tRNA-Leu-CAG-2	51	68	0.0424116	0.720836	51 68 True True 32607 False 3569 False True 545 False 43 dtype: int64	0.21224
SRR10587173	Mus_musculus_tRNA-Cys-GCA-1	57	69	0.292492	0.623641	57 69 True False 184 False False 81 True True 17 False True 12 dtype: int64	0.711788
SRR10587173	Mus_musculus_tRNA-Ser-CGA-3	32	50	0.608511	2.19048	32 50 True True 23 False 21 False False 2 True 1 dtype: int64	0.950856
SRR10587173	Mus_musculus_tRNA-Ser-CGA-3	50	67	0.652252	1.875	50 67 True True 30 False True 24 False 3 True False 2 dtype: int64	0.971388
SRR10587173	Mus_musculus_tRNA-Ile-TAT-1	27	59	0.424433	0.805385	27 59 True True 1396 False True 780 True False 60 False False 27 dtype: int64	0.835402	26	58
SRR10587173	Mus_musculus_tRNA-Arg-ACG-2	9	26	0.601018	1.35177	9 26 True True 220 False True 217 False 8 True False 6 dtype: int64	0.948184	9	26
SRR10587173	Mus_musculus_tRNA-Arg-ACG-2	9	37	0.86565	1.1165	9 37 False False 207 True False 206 True 20 False True 18 dtype: int64	1	9	37
SRR10587173	Mus_musculus_tRNA-Arg-ACG-2	9	58	0.710333	0.815723	9 58 False True 211 True True 209 False 17 False False 14 dtype: int64	0.999829	9	58
SRR10587173	Mus_musculus_tRNA-Arg-ACG-2	26	37	0.563857	0.836458	26 37 True False 1600 True 165 False False 73 True 9 dtype: int64	0.926758	26	37
SRR10587173	Mus_musculus_tRNA-Arg-ACG-2	26	58	0.657211	0.661014	26 58 True True 1637 False 127 False True 78 False 4 dtype: int64	0.97453	26	58
SRR10587173	Mus_musculus_tRNA-Arg-ACG-2	37	58	0.868955	0.984683	37 58 False True 8615 True True 1520 False False 586 True False 105 dtype: int64	1	37	58
SRR10587173	Mus_musculus_tRNA-Arg-TCG-3	7	26	1	0.978824	7 26 False False 104 True 85 True False 20 True 16 dtype: int64	1	7	26
SRR10587173	Mus_musculus_tRNA-Arg-TCG-3	7	37	0.541802	0.497059	7 37 False False 169 True False 34 False True 20 True True 2 dtype: int64	0.916682	7	37
SRR10587173	Mus_musculus_tRNA-Arg-TCG-3	7	58	0.822032	0.880795	7 58 False True 151 False 38 True True 28 False 8 dtype: int64	1	7	58
SRR10587173	Mus_musculus_tRNA-Arg-TCG-3	9	26	0.880517	0.919583	9 26 False False 95 True 79 True False 34 True 26 dtype: int64	1	9	26
SRR10587173	Mus_musculus_tRNA-Arg-TCG-3	9	37	0.803673	0.787879	9 37 False False 156 True False 55 False True 18 True True 5 dtype: int64	1	9	37
SRR10587173	Mus_musculus_tRNA-Arg-TCG-3	9	58	0.853291	0.910349	9 58 False True 139 True True 47 False False 35 True False 13 dtype: int64	1	9	58
SRR10587173	Mus_musculus_tRNA-Arg-TCG-3	26	37	1	1.05263	26 37 False False 171 True False 171 True 20 False True 19 dtype: int64	1	26	37
SRR10587173	Mus_musculus_tRNA-Arg-TCG-3	26	58	0.439767	1.23137	26 58 True True 157 False True 150 False 40 True False 34 dtype: int64	0.848433	26	58
SRR10587173	Mus_musculus_tRNA-Arg-TCG-3	37	58	0.772808	0.975535	37 58 False True 6614 False 1283 True True 1041 False 207 dtype: int64	1	37	58
SRR10587173	Mus_musculus_tRNA-Leu-AAG-2	27	67	0.945852	0.988698	27 67 False True 884 True True 751 False False 135 True False 116 dtype: int64	1
SRR10587173	Mus_musculus_tRNA-Cys-GCA-2	57	69	1.40548e-45	5.27633	57 69 False False 710 True False 616 True 412 False True 90 dtype: int64	3.7754e-44
SRR10587173	Mus_musculus_tRNA-Gln-TTG-2	57	69	0.116987	0.441071	57 69 True False 280 False False 39 True True 19 False True 6 dtype: int64	0.435712
SRR10587173	Mus_musculus_tRNA-Leu-CAG-3	38	68	1	2	38 68 False True 45 True True 15 False False 6 True False 1 dtype: int64	1
SRR10587173	Mus_musculus_tRNA-Glu-TTC-2	9	57	0.121328	0.860793	9 57 False False 30223 True False 4354 False True 1008 True True 125 dtype: int64	0.446291	9	58
SRR10587173	Mus_musculus_tRNA-Glu-TTC-3	19	34	2.78462e-12	18.8189	19 34 True True 478 False True 127 False 25 True False 5 dtype: int64	3.54319e-11
SRR10587173	Mus_musculus_tRNA-Glu-TTC-3	19	57	1.91488e-25	0.0204972	19 57 True False 479 False False 108 True 44 True True 4 dtype: int64	3.32307e-24
SRR10587173	Mus_musculus_tRNA-Glu-TTC-3	34	57	6.98421e-119	0.00466134	34 57 True False 584 False True 162 False 21 True True 21 dtype: int64	4.25794e-117
SRR10587173	Mus_musculus_tRNA-Pro-TGG-1	36	57	0.772627	0.964659	36 57 False True 4343 True True 870 False False 496 True False 103 dtype: int64	1	37	58
SRR10587173	Mus_musculus_tRNA-Thr-AGT-5	32	59	4.63776e-05	12.6957	32 59 False False 73 True 23 True True 12 False 3 dtype: int64	0.000434697
SRR10587173	Mus_musculus_tRNA-Thr-AGT-5	33	59	1.09294e-16	0.0140944	33 59 True False 66 False True 43 False 20 True True 2 dtype: int64	1.58441e-15
SRR10587173	Mus_musculus_mito_tRNA-Pro-TGG-1	9	34	0.407395	1.04824	9 34 True False 8489 False False 3867 True True 1215 False True 528 dtype: int64	0.822888	9	37
SRR10587173	Mus_musculus_tRNA-Arg-CCT-2	9	32	0.396875	0.933933	9 32 False True 8844 True True 7592 False False 334 True False 307 dtype: int64	0.814546	9	32
SRR10587173	Mus_musculus_tRNA-Arg-CCT-2	9	58	0.174883	1.13201	9 58 False True 8891 True True 7680 False False 287 True False 219 dtype: int64	0.551306	9	58
SRR10587173	Mus_musculus_tRNA-Arg-CCT-2	32	58	0.187311	1.28284	32 58 True True 22257 False True 896 True False 639 False False 33 dtype: int64	0.571469	32	58
SRR10587173	Mus_musculus_tRNA-Asp-GTC-1	6	9	0	72.456	6 9 True True 110841 False 3089 False False 1363 True 675 dtype: int64	0	6	9
SRR10587173	Mus_musculus_tRNA-Asp-GTC-1	6	57	1.77702e-15	0.619476	6 57 True False 99435 True 14434 False False 1643 True 385 dtype: int64	2.49173e-14	6	58
SRR10587173	Mus_musculus_tRNA-Asp-GTC-1	9	57	2.12049e-08	0.786721	9 57 True False 101431 True 14717 False False 3866 True 713 dtype: int64	2.37109e-07	9	58
SRR10587173	Mus_musculus_tRNA-Arg-TCG-4	7	26	0.0413284	4.05	7 26 False False 27 True 20 True True 12 False 4 dtype: int64	0.207789	7	26
SRR10587173	Mus_musculus_tRNA-Arg-TCG-4	7	37	0.593982	2.09524	7 37 False False 44 True False 14 False True 3 True True 2 dtype: int64	0.944845	7	37
SRR10587173	Mus_musculus_tRNA-Arg-TCG-4	7	58	1	1.14706	7 58 False True 34 False 13 True True 12 False 4 dtype: int64	1	7	58
SRR10587173	Mus_musculus_tRNA-Arg-TCG-4	9	26	0.216599	0.383142	9 26 False True 29 False 25 True False 9 True 4 dtype: int64	0.616829	9	26
SRR10587173	Mus_musculus_tRNA-Arg-TCG-4	9	37	0.246838	3.09091	9 37 False False 51 True False 11 False True 3 True True 2 dtype: int64	0.654636	9	37
SRR10587173	Mus_musculus_tRNA-Arg-TCG-4	9	58	0.48792	2.31579	9 58 False True 38 False 16 True True 11 False 2 dtype: int64	0.886449	9	58
SRR10587173	Mus_musculus_tRNA-Arg-TCG-4	26	37	0.753894	0.703125	26 37 True False 64 False False 54 True 6 True True 5 dtype: int64	1	26	37
SRR10587173	Mus_musculus_tRNA-Arg-TCG-4	26	58	0.411429	1.42857	26 58 True True 55 False True 44 False 16 True False 14 dtype: int64	0.824366	26	58
SRR10587173	Mus_musculus_tRNA-Arg-TCG-4	37	58	0.351902	1.15629	37 58 False True 1851 False 454 True True 297 False 63 dtype: int64	0.76573	37	58
SRR10587173	Mus_musculus_tRNA-Tyr-GTA-6	9	32	0.575033	0.740986	9 32 False False 411 True False 192 False True 26 True True 9 dtype: int64	0.931291	9	37
SRR10587173	Mus_musculus_tRNA-Ser-AGA-2	26	32	1	1.42857	26 32 True True 10 False True 7 False 1 True False 1 dtype: int64	1
SRR10587173	Mus_musculus_tRNA-Ser-AGA-2	26	49	1	0.7	26 49 True False 10 False False 7 True 1 True True 1 dtype: int64	1
SRR10587173	Mus_musculus_tRNA-Ser-AGA-2	26	67	1	0.583333	26 67 True True 7 False True 6 True False 4 False False 2 dtype: int64	1
SRR10587173	Mus_musculus_tRNA-Ser-AGA-2	32	67	0.235881	1.5686	32 67 True True 1412 False 491 False True 22 False 12 dtype: int64	0.644859
SRR10587173	Mus_musculus_tRNA-Ser-AGA-2	49	67	0.0847914	0.750755	49 67 False True 1815 False 534 True True 148 False 58 dtype: int64	0.35073
SRR10587173	Mus_musculus_tRNA-Arg-CCG-3	9	37	0.746471	1.0307	9 37 False False 2652 True False 2504 False True 261 True True 254 dtype: int64	1	9	37
SRR10587173	Mus_musculus_tRNA-Arg-CCG-3	9	58	0.15259	1.30521	9 58 False True 2839 True True 2704 False False 74 True False 54 dtype: int64	0.512606	9	58
SRR10587173	Mus_musculus_tRNA-Arg-CCG-3	37	58	0.799298	0.958031	37 58 False True 15051 True True 1564 False False 378 True False 41 dtype: int64	1	37	58
SRR10587173	Mus_musculus_tRNA-Arg-TCT-3	9	32	1	0.571429	9 32 False True 7 True True 4 False False 1 True False 1 dtype: int64	1
SRR10587173	Mus_musculus_tRNA-Arg-TCT-3	32	58	0.0744836	9.2	32 58 True True 46 False True 5 False 2 True False 2 dtype: int64	0.319978
SRR10587173	Mus_musculus_tRNA-Leu-TAG-1	27	35	1.43092e-08	0.163473	27 35 False False 830 True 359 True False 99 True 7 dtype: int64	1.60772e-07
SRR10587173	Mus_musculus_tRNA-Leu-TAG-1	27	67	1	1.02793	27 67 False True 1074 False 115 True True 96 False 10 dtype: int64	1
SRR10587173	Mus_musculus_tRNA-Leu-TAG-1	35	67	1.64712e-20	58.0341	35 67 False True 2226 True True 367 False False 352 True False 1 dtype: int64	2.53245e-19
SRR10587173	Mus_musculus_tRNA-Lys-TTT-1	37	58	0.607797	1.32005	37 58 False True 1317 False 122 True True 114 False 8 dtype: int64	0.950856	37	58
SRR10587173	Mus_musculus_tRNA-Ile-TAT-2	9	27	0.294118	0.208333	9 27 False True 8 False 5 True False 3 True 1 dtype: int64	0.714257	9	26
SRR10587173	Mus_musculus_tRNA-Ile-TAT-2	27	59	0.127896	1.29337	27 59 True True 3410 False True 2274 True False 80 False False 69 dtype: int64	0.461795	26	58
SRR10587173	Mus_musculus_tRNA-Trp-CCA-1	25	36	1	0.666667	25 36 True False 6 False False 2 True True 2 False True 1 dtype: int64	1
SRR10587173	Mus_musculus_tRNA-Gly-TCC-1	6	57	0.741389	1.01626	6 57 False True 13588 True True 4913 False False 1945 True False 692 dtype: int64	1	6	58
SRR10587173	Mus_musculus_tRNA-Ser-CGA-2	26	32	1	1.19091	26 32 True True 131 False True 55 True False 2 False False 1 dtype: int64	1	26	32
SRR10587173	Mus_musculus_tRNA-Ser-CGA-2	26	67	0.021272	0.396338	26 67 True True 89 False True 47 True False 43 False False 9 dtype: int64	0.123867	26	58
SRR10587173	Mus_musculus_tRNA-Ser-CGA-2	32	50	1	0.913095	32 50 True False 840 True 59 False False 13 True 1 dtype: int64	1	32	e9
SRR10587173	Mus_musculus_tRNA-Ser-CGA-2	32	67	0.20784	1.97688	32 67 True True 701 False 197 False True 9 False 5 dtype: int64	0.604536	32	58
SRR10587173	Mus_musculus_tRNA-Ser-CGA-2	50	67	0.311651	0.749052	50 67 False True 844 False 218 True True 58 False 20 dtype: int64	0.731254	e9	58
SRR10587173	Mus_musculus_tRNA-Thr-AGT-1	27	33	7.8222e-05	3.13549	27 33 True True 176 False True 79 False 38 True False 27 dtype: int64	0.000712227
SRR10587173	Mus_musculus_tRNA-Thr-AGT-1	27	59	0.0604747	1.65375	27 59 True True 160 False True 81 True False 43 False False 36 dtype: int64	0.276034
SRR10587173	Mus_musculus_tRNA-Thr-AGT-1	33	59	0.00248802	0.892666	33 59 True True 15556 False 5728 False True 3450 False 1134 dtype: int64	0.0186962
SRR10587173	Mus_musculus_tRNA-Thr-TGT-1	27	33	0.183333	12	27 33 False False 6 True True 2 False True 1 True False 1 dtype: int64	0.564568
SRR10587173	Mus_musculus_tRNA-Thr-TGT-1	27	59	1	1.5	27 59 False True 4 False 3 True True 2 False 1 dtype: int64	1
SRR10587173	Mus_musculus_tRNA-Thr-TGT-1	33	59	0.393935	1.48148	33 59 True True 584 False 73 False True 27 False 5 dtype: int64	0.810993
SRR10587173	Mus_musculus_tRNA-Thr-TGT-1	59	71	0.157391	0.786818	59 71 True False 5919 False False 579 True True 370 False True 46 dtype: int64	0.520505
SRR10587173	Mus_musculus_tRNA-Ala-TGC-7	36	57	1	0.5	36 57 True False 2 False False 1 True 1 True True 1 dtype: int64	1
SRR10587173	Mus_musculus_tRNA-Leu-CAA-3	27	68	0.375199	1.14092	27 68 True True 234 False 187 False True 170 False 155 dtype: int64	0.789461	26	57
SRR10587173	Mus_musculus_tRNA-Phe-GAA-3	37	58	0.82162	1.13496	37 58 True True 704 False 167 False True 26 False 7 dtype: int64	1
SRR10587173	Mus_musculus_tRNA-Glu-TTC-1	9	57	0.847041	1.01547	9 57 False False 32780 True False 4451 False True 1465 True True 202 dtype: int64	1	9	58
SRR10587173	Mus_musculus_tRNA-Gly-CCC-2	6	56	0.105038	0.404624	6 56 False True 173 True True 30 False False 14 True False 6 dtype: int64	0.407088
SRR10587173	Mus_musculus_tRNA-Gly-CCC-2	56	63	0.715909	2.31429	56 63 True False 560 False False 36 True True 36 False True 1 dtype: int64	1
SRR10587173	Mus_musculus_tRNA-Thr-AGT-4	27	33	0.0282761	9.375	27 33 True True 15 False False 5 True 4 True False 2 dtype: int64	0.154395	26	32
SRR10587173	Mus_musculus_tRNA-Thr-AGT-4	27	59	1	2	27 59 True True 16 False True 8 False 1 True False 1 dtype: int64	1	26	58
SRR10587173	Mus_musculus_tRNA-Thr-AGT-4	33	59	0.376608	1.24468	33 59 True True 1198 False True 220 True False 105 False False 24 dtype: int64	0.790742	32	58
SRR10587173	Mus_musculus_tRNA-Thr-AGT-2	27	33	0.00884285	6.475	27 33 True True 37 False True 8 False 7 True False 5 dtype: int64	0.0587651	26	32
SRR10587173	Mus_musculus_tRNA-Thr-AGT-2	27	59	0.18521	2.44444	27 59 True True 33 False True 9 True False 9 False False 6 dtype: int64	0.56849	26	58
SRR10587173	Mus_musculus_tRNA-Thr-AGT-2	33	59	0.234775	1.10353	33 59 True True 4516 False True 975 True False 915 False False 218 dtype: int64	0.644859	32	58
SRR10587173	Mus_musculus_tRNA-Met-CAT-3	26	58	0.481026	2.33333	26 58 True True 21 False True 3 True False 3 False False 1 dtype: int64	0.880771	26	58
SRR10587173	Mus_musculus_tRNA-Thr-CGT-3	27	33	0.58042	2.33333	27 33 True True 7 False True 3 False 2 True False 2 dtype: int64	0.936559
SRR10587173	Mus_musculus_tRNA-Thr-CGT-3	27	59	1	0.875	27 59 True True 7 False True 4 True False 2 False False 1 dtype: int64	1
SRR10587173	Mus_musculus_tRNA-Thr-CGT-3	33	59	0.103477	3.40385	33 59 True True 354 False 52 False True 6 False 3 dtype: int64	0.40406
SRR10587173	Mus_musculus_tRNA-Thr-CGT-3	59	71	0.837103	0.971779	59 71 True False 815 False False 77 True True 72 False True 7 dtype: int64	1
SRR10587173	Mus_musculus_tRNA-Ser-GCT-2	6	67	0.193103	0.0769231	6 67 False True 26 False 2 True False 1 True 1 dtype: int64	0.582391
SRR10587173	Mus_musculus_tRNA-Ser-GCT-2	32	67	0.367454	1.44843	32 67 True True 1271 False 180 False True 39 False 8 dtype: int64	0.781147
SRR10587173	Mus_musculus_tRNA-Ser-CGA-1	26	32	1	1.07051	26 32 True True 167 False True 52 True False 3 False False 1 dtype: int64	1
SRR10587173	Mus_musculus_tRNA-Ser-CGA-1	26	50	1	0.634615	26 50 True True 165 False True 52 True False 5 False False 1 dtype: int64	1
SRR10587173	Mus_musculus_tRNA-Ser-CGA-1	26	67	0.260038	1.52256	26 67 True True 135 False True 38 True False 35 False False 15 dtype: int64	0.672839
SRR10587173	Mus_musculus_tRNA-Ser-CGA-1	32	50	0.061914	5.55439	32 50 True True 1583 False 30 False True 19 False 2 dtype: int64	0.280957
SRR10587173	Mus_musculus_tRNA-Ser-CGA-1	32	67	0.110504	2.14188	32 67 True True 1253 False 360 False True 13 False 8 dtype: int64	0.419238
SRR10587173	Mus_musculus_tRNA-Ser-CGA-1	50	67	0.849721	1.04587	50 67 True True 1753 False 431 False True 35 False 9 dtype: int64	1
SRR10587173	Mus_musculus_tRNA-Trp-CCA-3	25	57	1	2	25 57 False True 7 True True 7 False False 2 True False 1 dtype: int64	1
SRR10587173	Mus_musculus_tRNA-Trp-CCA-3	36	57	9.72898e-36	0.0968379	36 57 False True 1771 True True 490 False 100 False False 35 dtype: int64	2.07325e-34
SRR10587173	Mus_musculus_tRNA-Val-CAC-2	26	58	0.807965	1.01165	26 58 False False 28565 True 4326 True False 3616 True 554 dtype: int64	1	26	58
SRR10587173	Mus_musculus_tRNA-Trp-CCA-2	25	57	1	0.888889	25 57 True True 8 False True 3 True False 3 False False 1 dtype: int64	1
SRR10587173	Mus_musculus_tRNA-Trp-CCA-2	36	57	0.263711	0.839538	36 57 False True 1269 False 430 True True 166 False 67 dtype: int64	0.678487
SRR10587173	Mus_musculus_tRNA-iMet-CAT-1	9	57	0.835363	1.00808	9 57 False False 16503 True False 8233 False True 2404 True True 1209 dtype: int64	1
SRR10587173	Mus_musculus_tRNA-Leu-CAA-1	27	38	0.236384	0.465909	27 38 False False 123 True False 44 False True 24 True True 4 dtype: int64	0.644859
SRR10587173	Mus_musculus_tRNA-Leu-CAA-1	27	68	0.630266	1.5136	27 68 False True 125 True True 43 False False 22 True False 5 dtype: int64	0.960318
SRR10587173	Mus_musculus_tRNA-Leu-CAA-1	38	68	0.039411	0.615876	38 68 False True 1096 False 140 True True 135 False 28 dtype: int64	0.201246
SRR10587173	Mus_musculus_tRNA-Thr-CGT-1	19	57	0.648847	0.675	19 57 False True 40 False 18 True True 3 False 2 dtype: int64	0.969696
SRR10587173	Mus_musculus_tRNA-Thr-CGT-1	25	57	0.0337582	0.128571	25 57 True True 54 False 28 False True 15 False 1 dtype: int64	0.17742
SRR10587173	Mus_musculus_tRNA-Thr-CGT-1	31	57	0.768781	0.666126	31 57 True True 1507 False 617 False True 11 False 3 dtype: int64	1
SRR10587173	Mus_musculus_tRNA-Ala-AGC-5	25	37	0.000676503	0.382808	25 37 False True 3534 True True 189 False False 136 True False 19 dtype: int64	0.00556033	25	37
SRR10587173	Mus_musculus_tRNA-Ala-AGC-5	25	58	0.0245959	0.562352	25 58 False True 3452 False 218 True True 187 False 21 dtype: int64	0.139291	25	58
SRR10587173	Mus_musculus_tRNA-Ala-AGC-5	26	37	0.0144553	0.696492	26 37 False True 2180 True True 2151 False 119 False False 84 dtype: int64	0.0900057	26	37
SRR10587173	Mus_musculus_tRNA-Ala-AGC-5	26	58	0.140167	1.2029	26 58 True True 2141 False True 2111 False 153 True False 129 dtype: int64	0.49124	26	58
SRR10587173	Mus_musculus_tRNA-Ala-AGC-5	37	58	0.207823	1.18227	37 58 True True 14414 False 961 False True 850 False 67 dtype: int64	0.604536	37	58
SRR10587173	Mus_musculus_tRNA-iMet-CAT-3	9	57	0.363664	1.74725	9 57 False False 53 True False 26 False True 7 True True 6 dtype: int64	0.77746
SRR10587173	Mus_musculus_tRNA-Pro-CGG-1	36	57	1	1.00499	36 57 False True 4981 True True 795 False False 573 True False 91 dtype: int64	1
SRR10587173	Mus_musculus_tRNA-Thr-TGT-2	20	58	0.328892	1.98788	20 58 False True 275 False 41 True True 40 False 3 dtype: int64	0.748171
SRR10587173	Mus_musculus_tRNA-Thr-TGT-2	32	58	0.123506	0.577128	32 58 True True 9659 False 1357 False True 111 False 9 dtype: int64	0.451224
SRR10587173	Mus_musculus_tRNA-Ala-TGC-4	24	36	0.0229821	0.750504	24 36 False True 2610 True True 1493 False False 164 True False 125 dtype: int64	0.132072	25	37
SRR10587173	Mus_musculus_tRNA-Ala-TGC-4	24	57	0.148234	1.12066	24 57 False False 2237 True False 1275 False True 537 True True 343 dtype: int64	0.504256	25	58
SRR10587173	Mus_musculus_tRNA-Ala-TGC-4	36	57	0.362894	0.900236	36 57 True False 5367 True 1634 False False 343 True 116 dtype: int64	0.777035	37	58
SRR10587173	Mus_musculus_tRNA-Arg-TCG-2	9	26	0.917027	1.03162	9 26 False False 161 True 119 True False 80 True 61 dtype: int64	1	9	26
SRR10587173	Mus_musculus_tRNA-Arg-TCG-2	9	37	1	0.992188	9 37 False False 254 True False 128 False True 26 True True 13 dtype: int64	1	9	37
SRR10587173	Mus_musculus_tRNA-Arg-TCG-2	9	58	0.737714	0.75	9 58 False True 274 True True 137 False False 6 True False 4 dtype: int64	1	9	58
SRR10587173	Mus_musculus_tRNA-Arg-TCG-2	26	37	0.590329	0.898044	26 37 True False 649 False False 492 True True 77 False True 65 dtype: int64	0.943463	26	37
SRR10587173	Mus_musculus_tRNA-Arg-TCG-2	26	58	0.551187	1.31066	26 58 True True 713 False True 544 False 13 True False 13 dtype: int64	0.921175	26	58
SRR10587173	Mus_musculus_tRNA-Arg-TCG-2	37	58	0.629218	0.954305	37 58 False True 33781 True True 4843 False False 872 True False 131 dtype: int64	0.959845	37	58
SRR10587173	Mus_musculus_tRNA-Val-CAC-1	43	58	0.732142	0.63285	43 58 False False 131 True 46 True False 9 True 2 dtype: int64	1
SRR10587173	Mus_musculus_tRNA-Cys-GCA-19	57	69	0.0254058	8.46429	57 69 False False 79 True 7 True False 4 True 3 dtype: int64	0.142953
SRR10587173	Mus_musculus_tRNA-Cys-GCA-19	62	69	0.0469413	0.170732	62 69 True False 82 True 7 False False 6 True 3 dtype: int64	0.228863
SRR10587173	Mus_musculus_tRNA-Ser-GCT-4	6	26	1	0.930233	6 26 False True 43 True True 8 False False 5 True False 1 dtype: int64	1
SRR10587173	Mus_musculus_tRNA-Ser-GCT-4	6	67	1	1.84615	6 67 False True 39 False 9 True True 8 False 1 dtype: int64	1
SRR10587173	Mus_musculus_tRNA-Ser-GCT-4	26	67	1	1.0875	26 67 True True 174 False 32 False True 5 False 1 dtype: int64	1
SRR10587173	Mus_musculus_tRNA-Ser-GCT-4	32	67	0.726484	0.803181	32 67 True True 2904 False 445 False True 65 False 8 dtype: int64	1
SRR10587173	Mus_musculus_tRNA-Met-CAT-2	20	26	0.289963	1.9	20 26 True True 114 False 20 False True 12 False 4 dtype: int64	0.710069	20	26
SRR10587173	Mus_musculus_tRNA-Met-CAT-2	26	58	0.612664	1.24925	26 58 True True 208 False True 37 True False 27 False False 6 dtype: int64	0.952171	26	58
SRR10587173	Mus_musculus_tRNA-Gln-CTG-3	9	57	0.776848	1.12204	9 57 False True 507 True True 111 False False 82 True False 16 dtype: int64	1
SRR10587173	Mus_musculus_tRNA-Gln-CTG-3	9	69	0.565643	1.20535	9 69 False False 550 True False 117 False True 39 True True 10 dtype: int64	0.927438
SRR10587173	Mus_musculus_tRNA-Gln-CTG-3	57	69	0.165112	1.33734	57 69 True False 2728 False False 460 True True 230 False True 29 dtype: int64	0.535181
SRR10587173	Mus_musculus_tRNA-Cys-GCA-8	19	57	1	1.5	19 57 False True 6 False 3 True True 3 False 1 dtype: int64	1	20	58
SRR10587173	Mus_musculus_tRNA-Cys-GCA-8	19	69	1	2.66667	19 69 False False 8 True False 3 False True 1 True True 1 dtype: int64	1	20	70
SRR10587173	Mus_musculus_tRNA-Cys-GCA-8	50	57	1.51731e-210	35.9963	50 57 False True 15971 False 5109 True True 2138 False 19 dtype: int64	1.45724e-208	51	58
SRR10587173	Mus_musculus_tRNA-Cys-GCA-8	50	68	7.8786e-21	0.35016	50 68 False True 20617 True True 2027 False False 463 True False 130 dtype: int64	1.22476e-19	51	69
SRR10587173	Mus_musculus_tRNA-Cys-GCA-8	50	69	1.56661e-31	0.376985	50 69 False False 18166 True 2914 True False 2034 True 123 dtype: int64	3.11148e-30	51	70
SRR10587173	Mus_musculus_tRNA-Cys-GCA-8	57	68	1.30601e-06	0.588696	57 68 True True 17631 False True 5047 True False 540 False False 91 dtype: int64	1.33281e-05	58	69
SRR10587173	Mus_musculus_tRNA-Cys-GCA-8	57	69	0.00168366	1.16325	57 69 True False 15729 False False 4533 True True 2442 False True 605 dtype: int64	0.0130866	58	70
SRR10587173	Mus_musculus_tRNA-Cys-GCA-8	68	69	1.141e-53	0.36126	68 69 True False 20038 True 2640 False False 1116 True 407 dtype: int64	3.52403e-52	69	70
SRR10587173	Mus_musculus_mito_tRNA-Leu-TAA-1	6	9	5.98334e-52	0.115004	6 9 False False 8055 True 3173 True False 596 True 27 dtype: int64	1.78507e-50	6	9
SRR10587173	Mus_musculus_mito_tRNA-Leu-TAA-1	6	28	2.14567e-13	6.75636	6 28 False True 10320 False 907 True True 615 False 8 dtype: int64	2.82769e-12	6	26
SRR10587173	Mus_musculus_mito_tRNA-Leu-TAA-1	9	28	0.283635	1.08649	9 28 False True 8125 True True 3428 False False 685 True False 266 dtype: int64	0.702008	9	26
SRR10587173	Mus_musculus_tRNA-Pro-AGG-1	6	36	0.635779	0.740741	6 36 False False 80 True False 27 False True 24 True True 6 dtype: int64	0.964189	6	37
SRR10587173	Mus_musculus_tRNA-Pro-AGG-1	6	57	0.561626	1.68539	6 57 False True 89 True True 30 False False 15 True False 3 dtype: int64	0.926049	6	58
SRR10587173	Mus_musculus_tRNA-Pro-AGG-1	36	57	0.19327	0.928586	36 57 False True 18310 True True 3684 False False 1943 True False 421 dtype: int64	0.582391	37	58
SRR10587173	Mus_musculus_tRNA-Arg-TCG-1	9	26	0.736129	0.755906	9 26 False True 127 True True 64 False False 6 True False 4 dtype: int64	1	9	26
SRR10587173	Mus_musculus_tRNA-Arg-TCG-1	9	37	0.226422	2.04839	9 37 False False 127 True False 62 False True 6 True True 6 dtype: int64	0.633965	9	37
SRR10587173	Mus_musculus_tRNA-Arg-TCG-1	9	58	1	1.02362	9 58 False True 127 True True 65 False False 6 True False 3 dtype: int64	1	9	58
SRR10587173	Mus_musculus_tRNA-Arg-TCG-1	26	37	0.225291	2.57945	26 37 True False 1158 True 103 False False 58 True 2 dtype: int64	0.632058	26	37
SRR10587173	Mus_musculus_tRNA-Arg-TCG-1	26	58	0.741011	1.17641	26 58 True True 1207 False True 57 True False 54 False False 3 dtype: int64	1	26	58
SRR10587173	Mus_musculus_tRNA-Arg-TCG-1	37	58	1	1.00635	37 58 False True 12076 True True 1929 False False 567 True False 90 dtype: int64	1	37	58
SRR10587173	Mus_musculus_tRNA-Ile-AAT-1	20	21	0.540491	1.20124	20 21 False False 434 True False 83 False True 74 True True 17 dtype: int64	0.915531
SRR10587173	Mus_musculus_tRNA-Ile-AAT-1	20	59	0.600507	1.2779	20 59 False True 451 True True 91 False False 57 True False 9 dtype: int64	0.948184
SRR10587173	Mus_musculus_tRNA-Ile-AAT-1	21	59	0.38699	0.776379	21 59 False True 1450 False 171 True True 79 False 12 dtype: int64	0.803697
SRR10587173	Mus_musculus_tRNA-Pro-TGG-2	6	36	0.201728	3.04	6 36 False False 38 True False 10 False True 5 True True 4 dtype: int64	0.594001	6	37
SRR10587173	Mus_musculus_tRNA-Pro-TGG-2	6	57	1	1.71053	6 57 False True 38 True True 13 False False 5 True False 1 dtype: int64	1	6	58
SRR10587173	Mus_musculus_tRNA-Pro-TGG-2	36	57	0.774122	0.974607	36 57 False True 8753 True True 1386 False False 874 True False 142 dtype: int64	1	37	58
SRR10587173	Mus_musculus_tRNA-Ala-AGC-2	24	36	0.407094	0.880026	24 36 False True 1596 True True 1346 False False 96 True False 92 dtype: int64	0.822755	25	37
SRR10587173	Mus_musculus_tRNA-Ala-AGC-2	24	57	0.348657	1.15943	24 57 False False 1604 True False 1352 False True 88 True True 86 dtype: int64	0.763725	25	58
SRR10587173	Mus_musculus_tRNA-Ala-AGC-2	24	68	0.649092	1.07186	24 68 False False 1595 True False 1350 False True 97 True True 88 dtype: int64	0.969696	25	69
SRR10587173	Mus_musculus_tRNA-Ala-AGC-2	25	36	0.758693	0.920489	25 36 False True 2764 True True 189 False False 175 True False 13 dtype: int64	1	26	37
SRR10587173	Mus_musculus_tRNA-Ala-AGC-2	25	57	0.52534	1.18683	25 57 False False 2778 True False 189 False True 161 True True 13 dtype: int64	0.908511	26	58
SRR10587173	Mus_musculus_tRNA-Ala-AGC-2	25	68	0.216381	1.40114	25 68 False False 2769 True False 186 False True 170 True True 16 dtype: int64	0.616829	26	69
SRR10587173	Mus_musculus_tRNA-Ala-AGC-2	36	57	0.565265	0.881087	36 57 True False 5319 False False 364 True True 309 False True 24 dtype: int64	0.927431	37	58
SRR10587173	Mus_musculus_tRNA-Ala-AGC-2	36	68	0.91146	0.991661	36 68 True False 5297 False False 365 True True 331 False True 23 dtype: int64	1	37	69
SRR10587173	Mus_musculus_tRNA-Ala-AGC-2	57	68	0.363008	0.867864	57 68 False False 9397 True False 1034 False True 555 True True 53 dtype: int64	0.777035	58	69
SRR10587173	Mus_musculus_tRNA-Ser-TGA-2	26	67	0.198381	4.66667	26 67 True True 8 False False 7 True False 4 False True 3 dtype: int64	0.58925
SRR10587173	Mus_musculus_tRNA-Ser-TGA-2	32	67	0.320303	2.26786	32 67 True True 1143 False 336 False True 3 False 2 dtype: int64	0.741216
SRR10587173	Mus_musculus_tRNA-Arg-ACG-3	9	26	0.170508	0.58227	9 26 True True 618 False True 467 True False 25 False False 11 dtype: int64	0.545012	9	26
SRR10587173	Mus_musculus_tRNA-Arg-ACG-3	9	37	0.230332	1.40516	9 37 True False 604 False False 457 True True 39 False True 21 dtype: int64	0.63872	9	37
SRR10587173	Mus_musculus_tRNA-Arg-ACG-3	9	50	0.0574868	1.3279	9 50 True False 490 False False 387 True True 153 False True 91 dtype: int64	0.265332	9	50
SRR10587173	Mus_musculus_tRNA-Arg-ACG-3	9	58	0.514857	1.14221	9 58 True True 570 False True 417 True False 73 False False 61 dtype: int64	0.902619	9	58
SRR10587173	Mus_musculus_tRNA-Arg-ACG-3	26	37	0.875437	1.15176	26 37 True False 4534 True 309 False False 169 True 10 dtype: int64	1	26	37
SRR10587173	Mus_musculus_tRNA-Arg-ACG-3	26	50	0.00855499	1.56781	26 50 True False 3108 True 1735 False False 132 True 47 dtype: int64	0.0571229	26	50
SRR10587173	Mus_musculus_tRNA-Arg-ACG-3	26	58	0.408434	0.775852	26 58 True True 4266 False 577 False True 162 False 17 dtype: int64	0.824038	26	58
SRR10587173	Mus_musculus_tRNA-Arg-ACG-3	37	50	3.20342e-71	0.534527	37 50 False False 16973 True 12875 True False 2962 True 1201 dtype: int64	1.23402e-69	37	50
SRR10587173	Mus_musculus_tRNA-Arg-ACG-3	37	58	0.938466	1.00607	37 58 False True 26352 True True 3678 False False 3496 True False 485 dtype: int64	1	37	58
SRR10587173	Mus_musculus_tRNA-Arg-ACG-3	50	58	4.56261e-68	0.570947	50 58 False True 53503 True True 12458 False False 3987 True False 1626 dtype: int64	1.70151e-66	50	58
SRR10587173	Mus_musculus_tRNA-Thr-AGT-6	33	59	0.66003	1.35556	33 59 True True 61 False True 10 True False 9 False False 2 dtype: int64	0.97482
SRR10587173	Mus_musculus_tRNA-Thr-AGT-6	58	59	0.702201	2.36571	58 59 False True 175 False 23 True True 18 False 1 dtype: int64	0.994275
SRR10587173	Mus_musculus_tRNA-Leu-TAG-2	27	67	0.661462	0.876011	27 67 False True 371 False 95 True True 65 False 19 dtype: int64	0.975291
SRR10587173	Mus_musculus_tRNA-Ser-GCT-3	6	26	0.638988	0.646982	6 26 False True 381 True True 29 False False 17 True False 2 dtype: int64	0.96529
SRR10587173	Mus_musculus_tRNA-Ser-GCT-3	6	67	0.798075	0.923077	6 67 False True 338 False 60 True True 26 False 5 dtype: int64	1
SRR10587173	Mus_musculus_tRNA-Ser-GCT-3	26	32	0.0760359	19.3065	26 32 True True 1197 False True 31 True False 2 False False 1 dtype: int64	0.323819
SRR10587173	Mus_musculus_tRNA-Ser-GCT-3	26	67	0.14731	0.337037	26 67 True True 1001 False 198 False True 30 False 2 dtype: int64	0.502575
SRR10587173	Mus_musculus_tRNA-Ser-GCT-3	32	67	0.445736	1.12554	32 67 True True 19147 False 3002 False True 255 False 45 dtype: int64	0.851281
SRR10587173	Mus_musculus_tRNA-Ser-TGA-1	26	32	0.0544389	8.81481	26 32 True True 119 False True 9 True False 3 False False 2 dtype: int64	0.255641	26	32
SRR10587173	Mus_musculus_tRNA-Ser-TGA-1	26	50	0.104109	5.2	26 50 True True 117 False True 9 True False 5 False False 2 dtype: int64	0.405506	26	e9
SRR10587173	Mus_musculus_tRNA-Ser-TGA-1	26	67	0.726931	0.552381	26 67 True True 87 False 35 False True 9 False 2 dtype: int64	1	26	58
SRR10587173	Mus_musculus_tRNA-Ser-TGA-1	32	50	3.53395e-06	14.6962	32 50 True True 3124 False 93 False True 16 False 7 dtype: int64	3.50942e-05	32	e9
SRR10587173	Mus_musculus_tRNA-Ser-TGA-1	32	67	0.322791	1.53033	32 67 True True 2501 False 715 False True 16 False 7 dtype: int64	0.742971	32	58
SRR10587173	Mus_musculus_tRNA-Ser-TGA-1	50	67	0.824365	1.05966	50 67 True True 3730 False 864 False True 110 False 27 dtype: int64	1	e9	58
SRR10587173	Mus_musculus_tRNA-Asp-GTC-4	9	57	0.351504	0.222222	9 57 True False 45 True 10 False False 1 True 1 dtype: int64	0.765349
SRR10587173	Mus_musculus_tRNA-Ala-CGC-2	19	24	1	0.919753	19 24 False False 149 True 18 True False 9 True 1 dtype: int64	1	20	25
SRR10587173	Mus_musculus_tRNA-Ala-CGC-2	19	25	1	0.919753	19 25 False False 149 True 18 True False 9 True 1 dtype: int64	1	20	26
SRR10587173	Mus_musculus_tRNA-Ala-CGC-2	19	36	1	0.953642	19 36 False True 151 False 16 True True 9 False 1 dtype: int64	1	20	37
SRR10587173	Mus_musculus_tRNA-Ala-CGC-2	24	25	1.49995e-35	0.0152678	24 25 False False 573 True False 417 False True 180 True True 2 dtype: int64	3.17709e-34	25	26
SRR10587173	Mus_musculus_tRNA-Ala-CGC-2	24	36	0.34123	0.812232	24 36 False True 689 True True 376 False False 64 True False 43 dtype: int64	0.758037	25	37
SRR10587173	Mus_musculus_tRNA-Ala-CGC-2	24	57	0.453968	0.871509	24 57 False True 667 True True 365 False False 86 True False 54 dtype: int64	0.857889	25	58
SRR10587173	Mus_musculus_tRNA-Ala-CGC-2	25	36	1	1.04786	25 36 False True 901 True True 166 False False 91 True False 16 dtype: int64	1	26	37
SRR10587173	Mus_musculus_tRNA-Ala-CGC-2	25	57	0.618431	1.19179	25 57 False True 871 True True 163 False False 121 True False 19 dtype: int64	0.954817	26	58
SRR10587173	Mus_musculus_tRNA-Ala-CGC-2	36	57	0.550513	0.844034	36 57 True True 1509 False 201 False True 169 False 19 dtype: int64	0.921175	37	58
SRR10587173	Mus_musculus_tRNA-Ala-AGC-3	24	36	0.418731	0.775665	24 36 False True 526 True True 306 False False 24 True False 18 dtype: int64	0.830238
SRR10587173	Mus_musculus_tRNA-Ala-AGC-3	24	57	0.00647075	2.33674	24 57 False False 531 True False 299 True 25 False True 19 dtype: int64	0.0443464
SRR10587173	Mus_musculus_tRNA-Ala-AGC-3	36	57	0.839239	0.96914	36 57 True False 1523 True 123 False False 84 True 7 dtype: int64	1
SRR10587173	Mus_musculus_tRNA-Arg-CCT-1	9	32	0.249182	1.27317	9 32 False True 2000 True True 1392 False False 75 True False 41 dtype: int64	0.65776
SRR10587173	Mus_musculus_tRNA-Arg-CCT-1	9	58	1	1.01261	9 58 False True 1990 True True 1375 False False 85 True False 58 dtype: int64	1
SRR10587173	Mus_musculus_tRNA-Arg-CCT-1	32	58	0.683744	1.10548	32 58 True True 4475 False 176 False True 161 False 7 dtype: int64	0.986567
SRR10587173	Mus_musculus_tRNA-Arg-CCT-4	9	32	1	0.568966	9 32 True True 33 False True 29 True False 2 False False 1 dtype: int64	1
SRR10587173	Mus_musculus_tRNA-Arg-CCT-4	9	58	1	0.568966	9 58 True True 33 False True 29 True False 2 False False 1 dtype: int64	1
SRR10587173	Mus_musculus_tRNA-Arg-CCT-4	9	72	1	1.06944	9 72 True False 18 False False 14 True True 11 False True 8 dtype: int64	1
SRR10587173	Mus_musculus_tRNA-Arg-CCT-4	58	72	0.657965	2.65306	58 72 True False 49 True 26 False False 5 True 1 dtype: int64	0.97453
SRR10587173	Mus_musculus_tRNA-Met-CAT-1	26	58	0.870396	1.06131	26 58 True True 4586 False True 233 True False 204 False False 11 dtype: int64	1	26	58
SRR10587173	Mus_musculus_tRNA-Ala-AGC-7	25	26	2.2456e-06	0.0875704	25 26 False False 521 True 163 True False 73 True 2 dtype: int64	2.26205e-05
SRR10587173	Mus_musculus_tRNA-Ala-AGC-7	25	37	0.490662	0.766111	25 37 False True 634 True True 68 False False 50 True False 7 dtype: int64	0.888069
SRR10587173	Mus_musculus_tRNA-Ala-AGC-7	25	58	0.245587	3.99691	25 58 False True 648 True True 74 False False 35 True False 1 dtype: int64	0.654233
SRR10587173	Mus_musculus_tRNA-Ala-AGC-7	26	37	0.403669	0.759494	26 37 False True 553 True True 150 False False 42 True False 15 dtype: int64	0.820326
SRR10587173	Mus_musculus_tRNA-Ala-AGC-7	26	58	0.0203775	0.414835	26 58 False True 572 True True 151 False False 22 True False 14 dtype: int64	0.120056
SRR10587173	Mus_musculus_tRNA-Ala-AGC-7	37	58	0.586797	0.8051	37 58 True True 2883 False True 253 True False 184 False False 13 dtype: int64	0.941857
SRR10587169	Mus_musculus_tRNA-Thr-CGT-2	25	57	0.464759	0.610119	25 57 True True 82 False 28 False True 24 False 5 dtype: int64	0.866575
SRR10587169	Mus_musculus_tRNA-Thr-CGT-2	31	57	0.386376	1.31562	31 57 True True 5568 False 1487 False True 37 False 13 dtype: int64	0.803233
SRR10587169	Mus_musculus_mito_tRNA-Thr-TGT-1	6	9	4.57415e-36	5.89539	6 9 False True 2825 True True 1564 False False 394 True False 37 dtype: int64	9.83722e-35	6	9
SRR10587169	Mus_musculus_mito_tRNA-Thr-TGT-1	6	29	1.67343e-38	5.35944	6 29 False True 2770 True True 1554 False False 449 True False 47 dtype: int64	3.85936e-37	6	32
SRR10587169	Mus_musculus_mito_tRNA-Thr-TGT-1	9	29	0.771921	0.947282	9 29 True True 31819 False True 1510 True False 1090 False False 49 dtype: int64	1	9	32
SRR10587169	Mus_musculus_tRNA-Arg-CCT-3	9	32	0.638845	1.44257	9 32 False True 296 True True 183 False False 14 True False 6 dtype: int64	0.96529
SRR10587169	Mus_musculus_tRNA-Arg-CCT-3	9	58	1	0.91196	9 58 False True 301 True True 183 False False 9 True False 6 dtype: int64	1
SRR10587169	Mus_musculus_tRNA-Arg-CCT-3	32	58	0.243985	2.30272	32 58 True True 677 False True 28 True False 21 False False 2 dtype: int64	0.653374
SRR10587169	Mus_musculus_tRNA-Ser-AGA-1	26	67	0.787994	1.27077	26 67 True True 59 False True 25 True False 13 False False 7 dtype: int64	1	26	58
SRR10587169	Mus_musculus_tRNA-Ser-AGA-1	32	67	0.312582	0.78487	32 67 True True 25213 False 8106 False True 107 False 27 dtype: int64	0.73148	32	58
SRR10587169	Mus_musculus_tRNA-Lys-CTT-1	58	59	2.56707e-253	17.486	58 59 True True 7956 False 846 False False 476 True 256 dtype: int64	2.90286e-251	58	59
SRR10587169	Mus_musculus_tRNA-Thr-AGT-7	32	59	0.514706	0.363636	32 59 False True 11 False 4 True False 1 True 1 dtype: int64	0.902602
SRR10587169	Mus_musculus_tRNA-Thr-AGT-7	33	59	1	0.5625	33 59 True True 9 False True 4 True False 4 False False 1 dtype: int64	1
SRR10587169	Mus_musculus_tRNA-Leu-CAA-4	27	68	0.608037	0.535714	27 68 False True 14 False 5 True True 3 False 2 dtype: int64	0.950856
SRR10587169	Mus_musculus_tRNA-Leu-CAA-4	38	68	1	1.04046	38 68 False True 173 False 30 True True 12 False 2 dtype: int64	1
SRR10587169	Mus_musculus_tRNA-Ala-AGC-6	5	25	0.248268	2.26786	5 25 False False 127 True False 32 False True 7 True True 4 dtype: int64	0.657329
SRR10587169	Mus_musculus_tRNA-Ala-AGC-6	5	26	9.65943e-13	25.5	5 26 False False 102 True 32 True True 32 False 4 dtype: int64	1.24949e-11
SRR10587169	Mus_musculus_tRNA-Ala-AGC-6	5	37	0.0371999	0.183206	5 37 False True 131 True True 32 False 4 False False 3 dtype: int64	0.192337
SRR10587169	Mus_musculus_tRNA-Ala-AGC-6	5	58	0.677186	0.796875	5 58 False True 128 True True 34 False False 6 True False 2 dtype: int64	0.981549
SRR10587169	Mus_musculus_tRNA-Ala-AGC-6	25	37	0.876115	1.12755	25 37 False True 550 True True 139 False False 58 True False 13 dtype: int64	1
SRR10587169	Mus_musculus_tRNA-Ala-AGC-6	25	58	0.0886801	2.94193	25 58 False True 574 True True 149 False False 34 True False 3 dtype: int64	0.361235
SRR10587169	Mus_musculus_tRNA-Ala-AGC-6	26	37	1	1.0149	26 37 False True 576 True True 115 False False 61 True False 12 dtype: int64	1
SRR10587169	Mus_musculus_tRNA-Ala-AGC-6	26	58	0.0393149	0.448743	26 58 False True 611 True True 116 False False 26 True False 11 dtype: int64	0.201048
SRR10587169	Mus_musculus_tRNA-Ala-AGC-6	37	58	0.162733	0.673295	37 58 True True 4029 False True 330 True False 272 False False 15 dtype: int64	0.531156
SRR10587169	Mus_musculus_mito_tRNA-Lys-TTT-1	9	19	0.0257889	1.05566	9 19 True False 43803 False False 13743 True True 8903 False True 2646 dtype: int64	0.144877	9	26
SRR10587169	Mus_musculus_tRNA-Trp-CCA-5	9	25	1	0.666667	9 25 False True 3 False 2 True False 1 True 1 dtype: int64	1	9	26
SRR10587169	Mus_musculus_tRNA-Trp-CCA-5	9	36	1	0.666667	9 36 False True 3 False 2 True False 1 True 1 dtype: int64	1	9	37
SRR10587169	Mus_musculus_tRNA-Trp-CCA-5	25	36	1	1.81818	25 36 True False 22 False False 10 True True 4 False True 1 dtype: int64	1	26	37
SRR10587169	Mus_musculus_tRNA-Trp-CCA-5	25	57	0.205277	5.55556	25 57 True True 25 False True 9 False 2 True False 1 dtype: int64	0.599997	26	58
SRR10587169	Mus_musculus_tRNA-Trp-CCA-5	36	57	0.198146	0.879939	36 57 False True 13645 True True 1727 False False 876 True False 126 dtype: int64	0.58925	37	58
SRR10587169	Mus_musculus_tRNA-Thr-TGT-3	32	58	1	1.125	32 58 True True 9 False 4 False True 2 False 1 dtype: int64	1
SRR10587169	Mus_musculus_tRNA-Ala-TGC-6	36	47	1	0.976562	36 47 True True 125 False 32 False True 8 False 2 dtype: int64	1
SRR10587169	Mus_musculus_tRNA-Ala-TGC-6	36	57	1	1.50877	36 57 True False 114 True 43 False False 8 True 2 dtype: int64	1
SRR10587169	Mus_musculus_tRNA-Ala-TGC-6	36	59	1	1.05833	36 59 True True 127 False 30 False True 8 False 2 dtype: int64	1
SRR10587169	Mus_musculus_tRNA-Ala-TGC-6	47	56	0.00298925	11.3136	47 56 True False 118 False False 89 True True 15 False True 1 dtype: int64	0.022192
SRR10587169	Mus_musculus_tRNA-Ala-TGC-6	47	57	3.33602e-30	0.0216667	47 57 True False 120 False True 75 False 15 True True 13 dtype: int64	6.33844e-29
SRR10587169	Mus_musculus_tRNA-Ala-TGC-6	57	59	7.40322e-33	0.00312951	57 59 False True 134 True False 62 True 26 False False 1 dtype: int64	1.50884e-31
SRR10587169	Mus_musculus_tRNA-Leu-CAG-1	38	51	0.0402918	2.30341	38 51 False True 7464 True True 629 False False 164 True False 6 dtype: int64	0.204359	37	e9
SRR10587169	Mus_musculus_tRNA-Leu-CAG-1	38	68	0.601605	0.942496	38 68 False True 6497 False 1131 True True 536 False 99 dtype: int64	0.948184	37	58
SRR10587169	Mus_musculus_tRNA-Leu-CAG-1	51	68	0.333749	0.816202	51 68 True True 13007 False 1992 False True 256 False 32 dtype: int64	0.752868	e9	58
SRR10587169	Mus_musculus_tRNA-Met-CAT-5	20	26	1	0.5	20 26 True True 10 False 5 False True 4 False 1 dtype: int64	1
SRR10587169	Mus_musculus_tRNA-Ala-TGC-3	19	24	0.266871	1.50788	19 24 False False 721 True 168 True False 37 True 13 dtype: int64	0.68161
SRR10587169	Mus_musculus_tRNA-Ala-TGC-3	19	36	0.756958	0.933651	19 36 False True 839 False 50 True True 47 False 3 dtype: int64	1
SRR10587169	Mus_musculus_tRNA-Ala-TGC-3	19	57	0.208241	1.58678	19 57 False False 768 True 121 True False 40 True 10 dtype: int64	0.604795
SRR10587169	Mus_musculus_tRNA-Ala-TGC-3	24	36	1.43567e-07	0.685916	24 36 True True 6885 False True 5555 True False 571 False False 316 dtype: int64	1.53906e-06
SRR10587169	Mus_musculus_tRNA-Ala-TGC-3	24	57	0.092092	0.917582	24 57 True False 6482 False False 5044 True True 974 False True 826 dtype: int64	0.371708
SRR10587169	Mus_musculus_tRNA-Ala-TGC-3	36	57	0.503109	0.946099	36 57 True False 14696 True 2643 False False 989 True 188 dtype: int64	0.896843
SRR10587169	Mus_musculus_tRNA-Leu-TAG-3	27	67	0.858255	0.95741	27 67 False True 749 False 101 True True 71 False 10 dtype: int64	1
SRR10587169	Mus_musculus_tRNA-Gly-GCC-3	52	55	1	0.818182	52 55 False False 90 True 22 True False 5 True 1 dtype: int64	1
SRR10587169	Mus_musculus_tRNA-Gly-TCC-2	50	55	1	0.583333	50 55 False True 12 True True 7 False False 1 True False 1 dtype: int64	1
SRR10587169	Mus_musculus_tRNA-Lys-CTT-14	56	58	1.38711e-29	0.00676379	56 58 True False 93 False True 62 True True 13 False False 3 dtype: int64	2.60725e-28
SRR10587169	Mus_musculus_tRNA-Ala-TGC-1	24	36	1	0.914516	24 36 True True 162 False True 124 True False 10 False False 7 dtype: int64	1
SRR10587169	Mus_musculus_tRNA-Ala-TGC-1	24	68	0.491966	1.44834	24 68 True False 159 False False 124 True True 13 False True 7 dtype: int64	0.888674
SRR10587169	Mus_musculus_tRNA-Ala-TGC-1	36	68	1	1.22835	36 68 True False 381 True 26 False False 18 True 1 dtype: int64	1
SRR10587169	Mus_musculus_tRNA-Leu-TAA-2	26	37	0.666901	0.875138	26 37 True False 362 True 99 False False 64 True 20 dtype: int64	0.978168	26	37
SRR10587169	Mus_musculus_tRNA-Leu-TAA-2	26	68	0.86099	0.86966	26 68 True True 399 False True 74 True False 62 False False 10 dtype: int64	1	26	58
SRR10587169	Mus_musculus_tRNA-Leu-TAA-2	37	68	0.357832	1.10003	37 68 False True 3229 True True 1184 False False 468 True False 156 dtype: int64	0.774069	37	58
SRR10587169	Mus_musculus_tRNA-Leu-AAG-1	27	67	0.0591495	1.26981	27 67 False True 1262 True True 641 False False 260 True False 104 dtype: int64	0.271044
SRR10587169	Mus_musculus_tRNA-Leu-AAG-3	27	35	0.342847	0.719758	27 35 False False 119 True False 93 False True 32 True True 18 dtype: int64	0.759944
SRR10587169	Mus_musculus_tRNA-Leu-AAG-3	27	67	0.171696	1.83077	27 67 False True 130 True True 102 False False 21 True False 9 dtype: int64	0.546325
SRR10587169	Mus_musculus_tRNA-Leu-AAG-3	35	67	0.0210966	7.11732	35 67 False True 537 False 78 True True 49 False 1 dtype: int64	0.123052
SRR10587169	Mus_musculus_tRNA-Gln-CTG-2	9	57	0.508558	0.922348	9 57 False True 3322 True True 697 False False 444 True False 101 dtype: int64	0.898111	9	58
SRR10587169	Mus_musculus_tRNA-Ala-CGC-1	24	25	3.25541e-47	0.0442446	24 25 False False 1230 True False 1112 False True 225 True True 9 dtype: int64	9.12946e-46	25	26
SRR10587169	Mus_musculus_tRNA-Ala-CGC-1	24	33	1.87364e-55	0.120675	24 33 False False 1087 True False 1077 False True 368 True True 44 dtype: int64	5.97095e-54	25	34
SRR10587169	Mus_musculus_tRNA-Ala-CGC-1	24	36	0.0142131	0.67663	24 36 False True 1372 True True 1029 False 92 False False 83 dtype: int64	0.0887338	25	37
SRR10587169	Mus_musculus_tRNA-Ala-CGC-1	24	57	2.51826e-21	2.23836	24 57 True True 832 False True 818 False 636 True False 289 dtype: int64	3.97646e-20	25	58
SRR10587169	Mus_musculus_tRNA-Ala-CGC-1	25	33	0.0666715	0.744105	25 33 False False 1994 True False 386 False True 361 True True 52 dtype: int64	0.295657	26	34
SRR10587169	Mus_musculus_tRNA-Ala-CGC-1	25	36	0.40679	1.23655	25 36 False True 2191 True True 413 False False 164 True False 25 dtype: int64	0.822377	26	37
SRR10587169	Mus_musculus_tRNA-Ala-CGC-1	25	57	0.445298	1.09127	25 57 False True 1523 False 831 True True 292 False 146 dtype: int64	0.851281	26	58
SRR10587169	Mus_musculus_tRNA-Ala-CGC-1	33	36	0.0359234	1.65314	33 36 False True 3154 True True 440 False False 237 True False 20 dtype: int64	0.186701	34	37
SRR10587169	Mus_musculus_tRNA-Ala-CGC-1	33	57	9.23821e-240	0.00577644	33 57 False True 2629 False 761 True False 451 True 9 dtype: int64	9.8135e-238	34	58
SRR10587169	Mus_musculus_tRNA-Ala-CGC-1	36	57	0.0712806	0.762913	36 57 True True 2477 False 1162 False True 190 False 68 dtype: int64	0.31021	37	58
SRR10587169	Mus_musculus_tRNA-Leu-TAA-1	26	37	0.834537	0.88	26 37 True False 150 True 60 False False 22 True 10 dtype: int64	1	26	37
SRR10587169	Mus_musculus_tRNA-Leu-TAA-1	26	68	0.388593	0.451852	26 68 True True 183 False True 30 True False 27 False False 2 dtype: int64	0.805566	26	58
SRR10587169	Mus_musculus_tRNA-Leu-TAA-1	37	68	0.29316	0.848673	37 68 False True 1758 True True 571 False False 162 True False 62 dtype: int64	0.712355	37	58
SRR10587169	Mus_musculus_mito_tRNA-Trp-TCA-1	9	24	0.57547	1.15087	9 24 True False 1957 True 1001 False False 63 True 28 dtype: int64	0.931353	9	26
SRR10587169	Mus_musculus_mito_tRNA-Trp-TCA-1	9	35	0.3334	0.778483	9 35 True False 2426 True 532 False False 71 True 20 dtype: int64	0.752806	9	37
SRR10587169	Mus_musculus_mito_tRNA-Trp-TCA-1	24	35	0.211049	1.08606	24 35 False False 2692 True False 1457 False True 837 True True 492 dtype: int64	0.608299	26	37
SRR10587169	Mus_musculus_mito_tRNA-Ser-TGA-1	8	29	0.00121107	2.07336	8 29 False True 777 True True 207 False False 179 True False 23 dtype: int64	0.00964861	10	32
SRR10587169	Mus_musculus_mito_tRNA-Ser-TGA-1	8	34	0.306646	1.32119	8 34 False False 895 True False 211 False True 61 True True 19 dtype: int64	0.72587	10	37
SRR10587169	Mus_musculus_mito_tRNA-Ser-TGA-1	29	34	0.933736	1.03241	29 34 True False 1616 True 327 False False 250 True 49 dtype: int64	1	32	37
SRR10587169	Mus_musculus_tRNA-Asn-GTT-3	7	9	0.0282606	0.132143	7 9 False False 111 True 42 True False 20 True 1 dtype: int64	0.154395	7	9
SRR10587169	Mus_musculus_tRNA-Asn-GTT-3	7	27	0.345335	0.524138	7 27 False True 145 True True 19 False False 8 True False 2 dtype: int64	0.760592	7	26
SRR10587169	Mus_musculus_tRNA-Asn-GTT-3	7	59	0.6249	0.59375	7 59 False True 144 True True 19 False False 9 True False 2 dtype: int64	0.958292	7	58
SRR10587169	Mus_musculus_tRNA-Asn-GTT-3	9	27	0.484943	0.601027	9 27 False True 146 True True 39 False False 9 True False 4 dtype: int64	0.884425	9	26
SRR10587169	Mus_musculus_tRNA-Asn-GTT-3	9	59	0.484943	0.601027	9 59 False True 146 True True 39 False False 9 True False 4 dtype: int64	0.884425	9	58
SRR10587169	Mus_musculus_tRNA-Asn-GTT-3	27	59	0.444878	1.12412	27 59 True True 85274 False 4158 False True 748 False 41 dtype: int64	0.851281	26	58
SRR10587169	Mus_musculus_tRNA-Arg-ACG-1	9	26	0.254611	0.512821	9 26 False False 152 True False 78 False True 19 True True 5 dtype: int64	0.666571	9	26
SRR10587169	Mus_musculus_tRNA-Arg-ACG-1	9	58	0.0150864	2.76989	9 58 False True 132 True True 75 False False 39 True False 8 dtype: int64	0.0935195	9	58
SRR10587169	Mus_musculus_tRNA-Arg-ACG-1	26	34	0.0453595	0.114179	26 34 False True 670 True True 51 False False 3 True False 2 dtype: int64	0.223012	26	34
SRR10587169	Mus_musculus_tRNA-Arg-ACG-1	26	58	0.585428	1.34669	26 58 False True 543 False 130 True True 45 False 8 dtype: int64	0.940604	26	58
SRR10587169	Mus_musculus_tRNA-Arg-ACG-1	34	58	0.724219	0.79057	34 58 True True 1442 False 228 False True 64 False 8 dtype: int64	1	34	58
SRR10587169	Mus_musculus_tRNA-Val-CAC-4	26	34	0.183234	3.6	26 34 False False 36 True False 8 False True 5 True True 4 dtype: int64	0.564568
SRR10587169	Mus_musculus_tRNA-Val-CAC-4	26	58	0.183234	3.6	26 58 False False 36 True False 8 False True 5 True True 4 dtype: int64	0.564568
SRR10587169	Mus_musculus_tRNA-Val-CAC-4	34	58	0.168798	3.16667	34 58 False False 38 True 6 True False 6 True 3 dtype: int64	0.543114
SRR10587169	Mus_musculus_tRNA-Cys-GCA-3	57	69	0.276825	3.04762	57 69 True False 21 False False 16 True True 8 False True 2 dtype: int64	0.692549
SRR10587169	Mus_musculus_tRNA-Arg-TCT-4	7	58	0.144177	0.461877	7 58 False True 682 True True 36 False False 35 True False 4 dtype: int64	0.497207
SRR10587169	Mus_musculus_tRNA-Arg-TCT-4	9	32	0.254546	2.0128	9 32 False True 703 True True 283 False False 20 True False 4 dtype: int64	0.666571
SRR10587169	Mus_musculus_tRNA-Arg-TCT-4	9	58	0.324517	0.711493	9 58 False True 692 True True 270 False False 31 True False 17 dtype: int64	0.743705
SRR10587169	Mus_musculus_tRNA-Arg-TCT-4	32	58	0.739073	1.19892	32 58 True True 2230 False 124 False True 45 False 3 dtype: int64	1
SRR10587169	Mus_musculus_tRNA-Arg-CCG-2	9	26	0.491716	1.27493	9 26 False False 57 True False 37 False True 29 True True 24 dtype: int64	0.888511	9	26
SRR10587169	Mus_musculus_tRNA-Arg-CCG-2	9	37	1	1.13684	9 37 False False 81 True False 57 False True 5 True True 4 dtype: int64	1	9	37
SRR10587169	Mus_musculus_tRNA-Arg-CCG-2	9	58	0.0167304	0.157738	9 58 False True 84 True True 53 False 8 False False 2 dtype: int64	0.102532	9	58
SRR10587169	Mus_musculus_tRNA-Arg-CCG-2	26	37	0.0791347	1.6536	26 37 False False 335 True False 246 True 34 False True 28 dtype: int64	0.332822	26	37
SRR10587169	Mus_musculus_tRNA-Arg-CCG-2	26	58	0.0936887	0.619699	26 58 False True 337 True True 249 False 31 False False 26 dtype: int64	0.376419	26	58
SRR10587169	Mus_musculus_tRNA-Arg-CCG-2	37	58	0.0770542	0.864371	37 58 False True 10603 True True 1710 False False 1088 True False 203 dtype: int64	0.326816	37	58
SRR10587169	Mus_musculus_tRNA-Asp-GTC-2	6	9	2.69022e-167	48.0843	6 9 True True 26528 False 715 False False 162 True 125 dtype: int64	2.24537e-165	6	9
SRR10587169	Mus_musculus_tRNA-Asp-GTC-2	6	57	0.000718793	0.658358	6 57 True False 19167 True 8076 False False 175 True 112 dtype: int64	0.0058941	6	58
SRR10587169	Mus_musculus_tRNA-Asp-GTC-2	9	57	0.911875	0.992207	9 57 True False 19833 True 8385 False False 636 True 271 dtype: int64	1	9	58
SRR10587169	Mus_musculus_tRNA-Arg-TCT-2	9	32	0.456321	1.22867	9 32 False True 1733 True True 813 False False 55 True False 21 dtype: int64	0.859094	9	32
SRR10587169	Mus_musculus_tRNA-Arg-TCT-2	9	58	0.171183	0.660653	9 58 False True 1758 True True 813 False False 30 True False 21 dtype: int64	0.545542	9	58
SRR10587169	Mus_musculus_tRNA-Arg-TCT-2	32	58	1	0.949507	32 58 True True 5748 False True 143 True False 127 False False 3 dtype: int64	1	32	58
SRR10587169	Mus_musculus_mito_tRNA-Phe-GAA-1	9	36	0.252675	1.51331	9 36 True False 2059 True 457 False False 75 True 11 dtype: int64	0.663778	9	37
SRR10587169	Mus_musculus_mito_tRNA-Gly-TCC-1	7	9	7.9207e-37	8.3228	7 9 False True 34700 True True 2820 False False 1741 True False 17 dtype: int64	1.74082e-35	7	9
SRR10587169	Mus_musculus_tRNA-Tyr-GTA-3	20	25	0.56044	0.333333	20 25 False True 15 False 10 True False 2 True 1 dtype: int64	0.925472
SRR10587169	Mus_musculus_tRNA-Tyr-GTA-3	20	27	0.145299	0.125	20 27 False True 20 False 5 True False 2 True 1 dtype: int64	0.498978
SRR10587169	Mus_musculus_tRNA-Tyr-GTA-3	25	37	0.205319	3.5	25 37 False False 21 True False 12 True 4 False True 2 dtype: int64	0.599997
SRR10587169	Mus_musculus_tRNA-Tyr-GTA-3	26	27	7.41037e-05	0.025	26 27 False True 20 True False 12 False False 6 True True 1 dtype: int64	0.000675606
SRR10587169	Mus_musculus_tRNA-Tyr-GTA-3	26	37	1	1	26 37 False False 22 True False 11 False True 4 True True 2 dtype: int64	1
SRR10587169	Mus_musculus_tRNA-Tyr-GTA-3	27	37	1	1.33333	27 37 False False 17 True False 17 True 4 False True 3 dtype: int64	1
SRR10587169	Mus_musculus_tRNA-Gln-TTG-1	9	57	0.899131	1.07788	9 57 False True 841 True True 185 False False 98 True False 20 dtype: int64	1	9	58
SRR10587169	Mus_musculus_tRNA-Arg-CCG-1	9	26	1	1.00293	9 26 False False 38 True False 31 False True 11 True True 9 dtype: int64	1	9	26
SRR10587169	Mus_musculus_tRNA-Arg-CCG-1	9	37	0.748677	1.25714	9 37 False False 44 True False 35 False True 5 True True 5 dtype: int64	1	9	37
SRR10587169	Mus_musculus_tRNA-Arg-CCG-1	26	37	0.311996	1.42246	26 37 False False 224 True False 136 False True 22 True True 19 dtype: int64	0.731438	26	37
SRR10587169	Mus_musculus_tRNA-Arg-CCG-1	26	58	0.653796	1.27586	26 58 False True 232 True True 148 False False 14 True False 7 dtype: int64	0.972579	26	58
SRR10587169	Mus_musculus_tRNA-Arg-CCG-1	37	58	1	1.02103	37 58 False True 6862 True True 946 False False 237 True False 32 dtype: int64	1	37	58
SRR10587169	Mus_musculus_tRNA-Asn-GTT-2	17	27	0.142683	18.5	17 27 True True 37 False 2 False False 1 True 1 dtype: int64	0.495223
SRR10587169	Mus_musculus_mito_tRNA-Leu-TAG-1	9	36	0.50182	0.976312	9 36 True False 22541 True 18528 False False 1904 True 1603 dtype: int64	0.895632	9	37
SRR10587169	Mus_musculus_tRNA-Ala-AGC-1	24	36	0.362612	0.277778	24 36 True True 20 False True 18 True False 4 False False 1 dtype: int64	0.776979
SRR10587169	Mus_musculus_tRNA-Ala-AGC-1	36	68	0.214307	0.329412	36 68 True False 85 True 8 False False 7 True 2 dtype: int64	0.61313
SRR10587169	Mus_musculus_tRNA-Phe-GAA-1	26	37	0.550866	3.65517	26 37 True True 53 False 29 False False 2 True 1 dtype: int64	0.921175
SRR10587169	Mus_musculus_tRNA-Phe-GAA-1	37	58	0.00387274	1.56976	37 58 True True 7859 False 1054 False True 266 False 56 dtype: int64	0.0280783
SRR10587169	Mus_musculus_tRNA-Leu-CAG-2	38	51	0.756723	1.09223	38 51 False True 13664 True True 1206 False False 297 True False 24 dtype: int64	1
SRR10587169	Mus_musculus_tRNA-Leu-CAG-2	38	68	1	1.00088	38 68 False True 12507 False 1454 True True 1102 False 128 dtype: int64	1
SRR10587169	Mus_musculus_tRNA-Leu-CAG-2	51	68	0.453482	0.875602	51 68 True True 23266 False 2687 False True 445 False 45 dtype: int64	0.857884
SRR10587169	Mus_musculus_tRNA-Cys-GCA-1	57	69	0.12896	0.638218	57 69 True False 243 False False 87 True True 41 False True 23 dtype: int64	0.464613
SRR10587169	Mus_musculus_tRNA-Ser-CGA-3	44	67	0.402521	0.52356	44 67 False True 191 False 30 True True 10 False 3 dtype: int64	0.82031
SRR10587169	Mus_musculus_tRNA-Ser-CGA-3	50	67	0.848659	0.927961	50 67 False True 126 True True 76 False False 20 True False 13 dtype: int64	1
SRR10587169	Mus_musculus_tRNA-Gln-CTG-1	9	57	0.648305	0.692308	9 57 False True 52 True True 12 False False 6 True False 2 dtype: int64	0.969696
SRR10587169	Mus_musculus_tRNA-Ile-TAT-1	27	59	0.316815	1.32843	27 59 True True 950 False True 514 True False 32 False False 23 dtype: int64	0.736712	26	58
SRR10587169	Mus_musculus_tRNA-Arg-ACG-2	9	26	0.584351	1.39481	9 26 True True 269 False True 225 False 7 True False 6 dtype: int64	0.940084	9	26
SRR10587169	Mus_musculus_tRNA-Arg-ACG-2	9	37	0.531185	0.79017	9 37 True False 253 False False 209 True 23 True True 22 dtype: int64	0.912369	9	37
SRR10587169	Mus_musculus_tRNA-Arg-ACG-2	9	58	0.391413	1.35377	9 58 True True 258 False True 213 False 19 True False 17 dtype: int64	0.809153	9	58
SRR10587169	Mus_musculus_tRNA-Arg-ACG-2	26	37	0.25773	0.695495	26 37 True False 1665 True 193 False False 66 True 11 dtype: int64	0.669734	26	37
SRR10587169	Mus_musculus_tRNA-Arg-ACG-2	26	58	0.650735	1.14217	26 58 True True 1730 False 128 False True 71 False 6 dtype: int64	0.970608	26	58
SRR10587169	Mus_musculus_tRNA-Arg-ACG-2	37	58	0.000357276	0.738771	37 58 False True 12984 True True 2270 False False 824 True False 195 dtype: int64	0.00306241	37	58
SRR10587169	Mus_musculus_tRNA-Arg-TCG-3	7	26	1	1.09333	7 26 False False 82 True 75 True False 11 True 11 dtype: int64	1	7	26
SRR10587169	Mus_musculus_tRNA-Arg-TCG-3	7	37	0.354126	1.8625	7 37 False False 149 True False 20 False True 8 True True 2 dtype: int64	0.769614	7	37
SRR10587169	Mus_musculus_tRNA-Arg-TCG-3	7	58	0.787208	1.33884	7 58 False True 121 False 36 True True 18 False 4 dtype: int64	1	7	58
SRR10587169	Mus_musculus_tRNA-Arg-TCG-3	9	26	0.526496	0.78341	9 26 False True 70 False 68 True False 31 True 25 dtype: int64	0.909045	9	26
SRR10587169	Mus_musculus_tRNA-Arg-TCG-3	9	37	1	0.984615	9 37 False False 128 True False 52 False True 10 True True 4 dtype: int64	1	9	37
SRR10587169	Mus_musculus_tRNA-Arg-TCG-3	9	58	0.185135	0.608108	9 58 False True 111 True True 40 False False 27 True False 16 dtype: int64	0.56849	9	58
SRR10587169	Mus_musculus_tRNA-Arg-TCG-3	26	37	1	1.05502	26 37 True False 198 False False 189 True True 21 False True 19 dtype: int64	1	26	37
SRR10587169	Mus_musculus_tRNA-Arg-TCG-3	26	58	0.813368	0.928409	26 58 True True 171 False True 165 True False 48 False False 43 dtype: int64	1	26	58
SRR10587169	Mus_musculus_tRNA-Arg-TCG-3	37	58	0.263974	0.937086	37 58 False True 12689 False 2747 True True 1831 False 423 dtype: int64	0.678665	37	58
SRR10587169	Mus_musculus_tRNA-Leu-AAG-2	27	67	0.940055	1.02	27 67 False True 704 True True 704 False False 102 True False 100 dtype: int64	1
SRR10587169	Mus_musculus_tRNA-Cys-GCA-2	57	69	1.35658e-101	9.78897	57 69 True True 728 False False 628 True False 417 False True 112 dtype: int64	6.94231e-100
SRR10587169	Mus_musculus_tRNA-Gln-TTG-2	57	69	1	1.25439	57 69 True False 114 True 13 False False 11 True 1 dtype: int64	1
SRR10587169	Mus_musculus_tRNA-Leu-CAG-3	28	38	0.242424	10	28 38 True True 5 False False 4 True 2 True False 1 dtype: int64	0.652201
SRR10587169	Mus_musculus_tRNA-Leu-CAG-3	29	38	0.242424	10	29 38 True True 5 False False 4 True 2 True False 1 dtype: int64	0.652201
SRR10587169	Mus_musculus_tRNA-Leu-CAG-3	38	68	0.311413	0.375	38 68 False True 28 True True 7 False False 3 True False 2 dtype: int64	0.731254
SRR10587169	Mus_musculus_tRNA-Glu-TTC-2	9	57	0.150025	1.15795	9 57 False False 22760 True False 2757 False True 827 True True 116 dtype: int64	0.507986	9	58
SRR10587169	Mus_musculus_tRNA-Glu-TTC-3	6	71	0.11611	0.194865	6 71 False False 592 True 62 True False 49 True 1 dtype: int64	0.433464
SRR10587169	Mus_musculus_tRNA-Glu-TTC-3	19	34	2.5397e-16	35.903	19 34 True True 666 False True 53 False 20 True False 7 dtype: int64	3.64873e-15
SRR10587169	Mus_musculus_tRNA-Glu-TTC-3	19	57	1.02532e-21	0.0152819	19 57 True False 668 False False 49 True 24 True True 5 dtype: int64	1.62637e-20
SRR10587169	Mus_musculus_tRNA-Glu-TTC-3	34	57	2.90733e-87	0.00227714	34 57 True False 711 False True 84 False 17 True True 8 dtype: int64	1.32359e-85
SRR10587169	Mus_musculus_tRNA-Glu-TTC-3	34	71	0.0108908	4.91972	34 71 True False 654 False False 99 True True 65 False True 2 dtype: int64	0.0703739
SRR10587169	Mus_musculus_tRNA-Glu-TTC-3	57	71	0.0166508	0.220094	57 71 False False 701 True False 98 False True 65 True True 2 dtype: int64	0.102313
SRR10587169	Mus_musculus_tRNA-Pro-TGG-1	36	57	0.750255	1.05216	36 57 False True 3724 True True 737 False False 420 True False 79 dtype: int64	1	37	58
SRR10587169	Mus_musculus_tRNA-iMet-CAT-2	9	57	1	0.55	9 57 False False 11 True False 10 False True 2 True True 1 dtype: int64	1
SRR10587169	Mus_musculus_tRNA-Thr-AGT-5	32	59	4.83726e-05	10.2348	32 59 False False 107 True 23 True True 11 False 5 dtype: int64	0.000450984
SRR10587169	Mus_musculus_tRNA-Thr-AGT-5	33	59	1.34948e-25	0.00387755	33 59 True False 100 False True 49 False 19 True True 1 dtype: int64	2.3594e-24
SRR10587169	Mus_musculus_mito_tRNA-Pro-TGG-1	9	34	0.732692	1.01223	9 34 True False 22133 False False 11011 True True 2934 False True 1442 dtype: int64	1	9	37
SRR10587169	Mus_musculus_tRNA-Arg-CCT-2	9	32	0.678605	0.965907	9 32 False True 9570 True True 8707 False False 310 True False 292 dtype: int64	0.982589	9	32
SRR10587169	Mus_musculus_tRNA-Arg-CCT-2	9	58	0.61392	0.951524	9 58 False True 9630 True True 8760 False False 250 True False 239 dtype: int64	0.952632	9	58
SRR10587169	Mus_musculus_tRNA-Arg-CCT-2	32	58	0.566005	0.831613	32 58 True True 22876 False True 782 True False 598 False False 17 dtype: int64	0.927596	32	58
SRR10587169	Mus_musculus_tRNA-Asp-GTC-1	6	9	0	65.5915	6 9 True True 165841 False 4642 False False 1287 True 701 dtype: int64	0	6	9
SRR10587169	Mus_musculus_tRNA-Asp-GTC-1	6	57	0.101127	0.8918	6 57 True False 152179 True 18281 False False 1752 True 236 dtype: int64	0.397645	6	58
SRR10587169	Mus_musculus_tRNA-Asp-GTC-1	9	57	0.00856718	0.89808	9 57 True False 155254 True 18627 False False 5382 True 719 dtype: int64	0.0571499	9	58
SRR10587169	Mus_musculus_tRNA-Arg-TCG-4	7	26	0.324426	2.13889	7 26 False False 22 True 12 True True 7 False 6 dtype: int64	0.743705	7	26
SRR10587169	Mus_musculus_tRNA-Arg-TCG-4	7	58	0.121284	0.208333	7 58 False True 32 True True 10 False 3 False False 2 dtype: int64	0.446291	7	58
SRR10587169	Mus_musculus_tRNA-Arg-TCG-4	9	26	0.503176	0.551471	9 26 False False 25 True 17 True False 8 True 3 dtype: int64	0.896843	9	26
SRR10587169	Mus_musculus_tRNA-Arg-TCG-4	9	58	0.27452	0.346154	9 58 False True 39 True True 9 False False 3 True False 2 dtype: int64	0.689843	9	58
SRR10587169	Mus_musculus_tRNA-Arg-TCG-4	26	37	0.00117986	7.86667	26 37 False False 59 True False 30 True 12 False True 3 dtype: int64	0.00944292	26	37
SRR10587169	Mus_musculus_tRNA-Arg-TCG-4	26	58	0.0855212	0.254237	26 58 False True 59 True True 35 False 7 False False 3 dtype: int64	0.352285	26	58
SRR10587169	Mus_musculus_tRNA-Arg-TCG-4	37	58	0.711304	0.95794	37 58 False True 2480 False 597 True True 386 False 97 dtype: int64	0.999858	37	58
SRR10587169	Mus_musculus_tRNA-Tyr-GTA-6	9	32	0.759823	1.11536	9 32 False False 593 True False 290 False True 33 True True 18 dtype: int64	1	9	37
SRR10587169	Mus_musculus_tRNA-Ser-AGA-2	26	49	0.249012	0.2	26 49 True False 15 False False 6 True 2 True True 1 dtype: int64	0.65776
SRR10587169	Mus_musculus_tRNA-Ser-AGA-2	26	67	0.646626	1.8	26 67 True True 12 False True 5 True False 4 False False 3 dtype: int64	0.969175
SRR10587169	Mus_musculus_tRNA-Ser-AGA-2	32	49	0.0399163	6.07168	32 49 True False 4018 True 428 False False 57 True 1 dtype: int64	0.202939
SRR10587169	Mus_musculus_tRNA-Ser-AGA-2	32	67	0.647956	1.14492	32 67 True True 3336 False 1110 False True 42 False 16 dtype: int64	0.969696
SRR10587169	Mus_musculus_tRNA-Ser-AGA-2	49	67	0.610466	0.942085	49 67 False True 3542 False 1125 True True 350 False 118 dtype: int64	0.951349
SRR10587169	Mus_musculus_tRNA-Arg-CCG-3	9	37	0.705648	1.03292	9 37 True False 3457 False False 3041 True True 337 False True 287 dtype: int64	0.996809	9	37
SRR10587169	Mus_musculus_tRNA-Arg-CCG-3	9	58	0.442125	0.881392	9 58 True True 3696 False True 3252 True False 98 False False 76 dtype: int64	0.849933	9	58
SRR10587169	Mus_musculus_tRNA-Arg-CCG-3	37	58	0.80035	0.964454	37 58 False True 15217 True True 1535 False False 392 True False 41 dtype: int64	1	37	58
SRR10587169	Mus_musculus_tRNA-Arg-TCT-3	9	32	0.453721	0.333333	9 32 False True 42 True True 14 False False 1 True False 1 dtype: int64	0.857884
SRR10587169	Mus_musculus_tRNA-Leu-TAG-1	27	35	1.32557e-08	0.1285	27 35 False False 636 True 339 True False 73 True 5 dtype: int64	1.49415e-07
SRR10587169	Mus_musculus_tRNA-Leu-TAG-1	27	54	2.26739e-08	0.129083	27 54 False False 637 True 338 True False 73 True 5 dtype: int64	2.53132e-07
SRR10587169	Mus_musculus_tRNA-Leu-TAG-1	27	67	0.0403122	0.48369	27 67 False True 889 False 86 True True 65 False 13 dtype: int64	0.204359
SRR10587169	Mus_musculus_tRNA-Leu-TAG-1	35	54	0	33770.8	35 54 False False 3446 True True 343 False True 7 True False 5 dtype: int64	0
SRR10587169	Mus_musculus_tRNA-Leu-TAG-1	35	67	3.04715e-13	9.73194	35 67 False True 3024 False 429 True True 343 False 5 dtype: int64	3.97832e-12
SRR10587169	Mus_musculus_tRNA-Leu-TAG-1	54	67	6.75481e-15	12.3434	54 67 False True 5396 False 770 True True 346 False 4 dtype: int64	9.30411e-14
SRR10587169	Mus_musculus_tRNA-Ser-GCT-1	32	67	0.302127	5.31579	32 67 True True 101 False 19 False False 1 True 1 dtype: int64	0.721147
SRR10587169	Mus_musculus_tRNA-Lys-TTT-1	37	58	0.644339	1.43802	37 58 False True 726 True True 72 False False 58 True False 4 dtype: int64	0.968374	37	58
SRR10587169	Mus_musculus_tRNA-Ile-TAT-2	27	59	0.61219	0.881283	27 59 True True 2665 False True 1512 True False 72 False False 36 dtype: int64	0.952171	26	58
SRR10587169	Mus_musculus_tRNA-Trp-CCA-1	9	36	0.428571	3.75	9 36 False False 15 True 4 True False 1 True 1 dtype: int64	0.84007
SRR10587169	Mus_musculus_tRNA-Trp-CCA-1	25	36	1	0.9	25 36 True False 10 False False 6 True True 3 False True 2 dtype: int64	1
SRR10587169	Mus_musculus_tRNA-Gly-TCC-1	6	57	0.264851	0.940737	6 57 False True 18576 True True 3043 False False 2567 True False 447 dtype: int64	0.679747	6	58
SRR10587169	Mus_musculus_tRNA-Ser-CGA-2	26	67	0.484835	1.46667	26 67 True True 88 False True 40 True False 15 False False 10 dtype: int64	0.884425	26	58
SRR10587169	Mus_musculus_tRNA-Ser-CGA-2	32	67	0.613985	1.30699	32 67 True True 1979 False 395 False True 23 False 6 dtype: int64	0.952632	32	58
SRR10587169	Mus_musculus_tRNA-Thr-AGT-1	27	33	2.79825e-07	5.16	27 33 True True 258 False True 100 False 32 True False 16 dtype: int64	2.95016e-06
SRR10587169	Mus_musculus_tRNA-Thr-AGT-1	27	59	0.782865	1.10008	27 59 True True 226 False True 107 True False 48 False False 25 dtype: int64	1
SRR10587169	Mus_musculus_tRNA-Thr-AGT-1	33	59	0.521012	1.02303	33 59 True True 17775 False 5191 False True 4291 False 1282 dtype: int64	0.905266
SRR10587169	Mus_musculus_mito_tRNA-Gln-TTG-1	9	33	1	1.02935	9 33 False False 2069 True False 134 False True 45 True True 3 dtype: int64	1	9	34
SRR10587169	Mus_musculus_tRNA-Thr-TGT-1	33	59	1	1.00894	33 59 True True 564 False 65 False True 43 False 5 dtype: int64	1
SRR10587169	Mus_musculus_tRNA-Thr-TGT-1	33	71	1	1.47885	33 71 True False 591 False False 46 True True 38 False True 2 dtype: int64	1
SRR10587169	Mus_musculus_tRNA-Thr-TGT-1	59	71	0.148489	0.813313	59 71 True False 5190 False False 579 True True 452 False True 62 dtype: int64	0.504877
SRR10587169	Mus_musculus_tRNA-Leu-CAA-3	27	68	0.859269	0.962529	27 68 True False 227 False False 155 True True 117 False True 83 dtype: int64	1	26	57
SRR10587169	Mus_musculus_tRNA-Phe-GAA-3	37	58	0.110334	1.72517	37 58 True True 838 False 268 False True 29 False 16 dtype: int64	0.419042
SRR10587169	Mus_musculus_tRNA-Glu-TTC-1	9	57	0.0836531	1.16805	9 57 False False 28018 True False 2893 False True 1252 True True 151 dtype: int64	0.348066	9	58
SRR10587169	Mus_musculus_tRNA-Gly-CCC-2	56	63	1	1.4026	56 63 True False 77 False False 12 True True 9 False True 1 dtype: int64	1
SRR10587169	Mus_musculus_tRNA-Thr-AGT-4	27	33	0.00808612	5.9375	27 33 False False 19 True True 15 False True 8 True False 6 dtype: int64	0.0543025	26	32
SRR10587169	Mus_musculus_tRNA-Thr-AGT-4	33	59	1	0.987188	33 59 True True 1922 False True 430 True False 163 False False 36 dtype: int64	1	32	58
SRR10587169	Mus_musculus_tRNA-Leu-CAG-4	62	68	0.301075	0.16	62 68 False True 25 False 4 True False 1 True 1 dtype: int64	0.720915
SRR10587169	Mus_musculus_tRNA-Thr-AGT-2	27	33	0.0329212	7.53846	27 33 True True 98 False True 13 False 3 True False 3 dtype: int64	0.174427	26	32
SRR10587169	Mus_musculus_tRNA-Thr-AGT-2	27	59	0.722838	1.22596	27 59 True True 85 False 16 False True 13 False 3 dtype: int64	1	26	58
SRR10587169	Mus_musculus_tRNA-Thr-AGT-2	33	59	0.476601	1.05134	33 59 True True 6725 False True 1551 True False 1229 False False 298 dtype: int64	0.877022	32	58
SRR10587169	Mus_musculus_tRNA-Met-CAT-3	20	26	0.423077	4.5	20 26 True True 9 False True 2 False 1 True False 1 dtype: int64	0.834137	20	26
SRR10587169	Mus_musculus_tRNA-Met-CAT-3	20	58	0.423077	4.5	20 58 True True 9 False True 2 False 1 True False 1 dtype: int64	0.834137	20	58
SRR10587169	Mus_musculus_tRNA-Met-CAT-3	26	58	0.604248	1.90476	26 58 True True 20 False True 7 True False 3 False False 2 dtype: int64	0.950094	26	58
SRR10587169	Mus_musculus_tRNA-Phe-GAA-2	37	58	0.55	0.3125	37 58 True False 8 True 5 False True 2 False 1 dtype: int64	0.921175
SRR10587169	Mus_musculus_tRNA-Thr-CGT-3	27	33	0.533103	4	27 33 True True 14 False True 7 False 2 True False 1 dtype: int64	0.914117
SRR10587169	Mus_musculus_tRNA-Thr-CGT-3	33	59	0.711466	0.420103	33 59 True True 652 False 97 False True 16 False 1 dtype: int64	0.999858
SRR10587169	Mus_musculus_tRNA-Thr-CGT-3	33	71	0.688533	0.846954	33 71 True False 673 True 76 False False 15 True 2 dtype: int64	0.98761
SRR10587169	Mus_musculus_tRNA-Thr-CGT-3	59	71	0.29591	0.759013	59 71 True False 1116 False False 120 True True 120 False True 17 dtype: int64	0.716623
SRR10587169	Mus_musculus_tRNA-Ser-GCT-2	32	67	0.164298	1.45927	32 67 True True 1764 False 274 False True 75 False 17 dtype: int64	0.534025
SRR10587169	Mus_musculus_tRNA-Ser-CGA-1	26	67	0.0197169	2.78571	26 67 True True 99 False 22 False True 21 False 13 dtype: int64	0.117248
SRR10587169	Mus_musculus_tRNA-Ser-CGA-1	32	50	0.146826	3.14222	32 50 True True 2828 False 60 False True 30 False 2 dtype: int64	0.501412
SRR10587169	Mus_musculus_tRNA-Ser-CGA-1	32	67	0.820929	0.799741	32 67 True True 2345 False 543 False True 27 False 5 dtype: int64	1
SRR10587169	Mus_musculus_tRNA-Ser-CGA-1	50	67	0.453917	0.743965	50 67 True True 2701 False 624 False True 64 False 11 dtype: int64	0.857889
SRR10587169	Mus_musculus_tRNA-Trp-CCA-3	25	36	1	0.5	25 36 True False 10 False False 5 True 1 True True 1 dtype: int64	1
SRR10587169	Mus_musculus_tRNA-Trp-CCA-3	36	57	1.99521e-45	0.090392	36 57 False True 2228 True True 585 False 122 False False 42 dtype: int64	5.33909e-44
SRR10587169	Mus_musculus_tRNA-Val-CAC-2	26	58	0.254206	0.940101	26 58 False False 21241 True False 3313 False True 3219 True True 472 dtype: int64	0.666571	26	58
SRR10587169	Mus_musculus_tRNA-Trp-CCA-2	25	36	1	0.545455	25 36 True False 11 True 3 False False 2 True 1 dtype: int64	1
SRR10587169	Mus_musculus_tRNA-Trp-CCA-2	36	57	0.248022	0.844626	36 57 False True 1712 False 474 True True 241 False 79 dtype: int64	0.656926
SRR10587169	Mus_musculus_tRNA-iMet-CAT-1	9	57	0.0527988	1.06223	9 57 False False 24091 True False 11790 False True 3501 True True 1820 dtype: int64	0.250286
SRR10587169	Mus_musculus_tRNA-Leu-CAA-1	27	38	0.340465	0.525568	27 38 False False 185 True False 64 False True 22 True True 4 dtype: int64	0.757056
SRR10587169	Mus_musculus_tRNA-Leu-CAA-1	27	68	0.221819	0.549156	27 68 False True 191 True True 59 False False 16 True False 9 dtype: int64	0.62482
SRR10587169	Mus_musculus_tRNA-Leu-CAA-1	38	68	0.2881	0.801451	38 68 False True 2043 False 249 True True 217 False 33 dtype: int64	0.707236
SRR10587169	Mus_musculus_tRNA-Thr-CGT-1	19	57	0.265548	0.369231	19 57 False True 65 False 12 True True 4 False 2 dtype: int64	0.680219
SRR10587169	Mus_musculus_tRNA-Thr-CGT-1	25	57	0.535033	1.55864	25 57 True True 101 False True 18 True False 18 False False 5 dtype: int64	0.914237
SRR10587169	Mus_musculus_tRNA-Thr-CGT-1	31	57	0.505787	1.32358	31 57 True True 3733 False 981 False True 23 False 8 dtype: int64	0.897186
SRR10587169	Mus_musculus_tRNA-Ala-AGC-5	25	26	9.94001e-30	0.0094627	25 26 False False 876 True 834 True False 111 True 1 dtype: int64	1.87842e-28	25	26
SRR10587169	Mus_musculus_tRNA-Ala-AGC-5	25	37	0.348247	0.697674	25 37 False True 1634 True True 105 False False 76 True False 7 dtype: int64	0.763725	25	37
SRR10587169	Mus_musculus_tRNA-Ala-AGC-5	25	58	0.202142	0.643264	25 58 False True 1619 True True 103 False False 91 True False 9 dtype: int64	0.594471	25	58
SRR10587169	Mus_musculus_tRNA-Ala-AGC-5	26	37	0.00414687	0.53381	26 37 True True 1121 False True 960 True False 70 False False 32 dtype: int64	0.0297581	26	37
SRR10587169	Mus_musculus_tRNA-Ala-AGC-5	26	58	0.362152	1.19469	26 58 True True 1126 False True 928 True False 65 False False 64 dtype: int64	0.776666	26	58
SRR10587169	Mus_musculus_tRNA-Ala-AGC-5	37	58	0.941578	0.979017	37 58 True True 11528 False 784 False True 781 False 52 dtype: int64	1	37	58
SRR10587169	Mus_musculus_tRNA-iMet-CAT-3	9	57	1	1.04762	9 57 False False 88 True False 48 False True 14 True True 8 dtype: int64	1
SRR10587169	Mus_musculus_tRNA-Pro-CGG-1	36	57	0.382883	1.14026	36 57 False True 3775 True True 603 False False 464 True False 65 dtype: int64	0.798926
SRR10587169	Mus_musculus_tRNA-Thr-TGT-2	20	58	0.347071	3.56354	20 58 False True 362 False 43 True True 30 False 1 dtype: int64	0.762794
SRR10587169	Mus_musculus_tRNA-Thr-TGT-2	32	58	1	1.00354	32 58 True True 10576 False 1520 False True 104 False 15 dtype: int64	1
SRR10587169	Mus_musculus_tRNA-Ala-TGC-4	24	25	4.42465e-50	0.0161903	24 25 False False 1673 True False 1550 False True 200 True True 3 dtype: int64	1.28719e-48	25	26
SRR10587169	Mus_musculus_tRNA-Ala-TGC-4	24	36	0.553016	0.92203	24 36 False True 1741 True True 1435 False False 132 True False 118 dtype: int64	0.921825	25	37
SRR10587169	Mus_musculus_tRNA-Ala-TGC-4	24	57	0.0210259	0.822487	24 57 False False 1448 True False 1251 False True 425 True True 302 dtype: int64	0.122742	25	58
SRR10587169	Mus_musculus_tRNA-Ala-TGC-4	25	36	0.26309	0.745434	25 36 False True 3014 False 232 True True 184 False 19 dtype: int64	0.677386	26	37
SRR10587169	Mus_musculus_tRNA-Ala-TGC-4	25	57	0.216536	1.2286	25 57 False False 2564 True 682 True False 153 True 50 dtype: int64	0.616829	26	58
SRR10587169	Mus_musculus_tRNA-Ala-TGC-4	36	57	0.246038	0.864858	36 57 True False 3651 True 1146 False False 259 True 94 dtype: int64	0.654399	37	58
SRR10587169	Mus_musculus_tRNA-Arg-TCG-2	9	26	0.0141883	0.462264	9 26 False False 84 True 72 True False 53 True 21 dtype: int64	0.0886576	9	26
SRR10587169	Mus_musculus_tRNA-Arg-TCG-2	9	37	0.380513	1.52778	9 37 False False 140 True False 63 False True 16 True True 11 dtype: int64	0.796589	9	37
SRR10587169	Mus_musculus_tRNA-Arg-TCG-2	9	58	1	1.44	9 58 False True 150 True True 72 False False 6 True False 2 dtype: int64	1	9	58
SRR10587169	Mus_musculus_tRNA-Arg-TCG-2	26	37	0.145848	0.746134	26 37 True False 445 False False 426 True 68 True True 53 dtype: int64	0.499774	26	37
SRR10587169	Mus_musculus_tRNA-Arg-TCG-2	26	58	1	1.0083	26 58 True True 486 False True 482 False 12 True False 12 dtype: int64	1	26	58
SRR10587169	Mus_musculus_tRNA-Arg-TCG-2	37	58	0.259311	1.1198	37 58 False True 36525 True True 5134 False False 956 True False 120 dtype: int64	0.67225	37	58
SRR10587169	Mus_musculus_tRNA-Val-CAC-1	27	34	0.00344952	6.3	27 34 False False 168 True 16 True False 10 True 6 dtype: int64	0.0252713
SRR10587169	Mus_musculus_tRNA-Val-CAC-1	34	43	0.0194358	3.84375	34 43 False False 164 True 16 True False 16 True 6 dtype: int64	0.115871
SRR10587169	Mus_musculus_tRNA-Val-CAC-1	34	58	9.14352e-08	15.8889	34 58 False False 165 True 15 True True 13 False 9 dtype: int64	9.89278e-07
SRR10587169	Mus_musculus_tRNA-Cys-GCA-19	57	62	0.000101345	0.0163934	57 62 False True 61 True False 5 True 5 False False 1 dtype: int64	0.000910934
SRR10587169	Mus_musculus_tRNA-Cys-GCA-19	57	66	0.260172	0.147541	57 66 False True 61 True True 9 False False 1 True False 1 dtype: int64	0.672839
SRR10587169	Mus_musculus_tRNA-Cys-GCA-19	57	69	0.0754952	4.88571	57 69 False False 57 True False 7 False True 5 True True 3 dtype: int64	0.323136
SRR10587169	Mus_musculus_tRNA-Cys-GCA-19	62	69	0.100702	0.245902	62 69 True False 61 False False 9 True True 5 False True 3 dtype: int64	0.397313
SRR10587169	Mus_musculus_tRNA-Ser-GCT-4	32	67	0.621036	0.85235	32 67 True True 4080 False 651 False True 125 False 17 dtype: int64	0.956732
SRR10587169	Mus_musculus_tRNA-Met-CAT-2	20	26	0.0814265	3.02885	20 26 True True 105 False 16 False True 13 False 6 dtype: int64	0.340621	20	26
SRR10587169	Mus_musculus_tRNA-Met-CAT-2	20	58	0.269784	2.0381	20 58 True True 107 False True 15 True False 14 False False 4 dtype: int64	0.685495	20	58
SRR10587169	Mus_musculus_tRNA-Met-CAT-2	26	58	0.643802	0.67577	26 58 True True 193 False True 51 True False 28 False False 5 dtype: int64	0.96798	26	58
SRR10587169	Mus_musculus_tRNA-Gln-CTG-3	9	57	0.1095	2.82979	9 57 False True 188 True True 42 False False 38 True False 3 dtype: int64	0.417006
SRR10587169	Mus_musculus_tRNA-Gln-CTG-3	9	69	1	0.911357	9 69 False False 188 True 38 True False 38 True 7 dtype: int64	1
SRR10587169	Mus_musculus_tRNA-Gln-CTG-3	57	69	0.0548454	1.59054	57 69 True False 1084 True 243 False False 149 True 21 dtype: int64	0.257205
SRR10587169	Mus_musculus_tRNA-Cys-GCA-8	19	57	1	0.75	19 57 False True 4 False 3 True False 1 True 1 dtype: int64	1	20	58
SRR10587169	Mus_musculus_tRNA-Cys-GCA-8	19	69	1	0.75	19 69 False True 4 False 3 True False 1 True 1 dtype: int64	1	20	70
SRR10587169	Mus_musculus_tRNA-Cys-GCA-8	50	57	1.92144e-243	31.1551	50 57 False True 17590 False 5542 True True 2571 False 26 dtype: int64	2.0725e-241	51	58
SRR10587169	Mus_musculus_tRNA-Cys-GCA-8	50	68	3.30421e-36	0.32033	50 68 False True 22497 True True 2387 False False 634 True False 210 dtype: int64	7.14994e-35	51	69
SRR10587169	Mus_musculus_tRNA-Cys-GCA-8	50	69	1.28523e-61	0.333471	50 69 False False 18562 True 4569 True False 2400 True 197 dtype: int64	4.52802e-60	51	70
SRR10587169	Mus_musculus_tRNA-Cys-GCA-8	57	68	8.93051e-10	0.561673	57 68 True True 19457 False True 5460 True False 755 False False 119 dtype: int64	1.06122e-08	58	69
SRR10587169	Mus_musculus_tRNA-Cys-GCA-8	57	69	0.000456321	1.15012	57 69 True False 16380 False False 4636 True True 3832 False True 943 dtype: int64	0.0038732	58	70
SRR10587169	Mus_musculus_tRNA-Cys-GCA-8	68	69	1.00735e-10	0.70986	68 69 True False 20683 True 4234 False False 1876 True 541 dtype: int64	1.21978e-09	69	70
SRR10587169	Mus_musculus_mito_tRNA-Leu-TAA-1	6	9	0	0.0674125	6 9 False False 21483 True 10168 True False 5140 True 164 dtype: int64	0	6	9
SRR10587169	Mus_musculus_mito_tRNA-Leu-TAA-1	6	28	5.17171e-59	3.88092	6 28 False True 29410 True True 5202 False False 2238 True False 102 dtype: int64	1.75164e-57	6	26
SRR10587169	Mus_musculus_mito_tRNA-Leu-TAA-1	9	28	2.62047e-06	1.24944	9 28 False True 25841 True True 11126 False False 1805 True False 622 dtype: int64	2.62834e-05	9	26
SRR10587169	Mus_musculus_tRNA-Pro-AGG-1	36	57	0.103782	1.11939	36 57 False True 14142 True True 2679 False False 1625 True False 275 dtype: int64	0.404679	37	58
SRR10587169	Mus_musculus_tRNA-Arg-TCG-1	9	26	1	1.13475	9 26 False True 141 True True 96 False False 5 True False 3 dtype: int64	1	9	26
SRR10587169	Mus_musculus_tRNA-Arg-TCG-1	9	37	0.439751	1.51648	9 37 False False 138 True False 91 False True 8 True True 8 dtype: int64	0.848433	9	37
SRR10587169	Mus_musculus_tRNA-Arg-TCG-1	9	58	0.412921	1.74632	9 58 False True 136 True True 95 False False 10 True False 4 dtype: int64	0.82469	9	58
SRR10587169	Mus_musculus_tRNA-Arg-TCG-1	26	37	0.591476	1.32057	26 37 True False 1660 True 155 False False 99 True 7 dtype: int64	0.943463	26	37
SRR10587169	Mus_musculus_tRNA-Arg-TCG-1	26	58	0.0505131	2.09426	26 58 True True 1738 False True 97 True False 77 False False 9 dtype: int64	0.242595	26	58
SRR10587169	Mus_musculus_tRNA-Arg-TCG-1	37	58	0.0414612	1.20426	37 58 False True 23468 True True 3807 False False 1069 True False 144 dtype: int64	0.208227	37	58
SRR10587169	Mus_musculus_tRNA-Ile-AAT-1	20	59	0.862224	1.13961	20 59 False True 462 True True 81 False False 65 True False 10 dtype: int64	1
SRR10587169	Mus_musculus_tRNA-Pro-TGG-2	36	57	0.605498	0.941434	36 57 False True 6281 True True 951 False False 628 True False 101 dtype: int64	0.950376	37	58
SRR10587169	Mus_musculus_tRNA-Ala-AGC-2	19	24	0.0730389	3.09841	19 24 False False 244 True 21 True False 15 True 4 dtype: int64	0.315706	20	25
SRR10587169	Mus_musculus_tRNA-Ala-AGC-2	19	68	0.0298622	6.02344	19 68 False False 257 True False 16 False True 8 True True 3 dtype: int64	0.161421	20	69
SRR10587169	Mus_musculus_tRNA-Ala-AGC-2	24	36	0.0558131	0.637104	24 36 True True 704 False True 680 True False 52 False False 32 dtype: int64	0.26035	25	37
SRR10587169	Mus_musculus_tRNA-Ala-AGC-2	24	57	0.904906	0.966311	24 57 True False 719 False False 676 True True 37 False True 36 dtype: int64	1	25	58
SRR10587169	Mus_musculus_tRNA-Ala-AGC-2	24	68	0.742256	1.0849	24 68 True False 709 False False 671 True True 47 False True 41 dtype: int64	1	25	69
SRR10587169	Mus_musculus_tRNA-Ala-AGC-2	36	57	0.750049	0.920007	36 57 True False 2819 False False 182 True True 171 False True 12 dtype: int64	1	37	58
SRR10587169	Mus_musculus_tRNA-Ala-AGC-2	36	68	1	1.05814	36 68 True False 2795 True 195 False False 182 True 12 dtype: int64	1	37	69
SRR10587169	Mus_musculus_tRNA-Ala-AGC-2	57	68	0.00853936	0.591418	57 68 False False 5706 True False 603 False True 416 True True 26 dtype: int64	0.0571229	58	69
SRR10587169	Mus_musculus_tRNA-Ser-TGA-2	26	34	0.00257806	0.1	26 34 True False 21 False True 10 False 7 True True 3 dtype: int64	0.019352
SRR10587169	Mus_musculus_tRNA-Ser-TGA-2	26	67	0.538687	1.55128	26 67 True False 13 False False 11 True True 11 False True 6 dtype: int64	0.91538
SRR10587169	Mus_musculus_tRNA-Ser-TGA-2	32	34	1.67951e-07	0.151052	32 34 True False 4801 True 259 False False 42 True 15 dtype: int64	1.79224e-06
SRR10587169	Mus_musculus_tRNA-Ser-TGA-2	32	67	0.414056	0.710088	32 67 True True 4003 False 1057 False True 48 False 9 dtype: int64	0.825874
SRR10587169	Mus_musculus_tRNA-Ser-TGA-2	34	67	0.0268608	0.727443	34 67 False True 4038 False 1047 True True 202 False 72 dtype: int64	0.148753
SRR10587169	Mus_musculus_tRNA-Arg-ACG-3	9	26	0.100901	0.574646	9 26 True True 882 False True 632 True False 34 False False 14 dtype: int64	0.397509	9	26
SRR10587169	Mus_musculus_tRNA-Arg-ACG-3	9	37	0.837603	1.06213	9 37 True False 853 False False 604 True True 63 False True 42 dtype: int64	1	9	37
SRR10587169	Mus_musculus_tRNA-Arg-ACG-3	9	50	0.393779	1.1152	9 50 True False 697 False False 504 True True 219 False True 142 dtype: int64	0.810993	9	50
SRR10587169	Mus_musculus_tRNA-Arg-ACG-3	9	58	0.0413445	0.685619	9 58 True True 820 False True 598 True False 96 False False 48 dtype: int64	0.207789	9	58
SRR10587169	Mus_musculus_tRNA-Arg-ACG-3	26	37	1	1.04602	26 37 True False 5352 True 388 False False 202 True 14 dtype: int64	1	26	37
SRR10587169	Mus_musculus_tRNA-Arg-ACG-3	26	50	0.824246	0.968929	26 50 True False 3893 True 1847 False False 145 True 71 dtype: int64	1	26	50
SRR10587169	Mus_musculus_tRNA-Arg-ACG-3	26	58	1	1.0041	26 58 True True 5184 False 556 False True 195 False 21 dtype: int64	1	26	58
SRR10587169	Mus_musculus_tRNA-Arg-ACG-3	37	50	3.84741e-148	0.505895	37 50 False False 30861 True 24983 True False 5179 True 2121 dtype: int64	2.93198e-146	37	50
SRR10587169	Mus_musculus_tRNA-Arg-ACG-3	37	58	0.782432	1.01262	37 58 False True 50544 True True 6615 False False 5300 True False 685 dtype: int64	1	37	58
SRR10587169	Mus_musculus_tRNA-Arg-ACG-3	50	58	0.00184794	0.921899	50 58 False True 64266 True True 24830 False False 5457 True False 2287 dtype: int64	0.0142216	50	58
SRR10587169	Mus_musculus_tRNA-Thr-AGT-6	33	59	0.137297	3.19231	33 59 True True 83 False True 13 True False 6 False False 3 dtype: int64	0.484444
SRR10587169	Mus_musculus_tRNA-Thr-AGT-6	58	59	0.0804099	5.68504	58 59 False True 127 True True 38 False False 19 True False 1 dtype: int64	0.337577
SRR10587169	Mus_musculus_tRNA-Thr-AGT-6	58	71	6.91438e-12	22.3235	58 71 False False 138 True True 22 False 17 False True 8 dtype: int64	8.70318e-11
SRR10587169	Mus_musculus_tRNA-Thr-AGT-6	69	71	4.6871e-24	147.321	69 71 False False 375 True True 22 False True 8 True False 7 dtype: int64	7.86155e-23
SRR10587169	Mus_musculus_tRNA-Leu-TAG-2	27	67	1	0.983692	27 67 False True 262 False 81 True True 35 False 11 dtype: int64	1
SRR10587169	Mus_musculus_tRNA-Ser-GCT-3	6	67	0.75093	1.54027	6 67 False True 298 False 51 True True 18 False 2 dtype: int64	1
SRR10587169	Mus_musculus_tRNA-Ser-GCT-3	26	32	0.210882	5.27632	26 32 True True 802 False True 38 True False 4 False False 1 dtype: int64	0.608299
SRR10587169	Mus_musculus_tRNA-Ser-GCT-3	26	67	0.235514	1.63284	26 67 True True 696 False 110 False True 31 False 8 dtype: int64	0.644859
SRR10587169	Mus_musculus_tRNA-Ser-GCT-3	32	67	0.398043	0.886389	32 67 True True 30571 False 4540 False True 471 False 62 dtype: int64	0.815272
SRR10587169	Mus_musculus_tRNA-Ser-TGA-1	26	32	0.165791	4.64286	26 32 True True 65 False True 14 False 2 True False 2 dtype: int64	0.53639	26	32
SRR10587169	Mus_musculus_tRNA-Ser-TGA-1	26	50	0.326215	2.25	26 50 True True 63 False True 14 True False 4 False False 2 dtype: int64	0.746057	26	e9
SRR10587169	Mus_musculus_tRNA-Ser-TGA-1	26	67	0.101312	0.168421	26 67 True True 48 False 19 False True 15 False 1 dtype: int64	0.398148	26	58
SRR10587169	Mus_musculus_tRNA-Ser-TGA-1	32	50	3.90701e-12	25.0894	32 50 True True 6034 False 111 False True 26 False 12 dtype: int64	4.94441e-11	32	e9
SRR10587169	Mus_musculus_tRNA-Ser-TGA-1	32	67	1	0.859943	32 67 True True 5045 False 1100 False True 32 False 6 dtype: int64	1	32	58
SRR10587169	Mus_musculus_tRNA-Ser-TGA-1	50	67	0.23158	0.727567	50 67 True True 6108 False 1253 False True 134 False 20 dtype: int64	0.640728	e9	58
SRR10587169	Mus_musculus_tRNA-Asp-GTC-4	9	57	0.322462	0.268657	9 57 True False 67 True 6 False False 3 True 1 dtype: int64	0.742457
SRR10587169	Mus_musculus_tRNA-Ala-CGC-2	19	25	0.6968	1.46939	19 25 False False 96 True 28 True False 7 True 3 dtype: int64	0.992725	20	26
SRR10587169	Mus_musculus_tRNA-Ala-CGC-2	24	25	2.7985e-43	0.0229039	24 25 False False 543 True False 407 False True 233 True True 4 dtype: int64	7.10879e-42	25	26
SRR10587169	Mus_musculus_tRNA-Ala-CGC-2	24	36	0.902129	1.06354	24 36 False True 724 True True 385 False False 52 True False 26 dtype: int64	1	25	37
SRR10587169	Mus_musculus_tRNA-Ala-CGC-2	24	57	0.858359	1.04594	24 57 False True 670 True True 357 False False 106 True False 54 dtype: int64	1	25	58
SRR10587169	Mus_musculus_tRNA-Ala-CGC-2	25	36	0.557641	1.26126	25 36 False True 888 True True 224 False False 65 True False 13 dtype: int64	0.924478	26	37
SRR10587169	Mus_musculus_tRNA-Ala-CGC-2	25	57	0.915499	1.04032	25 57 False True 824 True True 206 False False 129 True False 31 dtype: int64	1	26	58
SRR10587169	Mus_musculus_tRNA-Ala-CGC-2	36	57	0.53014	1.14889	36 57 True True 1457 False 225 False True 124 False 22 dtype: int64	0.912081	37	58
SRR10587169	Mus_musculus_tRNA-Ala-AGC-3	24	36	0.826011	0.909669	24 36 False True 262 True True 165 False False 13 True False 9 dtype: int64	1
SRR10587169	Mus_musculus_tRNA-Ala-AGC-3	24	57	0.434954	0.695455	24 57 False False 255 True False 165 False True 20 True True 9 dtype: int64	0.843616
SRR10587169	Mus_musculus_tRNA-Ala-AGC-3	36	57	1	0.992337	36 57 True False 696 True 56 False False 37 True 3 dtype: int64	1
SRR10587169	Mus_musculus_tRNA-Arg-CCT-1	9	32	0.154883	1.40627	9 32 False True 1283 True True 1031 False False 56 True False 32 dtype: int64	0.517333
SRR10587169	Mus_musculus_tRNA-Arg-CCT-1	9	58	0.455031	1.1878	9 58 False True 1284 True True 1026 False False 55 True False 37 dtype: int64	0.858298
SRR10587169	Mus_musculus_tRNA-Arg-CCT-1	32	58	0.292267	1.56051	32 58 True True 2837 False True 108 True False 101 False False 6 dtype: int64	0.711788
SRR10587169	Mus_musculus_tRNA-Arg-CCT-4	9	32	1	1.64706	9 32 False True 34 True True 28 False False 2 True False 1 dtype: int64	1
SRR10587169	Mus_musculus_tRNA-Arg-CCT-4	9	72	1	1.12	9 72 False False 21 True False 15 False True 10 True True 8 dtype: int64	1
SRR10587169	Mus_musculus_tRNA-Arg-CCT-4	32	72	1	1.625	32 72 True False 48 True 26 False False 3 True 1 dtype: int64	1
SRR10587169	Mus_musculus_tRNA-Met-CAT-1	26	58	0.657787	0.719042	26 58 True True 2851 False True 130 True False 122 False False 4 dtype: int64	0.97453	26	58
SRR10587169	Mus_musculus_tRNA-Ala-AGC-7	25	37	0.568634	0.767442	25 37 False True 215 True True 15 False False 11 True False 1 dtype: int64	0.929299
SRR10587169	Mus_musculus_tRNA-Ala-AGC-7	26	37	0.744091	0.758721	26 37 False True 172 True True 58 False False 9 True False 4 dtype: int64	1
SRR10587169	Mus_musculus_tRNA-Ala-AGC-7	26	58	1	1.02959	26 58 False True 169 True True 58 False False 12 True False 4 dtype: int64	1
SRR10587169	Mus_musculus_tRNA-Ala-AGC-7	37	58	0.0727345	0.400282	37 58 True True 1418 False True 130 True False 109 False False 4 dtype: int64	0.314973
SRR10587156	Mus_musculus_tRNA-Thr-CGT-2	25	57	0.608286	1.18547	25 57 True True 153 False True 59 True False 35 False False 16 dtype: int64	0.950856
SRR10587156	Mus_musculus_tRNA-Thr-CGT-2	31	57	0.897949	1.04417	31 57 True True 8627 False 2233 False True 74 False 20 dtype: int64	1
SRR10587156	Mus_musculus_mito_tRNA-Thr-TGT-1	6	9	6.61365e-11	3.55991	6 9 False True 1478 True True 641 False False 197 True False 24 dtype: int64	8.10635e-10	6	9
SRR10587156	Mus_musculus_mito_tRNA-Thr-TGT-1	6	29	9.31489e-14	4.0807	6 29 False True 1453 True True 641 False False 222 True False 24 dtype: int64	1.23922e-12	6	32
SRR10587156	Mus_musculus_mito_tRNA-Thr-TGT-1	9	29	0.124729	0.724129	9 29 True True 16889 False True 1130 True False 516 False False 25 dtype: int64	0.453802	9	32
SRR10587156	Mus_musculus_tRNA-Arg-CCT-3	9	32	0.855152	0.92606	9 32 False True 455 True True 347 False False 17 True False 14 dtype: int64	1
SRR10587156	Mus_musculus_tRNA-Arg-CCT-3	9	58	0.798697	0.871921	9 58 False True 464 True True 354 False False 8 True False 7 dtype: int64	1
SRR10587156	Mus_musculus_tRNA-Arg-CCT-3	32	58	0.0116667	5.35111	32 58 True True 1204 False True 45 True False 20 False False 4 dtype: int64	0.0745626
SRR10587156	Mus_musculus_tRNA-Ser-AGA-1	26	32	0.536284	2.2	26 32 True True 55 False True 25 False 1 True False 1 dtype: int64	0.91467	26	32
SRR10587156	Mus_musculus_tRNA-Ser-AGA-1	26	67	0.209442	0.340909	26 67 True True 45 False True 24 True False 11 False False 2 dtype: int64	0.606526	26	58
SRR10587156	Mus_musculus_tRNA-Ser-AGA-1	32	67	0.405156	1.14957	32 67 True True 26721 False 8438 False True 146 False 53 dtype: int64	0.821474	32	58
SRR10587156	Mus_musculus_tRNA-Lys-CTT-1	26	59	0.490909	0.285714	26 59 False True 7 False 2 True False 1 True 1 dtype: int64	0.888069	26	59
SRR10587156	Mus_musculus_tRNA-Lys-CTT-1	58	59	0	18.6419	58 59 True True 12503 False 1250 False False 766 True 411 dtype: int64	0	58	59
SRR10587156	Mus_musculus_tRNA-Asn-GTT-1	27	59	0.0267384	13.6	27 59 True True 136 False True 5 True False 4 False False 2 dtype: int64	0.148309
SRR10587156	Mus_musculus_tRNA-Leu-CAA-4	27	68	1	0.795455	27 68 True False 11 True 7 False False 5 True 4 dtype: int64	1
SRR10587156	Mus_musculus_tRNA-Thr-CGT-4	33	59	0.024412	0.164384	33 59 True False 73 True 8 False False 6 True 4 dtype: int64	0.138473
SRR10587156	Mus_musculus_tRNA-Ala-AGC-6	5	25	8.51735e-06	5.93651	5 25 False False 286 True False 63 True 17 False True 13 dtype: int64	8.32847e-05
SRR10587156	Mus_musculus_tRNA-Ala-AGC-6	5	26	8.88998e-23	15.3986	5 26 False False 241 True True 63 False True 58 True False 17 dtype: int64	1.43282e-21
SRR10587156	Mus_musculus_tRNA-Ala-AGC-6	5	37	0.623821	1.58333	5 37 False True 276 True True 76 False False 23 True False 4 dtype: int64	0.958283
SRR10587156	Mus_musculus_tRNA-Ala-AGC-6	5	58	0.43479	1.8399	5 58 False True 279 True True 77 False False 20 True False 3 dtype: int64	0.843616
SRR10587156	Mus_musculus_tRNA-Ala-AGC-6	25	37	0.295318	1.3345	25 37 False True 899 True True 247 False False 102 True False 21 dtype: int64	0.715437
SRR10587156	Mus_musculus_tRNA-Ala-AGC-6	25	58	0.0235895	2.23036	25 58 False True 929 True True 259 False False 72 True False 9 dtype: int64	0.134569
SRR10587156	Mus_musculus_tRNA-Ala-AGC-6	26	37	0.700395	1.13248	26 37 False True 962 True True 185 False False 106 True False 18 dtype: int64	0.994275
SRR10587156	Mus_musculus_tRNA-Ala-AGC-6	26	58	0.039853	0.55427	26 58 False True 1007 True True 183 False False 61 True False 20 dtype: int64	0.202914
SRR10587156	Mus_musculus_tRNA-Ala-AGC-6	37	58	0.599879	0.870982	37 58 True True 5295 False True 425 True False 329 False False 23 dtype: int64	0.948184
SRR10587156	Mus_musculus_mito_tRNA-Lys-TTT-1	9	19	0.685733	1.01769	9 19 True False 17188 False False 5364 True True 3036 False True 931 dtype: int64	0.98761	9	26
SRR10587156	Mus_musculus_tRNA-Trp-CCA-5	25	36	0.642406	0.444444	25 36 True False 39 False False 26 True 3 True True 2 dtype: int64	0.967501	26	37
SRR10587156	Mus_musculus_tRNA-Trp-CCA-5	25	57	1	1.44444	25 57 True True 39 False True 27 False 2 True False 2 dtype: int64	1	26	58
SRR10587156	Mus_musculus_tRNA-Trp-CCA-5	36	57	0.0228863	1.18091	36 57 False True 25197 True True 3705 False False 1807 True False 225 dtype: int64	0.131629	37	58
SRR10587156	Mus_musculus_tRNA-Thr-TGT-3	32	58	0.299162	2.45	32 58 True True 49 False True 8 True False 5 False False 2 dtype: int64	0.718811
SRR10587156	Mus_musculus_tRNA-Ala-TGC-6	36	57	0.573032	1.17156	36 57 True True 2252 False True 173 True False 100 False False 9 dtype: int64	0.931135
SRR10587156	Mus_musculus_tRNA-Leu-CAG-1	38	51	0.708946	1.15274	38 51 False True 6945 True True 631 False False 203 True False 16 dtype: int64	0.99908	37	e9
SRR10587156	Mus_musculus_tRNA-Leu-CAG-1	38	68	0.491623	0.919852	38 68 False True 6275 False 873 True True 562 False 85 dtype: int64	0.888511	37	58
SRR10587156	Mus_musculus_tRNA-Leu-CAG-1	51	68	0.817128	0.955061	51 68 True True 13045 False 1754 False True 366 False 47 dtype: int64	1	e9	58
SRR10587156	Mus_musculus_tRNA-Met-CAT-5	20	26	0.391477	2.57143	20 26 True True 18 False 7 False False 4 True 4 dtype: int64	0.809153
SRR10587156	Mus_musculus_tRNA-Ala-TGC-3	24	36	0.507117	0.944205	24 36 True True 4624 False True 4418 True False 327 False False 295 dtype: int64	0.897526
SRR10587156	Mus_musculus_tRNA-Ala-TGC-3	24	57	1.16368e-11	0.756203	24 57 True False 2987 False False 2521 True 2192 True True 1964 dtype: int64	1.45171e-10
SRR10587156	Mus_musculus_tRNA-Ala-TGC-3	36	57	0.0173189	1.18323	36 57 True False 6910 True 6063 False False 503 True 373 dtype: int64	0.105769
SRR10587156	Mus_musculus_tRNA-Leu-TAG-3	27	67	0.331035	0.776119	27 67 False True 1072 False 160 True True 104 False 20 dtype: int64	0.748673
SRR10587156	Mus_musculus_tRNA-Val-AAC-4	34	58	0.485171	0.567007	34 58 True False 2843 True 403 False False 4 True 1 dtype: int64	0.884431
SRR10587156	Mus_musculus_tRNA-Lys-CTT-14	32	56	0.298246	7.5	32 56 True True 15 False True 2 False 1 True False 1 dtype: int64	0.718557
SRR10587156	Mus_musculus_tRNA-Lys-CTT-14	32	58	0.298246	7.5	32 58 True True 15 False True 2 False 1 True False 1 dtype: int64	0.718557
SRR10587156	Mus_musculus_tRNA-Lys-CTT-14	56	58	4.44459e-59	0.00853312	56 58 True False 214 False True 115 True True 21 False False 10 dtype: int64	1.52005e-57
SRR10587156	Mus_musculus_tRNA-Ala-TGC-1	24	25	2.27597e-10	0.0257386	24 25 True False 353 False False 318 True 35 True True 1 dtype: int64	2.74172e-09
SRR10587156	Mus_musculus_tRNA-Ala-TGC-1	24	36	0.742251	0.852026	24 36 False True 335 True True 333 False 21 False False 18 dtype: int64	1
SRR10587156	Mus_musculus_tRNA-Ala-TGC-1	24	57	0.698861	1.09069	24 57 False False 289 True False 286 True 68 False True 63 dtype: int64	0.993454
SRR10587156	Mus_musculus_tRNA-Ala-TGC-1	25	36	1	0.984351	25 36 False True 639 False 37 True True 34 False 2 dtype: int64	1
SRR10587156	Mus_musculus_tRNA-Ala-TGC-1	25	57	0.512394	1.28223	25 57 False False 552 True 123 True False 28 True 8 dtype: int64	0.901706
SRR10587156	Mus_musculus_tRNA-Ala-TGC-1	36	57	0.170078	0.653652	36 57 True False 794 True 173 False False 45 True 15 dtype: int64	0.54473
SRR10587156	Mus_musculus_tRNA-Ala-AGC-4	34	37	0.324111	0.166667	34 37 False True 18 False 3 True False 1 True 1 dtype: int64	0.743323	34	37
SRR10587156	Mus_musculus_tRNA-Leu-TAA-2	26	37	0.288775	1.23075	26 37 True False 863 True 264 False False 173 True 43 dtype: int64	0.708015	26	37
SRR10587156	Mus_musculus_tRNA-Leu-TAA-2	26	68	0.315107	1.2117	26 68 True True 949 False 178 False True 176 False 40 dtype: int64	0.734212	26	58
SRR10587156	Mus_musculus_tRNA-Leu-TAA-2	37	68	0.371797	0.938309	37 68 False True 6493 True True 2009 False False 931 True False 307 dtype: int64	0.786324	37	58
SRR10587156	Mus_musculus_tRNA-Thr-AGT-3	27	33	0.569231	3.6	27 33 False False 6 True False 5 True 3 False True 1 dtype: int64	0.929737
SRR10587156	Mus_musculus_tRNA-Thr-AGT-3	27	59	1	0.5	27 59 False True 6 True True 6 False 2 False False 1 dtype: int64	1
SRR10587156	Mus_musculus_tRNA-Thr-AGT-3	33	59	1	0.666667	33 59 False True 9 True True 3 False False 2 True False 1 dtype: int64	1
SRR10587156	Mus_musculus_tRNA-Leu-AAG-1	27	67	0.94054	1.02359	27 67 False True 962 True True 502 False False 153 True False 78 dtype: int64	1
SRR10587156	Mus_musculus_tRNA-Leu-AAG-3	27	67	0.100922	0.54435	27 67 False True 143 True True 87 False 19 False False 17 dtype: int64	0.397509
SRR10587156	Mus_musculus_tRNA-Gln-CTG-2	9	57	0.309375	0.911928	9 57 False True 6945 True True 1149 False False 915 True False 166 dtype: int64	0.72884	9	58
SRR10587156	Mus_musculus_tRNA-Met-CAT-6	58	71	0.218465	5.07692	58 71 True True 33 False 13 False False 2 True 1 dtype: int64	0.619854
SRR10587156	Mus_musculus_tRNA-Ala-CGC-1	24	25	4.87738e-36	0.0644263	24 25 False False 1324 True False 882 False True 233 True True 10 dtype: int64	1.04573e-34	25	26
SRR10587156	Mus_musculus_tRNA-Ala-CGC-1	24	33	7.58719e-73	0.0798309	24 33 False False 1062 True False 860 False True 495 True True 32 dtype: int64	2.95521e-71	25	34
SRR10587156	Mus_musculus_tRNA-Ala-CGC-1	24	36	0.000593222	0.495308	24 36 False True 1507 True True 836 False 56 False False 50 dtype: int64	0.00492199	25	37
SRR10587156	Mus_musculus_tRNA-Ala-CGC-1	24	57	2.34371e-51	4.74365	24 57 False True 930 True True 781 False False 627 True False 111 dtype: int64	6.93323e-50	25	58
SRR10587156	Mus_musculus_tRNA-Ala-CGC-1	25	33	5.88198e-09	0.386191	25 33 False False 1728 True 490 True False 347 True 38 dtype: int64	6.74936e-08	26	34
SRR10587156	Mus_musculus_tRNA-Ala-CGC-1	25	36	0.587228	1.23808	25 36 False True 2119 True True 371 False False 99 True False 14 dtype: int64	0.942014	26	37
SRR10587156	Mus_musculus_tRNA-Ala-CGC-1	25	57	9.19131e-07	1.93056	25 57 False True 1544 False 674 True True 314 False 71 dtype: int64	9.44872e-06	26	58
SRR10587156	Mus_musculus_tRNA-Ala-CGC-1	33	36	1.68491e-06	5.57769	33 36 False True 2905 True True 533 False False 152 True False 5 dtype: int64	1.70461e-05	34	37
SRR10587156	Mus_musculus_tRNA-Ala-CGC-1	33	57	0	0.00712143	33 57 False True 2706 True False 510 False False 351 True True 28 dtype: int64	0	34	58
SRR10587156	Mus_musculus_tRNA-Ala-CGC-1	36	57	0.0914331	0.700017	36 57 True True 2641 False 851 False True 133 False 30 dtype: int64	0.369687	37	58
SRR10587156	Mus_musculus_tRNA-Leu-TAA-1	26	37	0.824327	1.15808	26 37 True False 122 True 43 False False 23 True 7 dtype: int64	1	26	37
SRR10587156	Mus_musculus_tRNA-Leu-TAA-1	26	68	0.56217	1.37143	26 68 True True 144 False True 25 True False 21 False False 5 dtype: int64	0.926258	26	58
SRR10587156	Mus_musculus_tRNA-Leu-TAA-1	37	68	0.479481	1.15638	37 68 False True 1257 True True 370 False False 165 True False 42 dtype: int64	0.87909	37	58
SRR10587156	Mus_musculus_mito_tRNA-Trp-TCA-1	9	24	1	1.00706	9 24 True False 1717 True 783 False False 53 True 24 dtype: int64	1	9	26
SRR10587156	Mus_musculus_mito_tRNA-Trp-TCA-1	9	35	0.646188	0.858298	9 35 True False 2330 True 169 False False 71 True 6 dtype: int64	0.969175	9	37
SRR10587156	Mus_musculus_mito_tRNA-Trp-TCA-1	24	35	0.112001	1.21371	24 35 False False 2107 True False 984 False True 217 True True 123 dtype: int64	0.423311	26	37
SRR10587156	Mus_musculus_mito_tRNA-Ser-TGA-1	8	29	0.244105	0.858929	8 29 False True 1400 True True 481 False False 265 True False 106 dtype: int64	0.653374	10	32
SRR10587156	Mus_musculus_mito_tRNA-Ser-TGA-1	8	34	0.0361554	0.156143	8 34 False False 1647 True False 586 False True 18 True True 1 dtype: int64	0.187677	10	37
SRR10587156	Mus_musculus_mito_tRNA-Ser-TGA-1	29	34	0.755484	0.933845	29 34 True False 2336 False False 411 True True 69 False True 13 dtype: int64	1	32	37
SRR10587156	Mus_musculus_tRNA-Asn-GTT-3	7	9	0.348925	0.622222	7 9 False False 266 True 114 True False 30 True 8 dtype: int64	0.763725	7	9
SRR10587156	Mus_musculus_tRNA-Asn-GTT-3	7	27	0.636653	0.637602	7 27 False True 367 True True 36 False False 13 True False 2 dtype: int64	0.964284	7	26
SRR10587156	Mus_musculus_tRNA-Asn-GTT-3	7	59	1	1.4153	7 59 False True 366 True True 37 False False 14 True False 1 dtype: int64	1	7	58
SRR10587156	Mus_musculus_tRNA-Asn-GTT-3	9	27	0.0389258	4.19689	9 27 False True 386 True True 120 False False 27 True False 2 dtype: int64	0.199641	9	26
SRR10587156	Mus_musculus_tRNA-Asn-GTT-3	9	59	0.767882	0.882793	9 59 False True 401 True True 118 False False 12 True False 4 dtype: int64	1	9	58
SRR10587156	Mus_musculus_tRNA-Asn-GTT-3	27	59	0.126002	0.7294	27 59 True True 61999 False 1836 False True 1250 False 27 dtype: int64	0.456483	26	58
SRR10587156	Mus_musculus_tRNA-Arg-ACG-1	9	26	0.0354947	1.85209	9 26 False False 427 True False 87 False True 53 True True 20 dtype: int64	0.184609	9	26
SRR10587156	Mus_musculus_tRNA-Arg-ACG-1	9	58	0.000464398	12.3256	9 58 False True 430 True True 106 False False 50 True False 1 dtype: int64	0.00392277	9	58
SRR10587156	Mus_musculus_tRNA-Arg-ACG-1	26	34	0.0996711	0.0533955	26 34 False True 1929 True True 103 False False 1 True False 1 dtype: int64	0.394131	26	34
SRR10587156	Mus_musculus_tRNA-Arg-ACG-1	26	58	0.466608	0.769464	26 58 False True 1769 False 161 True True 93 False 11 dtype: int64	0.867621	26	58
SRR10587156	Mus_musculus_tRNA-Arg-ACG-1	34	58	0.36736	0.301719	34 58 True True 3054 False 241 False True 42 False 1 dtype: int64	0.781147	34	58
SRR10587156	Mus_musculus_tRNA-Val-CAC-4	26	34	1	0.916667	26 34 False False 22 True False 6 False True 4 True True 1 dtype: int64	1
SRR10587156	Mus_musculus_tRNA-Arg-TCT-4	7	9	0.85237	0.882657	7 9 False False 341 True 244 True False 19 True 12 dtype: int64	1
SRR10587156	Mus_musculus_tRNA-Arg-TCT-4	7	32	0.610486	0.897887	7 32 False True 568 True True 30 False False 17 True False 1 dtype: int64	0.951349
SRR10587156	Mus_musculus_tRNA-Arg-TCT-4	9	32	0.27213	1.84487	9 32 False True 517 True True 251 False False 19 True False 5 dtype: int64	0.687009
SRR10587156	Mus_musculus_tRNA-Arg-TCT-4	9	58	0.817577	1.28205	9 58 False True 520 True True 250 False False 16 True False 6 dtype: int64	1
SRR10587156	Mus_musculus_tRNA-Arg-TCT-4	32	58	1	0.69697	32 58 True True 2093 False 77 False True 39 False 1 dtype: int64	1
SRR10587156	Mus_musculus_tRNA-Arg-CCG-2	9	26	1	1.00338	9 26 False False 99 True False 80 False True 37 True True 30 dtype: int64	1	9	26
SRR10587156	Mus_musculus_tRNA-Arg-CCG-2	9	37	1	1.0126	9 37 False False 125 True False 101 False True 11 True True 9 dtype: int64	1	9	37
SRR10587156	Mus_musculus_tRNA-Arg-CCG-2	9	58	0.464994	2.06107	9 58 False True 131 True True 108 False False 5 True False 2 dtype: int64	0.866575	9	58
SRR10587156	Mus_musculus_tRNA-Arg-CCG-2	26	37	0.167471	1.37218	26 37 False False 524 True False 325 False True 47 True True 40 dtype: int64	0.540084	26	37
SRR10587156	Mus_musculus_tRNA-Arg-CCG-2	26	58	0.292325	0.631485	26 58 False True 559 True True 353 False False 12 True False 12 dtype: int64	0.711788	26	58
SRR10587156	Mus_musculus_tRNA-Arg-CCG-2	37	58	0.882468	1.03589	37 58 False True 10894 True True 1704 False False 351 True False 53 dtype: int64	1	37	58
SRR10587156	Mus_musculus_tRNA-Asp-GTC-2	6	9	0	38.7147	6 9 True True 43933 False 1415 False False 1015 True 814 dtype: int64	0	6	9
SRR10587156	Mus_musculus_tRNA-Asp-GTC-2	6	57	2.14769e-05	0.794442	6 57 True True 31704 False 13644 False True 1363 False 466 dtype: int64	0.000206267	6	58
SRR10587156	Mus_musculus_tRNA-Asp-GTC-2	9	57	0.00348399	0.873922	9 57 True True 32888 False 14201 False True 1802 False 680 dtype: int64	0.0254971	9	58
SRR10587156	Mus_musculus_tRNA-Arg-TCT-2	9	32	0.323594	1.52449	9 32 False True 1327 True True 578 False False 35 True False 10 dtype: int64	0.743323	9	32
SRR10587156	Mus_musculus_tRNA-Arg-TCT-2	9	58	1	1.08078	9 58 False True 1337 True True 578 False False 25 True False 10 dtype: int64	1	9	58
SRR10587156	Mus_musculus_tRNA-Arg-TCT-2	32	58	1	0.630262	32 58 True True 3653 False 92 False True 63 False 1 dtype: int64	1	32	58
SRR10587156	Mus_musculus_mito_tRNA-Phe-GAA-1	9	36	1	1.13661	9 36 True False 1647 True 156 False False 72 True 6 dtype: int64	1	9	37
SRR10587156	Mus_musculus_tRNA-Lys-TTT-2	37	58	0.0408734	0.0714286	37 58 False True 56 True True 4 False False 2 True False 2 dtype: int64	0.206547
SRR10587156	Mus_musculus_mito_tRNA-Gly-TCC-1	7	9	8.21762e-28	20.7052	7 9 False True 16170 True True 1498 False False 894 True False 4 dtype: int64	1.48873e-26	7	9
SRR10587156	Mus_musculus_tRNA-Tyr-GTA-3	20	25	1	1.125	20 25 False False 54 True 12 True False 4 True 1 dtype: int64	1
SRR10587156	Mus_musculus_tRNA-Tyr-GTA-3	20	27	0.149682	4	20 27 False False 48 True 18 True True 3 False 2 dtype: int64	0.507703
SRR10587156	Mus_musculus_tRNA-Tyr-GTA-3	25	26	0.00457666	0.0782828	25 26 False True 33 False 31 True False 12 True 1 dtype: int64	0.0326419
SRR10587156	Mus_musculus_tRNA-Tyr-GTA-3	25	27	9.06879e-08	73.3333	25 27 False False 55 True True 12 False True 9 True False 1 dtype: int64	9.82709e-07
SRR10587156	Mus_musculus_tRNA-Tyr-GTA-3	25	37	1	0.983333	25 37 False False 59 True False 12 False True 5 True True 1 dtype: int64	1
SRR10587156	Mus_musculus_tRNA-Tyr-GTA-3	26	37	1	1.29032	26 37 False False 40 True False 31 False True 3 True True 3 dtype: int64	1
SRR10587156	Mus_musculus_tRNA-Tyr-GTA-3	26	58	0.0187476	0.0918367	26 58 False True 42 True True 27 False 7 False False 1 dtype: int64	0.112823
SRR10587156	Mus_musculus_tRNA-Tyr-GTA-3	27	37	1	0.51	27 37 False False 51 True False 20 False True 5 True True 1 dtype: int64	1
SRR10587156	Mus_musculus_tRNA-Tyr-GTA-3	37	58	6.85143e-07	0.145431	37 58 False False 113 True False 74 False True 63 True True 6 dtype: int64	7.11635e-06
SRR10587156	Mus_musculus_tRNA-Gln-TTG-1	9	57	0.755563	0.929908	9 57 False True 1523 True True 220 False False 206 True False 32 dtype: int64	1	9	58
SRR10587156	Mus_musculus_tRNA-Arg-CCG-1	9	26	0.329578	1.27668	9 26 False False 114 True False 99 True 51 False True 46 dtype: int64	0.748673	9	26
SRR10587156	Mus_musculus_tRNA-Arg-CCG-1	9	37	0.840732	1.16403	9 37 False False 147 True False 136 True 14 False True 13 dtype: int64	1	9	37
SRR10587156	Mus_musculus_tRNA-Arg-CCG-1	9	58	0.0949555	0.25859	9 58 False True 158 True True 143 False 7 False False 2 dtype: int64	0.380419	9	58
SRR10587156	Mus_musculus_tRNA-Arg-CCG-1	26	37	0.478292	1.17114	26 37 False False 698 True False 447 False True 64 True True 48 dtype: int64	0.878288	26	37
SRR10587156	Mus_musculus_tRNA-Arg-CCG-1	26	58	0.857124	1.14069	26 58 False True 741 True True 483 False False 21 True False 12 dtype: int64	1	26	58
SRR10587156	Mus_musculus_tRNA-Arg-CCG-1	37	58	0.442186	0.891362	37 58 False True 16845 True True 2145 False False 378 True False 54 dtype: int64	0.849933	37	58
SRR10587156	Mus_musculus_tRNA-Asn-GTT-2	17	27	0.305999	4	17 27 True True 64 False True 4 True False 4 False False 1 dtype: int64	0.725519
SRR10587156	Mus_musculus_tRNA-Asn-GTT-2	27	58	1	1.23077	27 58 True True 64 False 13 False True 4 False 1 dtype: int64	1
SRR10587156	Mus_musculus_mito_tRNA-Leu-TAG-1	9	36	0.284639	0.93223	9 36 True False 6214 True 4883 False False 573 True 483 dtype: int64	0.702359	9	37
SRR10587156	Mus_musculus_tRNA-Ala-AGC-1	24	36	1	1.10442	24 36 False True 83 True True 55 False False 5 True False 3 dtype: int64	1
SRR10587156	Mus_musculus_tRNA-Ala-AGC-1	24	57	1	1.09164	24 57 False False 81 True False 53 False True 7 True True 5 dtype: int64	1
SRR10587156	Mus_musculus_tRNA-Ala-AGC-1	36	57	1	1.17634	36 57 True False 224 True 31 False False 17 True 2 dtype: int64	1
SRR10587156	Mus_musculus_tRNA-Phe-GAA-1	14	37	0.406452	3.83333	14 37 False False 23 True 6 True False 1 True 1 dtype: int64	0.822377
SRR10587156	Mus_musculus_tRNA-Phe-GAA-1	37	58	0.732141	0.89821	37 58 True True 10007 False 588 False True 360 False 19 dtype: int64	1
SRR10587156	Mus_musculus_tRNA-Leu-CAG-2	38	51	0.0114225	1.77661	38 51 False True 13081 True True 1258 False False 351 True False 19 dtype: int64	0.0732691
SRR10587156	Mus_musculus_tRNA-Leu-CAG-2	38	68	0.399999	0.924795	38 68 False True 11959 False 1472 True True 1127 False 150 dtype: int64	0.817384
SRR10587156	Mus_musculus_tRNA-Leu-CAG-2	51	68	0.0556524	0.771296	51 68 True True 23031 False 2782 False True 644 False 60 dtype: int64	0.259946
SRR10587156	Mus_musculus_tRNA-Ser-CGA-3	32	50	0.151492	0.416667	32 50 True False 114 True 76 False True 8 False 5 dtype: int64	0.511352
SRR10587156	Mus_musculus_tRNA-Ser-CGA-3	32	67	0.69978	0.396465	32 67 True True 157 False 33 False True 12 False 1 dtype: int64	0.994156
SRR10587156	Mus_musculus_tRNA-Ser-CGA-3	50	67	1	0.947716	50 67 False True 104 True True 83 False False 19 True False 16 dtype: int64	1
SRR10587156	Mus_musculus_tRNA-Gln-CTG-1	9	57	0.549298	0.592593	9 57 False True 27 False 4 True True 4 False 1 dtype: int64	0.921175
SRR10587156	Mus_musculus_tRNA-Ile-TAT-1	9	27	1	1.25	9 27 False False 5 True 4 True False 1 True 1 dtype: int64	1	9	26
SRR10587156	Mus_musculus_tRNA-Ile-TAT-1	27	59	0.479255	1.20237	27 59 True True 998 False True 559 True False 49 False False 33 dtype: int64	0.878957	26	58
SRR10587156	Mus_musculus_tRNA-Arg-ACG-2	9	26	0.403111	1.40571	9 26 True True 515 False True 310 True False 13 False False 11 dtype: int64	0.820326	9	26
SRR10587156	Mus_musculus_tRNA-Arg-ACG-2	9	37	1	1.0453	9 37 True False 492 False False 300 True True 36 False True 21 dtype: int64	1	9	37
SRR10587156	Mus_musculus_tRNA-Arg-ACG-2	9	58	0.0718501	1.90099	9 58 True True 512 False True 303 False 18 True False 16 dtype: int64	0.311914	9	58
SRR10587156	Mus_musculus_tRNA-Arg-ACG-2	26	37	0.828917	1.26183	26 37 True False 1475 True 141 False False 66 True 5 dtype: int64	1	26	37
SRR10587156	Mus_musculus_tRNA-Arg-ACG-2	26	58	0.120429	2.16783	26 58 True True 1550 False 66 False True 65 False 6 dtype: int64	0.444653	26	58
SRR10587156	Mus_musculus_tRNA-Arg-ACG-2	37	58	0.207565	1.21641	37 58 False True 9638 True True 1509 False False 404 True False 52 dtype: int64	0.604536	37	58
SRR10587156	Mus_musculus_tRNA-Arg-TCG-3	7	26	0.68844	0.882353	7 26 False False 90 True 72 True False 51 True 36 dtype: int64	0.98761	7	26
SRR10587156	Mus_musculus_tRNA-Arg-TCG-3	7	37	0.654658	0.746324	7 37 False False 145 True False 80 False True 17 True True 7 dtype: int64	0.973307	7	37
SRR10587156	Mus_musculus_tRNA-Arg-TCG-3	7	58	0.269735	1.60896	7 58 False True 134 True True 77 False False 28 True False 10 dtype: int64	0.685495	7	58
SRR10587156	Mus_musculus_tRNA-Arg-TCG-3	9	26	0.0474274	1.87416	9 26 False False 139 True 89 True True 30 False 25 dtype: int64	0.230432	9	26
SRR10587156	Mus_musculus_tRNA-Arg-TCG-3	9	37	0.470019	0.609351	9 37 False False 202 True False 51 False True 26 True True 4 dtype: int64	0.871054	9	37
SRR10587156	Mus_musculus_tRNA-Arg-TCG-3	9	58	0.0312323	0.433984	9 58 False True 201 True True 42 False False 27 True False 13 dtype: int64	0.167152	9	58
SRR10587156	Mus_musculus_tRNA-Arg-TCG-3	26	37	0.893458	1.05591	26 37 False False 310 True False 258 False True 33 True True 29 dtype: int64	1	26	37
SRR10587156	Mus_musculus_tRNA-Arg-TCG-3	26	58	0.262609	0.771184	26 58 False True 297 True True 239 False 48 False False 46 dtype: int64	0.676396	26	58
SRR10587156	Mus_musculus_tRNA-Arg-TCG-3	37	58	0.278682	1.0661	37 58 False True 13709 False 3226 True True 1862 False 411 dtype: int64	0.694821	37	58
SRR10587156	Mus_musculus_tRNA-Leu-AAG-2	27	67	1	1.0146	27 67 True True 459 False True 440 True False 73 False False 71 dtype: int64	1
SRR10587156	Mus_musculus_tRNA-Cys-GCA-2	57	69	2.77822e-45	6.79061	57 69 False False 2294 True False 1517 True 238 False True 53 dtype: int64	7.40613e-44
SRR10587156	Mus_musculus_tRNA-Leu-CAG-3	28	68	1	0.5625	28 68 True True 9 False True 8 True False 2 False False 1 dtype: int64	1
SRR10587156	Mus_musculus_tRNA-Leu-CAG-3	29	68	1	0.5625	29 68 True True 9 False True 8 True False 2 False False 1 dtype: int64	1
SRR10587156	Mus_musculus_tRNA-Leu-CAG-3	36	68	0.630163	0.62069	36 68 False True 29 True True 9 False False 4 True False 2 dtype: int64	0.960318
SRR10587156	Mus_musculus_tRNA-Leu-CAG-3	37	68	0.630163	0.62069	37 68 False True 29 True True 9 False False 4 True False 2 dtype: int64	0.960318
SRR10587156	Mus_musculus_tRNA-Leu-CAG-3	38	68	0.169288	0.230769	38 68 False True 26 True True 12 False 4 False False 2 dtype: int64	0.543691
SRR10587156	Mus_musculus_tRNA-Arg-TCT-5	27	33	1	0.888889	27 33 False False 4 True 3 True False 3 True 2 dtype: int64	1
SRR10587156	Mus_musculus_tRNA-Glu-TTC-2	9	34	0.0381856	1.11065	9 34 False False 33966 True False 5031 False True 3088 True True 508 dtype: int64	0.196875	9	34
SRR10587156	Mus_musculus_tRNA-Glu-TTC-2	9	57	0.132538	1.05566	9 57 False False 29806 True 7246 True False 4407 True 1131 dtype: int64	0.472166	9	58
SRR10587156	Mus_musculus_tRNA-Glu-TTC-2	34	57	0.0287618	0.9162	34 57 False False 33340 True 9463 True False 3334 True 867 dtype: int64	0.156681	34	58
SRR10587156	Mus_musculus_tRNA-Glu-TTC-3	19	34	2.31294e-131	434.037	19 34 True True 309 False False 302 True 43 True False 5 dtype: int64	1.63798e-129
SRR10587156	Mus_musculus_tRNA-Glu-TTC-3	19	57	3.30773e-152	0.000964727	19 57 False True 321 True False 310 False False 24 True True 4 dtype: int64	2.54841e-150
SRR10587156	Mus_musculus_tRNA-Glu-TTC-3	34	57	4.5757e-173	0.00300469	34 57 False True 458 True False 327 True 25 False False 18 dtype: int64	3.96052e-171
SRR10587156	Mus_musculus_tRNA-Pro-TGG-1	36	57	0.219445	0.887122	36 57 False True 6425 True True 1316 False False 654 True False 151 dtype: int64	0.621758	37	58
SRR10587156	Mus_musculus_tRNA-iMet-CAT-2	9	57	1	0.763636	9 57 False False 14 True False 11 False True 5 True True 3 dtype: int64	1
SRR10587156	Mus_musculus_tRNA-Thr-AGT-5	32	59	0.0519678	4.4697	32 59 False False 59 True 22 True True 5 False 3 dtype: int64	0.247182
SRR10587156	Mus_musculus_mito_tRNA-Pro-TGG-1	9	34	0.419278	1.03331	9 34 True False 15172 False False 7229 True True 2327 False True 1073 dtype: int64	0.830499	9	37
SRR10587156	Mus_musculus_tRNA-Arg-CCT-2	9	32	0.0760705	1.14054	9 32 True True 13837 False True 12658 False 385 True False 369 dtype: int64	0.323819	9	32
SRR10587156	Mus_musculus_tRNA-Arg-CCT-2	9	58	0.000124464	0.742352	9 58 True True 13791 False True 12758 True False 415 False False 285 dtype: int64	0.00111445	9	58
SRR10587156	Mus_musculus_tRNA-Arg-CCT-2	32	58	0.14379	0.686483	32 58 True True 31287 False True 938 True False 826 False False 17 dtype: int64	0.496748	32	58
SRR10587156	Mus_musculus_tRNA-Asp-GTC-1	6	9	0	59.5934	6 9 True True 210608 False 6839 False False 4954 True 2560 dtype: int64	0	6	9
SRR10587156	Mus_musculus_tRNA-Asp-GTC-1	6	57	3.32876e-39	0.731499	6 57 True False 138500 True 78924 False False 4222 True 3289 dtype: int64	7.75347e-38	6	58
SRR10587156	Mus_musculus_tRNA-Asp-GTC-1	9	57	1.1238e-14	0.861792	9 57 True False 141019 True 80543 False False 7229 True 4791 dtype: int64	1.53585e-13	9	58
SRR10587156	Mus_musculus_tRNA-Arg-TCG-4	7	26	1	0.666667	7 26 True False 9 True 6 False False 3 True 3 dtype: int64	1	7	26
SRR10587156	Mus_musculus_tRNA-Arg-TCG-4	7	58	0.622678	0.4	7 58 True True 10 False True 5 True False 5 False False 1 dtype: int64	0.958081	7	58
SRR10587156	Mus_musculus_tRNA-Arg-TCG-4	9	26	0.530435	4.28571	9 26 False False 15 True 7 True True 2 False 1 dtype: int64	0.912081	9	26
SRR10587156	Mus_musculus_tRNA-Arg-TCG-4	9	58	1	0.933333	9 58 False True 15 False 7 True True 2 False 1 dtype: int64	1	9	58
SRR10587156	Mus_musculus_tRNA-Arg-TCG-4	26	37	0.549451	3.63636	26 37 False False 40 True False 22 True 2 False True 1 dtype: int64	0.921175	26	37
SRR10587156	Mus_musculus_tRNA-Arg-TCG-4	26	58	1	0.928571	26 58 False True 28 True True 16 False False 13 True False 8 dtype: int64	1	26	58
SRR10587156	Mus_musculus_tRNA-Arg-TCG-4	37	58	0.931975	1.02937	37 58 False True 1400 False 366 True True 189 False 48 dtype: int64	1	37	58
SRR10587156	Mus_musculus_tRNA-Tyr-GTA-6	9	32	1	1.03333	9 32 False False 1116 True False 504 False True 30 True True 14 dtype: int64	1	9	37
SRR10587156	Mus_musculus_tRNA-Ser-AGA-2	26	32	0.538462	3.5	26 32 True True 7 False True 4 False 2 True False 1 dtype: int64	0.91538
SRR10587156	Mus_musculus_tRNA-Ser-AGA-2	26	67	1	0.6	26 67 True True 6 False True 5 True False 2 False False 1 dtype: int64	1
SRR10587156	Mus_musculus_tRNA-Ser-AGA-2	32	49	2.45031e-05	14.9544	32 49 True False 4120 True 422 False False 146 True 1 dtype: int64	0.000234048
SRR10587156	Mus_musculus_tRNA-Ser-AGA-2	32	67	0.482315	0.850754	32 67 True True 3524 False 1018 False True 118 False 29 dtype: int64	0.882051
SRR10587156	Mus_musculus_tRNA-Ser-AGA-2	49	67	0.73177	1.04895	49 67 False True 4091 False 1105 True True 400 False 103 dtype: int64	1
SRR10587156	Mus_musculus_tRNA-Arg-CCG-3	9	37	0.742967	1.01911	9 37 True False 9702 False False 6414 True True 928 False True 602 dtype: int64	1	9	37
SRR10587156	Mus_musculus_tRNA-Arg-CCG-3	9	58	0.740595	1.03223	9 58 True True 10345 False True 6822 True False 285 False False 194 dtype: int64	1	9	58
SRR10587156	Mus_musculus_tRNA-Arg-CCG-3	37	58	0.101624	1.2672	37 58 False True 24793 True True 2372 False False 702 True False 53 dtype: int64	0.39893	37	58
SRR10587156	Mus_musculus_tRNA-Leu-TAG-1	27	67	0.212755	1.86738	27 67 False True 656 False 98 True True 75 False 6 dtype: int64	0.611322
SRR10587156	Mus_musculus_tRNA-Ser-GCT-1	32	67	0.551771	1.4023	32 67 True True 244 False 29 False True 6 False 1 dtype: int64	0.921175
SRR10587156	Mus_musculus_tRNA-Lys-TTT-1	37	58	0.408737	0.789265	37 58 False True 1651 True True 154 False False 110 True False 13 dtype: int64	0.82411	37	58
SRR10587156	Mus_musculus_tRNA-Ile-TAT-2	27	59	0.836257	1.03404	27 59 True True 5231 False True 3410 True False 135 False False 91 dtype: int64	1	26	58
SRR10587156	Mus_musculus_tRNA-Trp-CCA-1	9	25	1	1.36364	9 25 False False 12 True 11 True True 5 False 4 dtype: int64	1
SRR10587156	Mus_musculus_tRNA-Gly-TCC-1	6	57	0.226408	1.07954	6 57 False True 24017 True True 9158 False False 1056 True False 373 dtype: int64	0.633965	6	58
SRR10587156	Mus_musculus_tRNA-Ser-CGA-2	26	32	0.244667	0.367304	26 32 True True 346 False True 157 True False 12 False False 2 dtype: int64	0.653565	26	32
SRR10587156	Mus_musculus_tRNA-Ser-CGA-2	26	50	0.421562	0.768916	26 50 True False 326 False False 141 True True 32 False True 18 dtype: int64	0.832991	26	e9
SRR10587156	Mus_musculus_tRNA-Ser-CGA-2	26	67	0.218678	0.739292	26 67 True True 267 False True 127 True False 91 False False 32 dtype: int64	0.620207	26	58
SRR10587156	Mus_musculus_tRNA-Ser-CGA-2	32	50	0.0441747	3.83283	32 50 True False 4624 True 479 False False 74 True 2 dtype: int64	0.218721	32	e9
SRR10587156	Mus_musculus_tRNA-Ser-CGA-2	32	67	0.059193	1.71034	32 67 True True 4269 False 832 False True 57 False 19 dtype: int64	0.271066	32	58
SRR10587156	Mus_musculus_tRNA-Ser-CGA-2	50	67	0.0473316	0.790965	50 67 False True 4378 False 845 True True 418 False 102 dtype: int64	0.230339	e9	58
SRR10587156	Mus_musculus_tRNA-Thr-AGT-1	27	33	6.27041e-09	3.84618	27 33 True True 298 False True 202 False 73 True False 28 dtype: int64	7.15991e-08
SRR10587156	Mus_musculus_tRNA-Thr-AGT-1	27	59	0.135367	1.5101	27 59 True True 299 False True 242 False 33 True False 27 dtype: int64	0.480535
SRR10587156	Mus_musculus_tRNA-Thr-AGT-1	33	59	0.847094	1.01138	33 59 True True 14547 False True 3847 True False 1761 False False 471 dtype: int64	1
SRR10587156	Mus_musculus_mito_tRNA-Gln-TTG-1	9	33	0.526899	1.27785	9 33 False False 1566 True False 114 False True 86 True True 8 dtype: int64	0.909045	9	34
SRR10587156	Mus_musculus_tRNA-Thr-TGT-1	9	59	0.489286	0.363636	9 59 False True 11 False 2 True True 2 False 1 dtype: int64	0.88755
SRR10587156	Mus_musculus_tRNA-Thr-TGT-1	27	33	2.25591e-05	25.8824	27 33 False False 110 True False 51 True 12 False True 1 dtype: int64	0.000216364
SRR10587156	Mus_musculus_tRNA-Thr-TGT-1	27	59	1	1.14851	27 59 False True 101 True True 58 False False 10 True False 5 dtype: int64	1
SRR10587156	Mus_musculus_tRNA-Thr-TGT-1	33	59	0.0206184	0.613133	33 59 True True 817 False True 325 True False 123 False False 30 dtype: int64	0.121068
SRR10587156	Mus_musculus_tRNA-Ala-TGC-7	36	57	0.757962	0.638095	36 57 True True 67 False 21 False True 15 False 3 dtype: int64	1
SRR10587156	Mus_musculus_tRNA-Leu-CAA-3	27	68	0.515846	0.902505	27 68 True False 364 False False 236 True True 174 False True 125 dtype: int64	0.903116	26	57
SRR10587156	Mus_musculus_tRNA-Phe-GAA-3	37	58	0.609446	1.15776	37 58 True True 1343 False 290 False True 48 False 12 dtype: int64	0.950856
SRR10587156	Mus_musculus_tRNA-Glu-TTC-1	9	34	0.347449	1.04315	9 34 False False 46434 True False 6056 False True 4491 True True 611 dtype: int64	0.763075	9	34
SRR10587156	Mus_musculus_tRNA-Glu-TTC-1	9	57	0.340793	1.03024	9 57 False False 39542 True 11383 True False 5142 True 1525 dtype: int64	0.757545	9	58
SRR10587156	Mus_musculus_tRNA-Glu-TTC-1	34	57	0.000264943	0.889159	34 57 False False 43548 True 14393 True False 4604 True 1353 dtype: int64	0.00231034	34	58
SRR10587156	Mus_musculus_tRNA-Gly-CCC-2	6	56	0.576208	0.756032	6 56 False True 746 True True 188 False False 15 True False 5 dtype: int64	0.93194
SRR10587156	Mus_musculus_tRNA-Thr-AGT-4	27	33	0.00180298	4.144	27 33 True True 37 False False 28 True 25 True False 10 dtype: int64	0.0139215	26	32
SRR10587156	Mus_musculus_tRNA-Thr-AGT-4	27	59	0.0964671	0.161538	27 59 False True 52 True True 42 False 5 False False 1 dtype: int64	0.384824	26	58
SRR10587156	Mus_musculus_tRNA-Thr-AGT-4	33	59	0.620236	1.08869	33 59 True True 2514 False True 658 True False 186 False False 53 dtype: int64	0.956128	32	58
SRR10587156	Mus_musculus_tRNA-Thr-AGT-2	27	33	0.0501033	3.15	27 33 True True 135 False True 20 True False 15 False False 7 dtype: int64	0.241094	26	32
SRR10587156	Mus_musculus_tRNA-Thr-AGT-2	27	59	1	0.67	27 59 True True 134 False True 25 True False 16 False False 2 dtype: int64	1	26	58
SRR10587156	Mus_musculus_tRNA-Thr-AGT-2	33	59	0.68116	0.963454	33 59 True True 5896 False True 1471 True False 857 False False 206 dtype: int64	0.984825	32	58
SRR10587156	Mus_musculus_tRNA-Met-CAT-3	20	26	1	0.904762	20 26 True True 19 False True 9 True False 7 False False 3 dtype: int64	1	20	26
SRR10587156	Mus_musculus_tRNA-Met-CAT-3	26	58	1	1.24675	26 58 True True 48 False True 11 True False 7 False False 2 dtype: int64	1	26	58
SRR10587156	Mus_musculus_tRNA-Thr-CGT-3	27	33	0.0156147	2.59259	27 33 True True 50 False True 30 False 28 True False 18 dtype: int64	0.0964537
SRR10587156	Mus_musculus_tRNA-Thr-CGT-3	27	59	0.179576	4.96296	27 59 True True 67 False True 54 False 4 True False 1 dtype: int64	0.559557
SRR10587156	Mus_musculus_tRNA-Thr-CGT-3	33	59	0.23435	1.67249	33 59 True True 1292 False True 103 True False 60 False False 8 dtype: int64	0.644859
SRR10587156	Mus_musculus_tRNA-Ser-GCT-2	6	26	1	0.642857	6 26 False True 28 True True 6 False False 3 True False 1 dtype: int64	1
SRR10587156	Mus_musculus_tRNA-Ser-GCT-2	26	67	0.143155	4.74074	26 67 True True 64 False 9 False True 3 False 2 dtype: int64	0.496125
SRR10587156	Mus_musculus_tRNA-Ser-GCT-2	32	67	1	0.955643	32 67 True True 2560 False 396 False True 115 False 17 dtype: int64	1
SRR10587156	Mus_musculus_tRNA-Ser-CGA-1	26	50	1	0.696429	26 50 True True 156 False True 64 True False 7 False False 2 dtype: int64	1
SRR10587156	Mus_musculus_tRNA-Ser-CGA-1	26	67	1	0.984	26 67 True True 123 False True 50 True False 40 False False 16 dtype: int64	1
SRR10587156	Mus_musculus_tRNA-Ser-CGA-1	32	50	5.44978e-05	6.20799	32 50 True True 3522 False 111 False True 46 False 9 dtype: int64	0.000503405
SRR10587156	Mus_musculus_tRNA-Ser-CGA-1	32	67	1	1.00796	32 67 True True 2911 False 722 False True 44 False 11 dtype: int64	1
SRR10587156	Mus_musculus_tRNA-Ser-CGA-1	50	67	0.0267069	1.58035	50 67 True True 3294 False 779 False True 99 False 37 dtype: int64	0.148309
SRR10587156	Mus_musculus_tRNA-Trp-CCA-3	25	57	1	1.09091	25 57 True True 12 False True 11 False 1 True False 1 dtype: int64	1
SRR10587156	Mus_musculus_tRNA-Trp-CCA-3	36	57	4.01473e-52	0.103485	36 57 False True 2566 True True 758 False 157 False False 55 dtype: int64	1.20804e-50
SRR10587156	Mus_musculus_tRNA-Val-CAC-2	26	58	0.711993	0.977345	26 58 False False 25560 True 3853 True False 2620 True 386 dtype: int64	0.999858	26	58
SRR10587156	Mus_musculus_tRNA-Trp-CCA-2	25	57	0.545455	0.25	25 57 False True 4 True False 3 True 3 False False 1 dtype: int64	0.919636
SRR10587156	Mus_musculus_tRNA-Trp-CCA-2	36	57	1	0.99416	36 57 False True 1548 False 493 True True 231 False 74 dtype: int64	1
SRR10587156	Mus_musculus_tRNA-iMet-CAT-1	9	57	0.393754	1.02362	9 57 False False 28301 True False 15127 False True 4339 True True 2374 dtype: int64	0.810993
SRR10587156	Mus_musculus_tRNA-Leu-CAA-1	27	38	0.301974	0.277778	27 38 False False 120 True False 36 False True 12 True True 1 dtype: int64	0.721147
SRR10587156	Mus_musculus_tRNA-Leu-CAA-1	27	68	0.389093	0.612994	27 68 False True 118 True True 31 False False 14 True False 6 dtype: int64	0.80565
SRR10587156	Mus_musculus_tRNA-Leu-CAA-1	38	68	0.560818	0.846824	38 68 False True 1000 False 122 True True 118 False 17 dtype: int64	0.925472
SRR10587156	Mus_musculus_tRNA-Thr-CGT-1	25	31	1	0.516049	25 31 True True 209 False True 81 True False 5 False False 1 dtype: int64	1
SRR10587156	Mus_musculus_tRNA-Thr-CGT-1	25	57	0.0709322	1.81296	25 57 True True 178 False True 60 True False 36 False False 22 dtype: int64	0.30927
SRR10587156	Mus_musculus_tRNA-Thr-CGT-1	31	57	1	0.957209	31 57 True True 7420 False 1914 False True 81 False 20 dtype: int64	1
SRR10587156	Mus_musculus_tRNA-Ala-AGC-5	25	26	2.20941e-52	0.0104467	25 26 False False 1617 True 1604 True False 193 True 2 dtype: int64	6.6768e-51	25	26
SRR10587156	Mus_musculus_tRNA-Ala-AGC-5	25	37	0.00172701	0.413566	25 37 False True 3091 True True 177 False False 130 True False 18 dtype: int64	0.0133939	25	37
SRR10587156	Mus_musculus_tRNA-Ala-AGC-5	25	58	0.152973	0.669998	25 58 False True 3039 False 182 True True 179 False 16 dtype: int64	0.513401	25	58
SRR10587156	Mus_musculus_tRNA-Ala-AGC-5	26	37	0.281533	0.837608	26 37 True True 2005 False True 1743 True False 103 False False 75 dtype: int64	0.698948	26	37
SRR10587156	Mus_musculus_tRNA-Ala-AGC-5	26	58	0.68028	1.06512	26 58 True True 1990 False True 1710 True False 118 False False 108 dtype: int64	0.984	26	58
SRR10587156	Mus_musculus_tRNA-Ala-AGC-5	37	58	0.342353	0.871851	37 58 True True 15883 False True 1123 True False 1022 False False 63 dtype: int64	0.759442	37	58
SRR10587156	Mus_musculus_tRNA-iMet-CAT-3	9	57	1	0.915254	9 57 False False 108 True False 59 False True 16 True True 8 dtype: int64	1
SRR10587156	Mus_musculus_tRNA-Pro-CGG-1	6	36	1	0.645833	6 36 False False 31 True False 8 False True 6 True True 1 dtype: int64	1
SRR10587156	Mus_musculus_tRNA-Pro-CGG-1	36	57	0.768601	1.02889	36 57 False True 9946 True True 1778 False False 1036 True False 180 dtype: int64	1
SRR10587156	Mus_musculus_tRNA-Thr-TGT-2	32	58	0.66782	0.922525	32 58 True True 15414 False 1990 False True 445 False 53 dtype: int64	0.978289
SRR10587156	Mus_musculus_tRNA-Ala-TGC-4	24	25	8.5435e-11	0.0538382	24 25 False False 1038 True False 482 False True 80 True True 2 dtype: int64	1.0381e-09	25	26
SRR10587156	Mus_musculus_tRNA-Ala-TGC-4	24	36	0.171139	1.37426	24 36 False True 1031 True True 456 False False 87 True False 28 dtype: int64	0.545542	25	37
SRR10587156	Mus_musculus_tRNA-Ala-TGC-4	24	57	0.104813	0.831157	24 57 False True 703 False 415 True True 283 False 201 dtype: int64	0.406889	25	58
SRR10587156	Mus_musculus_tRNA-Ala-TGC-4	25	36	0.0262461	6.55824	25 36 False True 1408 False 114 True True 81 False 1 dtype: int64	0.146805	26	37
SRR10587156	Mus_musculus_tRNA-Ala-TGC-4	25	57	0.41748	0.831429	25 57 False True 940 False 582 True True 47 False 35 dtype: int64	0.829916	26	58
SRR10587156	Mus_musculus_tRNA-Ala-TGC-4	36	57	0.337714	0.851153	36 57 True True 1542 False 862 False True 124 False 59 dtype: int64	0.75565	37	58
SRR10587156	Mus_musculus_tRNA-Arg-TCG-2	9	26	0.433918	1.24174	9 26 False False 145 True 67 True False 61 True 35 dtype: int64	0.843616	9	26
SRR10587156	Mus_musculus_tRNA-Arg-TCG-2	9	37	0.840807	0.850075	9 37 False False 189 True False 87 False True 23 True True 9 dtype: int64	1	9	37
SRR10587156	Mus_musculus_tRNA-Arg-TCG-2	9	58	0.681413	0.596154	9 58 False True 208 True True 93 False False 4 True False 3 dtype: int64	0.984825	9	58
SRR10587156	Mus_musculus_tRNA-Arg-TCG-2	26	37	0.0447039	1.51882	26 37 False False 615 True False 382 False True 53 True True 50 dtype: int64	0.220562	26	37
SRR10587156	Mus_musculus_tRNA-Arg-TCG-2	26	58	0.24917	1.96172	26 58 False True 653 True True 427 False False 15 True False 5 dtype: int64	0.65776	26	58
SRR10587156	Mus_musculus_tRNA-Arg-TCG-2	37	58	0.084069	1.22724	37 58 False True 32958 True True 4293 False False 782 True False 83 dtype: int64	0.348885	37	58
SRR10587156	Mus_musculus_tRNA-Ser-GCT-4	6	67	0.833005	0.906863	6 67 False True 102 True True 37 False False 25 True False 10 dtype: int64	1
SRR10587156	Mus_musculus_tRNA-Ser-GCT-4	26	32	0.0275469	88.75	26 32 True True 355 False True 4 False 1 True False 1 dtype: int64	0.151412
SRR10587156	Mus_musculus_tRNA-Ser-GCT-4	26	67	1	0.952703	26 67 True True 282 False 74 False True 4 False 1 dtype: int64	1
SRR10587156	Mus_musculus_tRNA-Ser-GCT-4	32	67	0.605688	1.08225	32 67 True True 10018 False 1701 False True 234 False 43 dtype: int64	0.950421
SRR10587156	Mus_musculus_tRNA-Met-CAT-2	20	26	0.0337394	2.18891	20 26 True True 137 False True 38 True False 28 False False 17 dtype: int64	0.17742	20	26
SRR10587156	Mus_musculus_tRNA-Met-CAT-2	20	58	0.818145	1.16717	20 58 True True 144 False True 47 True False 21 False False 8 dtype: int64	1	20	58
SRR10587156	Mus_musculus_tRNA-Met-CAT-2	26	58	0.266699	0.606818	26 58 True True 295 False True 83 True False 41 False False 7 dtype: int64	0.68161	26	58
SRR10587156	Mus_musculus_tRNA-Gln-CTG-3	9	57	0.052688	0.534007	9 57 False True 448 True True 83 False False 49 True False 17 dtype: int64	0.249929
SRR10587156	Mus_musculus_tRNA-Cys-GCA-8	19	57	1	0.833333	19 57 False True 18 False 5 True True 3 False 1 dtype: int64	1	20	58
SRR10587156	Mus_musculus_tRNA-Cys-GCA-8	50	57	0	42.3654	50 57 False True 34044 True True 9021 False False 6715 True False 42 dtype: int64	0	51	58
SRR10587156	Mus_musculus_tRNA-Cys-GCA-8	50	68	0.170461	1.92827	50 68 False True 40707 True True 9057 False False 52 True False 6 dtype: int64	0.545012	51	69
SRR10587156	Mus_musculus_tRNA-Cys-GCA-8	57	68	0.351004	1.3745	57 68 True True 43041 False True 6754 True False 51 False False 11 dtype: int64	0.764774	58	69
SRR10587156	Mus_musculus_mito_tRNA-Leu-TAA-1	6	9	0	0.0616817	6 9 False False 11642 True 5655 True False 3104 True 93 dtype: int64	0	6	9
SRR10587156	Mus_musculus_mito_tRNA-Leu-TAA-1	6	28	8.28978e-38	3.8375	6 28 False True 15984 True True 3130 False False 1313 True False 67 dtype: int64	1.8688e-36	6	26
SRR10587156	Mus_musculus_mito_tRNA-Leu-TAA-1	9	28	0.0189578	1.15652	9 28 False True 14278 True True 5949 False False 1052 True False 379 dtype: int64	0.113838	9	26
SRR10587156	Mus_musculus_tRNA-Pro-AGG-1	6	36	0.434782	0.565978	6 36 False False 89 True False 37 False True 17 True True 4 dtype: int64	0.843616	6	37
SRR10587156	Mus_musculus_tRNA-Pro-AGG-1	6	57	0.272807	0.562406	6 57 False True 95 True True 34 False False 11 True False 7 dtype: int64	0.68788	6	58
SRR10587156	Mus_musculus_tRNA-Pro-AGG-1	36	57	0.193466	0.941065	36 57 False True 29597 True True 5655 False False 3034 True False 616 dtype: int64	0.582391	37	58
SRR10587156	Mus_musculus_tRNA-Arg-TCG-1	9	26	0.0982465	0.488283	9 26 False True 367 True True 112 False False 16 True False 10 dtype: int64	0.389817	9	26
SRR10587156	Mus_musculus_tRNA-Arg-TCG-1	9	37	1	0.889724	9 37 False False 355 True False 114 False True 28 True True 8 dtype: int64	1	9	37
SRR10587156	Mus_musculus_tRNA-Arg-TCG-1	9	58	1	1.28302	9 58 False True 371 True True 119 False False 12 True False 3 dtype: int64	1	9	58
SRR10587156	Mus_musculus_tRNA-Arg-TCG-1	26	37	0.102953	1.94322	26 37 True False 4058 True 289 False False 191 True 7 dtype: int64	0.402792	26	37
SRR10587156	Mus_musculus_tRNA-Arg-TCG-1	26	58	1	0.882291	26 58 True True 4223 False True 193 True False 124 False False 5 dtype: int64	1	26	58
SRR10587156	Mus_musculus_tRNA-Arg-TCG-1	37	58	0.430751	1.07245	37 58 False True 40265 True True 6062 False False 1154 True False 162 dtype: int64	0.842163	37	58
SRR10587156	Mus_musculus_tRNA-Ile-AAT-1	20	59	1	0.99	20 59 False True 800 True True 88 False False 72 True False 8 dtype: int64	1
SRR10587156	Mus_musculus_tRNA-Pro-TGG-2	6	36	0.692616	0.56	6 36 False False 35 True False 25 False True 5 True True 2 dtype: int64	0.988988	6	37
SRR10587156	Mus_musculus_tRNA-Pro-TGG-2	6	57	0.177636	3.62903	6 57 False True 31 True True 25 False False 9 True False 2 dtype: int64	0.555443	6	58
SRR10587156	Mus_musculus_tRNA-Pro-TGG-2	36	57	0.0688094	0.879914	36 57 False True 16545 True True 2669 False False 1440 True False 264 dtype: int64	0.303984	37	58
SRR10587156	Mus_musculus_tRNA-Ala-AGC-2	24	25	1.38004e-30	0.00972629	24 25 False False 1313 True False 1015 False True 133 True True 1 dtype: int64	2.68018e-29	25	26
SRR10587156	Mus_musculus_tRNA-Ala-AGC-2	24	36	0.064124	0.719195	24 36 False True 1374 True True 947 False False 72 True False 69 dtype: int64	0.287635	25	37
SRR10587156	Mus_musculus_tRNA-Ala-AGC-2	24	57	0.0990897	1.16954	24 57 False False 1099 True False 742 False True 347 True True 274 dtype: int64	0.392274	25	58
SRR10587156	Mus_musculus_tRNA-Ala-AGC-2	25	36	0.441233	1.59491	25 36 False True 2200 False 136 True True 129 False 5 dtype: int64	0.849391	26	37
SRR10587156	Mus_musculus_tRNA-Ala-AGC-2	25	57	0.412806	1.1875	25 57 False False 1752 True 584 True False 96 True 38 dtype: int64	0.82469	26	58
SRR10587156	Mus_musculus_tRNA-Ala-AGC-2	36	57	0.0617304	1.31516	36 57 True False 3249 True 1334 False False 205 True 64 dtype: int64	0.280487	37	58
SRR10587156	Mus_musculus_tRNA-Ser-TGA-2	26	67	1	1.37143	26 67 True True 16 False 7 False True 5 False 3 dtype: int64	1
SRR10587156	Mus_musculus_tRNA-Ser-TGA-2	32	34	1	1.01608	32 34 True False 4352 True 268 False False 66 True 4 dtype: int64	1
SRR10587156	Mus_musculus_tRNA-Ser-TGA-2	32	50	0.127925	4.57027	32 50 True False 4333 True 287 False False 69 True 1 dtype: int64	0.461795
SRR10587156	Mus_musculus_tRNA-Ser-TGA-2	32	67	0.654758	1.14616	32 67 True True 3671 False 949 False True 54 False 16 dtype: int64	0.973307
SRR10587156	Mus_musculus_tRNA-Ser-TGA-2	34	67	0.698802	0.942488	34 67 False True 3676 False 939 True True 214 False 58 dtype: int64	0.993454
SRR10587156	Mus_musculus_tRNA-Ser-TGA-2	50	67	0.766527	1.0632	50 67 False True 4215 False 1030 True True 248 False 57 dtype: int64	1
SRR10587156	Mus_musculus_tRNA-Arg-ACG-3	9	26	0.254814	0.795402	9 26 True True 2249 False True 1235 True False 87 False False 38 dtype: int64	0.666854	9	26
SRR10587156	Mus_musculus_tRNA-Arg-ACG-3	9	37	0.182812	0.81196	9 37 True False 2223 False False 1198 True True 113 False True 75 dtype: int64	0.564374	9	37
SRR10587156	Mus_musculus_tRNA-Arg-ACG-3	9	50	0.0757919	1.14287	9 50 True False 1537 False False 875 True True 799 False True 398 dtype: int64	0.323616	9	50
SRR10587156	Mus_musculus_tRNA-Arg-ACG-3	9	58	0.436858	0.875911	9 58 True True 2207 False True 1211 True False 129 False False 62 dtype: int64	0.84538	9	58
SRR10587156	Mus_musculus_tRNA-Arg-ACG-3	26	37	0.899424	1.08751	26 37 True False 7948 True 472 False False 293 True 16 dtype: int64	1	26	37
SRR10587156	Mus_musculus_tRNA-Arg-ACG-3	26	50	0.156534	0.844465	26 50 True False 5034 True 3386 False False 172 True 137 dtype: int64	0.519385	26	50
SRR10587156	Mus_musculus_tRNA-Arg-ACG-3	26	58	0.207847	0.675811	26 58 True True 7945 False 475 False True 297 False 12 dtype: int64	0.604536	26	58
SRR10587156	Mus_musculus_tRNA-Arg-ACG-3	37	50	2.72999e-153	0.51654	37 50 False True 35103 False 33707 True False 4798 True 2581 dtype: int64	2.12666e-151	37	50
SRR10587156	Mus_musculus_tRNA-Arg-ACG-3	37	58	0.236733	0.939747	37 58 False True 65055 True True 6952 False False 3755 True False 427 dtype: int64	0.645054	37	58
SRR10587156	Mus_musculus_tRNA-Arg-ACG-3	50	58	6.0512e-10	1.18825	50 58 False True 80697 True True 35872 False False 4881 True False 1826 dtype: int64	7.23975e-09	50	58
SRR10587156	Mus_musculus_tRNA-Thr-AGT-6	33	59	0.74225	1.11848	33 59 True True 441 False True 115 True False 48 False False 14 dtype: int64	1
SRR10587156	Mus_musculus_tRNA-Leu-TAG-2	27	67	0.411154	0.543478	27 67 False True 92 True True 15 False False 10 True False 3 dtype: int64	0.824366
SRR10587156	Mus_musculus_tRNA-Ser-GCT-3	6	26	0.832488	0.913149	6 26 False True 462 True True 125 False False 27 True False 8 dtype: int64	1
SRR10587156	Mus_musculus_tRNA-Ser-GCT-3	6	67	0.296444	1.36339	6 67 False True 403 True True 115 False False 86 True False 18 dtype: int64	0.716926
SRR10587156	Mus_musculus_tRNA-Ser-GCT-3	26	32	4.77083e-05	23.0085	26 32 True True 1086 False True 59 False 5 True False 4 dtype: int64	0.000445384
SRR10587156	Mus_musculus_tRNA-Ser-GCT-3	26	67	0.595859	0.766917	26 67 True True 918 False 171 False True 56 False 8 dtype: int64	0.946222
SRR10587156	Mus_musculus_tRNA-Ser-GCT-3	32	67	0.672798	0.947826	32 67 True True 52400 False 8564 False True 652 False 101 dtype: int64	0.979848
SRR10587156	Mus_musculus_tRNA-Ser-TGA-1	26	32	0.0629521	2.87	26 32 True True 82 False 20 False True 10 False 7 dtype: int64	0.284196	26	32
SRR10587156	Mus_musculus_tRNA-Ser-TGA-1	26	50	0.145645	2.61905	26 50 True True 88 False 14 False True 12 False 5 dtype: int64	0.499325	26	e9
SRR10587156	Mus_musculus_tRNA-Ser-TGA-1	26	67	0.525385	1.60714	26 67 True True 81 False 21 False True 12 False 5 dtype: int64	0.908511	26	58
SRR10587156	Mus_musculus_tRNA-Ser-TGA-1	32	50	6.58446e-24	17.4026	32 50 True True 4237 False 159 False True 49 False 32 dtype: int64	1.09913e-22	32	e9
SRR10587156	Mus_musculus_tRNA-Ser-TGA-1	32	67	0.773199	1.08157	32 67 True True 3581 False 815 False True 65 False 16 dtype: int64	1	32	58
SRR10587156	Mus_musculus_tRNA-Ser-TGA-1	50	67	0.67225	1.07212	50 67 True True 4494 False 990 False True 199 False 47 dtype: int64	0.979848	e9	58
SRR10587156	Mus_musculus_tRNA-Asp-GTC-4	6	9	0.00398114	23.75	6 9 True True 95 False 6 False False 3 True 2 dtype: int64	0.0287158
SRR10587156	Mus_musculus_tRNA-Asp-GTC-4	6	57	0.160445	0.170833	6 57 True False 60 True 41 False True 4 False 1 dtype: int64	0.526534
SRR10587156	Mus_musculus_tRNA-Asp-GTC-4	9	57	0.484006	0.533333	9 57 True False 60 True 40 False True 5 False 4 dtype: int64	0.884149
SRR10587156	Mus_musculus_tRNA-Ala-CGC-2	24	25	1.97685e-31	0.052918	24 25 False False 707 True False 429 False True 218 True True 7 dtype: int64	3.90413e-30	25	26
SRR10587156	Mus_musculus_tRNA-Ala-CGC-2	24	36	0.076021	0.66183	24 36 False True 873 True True 400 False False 52 True False 36 dtype: int64	0.323819	25	37
SRR10587156	Mus_musculus_tRNA-Ala-CGC-2	24	57	0.616749	0.900928	24 57 False True 842 True True 393 False False 83 True False 43 dtype: int64	0.954414	25	58
SRR10587156	Mus_musculus_tRNA-Ala-CGC-2	25	36	1	1.04919	25 36 False True 1063 True True 211 False False 74 True False 14 dtype: int64	1	26	37
SRR10587156	Mus_musculus_tRNA-Ala-CGC-2	25	57	0.313164	0.779923	25 57 False True 1036 True True 200 False False 101 True False 25 dtype: int64	0.731742	26	58
SRR10587156	Mus_musculus_tRNA-Ala-CGC-2	36	57	0.888133	0.903918	36 57 True True 1684 False 189 False True 138 False 14 dtype: int64	1	37	58
SRR10587156	Mus_musculus_tRNA-Ala-AGC-3	24	36	0.0569861	0.654657	24 36 False True 1461 True True 501 False False 63 True False 33 dtype: int64	0.264064
SRR10587156	Mus_musculus_tRNA-Ala-AGC-3	24	57	0.214346	1.16323	24 57 False False 1220 True False 414 False True 304 True True 120 dtype: int64	0.61313
SRR10587156	Mus_musculus_tRNA-Ala-AGC-3	36	57	1	0.997899	36 57 True False 2733 True 898 False False 164 True 54 dtype: int64	1
SRR10587156	Mus_musculus_tRNA-Arg-CCT-1	9	32	0.592384	1.18656	9 32 False True 905 True True 758 False False 34 True False 24 dtype: int64	0.943614
SRR10587156	Mus_musculus_tRNA-Arg-CCT-1	9	58	0.65229	0.869306	9 58 False True 914 True True 760 False False 23 True False 22 dtype: int64	0.971388
SRR10587156	Mus_musculus_tRNA-Arg-CCT-1	32	58	0.709685	1.07864	32 58 True True 2126 False True 73 True False 54 False False 2 dtype: int64	0.999311
SRR10587156	Mus_musculus_tRNA-Arg-CCT-4	9	32	1	1.12	9 32 True True 56 False True 25 True False 2 False False 1 dtype: int64	1
SRR10587156	Mus_musculus_tRNA-Arg-CCT-4	9	58	0.169431	3.65217	9 58 True True 56 False True 23 False 3 True False 2 dtype: int64	0.543902
SRR10587156	Mus_musculus_tRNA-Arg-CCT-4	9	72	0.257506	0.484848	9 72 True False 33 False False 12 True True 12 False True 9 dtype: int64	0.669734
SRR10587156	Mus_musculus_tRNA-Arg-CCT-4	58	72	0.00664291	0.0751174	58 72 True False 71 True 32 False True 6 False 1 dtype: int64	0.0454375
SRR10587156	Mus_musculus_tRNA-Met-CAT-1	26	58	0.44941	0.718782	26 58 True True 4651 False True 276 True False 211 False False 9 dtype: int64	0.85421	26	58
SRR10587156	Mus_musculus_tRNA-Ala-AGC-7	25	37	0.109987	0.380896	25 37 False True 212 True True 19 False False 17 True False 4 dtype: int64	0.418303
SRR10587156	Mus_musculus_tRNA-Ala-AGC-7	25	58	1	1.99048	25 58 False True 210 True True 22 False False 19 True False 1 dtype: int64	1
SRR10587156	Mus_musculus_tRNA-Ala-AGC-7	26	37	1	1.24309	26 37 False True 181 True True 50 False False 18 True False 4 dtype: int64	1
SRR10587156	Mus_musculus_tRNA-Ala-AGC-7	26	58	0.0456206	0.368984	26 58 False True 187 True True 46 False False 12 True False 8 dtype: int64	0.223708
SRR10587156	Mus_musculus_tRNA-Ala-AGC-7	37	58	0.311475	1.47539	37 58 True True 1184 False True 107 True False 75 False False 10 dtype: int64	0.731254
SRR10587156	Mus_musculus_tRNA-Gly-CCC-3	6	56	0.473298	1.9697	6 56 False True 132 True True 104 False False 5 True False 2 dtype: int64	0.873695
SRR10587157	Mus_musculus_tRNA-Thr-CGT-2	25	31	0.0631868	15	25 31 True True 10 False False 3 True False 2 False True 1 dtype: int64	0.284706
SRR10587157	Mus_musculus_tRNA-Thr-CGT-2	25	57	0.604396	2	25 57 True True 8 False 4 False False 2 True 2 dtype: int64	0.950094
SRR10587157	Mus_musculus_tRNA-Thr-CGT-2	31	57	0.083755	2.74637	31 57 True True 781 False 455 False False 8 True 5 dtype: int64	0.348127
SRR10587157	Mus_musculus_mito_tRNA-Thr-TGT-1	6	9	0.000223952	5.44106	6 9 False True 263 True True 159 False False 36 True False 4 dtype: int64	0.00196512	6	9
SRR10587157	Mus_musculus_mito_tRNA-Thr-TGT-1	6	29	9.82182e-12	5.40037	6 29 False True 179 True True 145 False False 120 True False 18 dtype: int64	1.23186e-10	6	32
SRR10587157	Mus_musculus_mito_tRNA-Thr-TGT-1	9	29	0.660969	0.913693	9 29 True True 3293 False 381 False True 350 False 37 dtype: int64	0.975264	9	32
SRR10587157	Mus_musculus_tRNA-Arg-CCT-3	9	32	1	0.960688	9 32 False True 407 True True 272 False False 23 True False 16 dtype: int64	1
SRR10587157	Mus_musculus_tRNA-Arg-CCT-3	9	58	0.770843	1.34597	9 58 False True 422 True True 284 False False 8 True False 4 dtype: int64	1
SRR10587157	Mus_musculus_tRNA-Arg-CCT-3	32	58	0.716248	1.05114	32 58 True True 2292 False True 89 True False 49 False False 2 dtype: int64	1
SRR10587157	Mus_musculus_tRNA-Ser-AGA-1	32	67	1	1.16289	32 67 True True 1692 False 1455 False False 2 True 2 dtype: int64	1	32	58
SRR10587157	Mus_musculus_tRNA-Lys-CTT-1	58	59	7.54544e-140	13.5595	58 59 True True 5162 False 688 False False 300 True 166 dtype: int64	5.68829e-138	58	59
SRR10587157	Mus_musculus_tRNA-Ala-AGC-6	5	58	0.423077	0.222222	5 58 False True 9 True True 2 False False 1 True False 1 dtype: int64	0.834137
SRR10587157	Mus_musculus_tRNA-Ala-AGC-6	25	37	0.855047	1.17117	25 37 False True 444 True True 104 False False 45 True False 9 dtype: int64	1
SRR10587157	Mus_musculus_tRNA-Ala-AGC-6	25	58	0.40551	0.697162	25 58 False True 458 True True 103 False False 31 True False 10 dtype: int64	0.821474
SRR10587157	Mus_musculus_tRNA-Ala-AGC-6	26	37	0.505104	0.746907	26 37 False True 485 True True 63 False False 46 True False 8 dtype: int64	0.897174
SRR10587157	Mus_musculus_tRNA-Ala-AGC-6	26	58	1	0.96	26 58 False True 495 True True 66 False False 36 True False 5 dtype: int64	1
SRR10587157	Mus_musculus_tRNA-Ala-AGC-6	37	58	0.023524	0.456253	37 58 True True 2988 False True 236 True False 222 False False 8 dtype: int64	0.134305
SRR10587157	Mus_musculus_mito_tRNA-Lys-TTT-1	9	19	0.201129	0.956495	9 19 True False 9084 True 4569 False False 3385 True 1780 dtype: int64	0.593484	9	26
SRR10587157	Mus_musculus_tRNA-Trp-CCA-5	36	57	0.57339	1.09195	36 57 False True 5996 True True 789 False False 473 True False 57 dtype: int64	0.931135	37	58
SRR10587157	Mus_musculus_tRNA-Ala-TGC-6	19	36	0.435837	0.494845	19 36 False True 194 True True 12 False False 8 True False 1 dtype: int64	0.844498
SRR10587157	Mus_musculus_tRNA-Ala-TGC-6	36	57	0.113144	0.384736	36 57 True True 1956 False 124 False True 123 False 3 dtype: int64	0.425336
SRR10587157	Mus_musculus_tRNA-Leu-CAG-1	38	51	0.627365	0.787703	38 51 False True 2407 True True 237 False False 48 True False 6 dtype: int64	0.958687	37	e9
SRR10587157	Mus_musculus_tRNA-Leu-CAG-1	38	68	0.808382	1.05303	38 68 False True 1908 False 547 True True 191 False 52 dtype: int64	1	37	58
SRR10587157	Mus_musculus_tRNA-Leu-CAG-1	51	68	0.482733	0.813374	51 68 True True 4014 False 1050 False True 94 False 20 dtype: int64	0.882284	e9	58
SRR10587157	Mus_musculus_tRNA-Ala-TGC-3	24	36	0.00480801	0.729355	24 36 False True 3300 True True 2861 False 189 False False 159 dtype: int64	0.0339808
SRR10587157	Mus_musculus_tRNA-Ala-TGC-3	24	57	0.615114	0.9747	24 57 False False 1988 True False 1772 False True 1471 True True 1278 dtype: int64	0.952632
SRR10587157	Mus_musculus_tRNA-Ala-TGC-3	36	57	0.811089	1.02205	36 57 True False 5867 True 4842 False False 374 True 302 dtype: int64	1
SRR10587157	Mus_musculus_tRNA-Leu-TAG-3	27	67	1	1.91453	27 67 False True 117 False 32 True True 7 False 1 dtype: int64	1
SRR10587157	Mus_musculus_tRNA-Lys-CTT-14	32	56	1	0.952381	32 56 False True 21 True True 10 False False 2 True False 1 dtype: int64	1
SRR10587157	Mus_musculus_tRNA-Lys-CTT-14	56	58	3.2466e-17	0.0669643	56 58 True False 128 False True 56 True True 32 False False 15 dtype: int64	4.76191e-16
SRR10587157	Mus_musculus_tRNA-Ala-TGC-1	19	24	0.245307	2.55556	19 24 False False 138 True 12 True False 9 True 2 dtype: int64	0.654233
SRR10587157	Mus_musculus_tRNA-Ala-TGC-1	19	57	0.439728	2.04286	19 57 False False 143 True False 10 False True 7 True True 1 dtype: int64	0.848433
SRR10587157	Mus_musculus_tRNA-Ala-TGC-1	24	36	0.153793	0.722452	24 36 False True 804 True True 650 False 47 False False 42 dtype: int64	0.51443
SRR10587157	Mus_musculus_tRNA-Ala-TGC-1	24	57	0.164886	1.24833	24 57 False False 749 True False 600 False True 97 True True 97 dtype: int64	0.534946
SRR10587157	Mus_musculus_tRNA-Ala-TGC-1	36	57	0.516169	1.24433	36 57 True False 2056 True 307 False False 125 True 15 dtype: int64	0.903134
SRR10587157	Mus_musculus_tRNA-Ala-AGC-4	46	58	0.53903	0.687898	46 58 False True 157 False 12 True True 9 False 1 dtype: int64	0.91538	46	58
SRR10587157	Mus_musculus_mito_tRNA-Arg-TCG-1	7	9	1.50091e-09	14.7899	7 9 False True 2641 True True 315 False False 248 True False 2 dtype: int64	1.76558e-08	7	9
SRR10587157	Mus_musculus_tRNA-Leu-TAA-2	26	37	1	1.32353	26 37 True False 34 False False 10 True True 9 False True 2 dtype: int64	1	26	37
SRR10587157	Mus_musculus_tRNA-Leu-TAA-2	26	68	1	0.992063	26 68 True True 25 False 18 False True 7 False 5 dtype: int64	1	26	58
SRR10587157	Mus_musculus_tRNA-Leu-TAA-2	37	68	0.402014	0.889409	37 68 False True 539 False 298 True True 185 False 115 dtype: int64	0.819814	37	58
SRR10587157	Mus_musculus_tRNA-Leu-AAG-1	27	67	0.300647	0.627178	27 67 False True 82 False 36 True True 20 False 14 dtype: int64	0.720628
SRR10587157	Mus_musculus_tRNA-Leu-AAG-3	27	67	0.327536	0.315789	27 67 False True 19 True True 9 False 3 False False 2 dtype: int64	0.747178
SRR10587157	Mus_musculus_tRNA-Gln-CTG-2	9	57	0.605129	0.90893	9 57 False True 1108 False 278 True True 192 False 53 dtype: int64	0.950376	9	58
SRR10587157	Mus_musculus_tRNA-Ala-CGC-1	24	25	1.84425e-25	0.0314747	24 25 False False 893 True False 692 False True 123 True True 3 dtype: int64	3.20844e-24	25	26
SRR10587157	Mus_musculus_tRNA-Ala-CGC-1	24	33	3.67777e-21	0.172137	24 33 False False 835 True False 670 False True 181 True True 25 dtype: int64	5.79434e-20	25	34
SRR10587157	Mus_musculus_tRNA-Ala-CGC-1	24	36	0.00041105	0.479081	24 36 False True 972 True True 635 False 60 False False 44 dtype: int64	0.00349741	25	37
SRR10587157	Mus_musculus_tRNA-Ala-CGC-1	24	57	2.72952e-14	3.21143	24 57 False True 810 True True 644 False False 206 True False 51 dtype: int64	3.68012e-13	25	58
SRR10587157	Mus_musculus_tRNA-Ala-CGC-1	24	68	0.492978	1.46861	24 68 False False 1006 True False 685 False True 10 True True 10 dtype: int64	0.889186	25	69
SRR10587157	Mus_musculus_tRNA-Ala-CGC-1	25	33	0.336103	1.21431	25 33 False False 1415 True False 221 False True 174 True True 33 dtype: int64	0.75565	26	34
SRR10587157	Mus_musculus_tRNA-Ala-CGC-1	25	36	0.0867132	1.84774	25 36 False True 1488 True True 245 False False 101 True False 9 dtype: int64	0.355334	26	37
SRR10587157	Mus_musculus_tRNA-Ala-CGC-1	25	57	0.499531	0.877949	25 57 False True 1365 False 224 True True 214 False 40 dtype: int64	0.89502	26	58
SRR10587157	Mus_musculus_tRNA-Ala-CGC-1	33	36	0.000253716	7.3141	33 36 False True 2574 True True 231 False False 163 True False 2 dtype: int64	0.00221796	34	37
SRR10587157	Mus_musculus_tRNA-Ala-CGC-1	33	57	2.05714e-221	0.00310014	33 57 False True 2619 True False 218 False False 118 True True 15 dtype: int64	2.03135e-219	34	58
SRR10587157	Mus_musculus_tRNA-Ala-CGC-1	33	68	0.519333	0.342672	33 68 False False 2703 True False 232 False True 34 True True 1 dtype: int64	0.904578	34	69
SRR10587157	Mus_musculus_tRNA-Ala-CGC-1	36	57	0.213412	0.687096	36 57 True True 2508 False 334 False True 153 False 14 dtype: int64	0.612458	37	58
SRR10587157	Mus_musculus_tRNA-Ala-CGC-1	36	68	0.0326094	0.363647	36 68 True False 2804 False False 161 True True 38 False True 6 dtype: int64	0.173463	37	69
SRR10587157	Mus_musculus_tRNA-Ala-CGC-1	57	68	2.55869e-16	44.624	57 68 True False 3598 False False 491 True True 327 False True 1 dtype: int64	3.6685e-15	58	69
SRR10587157	Mus_musculus_tRNA-Leu-TAA-1	37	68	0.299064	1.52	37 68 False True 180 True True 57 False False 48 True False 10 dtype: int64	0.718811	37	58
SRR10587157	Mus_musculus_mito_tRNA-Trp-TCA-1	9	24	0.0655507	0.580477	9 24 True False 1161 True 919 False True 30 False 22 dtype: int64	0.292351	9	26
SRR10587157	Mus_musculus_mito_tRNA-Trp-TCA-1	9	35	0.0150278	0.260079	9 35 True False 2024 True 56 False False 47 True 5 dtype: int64	0.0932601	9	37
SRR10587157	Mus_musculus_mito_tRNA-Trp-TCA-1	24	35	0.243656	1.16098	24 35 False False 2024 True False 1910 True 149 False True 136 dtype: int64	0.653374	26	37
SRR10587157	Mus_musculus_mito_tRNA-Ser-TGA-1	8	29	0.145192	0.751748	8 29 False True 583 True True 215 False False 106 True False 52 dtype: int64	0.498978	10	32
SRR10587157	Mus_musculus_mito_tRNA-Ser-TGA-1	29	34	0.15193	0.481458	29 34 True False 3492 False False 269 True True 25 False True 4 dtype: int64	0.511352	32	37
SRR10587157	Mus_musculus_tRNA-Asn-GTT-3	27	59	0.215268	1.38274	27 59 True True 21209 False 996 False True 231 False 15 dtype: int64	0.61488	26	58
SRR10587157	Mus_musculus_tRNA-Arg-ACG-1	26	58	0.477273	0.347826	26 58 False True 23 False 8 True False 1 True 1 dtype: int64	0.877796	26	58
SRR10587157	Mus_musculus_tRNA-Arg-ACG-1	30	58	0.626075	0.598101	30 58 False True 158 False 21 True True 9 False 2 dtype: int64	0.958292	30	58
SRR10587157	Mus_musculus_tRNA-Arg-ACG-1	34	58	0.245989	2.5873	34 58 True True 163 False 21 False True 6 False 2 dtype: int64	0.654399	34	58
SRR10587157	Mus_musculus_tRNA-Arg-ACG-1	35	58	1	1.94118	35 58 False True 170 False 22 True True 15 False 1 dtype: int64	1	35	58
SRR10587157	Mus_musculus_tRNA-Arg-TCT-4	7	9	0.585479	2.25	7 9 False False 27 True 12 True False 2 True 2 dtype: int64	0.940604
SRR10587157	Mus_musculus_tRNA-Arg-TCT-4	32	58	0.17522	2.82824	32 58 True True 1803 False 51 False True 25 False 2 dtype: int64	0.551534
SRR10587157	Mus_musculus_tRNA-Arg-CCG-2	26	37	1	1.13636	26 37 False False 50 True False 44 False True 4 True True 4 dtype: int64	1	26	37
SRR10587157	Mus_musculus_tRNA-Arg-CCG-2	26	58	0.620158	2.76471	26 58 False True 51 True True 47 False False 3 True False 1 dtype: int64	0.956128	26	58
SRR10587157	Mus_musculus_tRNA-Arg-CCG-2	37	58	0.233919	0.790843	37 58 False True 4402 True True 710 False False 152 True False 31 dtype: int64	0.644859	37	58
SRR10587157	Mus_musculus_tRNA-Asp-GTC-2	6	9	1.42178e-125	107.954	6 9 True True 9389 False 303 False False 108 True 31 dtype: int64	9.31601e-124	6	9
SRR10587157	Mus_musculus_tRNA-Asp-GTC-2	6	57	0.027542	0.643243	6 57 True True 6616 False 3076 False True 107 False 32 dtype: int64	0.151412	6	58
SRR10587157	Mus_musculus_tRNA-Asp-GTC-2	9	57	0.0886654	0.835703	9 57 True True 8407 False 3801 False True 352 False 133 dtype: int64	0.361235	9	58
SRR10587157	Mus_musculus_tRNA-Arg-TCT-2	9	32	0.633177	2.25	9 32 False True 28 True True 21 False False 3 True False 1 dtype: int64	0.962533	9	32
SRR10587157	Mus_musculus_tRNA-Arg-TCT-2	32	58	0.529549	1.38874	32 58 True True 1011 False True 28 True False 26 False False 1 dtype: int64	0.911532	32	58
SRR10587157	Mus_musculus_mito_tRNA-Phe-GAA-1	9	36	1	1.03428	9 36 True False 1857 True 86 False False 67 True 3 dtype: int64	1	9	37
SRR10587157	Mus_musculus_mito_tRNA-Gly-TCC-1	7	9	2.20645e-16	16.6183	7 9 False True 7311 True True 635 False False 574 True False 3 dtype: int64	3.17648e-15	7	9
SRR10587157	Mus_musculus_tRNA-Gln-TTG-1	9	57	0.0829665	0.601481	9 57 False True 405 False 87 True True 56 False 20 dtype: int64	0.345825	9	58
SRR10587157	Mus_musculus_tRNA-Arg-CCG-1	9	26	1	2	9 26 False False 2 True 1 True False 1 True 1 dtype: int64	1	9	26
SRR10587157	Mus_musculus_tRNA-Arg-CCG-1	26	37	1	1.18182	26 37 True False 66 False False 52 True True 6 False True 4 dtype: int64	1	26	37
SRR10587157	Mus_musculus_tRNA-Arg-CCG-1	26	58	0.580709	2.62963	26 58 True True 71 False True 54 False 2 True False 1 dtype: int64	0.936588	26	58
SRR10587157	Mus_musculus_tRNA-Arg-CCG-1	37	58	0.592102	0.864507	37 58 False True 6086 True True 611 False False 155 True False 18 dtype: int64	0.943463	37	58
SRR10587157	Mus_musculus_mito_tRNA-Leu-TAG-1	9	36	0.835086	1.01141	9 36 True False 4238 True 3838 False False 956 True 856 dtype: int64	1	9	37
SRR10587157	Mus_musculus_tRNA-Ala-AGC-1	24	36	0.00311954	0.0775862	24 36 False True 116 True True 90 False 10 False False 1 dtype: int64	0.0230951
SRR10587157	Mus_musculus_tRNA-Ala-AGC-1	24	57	0.294433	0.581771	24 57 False False 100 True False 91 False True 17 True True 9 dtype: int64	0.714327
SRR10587157	Mus_musculus_tRNA-Ala-AGC-1	24	68	0.293163	1.82967	24 68 False False 111 True False 91 True 9 False True 6 dtype: int64	0.712355
SRR10587157	Mus_musculus_tRNA-Ala-AGC-1	25	36	0.501555	0.618557	25 36 False True 194 True True 12 False False 10 True False 1 dtype: int64	0.895632
SRR10587157	Mus_musculus_tRNA-Ala-AGC-1	25	57	0.658527	1.36364	25 57 False False 180 True 24 True False 11 True 2 dtype: int64	0.974569
SRR10587157	Mus_musculus_tRNA-Ala-AGC-1	36	57	0.748396	0.903043	36 57 True False 471 True 58 False False 22 True 3 dtype: int64	1
SRR10587157	Mus_musculus_tRNA-Ala-AGC-1	57	68	0.326103	0.590551	57 68 False False 825 True False 127 False True 55 True True 5 dtype: int64	0.746057
SRR10587157	Mus_musculus_tRNA-Phe-GAA-1	37	58	0.135849	2.15804	37 58 True True 1543 False True 55 True False 52 False False 4 dtype: int64	0.48116
SRR10587157	Mus_musculus_tRNA-Leu-CAG-2	38	51	1	1.1032	38 51 False True 4174 True True 326 False False 113 True False 8 dtype: int64	1
SRR10587157	Mus_musculus_tRNA-Leu-CAG-2	38	68	0.87963	1.03278	38 68 False True 3561 False 725 True True 279 False 55 dtype: int64	1
SRR10587157	Mus_musculus_tRNA-Leu-CAG-2	51	68	0.848827	0.94324	51 68 True True 7179 False 1376 False True 177 False 32 dtype: int64	1
SRR10587157	Mus_musculus_tRNA-Cys-GCA-1	57	69	0.243725	0.566168	57 69 True False 158 False False 123 True 11 True True 8 dtype: int64	0.653374
SRR10587157	Mus_musculus_tRNA-Ser-CGA-3	44	67	1	0.882353	44 67 False True 17 False 15 True False 2 True 2 dtype: int64	1
SRR10587157	Mus_musculus_tRNA-Ser-CGA-3	50	67	0.531837	1.57143	50 67 True True 11 False False 10 True 10 True False 7 dtype: int64	0.912963
SRR10587157	Mus_musculus_tRNA-Gln-CTG-1	33	57	1	0.615385	33 57 False True 39 False 12 True True 2 False 1 dtype: int64	1
SRR10587157	Mus_musculus_tRNA-Ile-TAT-1	27	59	0.273374	1.94517	27 59 True True 337 False True 231 False 8 True False 6 dtype: int64	0.688138	26	58
SRR10587157	Mus_musculus_tRNA-Arg-ACG-2	9	37	1	0.7	9 37 True False 10 False False 7 True 1 True True 1 dtype: int64	1	9	37
SRR10587157	Mus_musculus_tRNA-Arg-ACG-2	26	37	0.249109	0.384615	26 37 True False 104 False False 10 True True 8 False True 2 dtype: int64	0.65776	26	37
SRR10587157	Mus_musculus_tRNA-Arg-ACG-2	37	58	0.539818	1.23329	37 58 False True 2668 True True 427 False False 131 True False 17 dtype: int64	0.91538	37	58
SRR10587157	Mus_musculus_tRNA-Arg-TCG-3	37	58	0.843594	0.958964	37 58 False True 946 False 290 True True 122 False 39 dtype: int64	1	37	58
SRR10587157	Mus_musculus_tRNA-Leu-AAG-2	27	67	0.0837671	1.7246	27 67 False True 102 True True 86 False False 45 True False 22 dtype: int64	0.348127
SRR10587157	Mus_musculus_tRNA-Cys-GCA-2	57	69	3.65021e-24	8.12437	57 69 False False 541 True False 98 True 78 False True 53 dtype: int64	6.13708e-23
SRR10587157	Mus_musculus_tRNA-Gln-TTG-2	57	69	0.00581438	0.0946237	57 69 True False 93 False False 22 True 5 True True 2 dtype: int64	0.0402813
SRR10587157	Mus_musculus_tRNA-Leu-CAG-3	29	68	1	1	29 68 False False 1 True 1 True False 1 True 1 dtype: int64	1
SRR10587157	Mus_musculus_tRNA-Leu-CAG-3	36	68	0.454545	0.25	36 68 False True 8 False 2 True False 1 True 1 dtype: int64	0.858287
SRR10587157	Mus_musculus_tRNA-Leu-CAG-3	37	68	0.454545	0.25	37 68 False True 8 False 2 True False 1 True 1 dtype: int64	0.858287
SRR10587157	Mus_musculus_tRNA-Leu-CAG-3	38	68	0.454545	0.25	38 68 False True 8 False 2 True False 1 True 1 dtype: int64	0.858287
SRR10587157	Mus_musculus_tRNA-Arg-TCT-5	33	59	0.158964	0.171053	33 59 False True 19 True True 13 False 4 False False 1 dtype: int64	0.523631
SRR10587157	Mus_musculus_tRNA-Glu-TTC-2	9	57	0.959227	0.986912	9 57 False False 11107 True False 1751 False True 752 True True 117 dtype: int64	1	9	58
SRR10587157	Mus_musculus_tRNA-Glu-TTC-3	19	34	3.63168e-15	17.0246	19 34 True True 144 False True 58 False 48 True False 7 dtype: int64	5.06197e-14
SRR10587157	Mus_musculus_tRNA-Glu-TTC-3	19	57	5.79086e-51	0.00347373	19 57 True False 147 False True 94 False 12 True True 4 dtype: int64	1.70587e-49
SRR10587157	Mus_musculus_tRNA-Glu-TTC-3	34	57	7.58722e-44	0.0265185	34 57 False True 157 True False 153 True 49 False False 13 dtype: int64	1.97015e-42
SRR10587157	Mus_musculus_tRNA-Pro-TGG-1	36	57	0.492641	1.26122	36 57 False True 490 False 103 True True 96 False 16 dtype: int64	0.888807	37	58
SRR10587157	Mus_musculus_tRNA-iMet-CAT-2	9	57	0.235982	3.25	9 57 False False 13 True False 8 True 6 False True 3 dtype: int64	0.644859
SRR10587157	Mus_musculus_tRNA-Thr-AGT-5	32	59	1	1.25	32 59 False False 5 True 2 True False 2 True 1 dtype: int64	1
SRR10587157	Mus_musculus_mito_tRNA-Pro-TGG-1	9	34	0.16241	1.11301	9 34 True False 4249 False False 2999 True True 492 False True 312 dtype: int64	0.530843	9	37
SRR10587157	Mus_musculus_tRNA-Arg-CCT-2	9	32	0.313376	0.886414	9 32 True True 4892 False True 3469 True False 210 False False 132 dtype: int64	0.731871	9	32
SRR10587157	Mus_musculus_tRNA-Arg-CCT-2	9	58	0.945558	1.00919	9 58 True True 4970 False True 3507 True False 132 False False 94 dtype: int64	1	9	58
SRR10587157	Mus_musculus_tRNA-Arg-CCT-2	32	58	0.899611	1.01649	32 58 True True 18051 False True 694 True False 435 False False 17 dtype: int64	1	32	58
SRR10587157	Mus_musculus_tRNA-Asp-GTC-1	6	9	0	162.348	6 9 True True 61485 False 2078 False False 834 True 152 dtype: int64	0	6	9
SRR10587157	Mus_musculus_tRNA-Asp-GTC-1	6	57	0.00121741	0.805224	6 57 True False 42330 True 21226 False False 607 True 378 dtype: int64	0.00967718	6	58
SRR10587157	Mus_musculus_tRNA-Asp-GTC-1	9	57	1.70829e-06	0.842951	9 57 True False 55908 True 28559 False False 2203 True 1335 dtype: int64	1.72577e-05	9	58
SRR10587157	Mus_musculus_tRNA-Arg-TCG-4	37	58	1	0.977358	37 58 False True 212 False 74 True True 28 False 10 dtype: int64	1	37	58
SRR10587157	Mus_musculus_tRNA-Ser-AGA-2	32	49	1	1.62998	32 49 True False 427 True 58 False False 12 True 1 dtype: int64	1
SRR10587157	Mus_musculus_tRNA-Ser-AGA-2	32	67	1	1.0498	32 67 True True 267 False 218 False True 7 False 6 dtype: int64	1
SRR10587157	Mus_musculus_tRNA-Ser-AGA-2	49	67	0.800604	1.08203	49 67 False True 295 False 228 True True 42 False 30 dtype: int64	1
SRR10587157	Mus_musculus_tRNA-Ala-TGC-5	36	57	1	0.916667	36 57 True True 22 False True 12 True False 2 False False 1 dtype: int64	1
SRR10587157	Mus_musculus_tRNA-Arg-CCG-3	9	37	0.064697	0.743215	9 37 True False 1466 False False 746 True True 111 False True 76 dtype: int64	0.289649	9	37
SRR10587157	Mus_musculus_tRNA-Arg-CCG-3	9	58	0.790207	1.07842	9 58 True True 1536 False True 799 True False 41 False False 23 dtype: int64	1	9	58
SRR10587157	Mus_musculus_tRNA-Arg-CCG-3	37	58	0.908586	1.07272	37 58 False True 8642 True True 763 False False 243 True False 20 dtype: int64	1	37	58
SRR10587157	Mus_musculus_tRNA-Leu-TAG-1	27	35	0.0900378	0.16129	27 35 False False 90 True 62 True False 9 True 1 dtype: int64	0.364887
SRR10587157	Mus_musculus_tRNA-Leu-TAG-1	27	67	0.66325	0.75	27 67 False True 128 False 24 True True 8 False 2 dtype: int64	0.976285
SRR10587157	Mus_musculus_tRNA-Leu-TAG-1	35	67	2.4274e-05	16.118	35 67 False True 856 False 219 True True 63 False 1 dtype: int64	0.000232176
SRR10587157	Mus_musculus_tRNA-Ile-TAT-2	27	59	0.88963	0.945119	27 59 True True 1267 False True 828 True False 34 False False 21 dtype: int64	1	26	58
SRR10587157	Mus_musculus_tRNA-Gly-TCC-1	6	57	1	1.00397	6 57 False True 6293 True True 2385 False False 551 True False 208 dtype: int64	1	6	58
SRR10587157	Mus_musculus_tRNA-Ser-CGA-2	26	50	0.0166871	0.0681818	26 50 True False 33 False False 9 True 4 True True 1 dtype: int64	0.102356	26	e9
SRR10587157	Mus_musculus_tRNA-Ser-CGA-2	26	67	0.0561481	4.22222	26 67 True True 19 False 15 False False 10 True 3 dtype: int64	0.261738	26	58
SRR10587157	Mus_musculus_tRNA-Ser-CGA-2	32	67	0.533365	0.594013	32 67 True True 377 False 272 False True 7 False 3 dtype: int64	0.914199	32	58
SRR10587157	Mus_musculus_tRNA-Ser-CGA-2	50	67	0.643784	0.834734	50 67 False True 425 False 298 True True 25 False 21 dtype: int64	0.96798	e9	58
SRR10587157	Mus_musculus_tRNA-Thr-AGT-1	32	33	1.0899e-187	0.00177691	32 33 False True 1475 True False 277 False False 242 True True 3 dtype: int64	9.7965e-186
SRR10587157	Mus_musculus_tRNA-Thr-AGT-1	32	59	0.045085	1.50057	32 59 False True 1455 False 262 True True 250 False 30 dtype: int64	0.222135
SRR10587157	Mus_musculus_tRNA-Thr-AGT-1	33	59	0.470088	0.920627	33 59 True True 1326 False True 950 True False 235 False False 155 dtype: int64	0.871054
SRR10587157	Mus_musculus_mito_tRNA-Gln-TTG-1	9	33	1	0.787604	9 33 False False 1042 True False 98 False True 27 True True 2 dtype: int64	1	9	34
SRR10587157	Mus_musculus_tRNA-Thr-TGT-1	33	59	0.16985	1.86389	33 59 True True 122 False True 48 True False 15 False False 11 dtype: int64	0.54473
SRR10587157	Mus_musculus_tRNA-Ala-TGC-7	36	57	0.248856	0.68316	36 57 True True 119 False 62 False True 59 False 21 dtype: int64	0.65776
SRR10587157	Mus_musculus_tRNA-Leu-CAA-3	27	68	0.101109	0.476427	27 68 True False 31 False True 26 True True 24 False False 16 dtype: int64	0.397645	26	57
SRR10587157	Mus_musculus_tRNA-Glu-TTC-1	9	57	0.194898	1.11369	9 57 False False 14717 True False 2120 False True 1122 True True 180 dtype: int64	0.583946	9	58
SRR10587157	Mus_musculus_tRNA-Thr-AGT-4	32	59	1	0.980989	32 59 False True 263 True True 43 False False 24 True False 4 dtype: int64	1	31	58
SRR10587157	Mus_musculus_tRNA-Thr-AGT-4	33	59	1	0.979144	33 59 True True 241 False True 142 True False 26 False False 15 dtype: int64	1	32	58
SRR10587157	Mus_musculus_tRNA-Thr-AGT-2	32	33	1.16984e-56	0.00421838	32 33 False True 587 False 104 True False 84 True 2 dtype: int64	3.83258e-55	31	32
SRR10587157	Mus_musculus_tRNA-Thr-AGT-2	32	59	0.754035	1.18017	32 59 False True 580 False 111 True True 74 False 12 dtype: int64	1	31	58
SRR10587157	Mus_musculus_tRNA-Thr-AGT-2	33	59	0.48579	1.14048	33 59 True True 545 False True 335 True False 97 False False 68 dtype: int64	0.884732	32	58
SRR10587157	Mus_musculus_tRNA-Met-CAT-3	26	58	0.442237	2.66667	26 58 True True 24 False True 3 True False 3 False False 1 dtype: int64	0.849933	26	58
SRR10587157	Mus_musculus_tRNA-Thr-CGT-3	33	59	0.682053	1.21563	33 59 True True 451 False True 53 True False 14 False False 2 dtype: int64	0.985141
SRR10587157	Mus_musculus_tRNA-Ser-GCT-2	32	67	0.200293	2.02797	32 67 True True 174 False 39 False True 11 False 5 dtype: int64	0.591922
SRR10587157	Mus_musculus_tRNA-Ser-CGA-1	32	67	0.427336	0.442424	32 67 True False 165 True 146 False True 4 False 2 dtype: int64	0.838426
SRR10587157	Mus_musculus_tRNA-Ser-CGA-1	50	67	1	1.12113	50 67 True False 194 True 174 False False 5 True 4 dtype: int64	1
SRR10587157	Mus_musculus_tRNA-Trp-CCA-3	36	57	1.22596e-13	0.0865424	36 57 False True 414 True True 114 False 35 False False 11 dtype: int64	1.62788e-12
SRR10587157	Mus_musculus_tRNA-Val-CAC-2	26	58	0.857111	0.981286	26 58 False False 8889 True False 1255 False True 1126 True True 156 dtype: int64	1	26	58
SRR10587157	Mus_musculus_tRNA-Trp-CCA-2	36	57	0.807804	1.06667	36 57 False False 320 True 270 True False 40 True 36 dtype: int64	1
SRR10587157	Mus_musculus_tRNA-iMet-CAT-1	9	57	0.337949	1.04984	9 57 False False 10093 True False 5525 False True 1225 True True 704 dtype: int64	0.75565
SRR10587157	Mus_musculus_tRNA-Leu-CAA-1	38	68	0.155921	0.479734	38 68 False True 215 False 38 True True 19 False 7 dtype: int64	0.518085
SRR10587157	Mus_musculus_tRNA-Thr-CGT-1	25	57	1	1.5	25 57 True True 9 False True 3 True False 2 False False 1 dtype: int64	1
SRR10587157	Mus_musculus_tRNA-Thr-CGT-1	31	57	0.15181	0.20626	31 57 True True 514 False 356 False True 7 False 1 dtype: int64	0.511352
SRR10587157	Mus_musculus_tRNA-Ala-AGC-5	25	26	9.91069e-38	0.00817697	25 26 False False 1181 True 715 True False 202 True 1 dtype: int64	2.21993e-36	25	26
SRR10587157	Mus_musculus_tRNA-Ala-AGC-5	25	37	0.882209	0.961017	25 37 False True 1770 True True 189 False False 126 True False 14 dtype: int64	1	25	37
SRR10587157	Mus_musculus_tRNA-Ala-AGC-5	25	58	0.089137	0.65381	25 58 False True 1763 True True 182 False False 133 True False 21 dtype: int64	0.362284	25	58
SRR10587157	Mus_musculus_tRNA-Ala-AGC-5	26	37	0.755182	1.06247	26 37 False True 1288 True True 1092 False False 99 True False 79 dtype: int64	1	26	37
SRR10587157	Mus_musculus_tRNA-Ala-AGC-5	26	58	0.00818951	1.53834	26 58 False True 1272 True True 1106 False False 115 True False 65 dtype: int64	0.0549441	26	58
SRR10587157	Mus_musculus_tRNA-Ala-AGC-5	37	58	0.511471	0.906516	37 58 True True 13228 False True 952 True False 935 False False 61 dtype: int64	0.901438	37	58
SRR10587157	Mus_musculus_tRNA-iMet-CAT-3	9	57	0.393022	0.291667	9 57 False False 21 True False 12 False True 6 True True 1 dtype: int64	0.81091
SRR10587157	Mus_musculus_tRNA-Pro-CGG-1	36	57	0.365142	0.857151	36 57 False True 1604 False 326 True True 194 False 46 dtype: int64	0.779302
SRR10587157	Mus_musculus_tRNA-Thr-TGT-2	32	58	1	1.03974	32 58 True True 628 False 151 False True 24 False 6 dtype: int64	1
SRR10587157	Mus_musculus_tRNA-Ala-TGC-4	24	36	0.339916	0.795157	24 36 False True 764 True True 459 False False 45 True False 34 dtype: int64	0.756316	25	37
SRR10587157	Mus_musculus_tRNA-Ala-TGC-4	24	57	0.642026	1.06192	24 57 False True 474 False 335 True True 296 False 197 dtype: int64	0.967501	25	58
SRR10587157	Mus_musculus_tRNA-Ala-TGC-4	36	57	0.00858703	0.625054	36 57 True True 1457 False 945 False True 111 False 45 dtype: int64	0.0572278	37	58
SRR10587157	Mus_musculus_tRNA-Arg-TCG-2	26	37	0.61592	0.356322	26 37 False False 31 True False 29 False True 3 True True 1 dtype: int64	0.953459	26	37
SRR10587157	Mus_musculus_tRNA-Arg-TCG-2	37	58	0.144831	0.681462	37 58 False True 4213 True True 551 False False 99 True False 19 dtype: int64	0.498485	37	58
SRR10587157	Mus_musculus_tRNA-Cys-GCA-19	62	69	1	1.44	62 69 True False 50 False False 18 True True 4 False True 1 dtype: int64	1
SRR10587157	Mus_musculus_tRNA-Ser-GCT-4	32	67	0.301365	1.63468	32 67 True True 606 False 173 False True 15 False 7 dtype: int64	0.721074
SRR10587157	Mus_musculus_tRNA-Met-CAT-2	20	26	0.0420191	8	20 26 True True 40 False 5 False False 3 True 3 dtype: int64	0.210878	20	26
SRR10587157	Mus_musculus_tRNA-Met-CAT-2	26	58	0.785237	0.715278	26 58 True True 103 False True 32 True False 18 False False 4 dtype: int64	1	26	58
SRR10587157	Mus_musculus_tRNA-Gln-CTG-3	9	57	0.410043	0.537313	9 57 False True 67 False 12 True True 9 False 3 dtype: int64	0.824366
SRR10587157	Mus_musculus_tRNA-Cys-GCA-8	50	57	1.00135e-108	26.1681	50 57 False True 2896 False 2191 True True 588 False 17 dtype: int64	5.61638e-107	51	58
SRR10587157	Mus_musculus_tRNA-Cys-GCA-8	50	68	2.36947e-08	0.16189	50 68 False True 5059 True True 585 False False 28 True False 20 dtype: int64	2.64107e-07	51	69
SRR10587157	Mus_musculus_tRNA-Cys-GCA-8	50	69	1.20856e-07	0.326292	50 69 False False 4650 True False 587 False True 437 True True 18 dtype: int64	1.30357e-06	51	70
SRR10587157	Mus_musculus_tRNA-Cys-GCA-8	57	68	0.018688	0.442931	57 68 True True 3458 False True 2202 True False 39 False False 11 dtype: int64	0.112561	58	69
SRR10587157	Mus_musculus_tRNA-Cys-GCA-8	57	69	0.0311429	1.25047	57 69 True False 3196 False False 2058 True True 301 False True 155 dtype: int64	0.166929	58	70
SRR10587157	Mus_musculus_tRNA-Cys-GCA-8	68	69	0.020819	1.55999	68 69 True False 5234 False False 575 True True 426 False True 30 dtype: int64	0.121838	69	70
SRR10587157	Mus_musculus_mito_tRNA-Leu-TAA-1	6	9	1.39405e-170	0.0645349	6 9 False False 5814 True 2723 True False 1555 True 47 dtype: int64	1.17755e-168	6	9
SRR10587157	Mus_musculus_mito_tRNA-Leu-TAA-1	6	28	4.1664e-08	2.31423	6 28 False True 8070 True True 1563 False False 466 True False 39 dtype: int64	4.59287e-07	6	26
SRR10587157	Mus_musculus_mito_tRNA-Leu-TAA-1	9	28	6.51656e-06	1.54987	9 28 False True 7345 True True 3962 False False 408 True False 142 dtype: int64	6.4078e-05	9	26
SRR10587157	Mus_musculus_tRNA-Pro-AGG-1	36	57	0.257006	1.12355	36 57 False True 4068 False 902 True True 679 False 134 dtype: int64	0.669342	37	58
SRR10587157	Mus_musculus_tRNA-Arg-TCG-1	26	58	0.146802	10.1667	26 58 True True 122 False True 4 True False 3 False False 1 dtype: int64	0.501412	26	58
SRR10587157	Mus_musculus_tRNA-Arg-TCG-1	37	58	0.0122332	0.673237	37 58 False True 4941 True True 711 False False 262 True False 56 dtype: int64	0.0774768	37	58
SRR10587157	Mus_musculus_tRNA-Ile-AAT-1	20	59	1	1.30952	20 59 False True 336 True True 44 False False 10 True False 1 dtype: int64	1
SRR10587157	Mus_musculus_tRNA-Pro-TGG-2	36	57	1	1.01578	36 57 False True 2142 False 401 True True 293 False 54 dtype: int64	1	37	58
SRR10587157	Mus_musculus_tRNA-Ala-AGC-2	24	25	2.47564e-29	0.0102853	24 25 False False 1302 True False 959 False True 132 True True 1 dtype: int64	4.6039e-28	25	26
SRR10587157	Mus_musculus_tRNA-Ala-AGC-2	24	36	0.00329593	0.606213	24 36 False True 1362 True True 883 False 77 False False 72 dtype: int64	0.0242728	25	37
SRR10587157	Mus_musculus_tRNA-Ala-AGC-2	24	57	0.812795	1.02515	24 57 False False 1060 True False 705 False True 374 True True 255 dtype: int64	1	25	58
SRR10587157	Mus_musculus_tRNA-Ala-AGC-2	25	36	0.714314	0.913766	25 36 False True 2126 False 141 True True 124 False 9 dtype: int64	1	26	37
SRR10587157	Mus_musculus_tRNA-Ala-AGC-2	25	57	0.156189	1.3179	25 57 False False 1679 True 588 True False 91 True 42 dtype: int64	0.518729	26	58
SRR10587157	Mus_musculus_tRNA-Ala-AGC-2	36	57	0.657882	1.0589	36 57 True False 4350 True 2007 False False 280 True 122 dtype: int64	0.97453	37	58
SRR10587157	Mus_musculus_tRNA-Ser-TGA-2	32	67	1	1.03659	32 67 True True 340 False 246 False True 4 False 3 dtype: int64	1
SRR10587157	Mus_musculus_tRNA-Ser-TGA-2	50	67	0.176959	0.631579	50 67 False True 445 False 267 True True 20 False 19 dtype: int64	0.553836
SRR10587157	Mus_musculus_tRNA-Arg-ACG-3	9	37	1	1.17647	9 37 True False 34 False False 20 True True 4 False True 2 dtype: int64	1	9	37
SRR10587157	Mus_musculus_tRNA-Arg-ACG-3	9	50	0.783137	1.25	9 50 True False 24 False False 15 True True 14 False True 7 dtype: int64	1	9	50
SRR10587157	Mus_musculus_tRNA-Arg-ACG-3	9	58	1	1.16667	9 58 True True 35 False True 20 True False 3 False False 2 dtype: int64	1	9	58
SRR10587157	Mus_musculus_tRNA-Arg-ACG-3	26	50	0.296257	0.526144	26 50 True False 170 True 115 False True 9 False 7 dtype: int64	0.716926	26	50
SRR10587157	Mus_musculus_tRNA-Arg-ACG-3	37	50	5.21736e-41	0.36191	37 50 False True 4885 False 4559 True False 606 True 235 dtype: int64	1.26571e-39	37	50
SRR10587157	Mus_musculus_tRNA-Arg-ACG-3	37	58	0.061621	1.31131	37 58 False True 8622 False 822 True True 784 False 57 dtype: int64	0.280202	37	58
SRR10587157	Mus_musculus_tRNA-Arg-ACG-3	50	58	0.977174	1.00311	50 58 False True 17919 True True 4713 False False 1598 True False 419 dtype: int64	1	50	58
SRR10587157	Mus_musculus_tRNA-Thr-AGT-6	32	59	0.571717	0.714286	32 59 False True 70 True True 10 False False 5 True False 1 dtype: int64	0.931135
SRR10587157	Mus_musculus_tRNA-Thr-AGT-6	33	59	0.733192	1.43229	33 59 True True 55 False True 48 False 5 True False 4 dtype: int64	1
SRR10587157	Mus_musculus_tRNA-Leu-TAG-2	38	67	0.208178	4.38857	38 67 False True 175 False 48 True True 16 False 1 dtype: int64	0.604795
SRR10587157	Mus_musculus_tRNA-Ser-GCT-3	32	67	0.833865	1.12421	32 67 True True 2102 False 554 False True 27 False 8 dtype: int64	1
SRR10587157	Mus_musculus_tRNA-Ser-TGA-1	26	67	1	1.5	26 67 True True 12 False 8 False False 2 True 2 dtype: int64	1	26	58
SRR10587157	Mus_musculus_tRNA-Ser-TGA-1	32	50	2.64793e-06	52.197	32 50 True True 689 False 22 False False 5 True 3 dtype: int64	2.64831e-05	32	e9
SRR10587157	Mus_musculus_tRNA-Ser-TGA-1	32	67	0.293027	0.435437	32 67 True False 412 True 299 False True 5 False 3 dtype: int64	0.712355	32	58
SRR10587157	Mus_musculus_tRNA-Ser-TGA-1	50	67	0.0534703	0.494048	50 67 True False 520 True 415 False True 21 False 13 dtype: int64	0.252105	e9	58
SRR10587157	Mus_musculus_tRNA-Ala-CGC-2	24	25	1.88422e-26	0.0108538	24 25 False False 485 True False 331 False True 135 True True 1 dtype: int64	3.35286e-25	25	26
SRR10587157	Mus_musculus_tRNA-Ala-CGC-2	24	36	0.327816	0.767806	24 36 False True 585 True True 308 False False 35 True False 24 dtype: int64	0.747178	25	37
SRR10587157	Mus_musculus_tRNA-Ala-CGC-2	24	57	0.803794	0.838611	24 57 False True 609 True True 325 False False 11 True False 7 dtype: int64	1	25	58
SRR10587157	Mus_musculus_tRNA-Ala-CGC-2	25	36	1	1.06667	25 36 False True 765 True True 128 False False 51 True False 8 dtype: int64	1	26	37
SRR10587157	Mus_musculus_tRNA-Ala-CGC-2	25	57	0.309296	0.57606	25 57 False True 802 True True 132 False False 14 True False 4 dtype: int64	0.72884	26	58
SRR10587157	Mus_musculus_tRNA-Ala-CGC-2	36	57	0.243994	1.66319	36 57 True True 1916 False True 120 True False 48 False False 5 dtype: int64	0.653374	37	58
SRR10587157	Mus_musculus_tRNA-Ala-AGC-3	24	36	0.00366673	0.60004	24 36 False True 1624 True True 988 False 73 False False 72 dtype: int64	0.0267508
SRR10587157	Mus_musculus_tRNA-Ala-AGC-3	24	57	0.597151	1.05261	24 57 False False 1346 True False 833 False True 350 True True 228 dtype: int64	0.946987
SRR10587157	Mus_musculus_tRNA-Ala-AGC-3	36	57	0.736457	0.95183	36 57 True False 4179 True 1262 False False 249 True 79 dtype: int64	1
SRR10587157	Mus_musculus_tRNA-Arg-CCT-1	9	32	0.646649	0.78785	9 32 False True 321 True True 281 False 10 False False 9 dtype: int64	0.969175
SRR10587157	Mus_musculus_tRNA-Arg-CCT-1	9	58	0.386792	1.56725	9 58 False True 316 True True 283 False False 14 True False 8 dtype: int64	0.803697
SRR10587157	Mus_musculus_tRNA-Arg-CCT-1	32	58	1	0.499701	32 58 True True 1673 False True 62 True False 54 False False 1 dtype: int64	1
SRR10587157	Mus_musculus_tRNA-Arg-CCT-4	9	72	0.72326	1.63636	9 72 True False 22 True 12 False False 9 True 3 dtype: int64	1
SRR10587157	Mus_musculus_tRNA-Arg-CCT-4	58	72	0.659443	0.723404	58 72 True False 188 True 68 False False 4 True 2 dtype: int64	0.974569
SRR10587157	Mus_musculus_tRNA-Met-CAT-1	26	58	0.369585	0.330232	26 58 True True 5218 False True 229 True False 69 False False 1 dtype: int64	0.784012	26	58
SRR10587157	Mus_musculus_tRNA-Ala-AGC-7	25	37	0.534858	0.612245	25 37 False True 49 False 6 True True 5 False 1 dtype: int64	0.914199
SRR10587157	Mus_musculus_tRNA-Ala-AGC-7	26	58	0.393987	0.352941	26 58 False True 51 True True 6 False False 3 True False 1 dtype: int64	0.810993
SRR10587157	Mus_musculus_tRNA-Gly-CCC-3	6	56	0.643359	0.666667	6 56 False True 90 True True 30 False False 4 True False 2 dtype: int64	0.96773
SRR10587163	Mus_musculus_tRNA-Thr-CGT-2	25	31	0.18676	3.05263	25 31 True True 58 False True 19 False 3 True False 3 dtype: int64	0.571031
SRR10587163	Mus_musculus_tRNA-Thr-CGT-2	25	57	0.15027	2.69608	25 57 True True 55 False True 17 True False 6 False False 5 dtype: int64	0.507986
SRR10587163	Mus_musculus_tRNA-Thr-CGT-2	31	57	1	0.853519	31 57 True True 2944 False 511 False True 27 False 4 dtype: int64	1
SRR10587163	Mus_musculus_mito_tRNA-Thr-TGT-1	6	9	6.00411e-09	5.41125	6 9 False True 867 True True 406 False False 104 True False 9 dtype: int64	6.86702e-08	6	9
SRR10587163	Mus_musculus_mito_tRNA-Thr-TGT-1	6	29	5.19798e-07	4.55203	6 29 False True 882 True True 406 False False 89 True False 9 dtype: int64	5.42307e-06	6	32
SRR10587163	Mus_musculus_mito_tRNA-Thr-TGT-1	9	29	0.750434	0.829357	9 29 True True 8656 False True 441 True False 213 False False 9 dtype: int64	1	9	32
SRR10587163	Mus_musculus_tRNA-Arg-CCT-3	9	32	0.183543	0.670268	9 32 False True 534 True True 423 False 26 False False 22 dtype: int64	0.564642
SRR10587163	Mus_musculus_tRNA-Arg-CCT-3	9	58	0.0755998	0.465417	9 58 False True 546 True True 432 False 17 False False 10 dtype: int64	0.323386
SRR10587163	Mus_musculus_tRNA-Arg-CCT-3	32	58	0.693329	1.15475	32 58 True True 1470 False True 67 True False 38 False False 2 dtype: int64	0.989602
SRR10587163	Mus_musculus_tRNA-Ser-AGA-1	32	67	0.455454	0.562186	32 67 True True 7047 False 1635 False True 23 False 3 dtype: int64	0.858513	32	58
SRR10587163	Mus_musculus_tRNA-Lys-CTT-1	58	59	3.13698e-122	15.8994	58 59 True True 4178 False 430 False False 234 True 143 dtype: int64	1.94632e-120	58	59
SRR10587163	Mus_musculus_tRNA-Leu-CAA-4	27	68	0.632867	0.5	27 68 False False 5 True False 5 False True 4 True True 2 dtype: int64	0.96248
SRR10587163	Mus_musculus_tRNA-Thr-CGT-4	33	59	0.330206	0.235294	33 59 True False 34 False False 4 True True 2 False True 1 dtype: int64	0.748673
SRR10587163	Mus_musculus_tRNA-Ala-AGC-6	5	25	0.148141	2.58824	5 25 False False 88 True False 17 False True 10 True True 5 dtype: int64	0.504181
SRR10587163	Mus_musculus_tRNA-Ala-AGC-6	5	26	0.00087631	5.63492	5 26 False False 71 True 27 True True 15 False 7 dtype: int64	0.00713567
SRR10587163	Mus_musculus_tRNA-Ala-AGC-6	5	37	0.668911	0.769231	5 37 False True 91 True True 20 False False 7 True False 2 dtype: int64	0.978864
SRR10587163	Mus_musculus_tRNA-Ala-AGC-6	5	58	1	1.12903	5 58 False True 93 True True 21 False False 5 True False 1 dtype: int64	1
SRR10587163	Mus_musculus_tRNA-Ala-AGC-6	25	37	0.481595	1.25706	25 37 False True 555 True True 161 False False 65 True False 15 dtype: int64	0.88152
SRR10587163	Mus_musculus_tRNA-Ala-AGC-6	25	58	0.147743	2.34014	25 58 False True 588 True True 172 False False 32 True False 4 dtype: int64	0.503318
SRR10587163	Mus_musculus_tRNA-Ala-AGC-6	26	37	0.176331	1.8144	26 37 False True 615 True True 107 False False 73 True False 7 dtype: int64	0.553134
SRR10587163	Mus_musculus_tRNA-Ala-AGC-6	26	58	0.62689	0.820669	26 58 False True 658 True True 108 False False 30 True False 6 dtype: int64	0.958683
SRR10587163	Mus_musculus_tRNA-Ala-AGC-6	37	58	0.90791	1.03239	37 58 True True 4749 False True 368 True False 275 False False 22 dtype: int64	1
SRR10587163	Mus_musculus_mito_tRNA-Lys-TTT-1	9	19	0.173189	1.08406	9 19 True False 4950 True 1686 False False 1585 True 498 dtype: int64	0.548783	9	26
SRR10587163	Mus_musculus_tRNA-Trp-CCA-5	25	36	0.662232	2.14286	25 36 True False 35 False False 15 True True 5 False True 1 dtype: int64	0.975802	26	37
SRR10587163	Mus_musculus_tRNA-Trp-CCA-5	25	57	0.617196	1.7619	25 57 True True 37 False True 14 True False 3 False False 2 dtype: int64	0.954591	26	58
SRR10587163	Mus_musculus_tRNA-Trp-CCA-5	36	57	0.110332	0.860058	36 57 False True 14949 True True 1978 False False 949 True False 146 dtype: int64	0.419042	37	58
SRR10587163	Mus_musculus_tRNA-Ala-TGC-6	19	36	0.363724	0.585434	19 36 False True 357 False 22 True True 19 False 2 dtype: int64	0.77746
SRR10587163	Mus_musculus_tRNA-Ala-TGC-6	36	57	0.798558	0.672506	36 57 True True 1894 False True 119 True False 71 False False 3 dtype: int64	1
SRR10587163	Mus_musculus_tRNA-Leu-CAG-1	38	51	1	1.0509	38 51 False True 4661 True True 428 False False 103 True False 9 dtype: int64	1	37	e9
SRR10587163	Mus_musculus_tRNA-Leu-CAG-1	38	68	0.694793	1.07634	38 68 False True 4217 False 547 True True 390 False 47 dtype: int64	0.990482	37	58
SRR10587163	Mus_musculus_tRNA-Leu-CAG-1	51	68	0.919431	0.954742	51 68 True True 9539 False 1178 False True 229 False 27 dtype: int64	1	e9	58
SRR10587163	Mus_musculus_tRNA-Ala-TGC-3	24	36	0.0300953	0.788529	24 36 False True 2996 True True 2902 False 199 False False 162 dtype: int64	0.162306
SRR10587163	Mus_musculus_tRNA-Ala-TGC-3	24	57	0.078372	0.912111	24 57 True False 1918 False False 1884 True 1274 True True 1183 dtype: int64	0.330606
SRR10587163	Mus_musculus_tRNA-Ala-TGC-3	36	57	0.232247	1.10686	36 57 True False 5646 True 4315 False False 378 True 261 dtype: int64	0.641814
SRR10587163	Mus_musculus_tRNA-Leu-TAG-3	27	67	1	1.10722	27 67 False True 465 False 68 True True 53 False 7 dtype: int64	1
SRR10587163	Mus_musculus_tRNA-Lys-CTT-14	56	58	3.2255e-24	0.00334113	56 58 True False 73 False True 41 True True 5 False False 2 dtype: int64	5.43606e-23
SRR10587163	Mus_musculus_tRNA-Ala-TGC-1	24	36	0.112072	0.540797	24 36 False True 356 True True 311 False 21 False False 13 dtype: int64	0.42335
SRR10587163	Mus_musculus_tRNA-Ala-TGC-1	24	57	1	0.982819	24 57 False False 334 True False 301 False True 35 True True 31 dtype: int64	1
SRR10587163	Mus_musculus_tRNA-Ala-TGC-1	24	68	0.222995	1.48268	24 68 False False 349 True False 306 True 26 False True 20 dtype: int64	0.627149
SRR10587163	Mus_musculus_tRNA-Ala-TGC-1	36	57	0.53653	1.46554	36 57 True False 949 True 122 False False 57 True 5 dtype: int64	0.91467
SRR10587163	Mus_musculus_tRNA-Ala-TGC-1	36	68	0.432924	0.672673	36 68 True False 999 True 72 False False 56 True 6 dtype: int64	0.843616
SRR10587163	Mus_musculus_tRNA-Ala-TGC-1	57	68	0.658304	1.09721	57 68 False False 1412 True False 311 False True 120 True True 29 dtype: int64	0.97453
SRR10587163	Mus_musculus_tRNA-Leu-TAA-2	26	37	0.434659	0.656716	26 37 True False 201 True 66 False False 14 True 7 dtype: int64	0.843616	26	37
SRR10587163	Mus_musculus_tRNA-Leu-TAA-2	26	68	0.056251	0.1725	26 68 True True 207 False 60 False True 20 False 1 dtype: int64	0.261901	26	58
SRR10587163	Mus_musculus_tRNA-Leu-TAA-2	37	68	0.388947	0.904107	37 68 False True 1910 True True 673 False False 331 True False 129 dtype: int64	0.80565	37	58
SRR10587163	Mus_musculus_tRNA-Thr-AGT-3	33	59	1	1	33 59 False False 1 True 1 True False 1 True 1 dtype: int64	1
SRR10587163	Mus_musculus_tRNA-Leu-AAG-1	27	67	0.491526	0.876934	27 67 False True 517 True True 234 False False 93 True False 48 dtype: int64	0.888511
SRR10587163	Mus_musculus_tRNA-Leu-AAG-3	27	67	0.457665	1.67308	27 67 False True 104 True True 87 False False 12 True False 6 dtype: int64	0.860238
SRR10587163	Mus_musculus_tRNA-Gln-CTG-2	9	57	0.580557	1.12406	9 57 False True 1420 True True 306 False False 193 True False 37 dtype: int64	0.936559	9	58
SRR10587163	Mus_musculus_tRNA-Ala-CGC-1	24	25	3.50003e-38	0.0278334	24 25 False False 1021 True False 730 False True 201 True True 4 dtype: int64	8.01919e-37	25	26
SRR10587163	Mus_musculus_tRNA-Ala-CGC-1	24	33	5.70257e-45	0.0849581	24 33 False False 919 True False 714 False True 303 True True 20 dtype: int64	1.51442e-43	25	34
SRR10587163	Mus_musculus_tRNA-Ala-CGC-1	24	36	4.14847e-05	0.41514	24 36 False True 1183 True True 680 False 54 False False 39 dtype: int64	0.000389879	25	37
SRR10587163	Mus_musculus_tRNA-Ala-CGC-1	24	57	2.37455e-30	4.44129	24 57 False True 858 True True 670 False False 364 True False 64 dtype: int64	4.53622e-29	25	58
SRR10587163	Mus_musculus_tRNA-Ala-CGC-1	24	68	0.192044	0.604518	24 68 False False 1192 True False 723 False True 30 True True 11 dtype: int64	0.581417	25	69
SRR10587163	Mus_musculus_tRNA-Ala-CGC-1	25	33	0.0105397	0.635186	25 33 False False 1483 True False 330 False True 283 True True 40 dtype: int64	0.0686747	26	34
SRR10587163	Mus_musculus_tRNA-Ala-CGC-1	25	36	0.0562577	1.91055	25 36 False True 1677 True True 360 False False 89 True False 10 dtype: int64	0.261901	26	37
SRR10587163	Mus_musculus_tRNA-Ala-CGC-1	25	57	0.106649	1.27983	25 57 False True 1382 False 384 True True 304 False 66 dtype: int64	0.410399	26	58
SRR10587163	Mus_musculus_tRNA-Ala-CGC-1	25	68	0.0237411	0.234511	25 68 False False 1726 True False 368 False True 40 True True 2 dtype: int64	0.135104	26	69
SRR10587163	Mus_musculus_tRNA-Ala-CGC-1	33	36	1.29549e-07	21.074	33 36 False True 2838 True True 336 False False 178 True False 1 dtype: int64	1.39091e-06	34	37
SRR10587163	Mus_musculus_tRNA-Ala-CGC-1	33	57	1.82568e-254	0.00630406	33 57 False True 2777 True False 314 False False 239 True True 23 dtype: int64	2.09833e-252	34	58
SRR10587163	Mus_musculus_tRNA-Ala-CGC-1	33	68	1	0.924471	33 68 False False 2958 True False 331 False True 58 True True 6 dtype: int64	1	34	69
SRR10587163	Mus_musculus_tRNA-Ala-CGC-1	36	57	8.07257e-05	0.342072	36 57 True True 2675 False 552 False True 170 False 12 dtype: int64	0.00073217	37	58
SRR10587163	Mus_musculus_tRNA-Ala-CGC-1	36	68	0.322104	2.25858	36 68 True False 3148 False False 180 True True 79 False True 2 dtype: int64	0.742385	37	69
SRR10587163	Mus_musculus_tRNA-Ala-CGC-1	57	68	1.5481e-20	21.3607	57 68 True False 3263 False False 615 True True 340 False True 3 dtype: int64	2.38544e-19	58	69
SRR10587163	Mus_musculus_tRNA-Leu-TAA-1	26	37	0.258281	0.44898	26 37 True False 49 True 11 False False 8 True 4 dtype: int64	0.67042	26	37
SRR10587163	Mus_musculus_tRNA-Leu-TAA-1	26	68	1	0.688312	26 68 True True 53 False True 11 True False 7 False False 1 dtype: int64	1	26	58
SRR10587163	Mus_musculus_tRNA-Leu-TAA-1	37	68	0.505987	1.22297	37 68 False True 593 True True 214 False False 61 True False 18 dtype: int64	0.897186	37	58
SRR10587163	Mus_musculus_mito_tRNA-Trp-TCA-1	9	24	0.0303662	0.498672	9 24 True False 699 True 366 False True 21 False 20 dtype: int64	0.163504	9	26
SRR10587163	Mus_musculus_mito_tRNA-Trp-TCA-1	9	35	0.17402	0.46034	9 35 True False 1001 True 64 False False 36 True 5 dtype: int64	0.549573	9	37
SRR10587163	Mus_musculus_mito_tRNA-Trp-TCA-1	24	35	0.666883	1.07919	24 35 False False 932 True False 552 False True 97 True True 62 dtype: int64	0.978168	26	37
SRR10587163	Mus_musculus_mito_tRNA-Ser-TGA-1	8	29	0.0191155	0.617652	8 29 False True 733 True True 267 False False 78 True False 46 dtype: int64	0.114546	10	32
SRR10587163	Mus_musculus_mito_tRNA-Ser-TGA-1	29	34	0.384394	0.726376	29 34 True False 1344 False False 142 True True 55 False True 8 dtype: int64	0.80115	32	37
SRR10587163	Mus_musculus_tRNA-Asn-GTT-3	7	9	1	0.805556	7 9 False False 29 True 12 True False 3 True 1 dtype: int64	1	7	9
SRR10587163	Mus_musculus_tRNA-Asn-GTT-3	27	59	0.556628	1.16009	27 59 True True 41485 False 1287 False True 389 False 14 dtype: int64	0.924111	26	58
SRR10587163	Mus_musculus_tRNA-Arg-ACG-1	9	58	0.300535	3.44304	9 58 False True 79 True True 17 False False 16 True False 1 dtype: int64	0.720606	9	58
SRR10587163	Mus_musculus_tRNA-Arg-ACG-1	34	58	0.275913	2.15833	34 58 True True 777 False 72 False True 10 False 2 dtype: int64	0.691607	34	58
SRR10587163	Mus_musculus_tRNA-Cys-GCA-3	57	69	0.0866688	0.225	57 69 True False 30 True 9 False True 4 False 3 dtype: int64	0.355334
SRR10587163	Mus_musculus_tRNA-Arg-TCT-4	7	9	0.375306	0.62089	7 9 False False 107 True 47 True False 22 True 6 dtype: int64	0.789461
SRR10587163	Mus_musculus_tRNA-Arg-TCT-4	7	58	0.112566	0.171053	7 58 False True 152 True True 26 False False 2 True False 2 dtype: int64	0.42346
SRR10587163	Mus_musculus_tRNA-Arg-TCT-4	9	58	0.620965	0.576923	9 58 False True 221 True True 51 False False 5 True False 2 dtype: int64	0.956732
SRR10587163	Mus_musculus_tRNA-Arg-TCT-4	32	58	0.512666	1.46786	32 58 True True 1233 False 56 False True 15 False 1 dtype: int64	0.901732
SRR10587163	Mus_musculus_tRNA-Arg-CCG-2	9	26	0.557017	0.600962	9 26 False False 25 True 16 True False 13 True 5 dtype: int64	0.924233	9	26
SRR10587163	Mus_musculus_tRNA-Arg-CCG-2	9	37	0.0802327	8	9 37 False False 40 True False 15 True 3 False True 1 dtype: int64	0.337035	9	37
SRR10587163	Mus_musculus_tRNA-Arg-CCG-2	26	37	1	0.960784	26 37 False False 245 True False 170 False True 15 True True 10 dtype: int64	1	26	37
SRR10587163	Mus_musculus_tRNA-Arg-CCG-2	26	58	0.65012	0.751004	26 58 False True 249 True True 170 False False 11 True False 10 dtype: int64	0.970198	26	58
SRR10587163	Mus_musculus_tRNA-Arg-CCG-2	37	58	0.0641928	1.45349	37 58 False True 5950 True True 887 False False 273 True False 28 dtype: int64	0.287759	37	58
SRR10587163	Mus_musculus_tRNA-Asp-GTC-2	6	9	1.13506e-32	20.7922	6 9 True True 15181 False 425 False True 67 False 39 dtype: int64	2.29335e-31	6	9
SRR10587163	Mus_musculus_tRNA-Asp-GTC-2	6	57	0.468513	0.842357	6 57 True True 10469 False 5137 False True 75 False 31 dtype: int64	0.869526	6	58
SRR10587163	Mus_musculus_tRNA-Asp-GTC-2	9	57	0.730294	0.961968	9 57 True True 10879 False 5326 False True 327 False 154 dtype: int64	1	9	58
SRR10587163	Mus_musculus_tRNA-Arg-TCT-2	9	32	0.495199	2.30972	9 32 False True 494 True True 326 False False 7 True False 2 dtype: int64	0.891587	9	32
SRR10587163	Mus_musculus_tRNA-Arg-TCT-2	9	58	0.636254	1.43258	9 58 False True 487 True True 322 False False 13 True False 6 dtype: int64	0.964284	9	58
SRR10587163	Mus_musculus_mito_tRNA-Gly-TCC-1	7	9	3.13378e-08	22.5887	7 9 False True 5273 True True 430 False False 277 True False 1 dtype: int64	3.46545e-07	7	9
SRR10587163	Mus_musculus_tRNA-Tyr-GTA-3	25	37	0.255255	7.75	25 37 False False 31 True False 4 False True 1 True True 1 dtype: int64	0.667209
SRR10587163	Mus_musculus_tRNA-Tyr-GTA-3	25	58	0.455523	0.413793	25 58 False True 29 True True 4 False False 3 True False 1 dtype: int64	0.858513
SRR10587163	Mus_musculus_tRNA-Tyr-GTA-3	26	27	0.0271549	0.1	26 27 False False 13 True False 13 False True 10 True True 1 dtype: int64	0.149908
SRR10587163	Mus_musculus_tRNA-Tyr-GTA-3	26	58	0.624589	0.571429	26 58 False True 21 True True 12 False False 2 True False 2 dtype: int64	0.958292
SRR10587163	Mus_musculus_tRNA-Tyr-GTA-3	27	37	0.186563	6	27 37 False False 27 True False 9 True 2 False True 1 dtype: int64	0.570678
SRR10587163	Mus_musculus_tRNA-Tyr-GTA-3	27	58	0.654841	2.17391	27 58 False True 23 True True 10 False False 5 True False 1 dtype: int64	0.973307
SRR10587163	Mus_musculus_tRNA-Tyr-GTA-3	37	58	0.000469041	0.0625	37 58 False False 52 True 32 True False 26 True 1 dtype: int64	0.00395246
SRR10587163	Mus_musculus_tRNA-Gln-TTG-1	9	57	1	0.995671	9 57 False True 378 True True 90 False False 46 True False 11 dtype: int64	1	9	58
SRR10587163	Mus_musculus_tRNA-Arg-CCG-1	9	26	0.400759	2.51429	9 26 False False 22 True 7 True False 5 True 4 dtype: int64	0.818206	9	26
SRR10587163	Mus_musculus_tRNA-Arg-CCG-1	26	37	0.759484	0.897213	26 37 False False 206 True False 164 False True 28 True True 20 dtype: int64	1	26	37
SRR10587163	Mus_musculus_tRNA-Arg-CCG-1	26	58	0.597883	0.678414	26 58 False True 227 True True 176 False 8 False False 7 dtype: int64	0.947513	26	58
SRR10587163	Mus_musculus_tRNA-Arg-CCG-1	37	58	0.737258	1.11088	37 58 False True 6987 True True 867 False False 188 True False 21 dtype: int64	1	37	58
SRR10587163	Mus_musculus_mito_tRNA-Leu-TAG-1	9	36	0.529476	1.05874	9 36 True False 2802 True 2301 False False 312 True 242 dtype: int64	0.911532	9	37
SRR10587163	Mus_musculus_tRNA-Ala-AGC-1	24	36	0.0887758	0.15	24 36 False True 80 True True 60 False 5 False False 1 dtype: int64	0.361235
SRR10587163	Mus_musculus_tRNA-Ala-AGC-1	24	57	0.0781512	4.76724	24 57 False False 79 True False 58 True 7 False True 2 dtype: int64	0.33027
SRR10587163	Mus_musculus_tRNA-Ala-AGC-1	24	68	1	1.04167	24 68 False False 75 True False 60 False True 6 True True 5 dtype: int64	1
SRR10587163	Mus_musculus_tRNA-Ala-AGC-1	25	57	0.513559	1.6	25 57 False False 128 True False 10 False True 8 True True 1 dtype: int64	0.901796
SRR10587163	Mus_musculus_tRNA-Ala-AGC-1	25	68	0.588277	1.26	25 68 False False 126 True 10 True False 10 True 1 dtype: int64	0.942199
SRR10587163	Mus_musculus_tRNA-Ala-AGC-1	36	57	1	1.15464	36 57 True False 291 True 42 False False 24 True 3 dtype: int64	1
SRR10587163	Mus_musculus_tRNA-Ala-AGC-1	36	68	1	1.28311	36 68 True False 302 True 31 False False 25 True 2 dtype: int64	1
SRR10587163	Mus_musculus_tRNA-Ala-AGC-1	57	68	0.474405	1.2526	57 68 False False 512 True False 109 False True 45 True True 12 dtype: int64	0.874586
SRR10587163	Mus_musculus_tRNA-Phe-GAA-1	37	58	0.859442	1.03578	37 58 True True 5279 False 330 False True 139 False 9 dtype: int64	1
SRR10587163	Mus_musculus_tRNA-Leu-CAG-2	38	51	1	1.03439	38 51 False True 8073 True True 763 False False 197 True False 18 dtype: int64	1
SRR10587163	Mus_musculus_tRNA-Leu-CAG-2	38	68	0.343357	1.13848	38 68 False True 7460 False 810 True True 713 False 68 dtype: int64	0.760343
SRR10587163	Mus_musculus_tRNA-Leu-CAG-2	51	68	0.303951	1.18488	51 68 True True 15351 False 1685 False True 346 False 45 dtype: int64	0.723108
SRR10587163	Mus_musculus_tRNA-Cys-GCA-1	57	69	0.886388	0.946529	57 69 True False 376 False False 98 True True 69 False True 19 dtype: int64	1
SRR10587163	Mus_musculus_tRNA-Ser-CGA-3	32	50	0.55255	0.283019	32 50 True False 53 True 30 False True 2 False 1 dtype: int64	0.921583
SRR10587163	Mus_musculus_tRNA-Ser-CGA-3	32	67	0.392261	2.95833	32 67 True True 71 False 12 False True 2 False 1 dtype: int64	0.809866
SRR10587163	Mus_musculus_tRNA-Ser-CGA-3	34	67	0.584188	0.732394	34 67 False True 71 False 13 True True 4 False 1 dtype: int64	0.940037
SRR10587163	Mus_musculus_tRNA-Ser-CGA-3	50	67	0.283767	1.96596	50 67 False True 47 True True 42 False False 11 True False 5 dtype: int64	0.702008
SRR10587163	Mus_musculus_tRNA-Ile-TAT-1	27	59	0.543081	1.20668	27 59 True True 571 False True 338 True False 28 False False 20 dtype: int64	0.917308	26	58
SRR10587163	Mus_musculus_tRNA-Arg-ACG-2	9	26	0.53467	0.558824	9 26 True True 152 False True 102 True False 8 False False 3 dtype: int64	0.914199	9	26
SRR10587163	Mus_musculus_tRNA-Arg-ACG-2	9	37	0.519607	0.75572	9 37 True False 147 False False 94 True True 13 False True 11 dtype: int64	0.904578	9	37
SRR10587163	Mus_musculus_tRNA-Arg-ACG-2	9	58	1	0.754902	9 58 True True 154 False True 102 True False 6 False False 3 dtype: int64	1	9	58
SRR10587163	Mus_musculus_tRNA-Arg-ACG-2	26	37	0.350916	3.41808	26 37 True False 531 True 55 False False 33 True 1 dtype: int64	0.764774	26	37
SRR10587163	Mus_musculus_tRNA-Arg-ACG-2	37	58	0.305478	0.801711	37 58 False True 3340 True True 528 False False 142 True False 28 dtype: int64	0.725519	37	58
SRR10587163	Mus_musculus_tRNA-Arg-TCG-3	7	26	0.546056	1.625	7 26 False True 16 True True 13 False False 12 True False 6 dtype: int64	0.919855	7	26
SRR10587163	Mus_musculus_tRNA-Arg-TCG-3	7	58	0.634799	3	7 58 False True 24 True True 18 False False 4 True False 1 dtype: int64	0.963719	7	58
SRR10587163	Mus_musculus_tRNA-Arg-TCG-3	9	26	1	1.125	9 26 False True 28 False 21 True True 6 False 4 dtype: int64	1	9	26
SRR10587163	Mus_musculus_tRNA-Arg-TCG-3	9	37	1	1.25	9 37 False False 45 True False 9 False True 4 True True 1 dtype: int64	1	9	37
SRR10587163	Mus_musculus_tRNA-Arg-TCG-3	9	58	1	2.025	9 58 False True 40 False 9 True True 9 False 1 dtype: int64	1	9	58
SRR10587163	Mus_musculus_tRNA-Arg-TCG-3	26	37	0.329951	1.82197	26 37 True False 88 False False 74 True True 13 False True 6 dtype: int64	0.748673	26	37
SRR10587163	Mus_musculus_tRNA-Arg-TCG-3	26	58	0.841419	1.12689	26 58 True True 85 False True 66 True False 16 False False 14 dtype: int64	1	26	58
SRR10587163	Mus_musculus_tRNA-Arg-TCG-3	37	58	0.960033	0.994903	37 58 False True 4182 False 872 True True 668 False 140 dtype: int64	1	37	58
SRR10587163	Mus_musculus_tRNA-Leu-AAG-2	27	67	0.70143	1.09105	27 67 False True 485 True True 457 False False 66 True False 57 dtype: int64	0.994275
SRR10587163	Mus_musculus_tRNA-Cys-GCA-2	57	69	7.8868e-42	6.58133	57 69 True True 439 False False 314 True False 295 False True 71 dtype: int64	1.95386e-40
SRR10587163	Mus_musculus_tRNA-Gln-TTG-2	34	57	1	1.65217	34 57 False True 92 False 19 True True 8 False 1 dtype: int64	1
SRR10587163	Mus_musculus_tRNA-Gln-TTG-2	34	69	0.0840987	4.125	34 69 False False 99 True 12 True False 6 True 3 dtype: int64	0.348885
SRR10587163	Mus_musculus_tRNA-Gln-TTG-2	57	69	0.115404	0.481844	57 69 True False 179 False False 30 True True 23 False True 8 dtype: int64	0.431981
SRR10587163	Mus_musculus_tRNA-Leu-CAG-3	38	68	0.344758	0.2	38 68 False True 25 False 5 True False 1 True 1 dtype: int64	0.760422
SRR10587163	Mus_musculus_tRNA-Arg-TCT-5	33	59	0.568409	1.58065	33 59 True True 98 False True 31 True False 2 False False 1 dtype: int64	0.929147
SRR10587163	Mus_musculus_tRNA-Glu-TTC-2	9	34	0.193369	1.13749	9 34 False False 11142 True False 1731 False True 713 True True 126 dtype: int64	0.582391	9	34
SRR10587163	Mus_musculus_tRNA-Glu-TTC-2	9	57	0.671319	1.03143	9 57 False False 10131 True 1722 True False 1580 True 277 dtype: int64	0.979503	9	58
SRR10587163	Mus_musculus_tRNA-Glu-TTC-2	34	57	0.0385671	0.84001	34 57 False False 12206 True 2984 True False 896 True 184 dtype: int64	0.198371	34	58
SRR10587163	Mus_musculus_tRNA-Glu-TTC-3	19	34	2.34665e-56	147.333	19 34 False False 312 True True 85 False True 30 True False 6 dtype: int64	7.65225e-55
SRR10587163	Mus_musculus_tRNA-Glu-TTC-3	19	57	1.82891e-64	0.00268856	19 57 False True 317 True False 88 False False 25 True True 3 dtype: int64	6.54207e-63
SRR10587163	Mus_musculus_tRNA-Glu-TTC-3	34	57	1.56754e-59	0.0162963	34 57 False True 450 True False 93 False False 31 True True 22 dtype: int64	5.41379e-58
SRR10587163	Mus_musculus_tRNA-Pro-TGG-1	36	57	0.848556	1.05507	36 57 False True 1656 True True 336 False False 182 True False 35 dtype: int64	1	37	58
SRR10587163	Mus_musculus_tRNA-Thr-AGT-5	32	59	0.00111558	7.5	32 59 False False 45 True 18 True True 12 False 4 dtype: int64	0.00894886
SRR10587163	Mus_musculus_tRNA-Thr-AGT-5	33	59	1.13402e-17	0.00432666	33 59 False True 43 True False 43 False False 8 True True 1 dtype: int64	1.6809e-16
SRR10587163	Mus_musculus_mito_tRNA-Pro-TGG-1	9	34	0.835871	1.01536	9 34 True False 5386 False False 2493 True True 759 False True 346 dtype: int64	1	9	37
SRR10587163	Mus_musculus_tRNA-Arg-CCT-2	9	32	0.0708055	1.26402	9 32 True True 5118 False True 3517 True False 137 False False 119 dtype: int64	0.309102	9	32
SRR10587163	Mus_musculus_tRNA-Arg-CCT-2	9	58	0.53488	1.095	9 58 True True 5128 False True 3540 True False 127 False False 96 dtype: int64	0.914199	9	58
SRR10587163	Mus_musculus_tRNA-Arg-CCT-2	32	58	0.609292	0.748143	32 58 True True 10909 False True 346 True False 295 False False 7 dtype: int64	0.950856	32	58
SRR10587163	Mus_musculus_tRNA-Asp-GTC-1	6	9	2.5169e-278	41.7579	6 9 True True 91961 False 2442 False False 275 True 248 dtype: int64	3.32944e-276	6	9
SRR10587163	Mus_musculus_tRNA-Asp-GTC-1	6	57	0.816408	1.02688	6 57 True False 62481 True 31896 False False 348 True 173 dtype: int64	1	6	58
SRR10587163	Mus_musculus_tRNA-Asp-GTC-1	9	57	0.105932	1.06857	9 57 True False 63949 True 32783 False False 1901 True 912 dtype: int64	0.408518	9	58
SRR10587163	Mus_musculus_tRNA-Arg-TCG-4	7	26	0.349845	3.5	7 26 True True 7 False False 5 True 5 True False 2 dtype: int64	0.763725	7	26
SRR10587163	Mus_musculus_tRNA-Arg-TCG-4	7	58	1	0.875	7 58 False True 8 True True 7 False False 2 True False 2 dtype: int64	1	7	58
SRR10587163	Mus_musculus_tRNA-Arg-TCG-4	9	26	0.52322	0.227273	9 26 False True 11 False 5 True False 2 True 1 dtype: int64	0.907154	9	26
SRR10587163	Mus_musculus_tRNA-Arg-TCG-4	9	58	0.0970072	0.0714286	9 58 False True 14 False 2 True False 2 True 1 dtype: int64	0.386375	9	58
SRR10587163	Mus_musculus_tRNA-Arg-TCG-4	26	37	0.686551	0.688172	26 37 True False 31 False False 16 True True 4 False True 3 dtype: int64	0.98761	26	37
SRR10587163	Mus_musculus_tRNA-Arg-TCG-4	26	58	1	1.00699	26 58 True True 24 False True 13 True False 11 False False 6 dtype: int64	1	26	58
SRR10587163	Mus_musculus_tRNA-Arg-TCG-4	37	58	0.410528	0.856072	37 58 False True 1148 False 293 True True 161 False 48 dtype: int64	0.824366	37	58
SRR10587163	Mus_musculus_tRNA-Tyr-GTA-6	9	32	1	1.0144	9 32 False False 317 True False 125 False True 5 True True 2 dtype: int64	1	9	37
SRR10587163	Mus_musculus_tRNA-Ser-AGA-2	32	49	0.444911	0.630468	32 49 True False 1105 True 110 False False 19 True 3 dtype: int64	0.851281
SRR10587163	Mus_musculus_tRNA-Ser-AGA-2	32	67	1	0.977778	32 67 True True 990 False 225 False True 18 False 4 dtype: int64	1
SRR10587163	Mus_musculus_tRNA-Ser-AGA-2	49	67	0.349648	1.29843	49 67 False True 1148 False 257 True True 116 False 20 dtype: int64	0.763725
SRR10587163	Mus_musculus_tRNA-Ala-TGC-5	36	57	0.127333	4.11111	36 57 True True 37 False True 9 False 3 True False 3 dtype: int64	0.460407
SRR10587163	Mus_musculus_tRNA-Arg-CCG-3	9	37	0.382775	1.1179	9 37 True False 2683 False False 1245 True True 265 False True 110 dtype: int64	0.798926	9	37
SRR10587163	Mus_musculus_tRNA-Arg-CCG-3	9	58	0.39756	0.815165	9 58 True True 2870 False True 1326 True False 77 False False 29 dtype: int64	0.815237	9	58
SRR10587163	Mus_musculus_tRNA-Arg-CCG-3	37	58	0.568399	0.889726	37 58 False True 8494 True True 832 False False 218 True False 24 dtype: int64	0.929147	37	58
SRR10587163	Mus_musculus_tRNA-Arg-TCT-3	7	32	1	0.4	7 32 False True 5 True True 2 False False 1 True False 1 dtype: int64	1
SRR10587163	Mus_musculus_tRNA-Leu-TAG-1	27	35	0.000370614	0.356748	27 35 False False 486 True 230 True False 77 True 13 dtype: int64	0.00317262
SRR10587163	Mus_musculus_tRNA-Leu-TAG-1	27	67	0.261062	0.682099	27 67 False True 648 True True 78 False False 68 True False 12 dtype: int64	0.673927
SRR10587163	Mus_musculus_tRNA-Lys-TTT-1	37	58	0.784612	1.40103	37 58 False True 453 True True 68 False False 28 True False 3 dtype: int64	1	37	58
SRR10587163	Mus_musculus_tRNA-Ile-TAT-2	27	59	1	0.991897	27 59 True True 2443 False True 1552 True False 73 False False 46 dtype: int64	1	26	58
SRR10587163	Mus_musculus_tRNA-Trp-CCA-1	25	36	1	1	25 36 True False 4 False False 2 True True 2 False True 1 dtype: int64	1
SRR10587163	Mus_musculus_tRNA-Gly-TCC-1	6	57	0.906974	1.02336	6 57 False True 7555 True True 2303 False False 329 True False 98 dtype: int64	1	6	58
SRR10587163	Mus_musculus_tRNA-Ser-CGA-2	6	26	1	0.933333	6 26 False True 30 False 14 True True 2 False 1 dtype: int64	1	6	26
SRR10587163	Mus_musculus_tRNA-Ser-CGA-2	6	67	1	0.75	6 67 False True 32 False 12 True True 2 False 1 dtype: int64	1	6	58
SRR10587163	Mus_musculus_tRNA-Ser-CGA-2	26	50	0.0570867	0.260674	26 50 True False 89 False False 29 True 5 True True 4 dtype: int64	0.264356	26	e9
SRR10587163	Mus_musculus_tRNA-Ser-CGA-2	26	67	1	0.993007	26 67 True True 71 False True 26 True False 22 False False 8 dtype: int64	1	26	58
SRR10587163	Mus_musculus_tRNA-Ser-CGA-2	32	50	1	1.5633	32 50 True False 1177 True 115 False False 16 True 1 dtype: int64	1	32	e9
SRR10587163	Mus_musculus_tRNA-Ser-CGA-2	32	67	0.752098	0.599716	32 67 True True 1057 False 235 False True 15 False 2 dtype: int64	1	32	58
SRR10587163	Mus_musculus_tRNA-Ser-CGA-2	50	67	0.232527	1.38696	50 67 False True 1150 False 261 True True 110 False 18 dtype: int64	0.642335	e9	58
SRR10587163	Mus_musculus_tRNA-Thr-AGT-1	27	33	0.000401579	4.31235	27 33 True True 74 False True 39 False 25 True False 11 dtype: int64	0.00342514
SRR10587163	Mus_musculus_tRNA-Thr-AGT-1	27	59	0.62698	0.747076	27 59 True True 73 False True 57 True False 12 False False 7 dtype: int64	0.958683
SRR10587163	Mus_musculus_tRNA-Thr-AGT-1	33	59	0.620618	0.962302	33 59 True True 8961 False True 2268 True False 1125 False False 274 dtype: int64	0.956507
SRR10587163	Mus_musculus_mito_tRNA-Gln-TTG-1	9	33	0.114764	2.95249	9 33 False False 435 True False 34 False True 13 True True 3 dtype: int64	0.430503	9	34
SRR10587163	Mus_musculus_tRNA-Thr-TGT-1	27	33	1	0.785714	27 33 True False 14 False False 11 True 1 True True 1 dtype: int64	1
SRR10587163	Mus_musculus_tRNA-Thr-TGT-1	27	59	0.628019	2.16667	27 59 True True 13 False True 9 False 3 True False 2 dtype: int64	0.958929
SRR10587163	Mus_musculus_tRNA-Thr-TGT-1	27	71	0.569231	0.357143	27 71 True False 14 False False 10 True 2 True True 1 dtype: int64	0.929737
SRR10587163	Mus_musculus_tRNA-Thr-TGT-1	33	59	0.240369	1.49686	33 59 True True 628 False True 71 True False 65 False False 11 dtype: int64	0.649081
SRR10587163	Mus_musculus_tRNA-Thr-TGT-1	33	71	0.692069	0.853801	33 71 True False 627 False False 73 True True 66 False True 9 dtype: int64	0.988408
SRR10587163	Mus_musculus_tRNA-Thr-TGT-1	59	71	0.633026	1.0781	59 71 True False 6527 True 719 False False 597 True 61 dtype: int64	0.962513
SRR10587163	Mus_musculus_tRNA-Ala-TGC-7	36	57	1	1.07576	36 57 True True 71 False 33 False True 18 False 9 dtype: int64	1
SRR10587163	Mus_musculus_tRNA-Leu-CAA-3	27	68	0.551418	0.881731	27 68 True True 131 False 130 False True 88 False 77 dtype: int64	0.921175	26	57
SRR10587163	Mus_musculus_tRNA-Phe-GAA-3	37	58	0.271776	1.66815	37 58 True True 873 False 157 False True 20 False 6 dtype: int64	0.687009
SRR10587163	Mus_musculus_tRNA-Glu-TTC-1	9	34	0.969084	1.00292	9 34 False False 18686 True False 2818 False True 1362 True True 206 dtype: int64	1	9	34
SRR10587163	Mus_musculus_tRNA-Glu-TTC-1	9	57	0.618296	1.0264	9 57 False False 16733 True 3315 True False 2513 True 511 dtype: int64	0.954817	9	58
SRR10587163	Mus_musculus_tRNA-Glu-TTC-1	34	57	0.00315768	0.837346	34 57 False False 20163 True 5336 True False 1602 True 355 dtype: int64	0.0233529	34	58
SRR10587163	Mus_musculus_tRNA-Gly-CCC-2	6	56	0.689476	0.848993	6 56 False True 447 True True 69 False False 11 True False 2 dtype: int64	0.987723
SRR10587163	Mus_musculus_tRNA-Gly-CCC-2	56	63	0.791729	1.43602	56 63 True False 1438 True 177 False False 35 True 3 dtype: int64	1
SRR10587163	Mus_musculus_tRNA-Thr-AGT-4	27	33	0.0237358	13.5	27 33 True True 9 False False 6 True 2 True False 2 dtype: int64	0.135104	26	32
SRR10587163	Mus_musculus_tRNA-Thr-AGT-4	33	59	0.70203	0.885305	33 59 True True 1014 False True 279 True False 78 False False 19 dtype: int64	0.994275	32	58
SRR10587163	Mus_musculus_tRNA-Thr-AGT-2	27	33	0.114551	6.5	27 33 True True 13 False False 3 True False 3 False True 2 dtype: int64	0.429935	26	32
SRR10587163	Mus_musculus_tRNA-Thr-AGT-2	33	59	0.702275	0.94596	33 59 True True 2583 False True 661 True False 347 False False 84 dtype: int64	0.994275	32	58
SRR10587163	Mus_musculus_tRNA-Thr-CGT-3	27	33	0.347561	2.85	27 33 True True 19 False True 10 False 3 True False 2 dtype: int64	0.763075
SRR10587163	Mus_musculus_tRNA-Thr-CGT-3	27	71	1	2	27 71 True False 18 False False 12 True True 3 False True 1 dtype: int64	1
SRR10587163	Mus_musculus_tRNA-Thr-CGT-3	33	59	0.418129	1.78192	33 59 True True 828 False True 41 True False 34 False False 3 dtype: int64	0.830238
SRR10587163	Mus_musculus_tRNA-Thr-CGT-3	33	71	0.348912	0.701521	33 71 True False 761 True 101 False False 37 True 7 dtype: int64	0.763725
SRR10587163	Mus_musculus_tRNA-Thr-CGT-3	59	71	0.159009	0.638906	59 71 True False 1627 True 231 False False 63 True 14 dtype: int64	0.523631
SRR10587163	Mus_musculus_tRNA-Ser-GCT-2	6	67	1	0.333333	6 67 False True 3 False 1 True False 1 True 1 dtype: int64	1
SRR10587163	Mus_musculus_tRNA-Ser-GCT-2	32	67	0.557279	1.27329	32 67 True True 615 False 84 False True 23 False 4 dtype: int64	0.924233
SRR10587163	Mus_musculus_tRNA-Ser-CGA-1	26	67	0.187236	3.5	26 67 True True 42 False 12 False False 4 True 4 dtype: int64	0.571469
SRR10587163	Mus_musculus_tRNA-Ser-CGA-1	32	67	0.250944	2.23297	32 67 True True 762 False 195 False True 7 False 4 dtype: int64	0.660909
SRR10587163	Mus_musculus_tRNA-Ser-CGA-1	50	67	0.634058	0.646405	50 67 True True 989 False 255 False True 24 False 4 dtype: int64	0.963246
SRR10587163	Mus_musculus_tRNA-Trp-CCA-3	25	57	1	1.66667	25 57 True True 10 False 4 False True 3 False 2 dtype: int64	1
SRR10587163	Mus_musculus_tRNA-Trp-CCA-3	36	57	3.33032e-35	0.0821768	36 57 False True 1780 True True 493 False 91 False False 27 dtype: int64	6.96982e-34
SRR10587163	Mus_musculus_tRNA-Val-CAC-2	26	58	0.170554	0.923662	26 58 False False 14910 True False 2980 False True 2248 True True 415 dtype: int64	0.545012	26	58
SRR10587163	Mus_musculus_tRNA-Trp-CCA-2	25	57	1	3	25 57 True True 6 False 2 False False 1 True 1 dtype: int64	1
SRR10587163	Mus_musculus_tRNA-Trp-CCA-2	36	57	0.129621	0.792587	36 57 False True 1364 False 413 True True 178 False 68 dtype: int64	0.466276
SRR10587163	Mus_musculus_tRNA-iMet-CAT-1	9	57	0.399877	0.952474	9 57 False False 7451 True False 3766 False True 1103 True True 531 dtype: int64	0.817384
SRR10587163	Mus_musculus_tRNA-Leu-CAA-1	27	38	0.27664	0.272727	27 38 False False 54 True False 22 False True 9 True True 1 dtype: int64	0.692549
SRR10587163	Mus_musculus_tRNA-Leu-CAA-1	27	68	1	1.3125	27 68 False True 56 True True 21 False False 7 True False 2 dtype: int64	1
SRR10587163	Mus_musculus_tRNA-Leu-CAA-1	38	68	0.721251	0.864048	38 68 False True 773 False 93 True True 79 False 11 dtype: int64	1
SRR10587163	Mus_musculus_tRNA-Thr-CGT-1	19	25	0.657672	2.1	19 25 False True 40 False 21 True True 4 False 1 dtype: int64	0.97453
SRR10587163	Mus_musculus_tRNA-Thr-CGT-1	19	57	1	0.784314	19 57 False True 51 False 10 True True 4 False 1 dtype: int64	1
SRR10587163	Mus_musculus_tRNA-Thr-CGT-1	25	31	0.465663	2.81818	25 31 True True 62 False True 22 False 1 True False 1 dtype: int64	0.866617
SRR10587163	Mus_musculus_tRNA-Thr-CGT-1	25	57	1	1.11579	25 57 True True 53 False True 19 True False 10 False False 4 dtype: int64	1
SRR10587163	Mus_musculus_tRNA-Thr-CGT-1	31	57	0.425742	1.72595	31 57 True True 1776 False 343 False True 9 False 3 dtype: int64	0.836804
SRR10587163	Mus_musculus_tRNA-Ala-AGC-5	25	26	8.3274e-38	0.0216118	25 26 False False 1416 True 1177 True False 167 True 3 dtype: int64	1.87126e-36	25	26
SRR10587163	Mus_musculus_tRNA-Ala-AGC-5	25	37	0.00378854	0.422353	25 37 False True 2484 True True 154 False False 109 True False 16 dtype: int64	0.0275534	25	37
SRR10587163	Mus_musculus_tRNA-Ala-AGC-5	25	58	0.00493764	0.456549	25 58 False True 2460 True True 152 False False 133 True False 18 dtype: int64	0.0347918	25	58
SRR10587163	Mus_musculus_tRNA-Ala-AGC-5	26	37	0.000458161	0.560623	26 37 True True 1549 False True 1535 True False 108 False False 60 dtype: int64	0.00387943	26	37
SRR10587163	Mus_musculus_tRNA-Ala-AGC-5	26	58	0.153361	1.24801	26 58 True True 1571 False True 1493 False 102 True False 86 dtype: int64	0.514288	26	58
SRR10587163	Mus_musculus_tRNA-Ala-AGC-5	37	58	0.743903	1.04461	37 58 True True 16259 False True 1097 True False 979 False False 69 dtype: int64	1	37	58
SRR10587163	Mus_musculus_tRNA-iMet-CAT-3	9	57	0.0329687	10.6667	9 57 False False 16 True False 9 True 6 False True 1 dtype: int64	0.174427
SRR10587163	Mus_musculus_tRNA-Pro-CGG-1	36	57	1	1.00232	36 57 False True 2286 True True 326 False False 246 True False 35 dtype: int64	1
SRR10587163	Mus_musculus_tRNA-Thr-TGT-2	20	58	0.275415	0.43865	20 58 False True 163 True True 13 False False 11 True False 2 dtype: int64	0.6911
SRR10587163	Mus_musculus_tRNA-Thr-TGT-2	32	58	0.078531	1.76277	32 58 True True 4555 False 544 False True 57 False 12 dtype: int64	0.330878
SRR10587163	Mus_musculus_tRNA-Ala-TGC-4	24	36	0.743744	1.09996	24 36 False True 825 True True 409 False False 71 True False 32 dtype: int64	1	25	37
SRR10587163	Mus_musculus_tRNA-Ala-TGC-4	24	57	0.236334	1.15363	24 57 False True 524 False 372 True True 273 False 168 dtype: int64	0.644859	25	58
SRR10587163	Mus_musculus_tRNA-Ala-TGC-4	36	57	0.645568	1.07477	36 57 True True 1761 False 887 False True 133 False 72 dtype: int64	0.968767	37	58
SRR10587163	Mus_musculus_tRNA-Arg-TCG-2	9	26	1	0.75	9 26 False False 21 True 12 True False 7 True 3 dtype: int64	1	9	26
SRR10587163	Mus_musculus_tRNA-Arg-TCG-2	9	37	0.0399038	6.66667	9 37 False False 30 True False 6 True 4 False True 3 dtype: int64	0.202939	9	37
SRR10587163	Mus_musculus_tRNA-Arg-TCG-2	26	37	0.410773	0.675223	26 37 False False 121 True False 112 False True 16 True True 10 dtype: int64	0.824366	26	37
SRR10587163	Mus_musculus_tRNA-Arg-TCG-2	26	58	0.424943	0.437037	26 58 False True 135 True True 118 False 4 False False 2 dtype: int64	0.836171	26	58
SRR10587163	Mus_musculus_tRNA-Arg-TCG-2	37	58	1	0.996211	37 58 False True 8156 True True 1177 False False 214 True False 31 dtype: int64	1	37	58
SRR10587163	Mus_musculus_tRNA-Cys-GCA-19	57	69	0.00430922	7.54286	57 69 False False 33 True True 8 False True 7 True False 5 dtype: int64	0.0308916
SRR10587163	Mus_musculus_tRNA-Cys-GCA-19	62	69	0.0146377	0.184211	62 69 True False 38 False False 8 True 8 True True 7 dtype: int64	0.0910603
SRR10587163	Mus_musculus_tRNA-Ser-GCT-4	32	67	1	0.848316	32 67 True True 2095 False 343 False True 36 False 5 dtype: int64	1
SRR10587163	Mus_musculus_tRNA-Met-CAT-2	20	26	1	0.590909	20 26 True True 65 False True 11 True False 10 False False 1 dtype: int64	1	20	26
SRR10587163	Mus_musculus_tRNA-Met-CAT-2	20	58	1	0.528926	20 58 True True 64 False True 11 True False 11 False False 1 dtype: int64	1	20	58
SRR10587163	Mus_musculus_tRNA-Met-CAT-2	26	58	1	1.09751	26 58 True True 121 False True 21 True False 21 False False 4 dtype: int64	1	26	58
SRR10587163	Mus_musculus_tRNA-Gln-CTG-3	9	57	0.576124	1.5978	9 57 False True 121 True True 29 False False 20 True False 3 dtype: int64	0.93194
SRR10587163	Mus_musculus_tRNA-Gln-CTG-3	9	69	0.453697	0.603175	9 69 False False 114 True False 28 False True 27 True True 4 dtype: int64	0.857884
SRR10587163	Mus_musculus_tRNA-Gln-CTG-3	57	69	0.899386	1.08053	57 69 True False 796 True 141 False False 122 True 20 dtype: int64	1
SRR10587163	Mus_musculus_tRNA-Cys-GCA-8	50	57	1.79746e-90	85.8517	50 57 False True 9278 False 1684 True True 1419 False 3 dtype: int64	8.63151e-89	51	58
SRR10587163	Mus_musculus_tRNA-Cys-GCA-8	50	68	1.28244e-30	0.282443	50 68 False True 10601 True True 1269 False False 361 True False 153 dtype: int64	2.5045e-29	51	69
SRR10587163	Mus_musculus_tRNA-Cys-GCA-8	50	69	2.51008e-36	0.349608	50 69 False False 8464 True 2498 True False 1289 True 133 dtype: int64	5.4823e-35	51	70
SRR10587163	Mus_musculus_tRNA-Cys-GCA-8	57	68	0.00880174	0.684251	57 68 True True 10247 False True 1647 True False 491 False False 54 dtype: int64	0.0585474	58	69
SRR10587163	Mus_musculus_tRNA-Cys-GCA-8	57	69	0.0639554	1.13006	57 69 True False 8435 True 2303 False False 1370 True 331 dtype: int64	0.287062	58	70
SRR10587163	Mus_musculus_tRNA-Cys-GCA-8	68	69	0.0217435	0.858808	68 69 True False 9604 True 2290 False False 1239 True 344 dtype: int64	0.126091	69	70
SRR10587163	Mus_musculus_mito_tRNA-Leu-TAA-1	6	9	1.17613e-46	0.0491482	6 9 False False 1465 True 695 True False 386 True 9 dtype: int64	3.27216e-45	6	9
SRR10587163	Mus_musculus_mito_tRNA-Leu-TAA-1	6	28	0.000224387	3.56946	6 28 False True 2029 True True 387 False False 131 True False 7 dtype: int64	0.00196647	6	26
SRR10587163	Mus_musculus_mito_tRNA-Leu-TAA-1	9	28	0.461474	0.871318	9 28 False True 1863 True True 820 False False 97 True False 49 dtype: int64	0.863924	9	26
SRR10587163	Mus_musculus_tRNA-Pro-AGG-1	36	57	0.780737	0.974583	36 57 False True 7092 True True 1343 False False 808 True False 157 dtype: int64	1	37	58
SRR10587163	Mus_musculus_tRNA-Arg-TCG-1	9	26	0.195141	0.102564	9 26 False True 78 True True 8 False False 1 True False 1 dtype: int64	0.584423	9	26
SRR10587163	Mus_musculus_tRNA-Arg-TCG-1	9	37	0.487089	1.85	9 37 False False 74 True False 8 False True 5 True True 1 dtype: int64	0.886008	9	37
SRR10587163	Mus_musculus_tRNA-Arg-TCG-1	26	37	0.551319	0.765957	26 37 True False 1128 True 72 False False 48 True 4 dtype: int64	0.921175	26	37
SRR10587163	Mus_musculus_tRNA-Arg-TCG-1	26	58	1	0.652661	26 58 True True 1165 False True 51 True False 35 False False 1 dtype: int64	1	26	58
SRR10587163	Mus_musculus_tRNA-Arg-TCG-1	37	58	0.713786	1.07258	37 58 False True 12598 True True 1941 False False 362 True False 52 dtype: int64	1	37	58
SRR10587163	Mus_musculus_tRNA-Ile-AAT-1	20	59	0.412515	0.640449	20 59 False True 356 True True 57 False False 24 True False 6 dtype: int64	0.82469
SRR10587163	Mus_musculus_tRNA-Pro-TGG-2	36	57	0.0119744	0.711149	36 57 False True 3580 True True 547 False False 377 True False 81 dtype: int64	0.0761314	37	58
SRR10587163	Mus_musculus_tRNA-Ala-AGC-2	24	36	0.0925519	0.681129	24 36 False True 825 True True 575 False 44 False False 43 dtype: int64	0.373135	25	37
SRR10587163	Mus_musculus_tRNA-Ala-AGC-2	24	57	0.761473	1.03854	24 57 False False 654 True False 462 False True 214 True True 157 dtype: int64	1	25	58
SRR10587163	Mus_musculus_tRNA-Ala-AGC-2	24	68	0.0103589	1.69522	24 68 False False 819 True False 562 True 57 False True 49 dtype: int64	0.0677487	25	69
SRR10587163	Mus_musculus_tRNA-Ala-AGC-2	25	36	0.230398	2.68397	25 36 False True 1329 False 87 True True 82 False 2 dtype: int64	0.63872	26	37
SRR10587163	Mus_musculus_tRNA-Ala-AGC-2	25	57	0.897015	0.941041	25 57 False False 1063 True 353 True False 64 True 20 dtype: int64	1	26	58
SRR10587163	Mus_musculus_tRNA-Ala-AGC-2	25	68	0.121146	0.30453	25 68 False False 1311 True 105 True False 82 True 2 dtype: int64	0.446238	26	69
SRR10587163	Mus_musculus_tRNA-Ala-AGC-2	36	57	0.206831	0.816799	36 57 True False 2506 True 1054 False False 134 True 69 dtype: int64	0.603199	37	58
SRR10587163	Mus_musculus_tRNA-Ala-AGC-2	36	68	0.078218	1.86153	36 68 True False 3277 True 283 False False 194 True 9 dtype: int64	0.330283	37	69
SRR10587163	Mus_musculus_tRNA-Ala-AGC-2	57	68	0.0047192	0.793001	57 68 False False 4623 True False 3872 False True 402 True True 267 dtype: int64	0.0334205	58	69
SRR10587163	Mus_musculus_tRNA-Ser-TGA-2	32	67	1	0.801418	32 67 True True 1130 False 282 False True 5 False 1 dtype: int64	1
SRR10587163	Mus_musculus_tRNA-Arg-ACG-3	9	26	0.286448	0.570997	9 26 True True 567 False True 331 True False 18 False False 6 dtype: int64	0.704662	9	26
SRR10587163	Mus_musculus_tRNA-Arg-ACG-3	9	37	0.530956	0.809847	9 37 True False 558 False False 318 True True 27 False True 19 dtype: int64	0.912369	9	37
SRR10587163	Mus_musculus_tRNA-Arg-ACG-3	9	50	0.25533	1.18766	9 50 True False 364 False False 223 True True 221 False True 114 dtype: int64	0.667209	9	50
SRR10587163	Mus_musculus_tRNA-Arg-ACG-3	9	58	0.276354	1.4288	9 58 True True 559 False True 316 True False 26 False False 21 dtype: int64	0.692218	9	58
SRR10587163	Mus_musculus_tRNA-Arg-ACG-3	26	37	0.483014	1.75874	26 37 True False 2335 True 154 False False 80 True 3 dtype: int64	0.882568	26	37
SRR10587163	Mus_musculus_tRNA-Arg-ACG-3	26	50	0.574071	1.15568	26 50 True False 1412 True 1077 False False 50 True 33 dtype: int64	0.931135	26	50
SRR10587163	Mus_musculus_tRNA-Arg-ACG-3	26	58	0.264901	0.261261	26 58 True True 2378 False 111 False True 82 False 1 dtype: int64	0.679747	26	58
SRR10587163	Mus_musculus_tRNA-Arg-ACG-3	37	50	1.40499e-52	0.514264	37 50 False True 10574 False 9069 True False 1521 True 912 dtype: int64	4.26423e-51	37	50
SRR10587163	Mus_musculus_tRNA-Arg-ACG-3	37	58	0.921588	0.991466	37 58 False True 18658 True True 2310 False False 985 True False 123 dtype: int64	1	37	58
SRR10587163	Mus_musculus_tRNA-Arg-ACG-3	50	58	0.111914	0.921343	50 58 False True 24404 True True 10901 False False 1219 True False 591 dtype: int64	0.423209	50	58
SRR10587163	Mus_musculus_tRNA-Thr-AGT-6	33	59	0.0253625	0.143822	33 59 True True 298 False True 74 True False 28 False False 1 dtype: int64	0.142825
SRR10587163	Mus_musculus_tRNA-Leu-TAG-2	27	67	0.363626	2.44444	27 67 False True 90 False 22 True True 20 False 2 dtype: int64	0.77746
SRR10587163	Mus_musculus_tRNA-Ser-GCT-3	6	67	0.138369	0.36	6 67 False True 70 False 14 True True 9 False 5 dtype: int64	0.487244
SRR10587163	Mus_musculus_tRNA-Ser-GCT-3	26	32	0.0959018	20.3889	26 32 True True 367 False True 18 False 1 True False 1 dtype: int64	0.383115
SRR10587163	Mus_musculus_tRNA-Ser-GCT-3	26	67	0.166612	2.27143	26 67 True True 318 False 50 False True 14 False 5 dtype: int64	0.538056
SRR10587163	Mus_musculus_tRNA-Ser-GCT-3	32	67	0.906458	0.93751	32 67 True True 11222 False 1710 False True 140 False 20 dtype: int64	1
SRR10587163	Mus_musculus_tRNA-Met-CAT-4	20	26	0.163043	21	20 26 True True 21 False False 1 True 1 True False 1 dtype: int64	0.531426
SRR10587163	Mus_musculus_tRNA-Ser-TGA-1	26	67	0.6727	1.66071	26 67 True True 31 False 8 False True 7 False 3 dtype: int64	0.979848	26	58
SRR10587163	Mus_musculus_tRNA-Ser-TGA-1	32	50	0.00155738	17.6621	32 50 True True 2143 False 52 False True 7 False 3 dtype: int64	0.0121861	32	e9
SRR10587163	Mus_musculus_tRNA-Ser-TGA-1	50	67	0.751544	1.08349	50 67 True True 2380 False 484 False True 59 False 13 dtype: int64	1	e9	58
SRR10587163	Mus_musculus_tRNA-Ala-CGC-2	24	25	4.84696e-33	0.00862306	24 25 False False 501 True False 332 False True 175 True True 1 dtype: int64	9.90731e-32	25	26
SRR10587163	Mus_musculus_tRNA-Ala-CGC-2	24	36	0.897101	1.05333	24 36 False True 627 True True 310 False False 49 True False 23 dtype: int64	1	25	37
SRR10587163	Mus_musculus_tRNA-Ala-CGC-2	24	57	0.338	1.30008	24 57 False True 614 True True 309 False False 62 True False 24 dtype: int64	0.75565	25	58
SRR10587163	Mus_musculus_tRNA-Ala-CGC-2	25	36	0.421991	0.788402	25 36 False True 776 True True 161 False False 57 True False 15 dtype: int64	0.833403	26	37
SRR10587163	Mus_musculus_tRNA-Ala-CGC-2	25	57	0.766676	0.917431	25 57 False True 763 True True 160 False False 70 True False 16 dtype: int64	1	26	58
SRR10587163	Mus_musculus_tRNA-Ala-CGC-2	36	57	0.087581	1.5918	36 57 True True 1734 False 152 False True 129 False 18 dtype: int64	0.357827	37	58
SRR10587163	Mus_musculus_tRNA-Ala-AGC-3	24	36	0.0484189	0.607752	24 36 False True 860 True True 392 False False 40 True False 30 dtype: int64	0.234114
SRR10587163	Mus_musculus_tRNA-Ala-AGC-3	24	57	0.150783	1.23278	24 57 False False 717 True False 321 False True 183 True True 101 dtype: int64	0.509464
SRR10587163	Mus_musculus_tRNA-Ala-AGC-3	36	57	0.472965	1.1571	36 57 True False 2083 True 810 False False 122 True 41 dtype: int64	0.8736
SRR10587163	Mus_musculus_tRNA-Arg-CCT-1	9	32	1	0.991566	9 32 False True 830 True True 823 False False 17 True False 17 dtype: int64	1
SRR10587163	Mus_musculus_tRNA-Arg-CCT-1	9	58	1	0.991525	9 58 False True 826 True True 819 False False 21 True False 21 dtype: int64	1
SRR10587163	Mus_musculus_tRNA-Arg-CCT-1	32	58	0.122095	2.62745	32 58 True True 2144 False 51 False True 48 False 3 dtype: int64	0.448173
SRR10587163	Mus_musculus_tRNA-Arg-CCT-4	9	72	0.3924	0.454545	9 72 True False 22 False False 10 True 3 True True 3 dtype: int64	0.809866
SRR10587163	Mus_musculus_tRNA-Met-CAT-1	26	58	1	0.802032	26 58 True True 1842 False True 106 True False 65 False False 3 dtype: int64	1	26	58
SRR10587163	Mus_musculus_tRNA-Ala-AGC-7	25	37	0.455949	0.646707	25 37 False True 167 False 18 True True 18 False 3 dtype: int64	0.858855
SRR10587163	Mus_musculus_tRNA-Ala-AGC-7	26	37	0.789422	1.43705	26 37 False True 139 True True 47 False False 17 True False 4 dtype: int64	1
SRR10587163	Mus_musculus_tRNA-Ala-AGC-7	26	58	1	2	26 58 False True 150 True True 50 False False 6 True False 1 dtype: int64	1
SRR10587163	Mus_musculus_tRNA-Ala-AGC-7	37	58	0.339589	0.579106	37 58 True True 1265 False True 127 True False 86 False False 5 dtype: int64	0.756316
SRR10587174	Mus_musculus_tRNA-Thr-CGT-2	25	31	1	0.765	25 31 True True 153 False True 40 True False 5 False False 1 dtype: int64	1
SRR10587174	Mus_musculus_tRNA-Thr-CGT-2	25	57	1	1.05082	25 57 True True 102 False 56 False True 26 False 15 dtype: int64	1
[truncated: 5,012 more rows]

## Sheet: B. crosstalks_significant
reference	canon_var1	canon_var2	cond	#samples	odds	consistent	avg_odds
Mus_musculus_mito_tRNA-Thr-TGT-1	6	32	Liver	3	[2.47320603 2.54704038 2.08767134]	1	2.36931
Mus_musculus_mito_tRNA-Thr-TGT-1	6	9	Heart	3	[2.5595881 2.94029244 2.67831566]	1	2.72607
Mus_musculus_mito_tRNA-Thr-TGT-1	6	32	Heart	3	[2.42208331 2.53001353 2.11298364]	1	2.35503
Mus_musculus_mito_tRNA-Thr-TGT-1	6	9	Tibialis	3	[2.12292752 1.53855204 1.71427373]	1	1.79192
Mus_musculus_mito_tRNA-Thr-TGT-1	6	32	Tibialis	3	[3.45307935 2.9688944 2.33533614]	1	2.9191
Mus_musculus_mito_tRNA-Thr-TGT-1	6	9	Cerebellum	3	[1.83183931 2.89770142 2.4149742 ]	1	2.3815
Mus_musculus_mito_tRNA-Thr-TGT-1	6	32	Cerebellum	3	[2.02881492 2.46185836 2.35971834]	1	2.28346
Mus_musculus_mito_tRNA-Thr-TGT-1	6	9	Cortex	3	[2.44388897 3.3684884 1.8282705 ]	1	2.54688
Mus_musculus_mito_tRNA-Thr-TGT-1	6	32	Cortex	3	[2.43305891 1.86626917 1.66103209]	1	1.98679
Mus_musculus_mito_tRNA-Thr-TGT-1	6	9	MedullaOblongata	3	[2.49091102 2.86439862 2.36156584]	1	2.57229
Mus_musculus_mito_tRNA-Thr-TGT-1	6	32	MedullaOblongata	3	[2.25196554 2.89046389 2.64641164]	1	2.59628
Mus_musculus_mito_tRNA-Thr-TGT-1	6	9	SpinalCord	3	[2.43596245 2.15053449 3.28084214]	1	2.62245
Mus_musculus_mito_tRNA-Thr-TGT-1	6	32	SpinalCord	3	[2.1865095 2.24776315 2.75707361]	1	2.39712
Mus_musculus_tRNA-Lys-CTT-1	58	59	Liver	3	[4.17976339 3.94579991 4.44922707]	1	4.1916
Mus_musculus_tRNA-Lys-CTT-1	58	59	Heart	3	[4.12813147 4.16885502 4.21009005]	1	4.16903
Mus_musculus_tRNA-Lys-CTT-1	58	59	Tibialis	3	[4.57852078 4.31426043 4.80473304]	1	4.56584
Mus_musculus_tRNA-Lys-CTT-1	58	59	Cerebellum	3	[4.2204803 4.26549856 4.34052149]	1	4.2755
Mus_musculus_tRNA-Lys-CTT-1	58	59	Cortex	3	[3.76122893 3.94011649 4.34976756]	1	4.01704
Mus_musculus_tRNA-Lys-CTT-1	58	59	MedullaOblongata	3	[4.19414569 4.09477988 4.05391059]	1	4.11428
Mus_musculus_tRNA-Lys-CTT-1	58	59	SpinalCord	3	[3.99089731 4.31322497 4.43875741]	1	4.24763
Mus_musculus_tRNA-Ala-CGC-1	25	26	Liver	3	[-4.20877232 -4.65694123 -5.31912617]	1	-4.72828
Mus_musculus_tRNA-Ala-CGC-1	25	34	Liver	3	[-3.35459731 -3.13625016 -3.326188 ]	1	-3.27235
Mus_musculus_tRNA-Ala-CGC-1	25	58	Liver	3	[1.62276788 1.58248151 1.66183862]	1	1.62236
Mus_musculus_tRNA-Ala-CGC-1	34	58	Liver	3	[-8.00901518 -7.36363335 -7.38516742]	1	-7.58594
Mus_musculus_tRNA-Ala-CGC-1	25	26	Heart	3	[-4.49835466 -4.12811965 -4.30317004]	1	-4.30988
Mus_musculus_tRNA-Ala-CGC-1	25	34	Heart	3	[-3.05079665 -3.22986966 -3.00714886]	1	-3.09594
Mus_musculus_tRNA-Ala-CGC-1	25	58	Heart	3	[1.16243996 0.95291845 0.8739597 ]	1	0.996439
Mus_musculus_tRNA-Ala-CGC-1	34	58	Heart	3	[-7.4356044 -7.94453908 -9.06942977]	1	-8.14986
Mus_musculus_tRNA-Ala-CGC-1	25	26	Tibialis	3	[-3.73325455 -4.65637396 -4.0271688 ]	1	-4.13893
Mus_musculus_tRNA-Ala-CGC-1	25	34	Tibialis	3	[-3.54627337 -4.04242896 -2.61865869]	1	-3.40245
Mus_musculus_tRNA-Ala-CGC-1	25	37	Tibialis	3	[-0.7570668 -0.99960111 -1.03781189]	1	-0.931493
Mus_musculus_tRNA-Ala-CGC-1	25	58	Tibialis	3	[1.5459336 1.17757868 1.00701384]	1	1.24351
Mus_musculus_tRNA-Ala-CGC-1	34	58	Tibialis	3	[-7.83790361 -7.52475791 -6.73802341]	1	-7.36689
Mus_musculus_tRNA-Ala-CGC-1	25	26	Cerebellum	3	[-3.95620549 -4.63331296 -5.67346013]	1	-4.75433
Mus_musculus_tRNA-Ala-CGC-1	25	34	Cerebellum	3	[-3.64690951 -4.07743678 -3.87006034]	1	-3.8648
Mus_musculus_tRNA-Ala-CGC-1	25	37	Cerebellum	3	[-1.0136033 -1.19177384 -0.66946905]	1	-0.958282
Mus_musculus_tRNA-Ala-CGC-1	25	58	Cerebellum	3	[2.2459976 2.3794657 1.82491825]	1	2.15013
Mus_musculus_tRNA-Ala-CGC-1	26	58	Cerebellum	3	[0.94902137 0.6665827 0.68832958]	1	0.767978
Mus_musculus_tRNA-Ala-CGC-1	34	37	Cerebellum	3	[2.47966869 1.96265297 2.33314842]	1	2.25849
Mus_musculus_tRNA-Ala-CGC-1	34	58	Cerebellum	3	[-7.13361742 -6.52172119 -6.80508484]	1	-6.82014
Mus_musculus_tRNA-Ala-CGC-1	25	26	Cortex	3	[-4.98966387 -4.35122887 -4.05172743]	1	-4.46421
Mus_musculus_tRNA-Ala-CGC-1	25	34	Cortex	3	[-2.5383746 -3.38125392 -3.02388877]	1	-2.98117
Mus_musculus_tRNA-Ala-CGC-1	25	58	Cortex	3	[1.68321397 1.74433685 1.48316342]	1	1.6369
Mus_musculus_tRNA-Ala-CGC-1	34	37	Cortex	3	[2.87068086 3.30820072 2.20286357]	1	2.79392
Mus_musculus_tRNA-Ala-CGC-1	34	58	Cortex	3	[-8.33345102 -7.17615925 -6.53377798]	1	-7.3478
Mus_musculus_tRNA-Ala-CGC-1	25	26	MedullaOblongata	3	[-3.46756917 -4.26934505 -5.36434856]	1	-4.36709
Mus_musculus_tRNA-Ala-CGC-1	25	34	MedullaOblongata	3	[-2.71108696 -3.23406373 -3.70395592]	1	-3.21637
Mus_musculus_tRNA-Ala-CGC-1	25	58	MedullaOblongata	3	[1.65870551 1.42350928 2.05954592]	1	1.71392
Mus_musculus_tRNA-Ala-CGC-1	34	37	MedullaOblongata	3	[2.64648732 1.6936726 2.89810669]	1	2.41276
Mus_musculus_tRNA-Ala-CGC-1	34	58	MedullaOblongata	3	[-7.01979589 -7.00942484 -6.85394576]	1	-6.96106
Mus_musculus_tRNA-Ala-CGC-1	25	26	SpinalCord	3	[-5.16703719 -4.99106132 -5.08758691]	1	-5.0819
Mus_musculus_tRNA-Ala-CGC-1	25	34	SpinalCord	3	[-3.5571051 -2.70029762 -3.13637244]	1	-3.13126
Mus_musculus_tRNA-Ala-CGC-1	25	58	SpinalCord	3	[2.15097809 1.52771799 1.44141504]	1	1.7067
Mus_musculus_tRNA-Ala-CGC-1	34	37	SpinalCord	3	[4.39739198 1.86202583 1.47558883]	1	2.57834
Mus_musculus_tRNA-Ala-CGC-1	34	58	SpinalCord	3	[-7.30950345 -6.9009592 -7.1855802 ]	1	-7.13201
Mus_musculus_tRNA-Ala-CGC-1	58	69	SpinalCord	3	[4.41688776 5.20548904 3.98012164]	1	4.53417
Mus_musculus_tRNA-Asp-GTC-2	6	9	Liver	3	[5.47566135 5.03430377 5.59213111]	1	5.36737
Mus_musculus_tRNA-Asp-GTC-2	6	9	Heart	3	[5.58749458 5.44527725 5.28368818]	1	5.43882
Mus_musculus_tRNA-Asp-GTC-2	6	9	Tibialis	3	[5.20372336 5.54378979 5.30429717]	1	5.3506
Mus_musculus_tRNA-Asp-GTC-2	6	9	Cerebellum	3	[5.27481009 5.02322994 4.86301031]	1	5.05368
Mus_musculus_tRNA-Asp-GTC-2	6	9	Cortex	3	[6.754273 5.38569291 5.32649462]	1	5.82215
Mus_musculus_tRNA-Asp-GTC-2	6	9	MedullaOblongata	3	[4.9547062 4.70536062 4.68399155]	1	4.78135
Mus_musculus_tRNA-Asp-GTC-2	6	9	SpinalCord	3	[4.3779732 5.04708243 5.19223034]	1	4.87243
Mus_musculus_mito_tRNA-Gly-TCC-1	7	9	Heart	3	[3.05706905 4.07891586 4.21814745]	1	3.78471
Mus_musculus_mito_tRNA-Gly-TCC-1	7	9	Cerebellum	3	[4.37192087 5.19807574 4.1880794 ]	1	4.58603
Mus_musculus_mito_tRNA-Gly-TCC-1	7	9	Cortex	3	[4.05470417 2.75089822 5.17087265]	1	3.99216
Mus_musculus_mito_tRNA-Gly-TCC-1	7	9	MedullaOblongata	3	[4.63715587 3.23043494 3.4587198 ]	1	3.77544
Mus_musculus_mito_tRNA-Gly-TCC-1	7	9	SpinalCord	3	[4.49752673 4.64585805 2.5503186 ]	1	3.8979
Mus_musculus_tRNA-Asp-GTC-1	6	9	Liver	3	[6.18010311 6.20956161 6.37942858]	1	6.25636
Mus_musculus_tRNA-Asp-GTC-1	6	9	Heart	3	[6.03543609 6.04194977 5.85168731]	1	5.97636
Mus_musculus_tRNA-Asp-GTC-1	6	9	Tibialis	3	[6.17903411 6.09266243 6.14617682]	1	6.13929
Mus_musculus_tRNA-Asp-GTC-1	6	9	Cerebellum	3	[5.8970811 5.57384668 5.57097553]	1	5.68063
Mus_musculus_tRNA-Asp-GTC-1	6	9	Cortex	3	[7.34294299 6.16871081 6.06652193]	1	6.52606
Mus_musculus_tRNA-Asp-GTC-1	6	9	MedullaOblongata	3	[5.60513699 5.80028499 5.22981034]	1	5.54508
Mus_musculus_tRNA-Asp-GTC-1	6	9	SpinalCord	3	[5.38397855 5.58049119 5.50515166]	1	5.48987
Mus_musculus_tRNA-Cys-GCA-8	51	58	Liver	3	[5.09278034 4.98270753 4.61419582]	1	4.89656
Mus_musculus_tRNA-Cys-GCA-8	51	69	Liver	3	[-1.1513736 -1.59703886 -1.76421641]	1	-1.50421
Mus_musculus_tRNA-Cys-GCA-8	51	70	Liver	3	[-1.92928011 -1.8276717 -1.38974259]	1	-1.71556
Mus_musculus_tRNA-Cys-GCA-8	58	70	Liver	3	[0.2460311 0.18137772 0.23256857]	1	0.219992
Mus_musculus_tRNA-Cys-GCA-8	51	58	Heart	3	[4.96139731 5.57609987 5.33430901]	1	5.2906
Mus_musculus_tRNA-Cys-GCA-8	51	69	Heart	3	[-1.64236865 -1.55021601 -1.77803375]	1	-1.65687
Mus_musculus_tRNA-Cys-GCA-8	51	70	Heart	3	[-1.58436505 -1.73994982 -1.6548391 ]	1	-1.65972
Mus_musculus_tRNA-Cys-GCA-8	58	70	Heart	3	[0.201785 0.19258405 0.26206613]	1	0.218812
Mus_musculus_tRNA-Cys-GCA-8	69	70	Heart	3	[-0.49439296 -1.01432641 -0.77497124]	1	-0.76123
Mus_musculus_tRNA-Cys-GCA-8	51	58	Tibialis	3	[5.16977682 4.93256893 5.05602499]	1	5.05279
Mus_musculus_tRNA-Cys-GCA-8	51	69	Tibialis	3	[-1.51391586 -0.81597532 -1.50149534]	1	-1.27713
Mus_musculus_tRNA-Cys-GCA-8	51	70	Tibialis	3	[-1.40742146 -2.07935077 -1.53617274]	1	-1.67431
Mus_musculus_tRNA-Cys-GCA-8	58	69	Tibialis	3	[-0.76440464 -0.57728761 -0.49411046]	1	-0.611934
Mus_musculus_tRNA-Cys-GCA-8	69	70	Tibialis	3	[-1.46889236 -2.30843412 -0.98561264]	1	-1.58765
Mus_musculus_tRNA-Cys-GCA-8	51	58	Cerebellum	3	[5.40481298 4.55362368 4.56682474]	1	4.84175
Mus_musculus_tRNA-Cys-GCA-8	51	58	Cortex	3	[4.70973739 6.09098066 5.07331985]	1	5.29135
Mus_musculus_tRNA-Cys-GCA-8	51	58	MedullaOblongata	3	[4.45833705 4.87858261 5.38580387]	1	4.90757
Mus_musculus_tRNA-Cys-GCA-8	51	58	SpinalCord	3	[6.42377467 4.74545711 4.72030365]	1	5.29651
Mus_musculus_tRNA-Cys-GCA-8	51	69	SpinalCord	3	[-1.8239692 -1.72197561 -1.69965877]	1	-1.74853
Mus_musculus_tRNA-Cys-GCA-8	51	70	SpinalCord	3	[-1.51618796 -2.08622326 -1.59134904]	1	-1.73125
Mus_musculus_mito_tRNA-Leu-TAA-1	6	9	Heart	3	[-3.8908411 -3.54740146 -3.68077614]	1	-3.70634
Mus_musculus_mito_tRNA-Leu-TAA-1	6	26	Heart	3	[1.9564005 1.93154088 1.92050199]	1	1.93615
Mus_musculus_mito_tRNA-Leu-TAA-1	9	26	Heart	3	[0.32128546 0.42722223 0.46319578]	1	0.403901
Mus_musculus_mito_tRNA-Leu-TAA-1	6	9	Tibialis	3	[-3.12024395 -3.60540621 -3.97833334]	1	-3.56799
Mus_musculus_mito_tRNA-Leu-TAA-1	6	26	Tibialis	3	[2.75624599 2.10458732 3.06281083]	1	2.64121
Mus_musculus_mito_tRNA-Leu-TAA-1	6	9	Cerebellum	3	[-4.01901404 -3.98688154 -4.03087672]	1	-4.01226
Mus_musculus_mito_tRNA-Leu-TAA-1	6	26	Cerebellum	3	[1.94016808 2.48175168 1.93141037]	1	2.11778
Mus_musculus_mito_tRNA-Leu-TAA-1	6	9	Cortex	3	[-3.95377592 -4.12166444 -4.22914579]	1	-4.10153
Mus_musculus_mito_tRNA-Leu-TAA-1	6	9	MedullaOblongata	3	[-3.80371026 -4.07391868 -4.46424673]	1	-4.11396
Mus_musculus_mito_tRNA-Leu-TAA-1	6	26	MedullaOblongata	3	[1.47953979 2.01077854 1.16138633]	1	1.55057
Mus_musculus_mito_tRNA-Leu-TAA-1	6	9	SpinalCord	3	[-4.34671625 -4.62146487 -3.58147792]	1	-4.18322
Mus_musculus_mito_tRNA-Leu-TAA-1	6	26	SpinalCord	3	[1.83570469 1.71975485 1.70368944]	1	1.75305
Mus_musculus_tRNA-Ala-AGC-2	25	26	Liver	3	[-7.21453802 -6.01893434 -6.7493375 ]	1	-6.66094
Mus_musculus_tRNA-Ala-AGC-2	25	37	Liver	3	[-0.78202921 -0.52381094 -0.52034206]	1	-0.608727
Mus_musculus_tRNA-Ala-AGC-2	58	69	Liver	3	[-0.57830482 -0.42804639 -0.62264126]	1	-0.542997
Mus_musculus_tRNA-Ala-AGC-2	25	26	Cortex	3	[-6.60326739 -6.06346663 -7.13070531]	1	-6.59915
Mus_musculus_tRNA-Ala-AGC-2	25	26	MedullaOblongata	3	[-5.76332819 -5.78969204 -5.61543536]	1	-5.72282
Mus_musculus_tRNA-Arg-ACG-3	37	50	Liver	3	[-0.99753278 -1.01006106 -0.85659287]	1	-0.954729
Mus_musculus_tRNA-Arg-ACG-3	37	50	Heart	3	[-0.98309086 -0.97425322 -0.86666662]	1	-0.941337
Mus_musculus_tRNA-Arg-ACG-3	50	58	Heart	3	[-0.11731974 -0.20250932 -0.2994319 ]	1	-0.20642
Mus_musculus_tRNA-Arg-ACG-3	37	50	Tibialis	3	[-0.90366634 -1.05450491 -0.95701103]	1	-0.971727
Mus_musculus_tRNA-Arg-ACG-3	50	58	Tibialis	3	[-0.80857096 -0.42522448 -0.45732932]	1	-0.563708
Mus_musculus_tRNA-Arg-ACG-3	37	50	Cerebellum	3	[-0.95304912 -0.87859514 -0.83997994]	1	-0.890541
Mus_musculus_tRNA-Arg-ACG-3	37	50	Cortex	3	[-1.46629819 -1.12640481 -0.95175491]	1	-1.18149
Mus_musculus_tRNA-Arg-ACG-3	37	50	MedullaOblongata	3	[-1.0819447 -0.95640604 -0.90003939]	1	-0.979463
Mus_musculus_tRNA-Arg-ACG-3	37	50	SpinalCord	3	[-0.95942027 -1.0798766 -0.98107439]	1	-1.00679
Mus_musculus_tRNA-Ser-TGA-1	32	e9	Liver	3	[7.26380268 5.27620438 4.21056699]	1	5.58352
Mus_musculus_tRNA-Ser-TGA-1	32	e9	Tibialis	3	[3.87737485 4.26790469 4.39959328]	1	4.18162
Mus_musculus_tRNA-Ser-TGA-1	32	e9	Cerebellum	3	[4.12123461 3.76218094 4.45744307]	1	4.11362
Mus_musculus_tRNA-Ser-TGA-1	32	e9	Cortex	3	[5.70589415 4.09482218 3.61303327]	1	4.47125
Mus_musculus_tRNA-Ser-TGA-1	32	e9	MedullaOblongata	3	[3.28017592 4.63962528 3.65142941]	1	3.85708
Mus_musculus_tRNA-Ala-CGC-2	25	26	Cortex	3	[-6.52566207 -5.37758463 -6.40645796]	1	-6.10323
Mus_musculus_tRNA-Ala-CGC-2	25	26	MedullaOblongata	3	[-5.07361605 -7.03902516 -5.72088367]	1	-5.94451
Mus_musculus_tRNA-Ala-CGC-2	25	26	SpinalCord	3	[-6.85758375 -4.87228762 -6.33204663]	1	-6.02064
Mus_musculus_tRNA-Ala-AGC-5	25	26	Heart	3	[-6.72353238 -6.12477832 -5.27766702]	1	-6.04199
Mus_musculus_tRNA-Ala-AGC-5	25	26	SpinalCord	3	[-5.53203485 -6.30095081 -6.89547324]	1	-6.24282
Mus_musculus_mito_tRNA-Ser-TGA-1	10	32	Heart	3	[1.05196999 1.70521867 1.43889956]	1	1.3987
Mus_musculus_tRNA-Ala-TGC-4	25	26	Heart	3	[-5.94872446 -5.38344767 -6.00569355]	1	-5.77929
Mus_musculus_mito_tRNA-Thr-TGT-1	6	9	Liver	2	[2.89952049 2.93865526]	1	2.91909
Mus_musculus_mito_tRNA-Lys-TTT-1	9	26	MedullaOblongata	2	[0.23533338 0.17993279]	1	0.207633
Mus_musculus_tRNA-Ala-CGC-1	25	37	Liver	2	[-1.01050535 -0.9064525 ]	1	-0.958479
Mus_musculus_tRNA-Ala-CGC-1	34	37	Liver	2	[1.32599992 1.45016523]	1	1.38808
Mus_musculus_tRNA-Ala-CGC-1	34	37	Tibialis	2	[2.19373574 2.50756039]	1	2.35065
Mus_musculus_tRNA-Ala-CGC-1	26	34	Cerebellum	2	[-1.37261478 -0.72408385]	1	-1.04835
Mus_musculus_tRNA-Ala-CGC-1	58	69	Cerebellum	2	[3.23678919 4.52447074]	1	3.88063
Mus_musculus_tRNA-Ala-CGC-1	25	37	Cortex	2	[-1.0616587 -0.70585142]	1	-0.883755
Mus_musculus_tRNA-Ala-CGC-1	58	69	Cortex	2	[5.47974657 3.29779654]	1	4.38877
Mus_musculus_tRNA-Ala-CGC-1	26	58	Cortex	2	[0.6709075 0.59367972]	1	0.632294
Mus_musculus_tRNA-Ala-CGC-1	26	34	MedullaOblongata	2	[-0.83196006 -0.61099106]	1	-0.721476
Mus_musculus_tRNA-Ala-CGC-1	26	58	MedullaOblongata	2	[0.63214939 0.72531306]	1	0.678731
Mus_musculus_tRNA-Ala-CGC-1	58	69	MedullaOblongata	2	[5.1722285 4.01321163]	1	4.59272
Mus_musculus_tRNA-Ala-CGC-1	25	37	SpinalCord	2	[-1.26832871 -0.96589215]	1	-1.11711
Mus_musculus_tRNA-Ala-CGC-1	37	58	SpinalCord	2	[-1.54762972 -1.03376197]	1	-1.2907
Mus_musculus_tRNA-Ala-CGC-1	26	58	SpinalCord	2	[0.66148761 0.76501139]	1	0.71325
Mus_musculus_mito_tRNA-Gly-TCC-1	7	9	Liver	2	[2.11302344 4.30660342]	1	3.20981
Mus_musculus_mito_tRNA-Gly-TCC-1	7	9	Tibialis	2	[3.42771999 3.50818301]	1	3.46795
Mus_musculus_tRNA-Asp-GTC-1	6	58	Liver	2	[-0.84711909 -0.51500646]	1	-0.681063
Mus_musculus_tRNA-Asp-GTC-1	9	58	Liver	2	[-0.26084896 -0.24807278]	1	-0.254461
Mus_musculus_tRNA-Asp-GTC-1	6	58	Tibialis	2	[-0.69088046 -0.70922883]	1	-0.700055
Mus_musculus_tRNA-Asp-GTC-1	9	58	Tibialis	2	[-0.34607547 -0.34054037]	1	-0.343308
Mus_musculus_tRNA-Asp-GTC-1	6	58	Cerebellum	2	[-0.45107242 -0.29520269]	1	-0.373138
Mus_musculus_tRNA-Asp-GTC-1	6	58	Cortex	2	[-0.31253768 -0.52128481]	1	-0.416911
Mus_musculus_tRNA-Asp-GTC-1	9	58	Cortex	2	[-0.24647952 -0.32858913]	1	-0.287534
Mus_musculus_tRNA-Asp-GTC-1	6	58	MedullaOblongata	2	[-0.50473957 -0.39742622]	1	-0.451083
Mus_musculus_tRNA-Thr-AGT-4	26	32	Cerebellum	2	[2.051024 2.78659636]	1	2.41881
Mus_musculus_tRNA-Thr-AGT-4	26	32	MedullaOblongata	2	[3.20945337 4.26303441]	1	3.73624
Mus_musculus_tRNA-Cys-GCA-8	69	70	Liver	2	[-0.83170348 -0.8392226 ]	1	-0.835463
Mus_musculus_tRNA-Cys-GCA-8	58	69	Heart	2	[-0.83219864 -0.82080172]	1	-0.8265
Mus_musculus_tRNA-Cys-GCA-8	58	70	Tibialis	2	[0.21816727 0.19356886]	1	0.205868
Mus_musculus_tRNA-Cys-GCA-8	51	69	Cerebellum	2	[-1.82548369 -1.71841581]	1	-1.77195
Mus_musculus_tRNA-Cys-GCA-8	51	70	Cerebellum	2	[-1.54732208 -1.46318502]	1	-1.50525
Mus_musculus_tRNA-Cys-GCA-8	69	70	Cerebellum	2	[-0.57674441 -0.47676591]	1	-0.526755
Mus_musculus_tRNA-Cys-GCA-8	51	69	Cortex	2	[-2.62691688 -1.55427159]	1	-2.09059
Mus_musculus_tRNA-Cys-GCA-8	51	70	Cortex	2	[-1.61576616 -1.82743925]	1	-1.7216
Mus_musculus_tRNA-Cys-GCA-8	51	69	MedullaOblongata	2	[-1.52769153 -1.97627874]	1	-1.75199
Mus_musculus_tRNA-Cys-GCA-8	51	70	MedullaOblongata	2	[-1.8133816 -1.33732648]	1	-1.57535
Mus_musculus_mito_tRNA-Leu-TAA-1	9	26	Cerebellum	2	[0.57907237 0.4567686 ]	1	0.51792
Mus_musculus_mito_tRNA-Leu-TAA-1	6	26	Cortex	2	[1.21053303 1.32375441]	1	1.26714
Mus_musculus_mito_tRNA-Leu-TAA-1	9	26	Cortex	2	[0.63214461 0.5064165 ]	1	0.569281
Mus_musculus_tRNA-Ala-AGC-2	58	69	Cerebellum	2	[-0.69453394 -0.4726177 ]	1	-0.583576
Mus_musculus_tRNA-Ala-AGC-2	58	69	MedullaOblongata	2	[-0.40728034 -0.24574559]	1	-0.326513
Mus_musculus_tRNA-Ala-AGC-2	58	69	SpinalCord	2	[-0.33460535 -0.2974084 ]	1	-0.316007
Mus_musculus_tRNA-Arg-ACG-3	50	58	Liver	2	[-0.42976773 -0.20645058]	1	-0.318109
Mus_musculus_tRNA-Arg-ACG-3	50	58	MedullaOblongata	2	[0.17000952 0.20493487]	1	0.187472
Mus_musculus_tRNA-Ser-TGA-1	32	e9	Heart	2	[4.6490059 5.24117144]	1	4.94509
Mus_musculus_tRNA-Ser-TGA-1	32	e9	SpinalCord	2	[4.142584 3.58938286]	1	3.86598
Mus_musculus_tRNA-Ala-CGC-2	25	26	Liver	2	[-5.57174727 -6.26247999]	1	-5.91711
Mus_musculus_tRNA-Ala-CGC-2	25	26	Tibialis	2	[-6.03336534 -7.15304278]	1	-6.5932
Mus_musculus_tRNA-Ala-CGC-2	25	26	Cerebellum	2	[-4.24009684 -6.02997135]	1	-5.13503
Mus_musculus_tRNA-Arg-ACG-1	9	58	Heart	2	[2.29768055 1.68499132]	1	1.99134
Mus_musculus_mito_tRNA-Phe-GAA-1	20a	37	Tibialis	2	[2.24713252 1.29104878]	1	1.76909
Mus_musculus_tRNA-Ala-AGC-5	26	37	Heart	2	[-0.90560305 -1.03407994]	1	-0.969841
Mus_musculus_tRNA-Ala-AGC-5	25	58	Heart	2	[-1.15077639 -1.28188064]	1	-1.21633
Mus_musculus_tRNA-Ala-AGC-5	25	37	Tibialis	2	[-1.38530857 -1.46046164]	1	-1.42289
Mus_musculus_tRNA-Ala-AGC-5	25	26	Cerebellum	2	[-6.5808115 -8.56288412]	1	-7.57185
Mus_musculus_tRNA-Ala-AGC-5	25	37	Cerebellum	2	[-1.27380958 -1.04260363]	1	-1.15821
Mus_musculus_tRNA-Ala-AGC-5	25	26	MedullaOblongata	2	[-4.72368135 -5.36147858]	1	-5.04258
Mus_musculus_tRNA-Ala-AGC-5	25	37	SpinalCord	2	[-1.24347859 -1.92628485]	1	-1.58488
Mus_musculus_tRNA-Glu-TTC-1	34	58	Cerebellum	2	[-0.16948686 -0.34181164]	1	-0.255649
Mus_musculus_tRNA-Arg-TCG-3	7	9	Cortex	2	[-5.0512805 -4.76656931]	1	-4.90892
Mus_musculus_tRNA-Ala-CGC-1	26	34	Liver	1	[-0.65270042]	1	-0.6527
Mus_musculus_tRNA-Ala-CGC-1	34	69	Liver	1	[-2.51819903]	1	-2.5182
Mus_musculus_tRNA-Ala-CGC-1	58	69	Liver	1	[3.31920752]	1	3.31921
Mus_musculus_tRNA-Ala-CGC-1	25	37	Heart	1	[-0.56896264]	1	-0.568963
Mus_musculus_tRNA-Ala-CGC-1	34	37	Heart	1	[1.24752194]	1	1.24752
Mus_musculus_tRNA-Ala-CGC-1	26	34	Heart	1	[-0.76280531]	1	-0.762805
Mus_musculus_tRNA-Ala-CGC-1	37	58	Tibialis	1	[-0.87068086]	1	-0.870681
Mus_musculus_tRNA-Ala-CGC-1	58	69	Tibialis	1	[2.93047394]	1	2.93047
Mus_musculus_tRNA-Ala-CGC-1	25	69	Cerebellum	1	[-2.17681722]	1	-2.17682
Mus_musculus_tRNA-Ala-CGC-1	26	37	Cerebellum	1	[-0.82005191]	1	-0.820052
Mus_musculus_tRNA-Ala-CGC-1	37	58	Cerebellum	1	[-0.71611662]	1	-0.716117
Mus_musculus_tRNA-Ala-CGC-1	26	34	Cortex	1	[-1.15874444]	1	-1.15874
Mus_musculus_tRNA-Ala-CGC-1	37	58	MedullaOblongata	1	[-1.03380271]	1	-1.0338
Mus_musculus_tRNA-Ala-CGC-1	58	71	MedullaOblongata	1	[-1.24463582]	1	-1.24464
Mus_musculus_tRNA-Ala-CGC-1	25	37	MedullaOblongata	1	[-0.64794277]	1	-0.647943
Mus_musculus_tRNA-Asp-GTC-2	6	58	Heart	1	[-0.60305554]	1	-0.603056
Mus_musculus_tRNA-Asp-GTC-2	6	58	Cerebellum	1	[-0.33198549]	1	-0.331985
Mus_musculus_tRNA-Asp-GTC-2	9	58	Cerebellum	1	[-0.19442361]	1	-0.194424
Mus_musculus_tRNA-Asp-GTC-2	6	58	Cortex	1	[-0.33893001]	1	-0.33893
Mus_musculus_tRNA-Asp-GTC-2	6	58	MedullaOblongata	1	[-0.42350076]	1	-0.423501
Mus_musculus_tRNA-Glu-TTC-2	34	58	Cerebellum	1	[-0.32386791]	1	-0.323868
Mus_musculus_tRNA-Glu-TTC-2	34	58	Cortex	1	[-0.20754813]	1	-0.207548
Mus_musculus_tRNA-Glu-TTC-2	34	58	MedullaOblongata	1	[-0.40977549]	1	-0.409775
Mus_musculus_tRNA-Asp-GTC-1	9	58	Cerebellum	1	[-0.21458916]	1	-0.214589
Mus_musculus_tRNA-Asp-GTC-1	9	58	MedullaOblongata	1	[-0.20822336]	1	-0.208223
Mus_musculus_tRNA-Asp-GTC-1	6	58	SpinalCord	1	[-0.277573]	1	-0.277573
Mus_musculus_tRNA-Thr-AGT-4	26	32	Tibialis	1	[3.39231742]	1	3.39232
Mus_musculus_tRNA-Thr-AGT-4	26	32	Cortex	1	[2.92961067]	1	2.92961
Mus_musculus_tRNA-Thr-AGT-4	32	58	SpinalCord	1	[0.78339616]	1	0.783396
Mus_musculus_tRNA-Val-CAC-2	26	58	MedullaOblongata	1	[-0.25277136]	1	-0.252771
Mus_musculus_tRNA-Cys-GCA-8	58	69	Liver	1	[-0.52684075]	1	-0.526841
Mus_musculus_tRNA-Cys-GCA-8	58	69	Cerebellum	1	[-0.59162645]	1	-0.591626
Mus_musculus_tRNA-Cys-GCA-8	58	69	Cortex	1	[-0.53099287]	1	-0.530993
Mus_musculus_tRNA-Cys-GCA-8	58	69	MedullaOblongata	1	[-0.62383906]	1	-0.623839
Mus_musculus_tRNA-Cys-GCA-8	58	70	MedullaOblongata	1	[0.2838543]	1	0.283854
Mus_musculus_tRNA-Cys-GCA-8	69	70	SpinalCord	1	[-0.88619505]	1	-0.886195
Mus_musculus_tRNA-Cys-GCA-8	58	69	SpinalCord	1	[-0.87821028]	1	-0.87821
Mus_musculus_tRNA-Cys-GCA-8	58	70	SpinalCord	1	[0.22414643]	1	0.224146
Mus_musculus_tRNA-Ala-AGC-2	25	26	Tibialis	1	[-7.08501892]	1	-7.08502
Mus_musculus_tRNA-Ala-AGC-2	25	26	Cerebellum	1	[-6.68389525]	1	-6.6839
Mus_musculus_tRNA-Ala-AGC-2	25	37	Cortex	1	[-0.7221029]	1	-0.722103
Mus_musculus_tRNA-Ala-AGC-2	58	69	Cortex	1	[-0.51787545]	1	-0.517875
Mus_musculus_tRNA-Ala-AGC-2	25	37	MedullaOblongata	1	[-0.77519504]	1	-0.775195
Mus_musculus_tRNA-Ala-AGC-2	25	26	SpinalCord	1	[-5.85564992]	1	-5.85565
Mus_musculus_tRNA-Arg-ACG-3	50	58	Cortex	1	[0.13017312]	1	0.130173
Mus_musculus_tRNA-Arg-ACG-3	9	50	MedullaOblongata	1	[0.49193387]	1	0.491934
Mus_musculus_tRNA-Ser-TGA-1	e9	58	Cortex	1	[-0.86445158]	1	-0.864452
Mus_musculus_tRNA-Ala-CGC-2	25	26	Heart	1	[-5.44826274]	1	-5.44826
Mus_musculus_tRNA-Ala-CGC-2	25	37	Cortex	1	[-0.9252189]	1	-0.925219
Mus_musculus_tRNA-Leu-CAG-1	e9	58	Liver	1	[0.67991142]	1	0.679911
Mus_musculus_tRNA-Leu-CAG-1	37	e9	Tibialis	1	[1.61979436]	1	1.61979
Mus_musculus_tRNA-Leu-CAG-1	37	58	Cerebellum	1	[0.6094619]	1	0.609462
Mus_musculus_tRNA-Arg-ACG-1	9	58	Tibialis	1	[1.62695659]	1	1.62696
Mus_musculus_tRNA-Arg-ACG-1	26	34	Tibialis	1	[-4.78323213]	1	-4.78323
Mus_musculus_tRNA-Arg-ACG-1	9	58	Cerebellum	1	[3.62358379]	1	3.62358
Mus_musculus_tRNA-Arg-TCT-2	9	32	Tibialis	1	[0.73284025]	1	0.73284
Mus_musculus_mito_tRNA-Phe-GAA-1	20a	37	Cerebellum	1	[3.12162944]	1	3.12163
Mus_musculus_tRNA-Ala-AGC-5	25	26	Liver	1	[-6.35290462]	1	-6.3529
Mus_musculus_tRNA-Ala-AGC-5	25	58	Liver	1	[-1.65219414]	1	-1.65219
Mus_musculus_tRNA-Ala-AGC-5	26	37	Liver	1	[-0.89822932]	1	-0.898229
Mus_musculus_tRNA-Ala-AGC-5	25	26	Tibialis	1	[-6.83847385]	1	-6.83847
Mus_musculus_tRNA-Ala-AGC-5	26	58	Tibialis	1	[0.77723844]	1	0.777238
Mus_musculus_tRNA-Ala-AGC-5	26	37	Cerebellum	1	[-0.52278838]	1	-0.522788
Mus_musculus_tRNA-Ala-AGC-5	25	26	Cortex	1	[-6.93421767]	1	-6.93422
Mus_musculus_tRNA-Ala-AGC-5	25	37	Cortex	1	[-1.97999004]	1	-1.97999
Mus_musculus_tRNA-Ala-AGC-5	25	58	MedullaOblongata	1	[-0.97028055]	1	-0.970281
Mus_musculus_tRNA-Ala-AGC-5	25	69	MedullaOblongata	1	[1.125246]	1	1.12525
Mus_musculus_tRNA-Ala-AGC-5	26	37	MedullaOblongata	1	[-0.84768712]	1	-0.847687
Mus_musculus_tRNA-Ala-AGC-5	26	69	MedullaOblongata	1	[-0.50763964]	1	-0.50764
Mus_musculus_tRNA-Ala-AGC-5	58	69	MedullaOblongata	1	[0.35968426]	1	0.359684
Mus_musculus_tRNA-Ala-AGC-5	25	58	SpinalCord	1	[-1.13115765]	1	-1.13116
Mus_musculus_tRNA-Ala-AGC-5	26	37	SpinalCord	1	[-0.83489842]	1	-0.834898
Mus_musculus_mito_tRNA-Ser-TGA-1	10	32	Liver	1	[0.93189727]	1	0.931897
Mus_musculus_mito_tRNA-Ser-TGA-1	10	32	MedullaOblongata	1	[-0.62394777]	1	-0.623948
Mus_musculus_mito_tRNA-Ser-TGA-1	10	32	SpinalCord	1	[-1.24891586]	1	-1.24892
Mus_musculus_tRNA-Arg-ACG-2	26	37	Liver	1	[-1.77145397]	1	-1.77145
Mus_musculus_tRNA-Arg-ACG-2	37	58	Heart	1	[-0.43680049]	1	-0.4368
Mus_musculus_tRNA-Arg-TCG-4	26	37	Heart	1	[2.97575245]	1	2.97575
Mus_musculus_tRNA-Ala-TGC-4	25	26	Liver	1	[-5.39868402]	1	-5.39868
Mus_musculus_tRNA-Ala-TGC-4	25	37	Heart	1	[-0.62963354]	1	-0.629634
Mus_musculus_tRNA-Ala-TGC-4	25	26	Tibialis	1	[-7.22548715]	1	-7.22549
Mus_musculus_tRNA-Ala-TGC-4	25	26	Cerebellum	1	[-4.2152267]	1	-4.21523
Mus_musculus_tRNA-Ala-TGC-4	25	26	SpinalCord	1	[-5.46823662]	1	-5.46824
Mus_musculus_tRNA-Arg-CCT-2	9	58	Cerebellum	1	[-0.42982453]	1	-0.429825
Mus_musculus_tRNA-Glu-TTC-1	34	58	Liver	1	[-0.42535382]	1	-0.425354
Mus_musculus_tRNA-Glu-TTC-1	34	58	Cortex	1	[-0.17168974]	1	-0.17169
Mus_musculus_tRNA-Glu-TTC-1	34	58	SpinalCord	1	[-0.25610348]	1	-0.256103
Mus_musculus_mito_tRNA-Arg-TCG-1	7	9	Cortex	1	[3.88653574]	1	3.88654
Mus_musculus_tRNA-Thr-AGT-2	31	32	Cortex	1	[-7.8890944]	1	-7.88909
Mus_musculus_mito_tRNA-Trp-TCA-1	26	37	Liver	1	[0.92513384]	1	0.925134
Mus_musculus_mito_tRNA-Trp-TCA-1	26	37	Heart	1	[0.32303467]	1	0.323035
Mus_musculus_mito_tRNA-Trp-TCA-1	26	37	Tibialis	1	[0.78312881]	1	0.783129
Mus_musculus_tRNA-Arg-TCG-3	7	58	Heart	1	[-2.17312743]	1	-2.17313
Mus_musculus_tRNA-Arg-TCG-3	7	26	SpinalCord	1	[3.71424552]	1	3.71425
Mus_musculus_tRNA-Ile-TAT-2	26	58	SpinalCord	1	[1.02709526]	1	1.0271
Mus_musculus_tRNA-Arg-CCG-1	26	37	Heart	1	[-1.83650127]	1	-1.8365
Mus_musculus_tRNA-Arg-CCG-1	37	58	SpinalCord	1	[-0.76009718]	1	-0.760097
Mus_musculus_tRNA-Met-CAT-2	20	26	Liver	1	[2.80735492]	1	2.80735
Mus_musculus_tRNA-Met-CAT-2	20	26	Cerebellum	1	[2.99569986]	1	2.9957
Mus_musculus_tRNA-Arg-CCG-3	9	37	MedullaOblongata	1	[-0.33094027]	1	-0.33094
Mus_musculus_tRNA-Asn-GTT-3	7	9	Cerebellum	1	[-3.60078747]	1	-3.60079
Mus_musculus_tRNA-Pro-TGG-1	58	70	Tibialis	1	[-0.98088396]	1	-0.980884

## Sheet: C. modifications
isodecoder	canon_pos	bam	condition	A	C	G	T	mismatches
Mus_musculus_mito_tRNA-Ala-TGC-1	9	2_mimseq_results/SRR10587154.FINAL.unpaired_uniq.bam	Cerebellum	NA	0.0546103	0.61416	0.266191	0.934962
Mus_musculus_mito_tRNA-Ala-TGC-1	9	2_mimseq_results/SRR10587155.FINAL.unpaired_uniq.bam	Cerebellum	NA	0.0590974	0.598138	0.277937	0.935172
Mus_musculus_mito_tRNA-Ala-TGC-1	9	2_mimseq_results/SRR10587156.FINAL.unpaired_uniq.bam	Cerebellum	NA	0.0504646	0.635168	0.24975	0.935382
Mus_musculus_mito_tRNA-Ala-TGC-1	9	2_mimseq_results/SRR10587157.FINAL.unpaired_uniq.bam	Cortex	NA	0.0466153	0.592217	0.268747	0.90758
Mus_musculus_mito_tRNA-Ala-TGC-1	9	2_mimseq_results/SRR10587158.FINAL.unpaired_uniq.bam	Cortex	NA	0.050882	0.616689	0.269674	0.937246
Mus_musculus_mito_tRNA-Ala-TGC-1	9	2_mimseq_results/SRR10587159.FINAL.unpaired_uniq.bam	Cortex	NA	0.0515075	0.627136	0.251005	0.929648
Mus_musculus_mito_tRNA-Ala-TGC-1	9	2_mimseq_results/SRR10587160.FINAL.unpaired_uniq.bam	MedullaOblongata	NA	0.047157	0.626819	0.258684	0.932661
Mus_musculus_mito_tRNA-Ala-TGC-1	9	2_mimseq_results/SRR10587161.FINAL.unpaired_uniq.bam	MedullaOblongata	NA	0.0549947	0.613709	0.264878	0.933581
Mus_musculus_mito_tRNA-Ala-TGC-1	9	2_mimseq_results/SRR10587162.FINAL.unpaired_uniq.bam	MedullaOblongata	NA	0.0506611	0.628007	0.25697	0.935638
Mus_musculus_mito_tRNA-Ala-TGC-1	9	2_mimseq_results/SRR10587163.FINAL.unpaired_uniq.bam	SpinalCord	NA	0.054764	0.596171	0.28228	0.933215
Mus_musculus_mito_tRNA-Ala-TGC-1	9	2_mimseq_results/SRR10587164.FINAL.unpaired_uniq.bam	SpinalCord	NA	0.0506599	0.59983	0.279693	0.930183
Mus_musculus_mito_tRNA-Ala-TGC-1	9	2_mimseq_results/SRR10587165.FINAL.unpaired_uniq.bam	SpinalCord	NA	0.0575506	0.611878	0.268877	0.938306
Mus_musculus_mito_tRNA-Ala-TGC-1	9	2_mimseq_results/SRR10587166.FINAL.unpaired_uniq.bam	Liver	NA	0.0445799	0.604554	0.283836	0.93297
Mus_musculus_mito_tRNA-Ala-TGC-1	9	2_mimseq_results/SRR10587167.FINAL.unpaired_uniq.bam	Liver	NA	0.0540117	0.605871	0.270059	0.929941
Mus_musculus_mito_tRNA-Ala-TGC-1	9	2_mimseq_results/SRR10587168.FINAL.unpaired_uniq.bam	Liver	NA	0.0410596	0.588521	0.301545	0.931126
Mus_musculus_mito_tRNA-Ala-TGC-1	9	2_mimseq_results/SRR10587169.FINAL.unpaired_uniq.bam	Heart	NA	0.0531836	0.611673	0.273322	0.938179
Mus_musculus_mito_tRNA-Ala-TGC-1	9	2_mimseq_results/SRR10587170.FINAL.unpaired_uniq.bam	Heart	NA	0.0528476	0.612451	0.273816	0.939114
Mus_musculus_mito_tRNA-Ala-TGC-1	9	2_mimseq_results/SRR10587171.FINAL.unpaired_uniq.bam	Heart	NA	0.0527296	0.607043	0.27343	0.933203
Mus_musculus_mito_tRNA-Ala-TGC-1	9	2_mimseq_results/SRR10587172.FINAL.unpaired_uniq.bam	Tibialis	NA	0.0512445	0.605417	0.274158	0.93082
Mus_musculus_mito_tRNA-Ala-TGC-1	9	2_mimseq_results/SRR10587173.FINAL.unpaired_uniq.bam	Tibialis	NA	0.0500913	0.613097	0.265588	0.928776
Mus_musculus_mito_tRNA-Ala-TGC-1	9	2_mimseq_results/SRR10587174.FINAL.unpaired_uniq.bam	Tibialis	NA	0.0538978	0.615545	0.268101	0.937543
Mus_musculus_mito_tRNA-Arg-TCG-1	7	2_mimseq_results/SRR10587157.FINAL.unpaired_uniq.bam	Cortex	0.0988771	NA	NA	NA	0.0988771
Mus_musculus_mito_tRNA-Arg-TCG-1	9	2_mimseq_results/SRR10587154.FINAL.unpaired_uniq.bam	Cerebellum	NA	0.0450161	0.394829	0.52291	0.962755
Mus_musculus_mito_tRNA-Arg-TCG-1	9	2_mimseq_results/SRR10587155.FINAL.unpaired_uniq.bam	Cerebellum	NA	0.0476523	0.401466	0.513179	0.962297
Mus_musculus_mito_tRNA-Arg-TCG-1	9	2_mimseq_results/SRR10587156.FINAL.unpaired_uniq.bam	Cerebellum	NA	0.0455255	0.406517	0.512162	0.964204
Mus_musculus_mito_tRNA-Arg-TCG-1	9	2_mimseq_results/SRR10587157.FINAL.unpaired_uniq.bam	Cortex	NA	0.0413893	0.388423	0.494067	0.923878
Mus_musculus_mito_tRNA-Arg-TCG-1	9	2_mimseq_results/SRR10587158.FINAL.unpaired_uniq.bam	Cortex	NA	0.0494092	0.402435	0.506087	0.957931
Mus_musculus_mito_tRNA-Arg-TCG-1	9	2_mimseq_results/SRR10587159.FINAL.unpaired_uniq.bam	Cortex	NA	0.0455518	0.415011	0.504433	0.964995
Mus_musculus_mito_tRNA-Arg-TCG-1	9	2_mimseq_results/SRR10587160.FINAL.unpaired_uniq.bam	MedullaOblongata	NA	0.0426133	0.420238	0.499939	0.96279
Mus_musculus_mito_tRNA-Arg-TCG-1	9	2_mimseq_results/SRR10587161.FINAL.unpaired_uniq.bam	MedullaOblongata	NA	0.044457	0.408467	0.508707	0.961631
Mus_musculus_mito_tRNA-Arg-TCG-1	9	2_mimseq_results/SRR10587162.FINAL.unpaired_uniq.bam	MedullaOblongata	NA	0.0423085	0.389094	0.535017	0.96642
Mus_musculus_mito_tRNA-Arg-TCG-1	9	2_mimseq_results/SRR10587163.FINAL.unpaired_uniq.bam	SpinalCord	NA	0.0429827	0.412016	0.506531	0.961529
Mus_musculus_mito_tRNA-Arg-TCG-1	9	2_mimseq_results/SRR10587164.FINAL.unpaired_uniq.bam	SpinalCord	NA	0.0437118	0.416606	0.496947	0.957265
Mus_musculus_mito_tRNA-Arg-TCG-1	9	2_mimseq_results/SRR10587165.FINAL.unpaired_uniq.bam	SpinalCord	NA	0.0395068	0.407146	0.511072	0.957725
Mus_musculus_mito_tRNA-Arg-TCG-1	9	2_mimseq_results/SRR10587166.FINAL.unpaired_uniq.bam	Liver	NA	0.0456841	0.418274	0.497704	0.961662
Mus_musculus_mito_tRNA-Arg-TCG-1	9	2_mimseq_results/SRR10587167.FINAL.unpaired_uniq.bam	Liver	NA	0.042865	0.40542	0.519912	0.968197
Mus_musculus_mito_tRNA-Arg-TCG-1	9	2_mimseq_results/SRR10587168.FINAL.unpaired_uniq.bam	Liver	NA	0.0411687	0.387118	0.533533	0.961819
Mus_musculus_mito_tRNA-Arg-TCG-1	9	2_mimseq_results/SRR10587169.FINAL.unpaired_uniq.bam	Heart	NA	0.0473817	0.417181	0.500277	0.964839
Mus_musculus_mito_tRNA-Arg-TCG-1	9	2_mimseq_results/SRR10587170.FINAL.unpaired_uniq.bam	Heart	NA	0.0477527	0.392627	0.520453	0.960833
Mus_musculus_mito_tRNA-Arg-TCG-1	9	2_mimseq_results/SRR10587171.FINAL.unpaired_uniq.bam	Heart	NA	0.0414439	0.399858	0.523396	0.964698
Mus_musculus_mito_tRNA-Arg-TCG-1	9	2_mimseq_results/SRR10587172.FINAL.unpaired_uniq.bam	Tibialis	NA	0.0431034	0.413793	0.505325	0.962221
Mus_musculus_mito_tRNA-Arg-TCG-1	9	2_mimseq_results/SRR10587173.FINAL.unpaired_uniq.bam	Tibialis	NA	0.0487944	0.401912	0.514196	0.964902
Mus_musculus_mito_tRNA-Arg-TCG-1	9	2_mimseq_results/SRR10587174.FINAL.unpaired_uniq.bam	Tibialis	NA	0.0445323	0.39804	0.520117	0.962689
Mus_musculus_mito_tRNA-Asn-GTT-1	9	2_mimseq_results/SRR10587154.FINAL.unpaired_uniq.bam	Cerebellum	NA	0.0297556	0.367694	0.284803	0.682253
Mus_musculus_mito_tRNA-Asn-GTT-1	9	2_mimseq_results/SRR10587155.FINAL.unpaired_uniq.bam	Cerebellum	NA	0.0358621	0.354483	0.285517	0.675862
Mus_musculus_mito_tRNA-Asn-GTT-1	9	2_mimseq_results/SRR10587156.FINAL.unpaired_uniq.bam	Cerebellum	NA	0.0225771	0.332048	0.31663	0.671256
Mus_musculus_mito_tRNA-Asn-GTT-1	9	2_mimseq_results/SRR10587157.FINAL.unpaired_uniq.bam	Cortex	NA	0.0305499	0.351324	0.289206	0.671079
Mus_musculus_mito_tRNA-Asn-GTT-1	9	2_mimseq_results/SRR10587158.FINAL.unpaired_uniq.bam	Cortex	NA	0.0235018	0.33255	0.310223	0.666275
Mus_musculus_mito_tRNA-Asn-GTT-1	9	2_mimseq_results/SRR10587159.FINAL.unpaired_uniq.bam	Cortex	NA	0.0239044	0.34927	0.312085	0.685259
Mus_musculus_mito_tRNA-Asn-GTT-1	9	2_mimseq_results/SRR10587160.FINAL.unpaired_uniq.bam	MedullaOblongata	NA	0.0337838	0.349099	0.296171	0.679054
Mus_musculus_mito_tRNA-Asn-GTT-1	9	2_mimseq_results/SRR10587161.FINAL.unpaired_uniq.bam	MedullaOblongata	NA	0.0299517	0.3343	0.310145	0.674396
Mus_musculus_mito_tRNA-Asn-GTT-1	9	2_mimseq_results/SRR10587162.FINAL.unpaired_uniq.bam	MedullaOblongata	NA	0.0409699	0.33194	0.314381	0.687291
Mus_musculus_mito_tRNA-Asn-GTT-1	9	2_mimseq_results/SRR10587163.FINAL.unpaired_uniq.bam	SpinalCord	NA	0.0375671	0.357782	0.309481	0.70483
Mus_musculus_mito_tRNA-Asn-GTT-1	9	2_mimseq_results/SRR10587164.FINAL.unpaired_uniq.bam	SpinalCord	NA	0.03663	0.331502	0.335165	0.703297
Mus_musculus_mito_tRNA-Asn-GTT-1	9	2_mimseq_results/SRR10587165.FINAL.unpaired_uniq.bam	SpinalCord	NA	0.0240964	0.337349	0.277108	0.638554
Mus_musculus_mito_tRNA-Asn-GTT-1	9	2_mimseq_results/SRR10587166.FINAL.unpaired_uniq.bam	Liver	NA	0.0309156	0.401902	0.296076	0.728894
Mus_musculus_mito_tRNA-Asn-GTT-1	9	2_mimseq_results/SRR10587167.FINAL.unpaired_uniq.bam	Liver	NA	0.0250836	0.326087	0.341137	0.692308
Mus_musculus_mito_tRNA-Asn-GTT-1	9	2_mimseq_results/SRR10587168.FINAL.unpaired_uniq.bam	Liver	NA	0.045082	0.360656	0.358607	0.764344
Mus_musculus_mito_tRNA-Asn-GTT-1	9	2_mimseq_results/SRR10587169.FINAL.unpaired_uniq.bam	Heart	NA	0.0375385	0.389231	0.294154	0.720923
Mus_musculus_mito_tRNA-Asn-GTT-1	9	2_mimseq_results/SRR10587170.FINAL.unpaired_uniq.bam	Heart	NA	0.0320171	0.365528	0.318036	0.715582
Mus_musculus_mito_tRNA-Asn-GTT-1	9	2_mimseq_results/SRR10587171.FINAL.unpaired_uniq.bam	Heart	NA	0.0415561	0.367816	0.308134	0.717507
Mus_musculus_mito_tRNA-Asn-GTT-1	9	2_mimseq_results/SRR10587172.FINAL.unpaired_uniq.bam	Tibialis	NA	0.0297952	0.383613	0.329609	0.743017
Mus_musculus_mito_tRNA-Asn-GTT-1	9	2_mimseq_results/SRR10587173.FINAL.unpaired_uniq.bam	Tibialis	NA	0.0139252	0.367276	0.342037	0.723238
Mus_musculus_mito_tRNA-Asn-GTT-1	9	2_mimseq_results/SRR10587174.FINAL.unpaired_uniq.bam	Tibialis	NA	0.0344531	0.351421	0.310078	0.695952
Mus_musculus_mito_tRNA-Asp-GTC-1	9	2_mimseq_results/SRR10587154.FINAL.unpaired_uniq.bam	Cerebellum	NA	0.0391668	0.451665	0.469784	0.960616
Mus_musculus_mito_tRNA-Asp-GTC-1	9	2_mimseq_results/SRR10587155.FINAL.unpaired_uniq.bam	Cerebellum	NA	0.0347921	0.449307	0.476352	0.960451
Mus_musculus_mito_tRNA-Asp-GTC-1	9	2_mimseq_results/SRR10587156.FINAL.unpaired_uniq.bam	Cerebellum	NA	0.0352995	0.513664	0.412264	0.961228
Mus_musculus_mito_tRNA-Asp-GTC-1	9	2_mimseq_results/SRR10587157.FINAL.unpaired_uniq.bam	Cortex	NA	0.037506	0.452296	0.466216	0.956017
Mus_musculus_mito_tRNA-Asp-GTC-1	9	2_mimseq_results/SRR10587158.FINAL.unpaired_uniq.bam	Cortex	NA	0.0331968	0.451594	0.473238	0.958029
Mus_musculus_mito_tRNA-Asp-GTC-1	9	2_mimseq_results/SRR10587159.FINAL.unpaired_uniq.bam	Cortex	NA	0.0332269	0.513075	0.416415	0.962717
Mus_musculus_mito_tRNA-Asp-GTC-1	9	2_mimseq_results/SRR10587160.FINAL.unpaired_uniq.bam	MedullaOblongata	NA	0.032931	0.46474	0.459445	0.957116
Mus_musculus_mito_tRNA-Asp-GTC-1	9	2_mimseq_results/SRR10587161.FINAL.unpaired_uniq.bam	MedullaOblongata	NA	0.0383946	0.45323	0.471938	0.963563
Mus_musculus_mito_tRNA-Asp-GTC-1	9	2_mimseq_results/SRR10587162.FINAL.unpaired_uniq.bam	MedullaOblongata	NA	0.0371744	0.500833	0.424364	0.962371
Mus_musculus_mito_tRNA-Asp-GTC-1	9	2_mimseq_results/SRR10587163.FINAL.unpaired_uniq.bam	SpinalCord	NA	0.0384226	0.459454	0.465723	0.9636
Mus_musculus_mito_tRNA-Asp-GTC-1	9	2_mimseq_results/SRR10587164.FINAL.unpaired_uniq.bam	SpinalCord	NA	0.0358525	0.458138	0.465268	0.959259
Mus_musculus_mito_tRNA-Asp-GTC-1	9	2_mimseq_results/SRR10587165.FINAL.unpaired_uniq.bam	SpinalCord	NA	0.036914	0.462163	0.461609	0.960687
Mus_musculus_mito_tRNA-Asp-GTC-1	9	2_mimseq_results/SRR10587166.FINAL.unpaired_uniq.bam	Liver	NA	0.0380667	0.458512	0.472626	0.969204
Mus_musculus_mito_tRNA-Asp-GTC-1	9	2_mimseq_results/SRR10587167.FINAL.unpaired_uniq.bam	Liver	NA	0.0352842	0.465455	0.463342	0.964082
Mus_musculus_mito_tRNA-Asp-GTC-1	9	2_mimseq_results/SRR10587168.FINAL.unpaired_uniq.bam	Liver	NA	0.0389842	0.45333	0.477835	0.970149
Mus_musculus_mito_tRNA-Asp-GTC-1	9	2_mimseq_results/SRR10587169.FINAL.unpaired_uniq.bam	Heart	NA	0.037688	0.446089	0.484264	0.968041
Mus_musculus_mito_tRNA-Asp-GTC-1	9	2_mimseq_results/SRR10587170.FINAL.unpaired_uniq.bam	Heart	NA	0.0372398	0.4489	0.481293	0.967433
Mus_musculus_mito_tRNA-Asp-GTC-1	9	2_mimseq_results/SRR10587171.FINAL.unpaired_uniq.bam	Heart	NA	0.0369008	0.458019	0.472231	0.967151
Mus_musculus_mito_tRNA-Asp-GTC-1	9	2_mimseq_results/SRR10587172.FINAL.unpaired_uniq.bam	Tibialis	NA	0.0337292	0.44133	0.489311	0.964371
Mus_musculus_mito_tRNA-Asp-GTC-1	9	2_mimseq_results/SRR10587173.FINAL.unpaired_uniq.bam	Tibialis	NA	0.0390393	0.44406	0.483989	0.967088
Mus_musculus_mito_tRNA-Asp-GTC-1	9	2_mimseq_results/SRR10587174.FINAL.unpaired_uniq.bam	Tibialis	NA	0.036795	0.452096	0.480647	0.969539
Mus_musculus_mito_tRNA-Cys-GCA-1	18	2_mimseq_results/SRR10587154.FINAL.unpaired_uniq.bam	Cerebellum	0.00345224	0.0172612	NA	0.0517837	0.0724971
Mus_musculus_mito_tRNA-Cys-GCA-1	18	2_mimseq_results/SRR10587155.FINAL.unpaired_uniq.bam	Cerebellum	0.00117509	0.012926	NA	0.052879	0.06698
Mus_musculus_mito_tRNA-Cys-GCA-1	18	2_mimseq_results/SRR10587156.FINAL.unpaired_uniq.bam	Cerebellum	0.00336323	0.0276532	NA	0.0605381	0.0915546
Mus_musculus_mito_tRNA-Cys-GCA-1	18	2_mimseq_results/SRR10587157.FINAL.unpaired_uniq.bam	Cortex	0.00364078	0.0145631	NA	0.0461165	0.0643204
Mus_musculus_mito_tRNA-Cys-GCA-1	18	2_mimseq_results/SRR10587158.FINAL.unpaired_uniq.bam	Cortex	0.00137741	0.0123967	NA	0.0592287	0.0730028
Mus_musculus_mito_tRNA-Cys-GCA-1	18	2_mimseq_results/SRR10587159.FINAL.unpaired_uniq.bam	Cortex	0.00404391	0.038706	NA	0.061814	0.104564
Mus_musculus_mito_tRNA-Cys-GCA-1	18	2_mimseq_results/SRR10587160.FINAL.unpaired_uniq.bam	MedullaOblongata	NA	0.023845	NA	0.04769	0.071535
Mus_musculus_mito_tRNA-Cys-GCA-1	18	2_mimseq_results/SRR10587161.FINAL.unpaired_uniq.bam	MedullaOblongata	0.00308008	0.0215606	NA	0.0595483	0.0841889
Mus_musculus_mito_tRNA-Cys-GCA-1	18	2_mimseq_results/SRR10587162.FINAL.unpaired_uniq.bam	MedullaOblongata	0.00274851	0.0261109	NA	0.0586349	0.0874943
Mus_musculus_mito_tRNA-Cys-GCA-1	18	2_mimseq_results/SRR10587163.FINAL.unpaired_uniq.bam	SpinalCord	NA	0.00744417	NA	0.0868486	0.0942928
Mus_musculus_mito_tRNA-Cys-GCA-1	18	2_mimseq_results/SRR10587164.FINAL.unpaired_uniq.bam	SpinalCord	NA	0.0207337	NA	0.0414673	0.062201
Mus_musculus_mito_tRNA-Cys-GCA-1	18	2_mimseq_results/SRR10587165.FINAL.unpaired_uniq.bam	SpinalCord	0.0052356	0.0287958	NA	0.0706806	0.104712
Mus_musculus_mito_tRNA-Cys-GCA-1	18	2_mimseq_results/SRR10587166.FINAL.unpaired_uniq.bam	Liver	0.00311526	0.0179128	NA	0.0482866	0.0693146
Mus_musculus_mito_tRNA-Cys-GCA-1	18	2_mimseq_results/SRR10587167.FINAL.unpaired_uniq.bam	Liver	0.0022805	0.0239453	NA	0.0615735	0.0877993
Mus_musculus_mito_tRNA-Cys-GCA-1	18	2_mimseq_results/SRR10587168.FINAL.unpaired_uniq.bam	Liver	0.00296736	0.0227498	NA	0.066271	0.0919881
Mus_musculus_mito_tRNA-Cys-GCA-1	18	2_mimseq_results/SRR10587169.FINAL.unpaired_uniq.bam	Heart	0.00230511	0.0222129	NA	0.0634954	0.0880134
Mus_musculus_mito_tRNA-Cys-GCA-1	18	2_mimseq_results/SRR10587170.FINAL.unpaired_uniq.bam	Heart	0.00333667	0.019019	NA	0.0560561	0.0784117
Mus_musculus_mito_tRNA-Cys-GCA-1	18	2_mimseq_results/SRR10587171.FINAL.unpaired_uniq.bam	Heart	0.00195585	0.0240291	NA	0.0592344	0.0852193
Mus_musculus_mito_tRNA-Cys-GCA-1	18	2_mimseq_results/SRR10587172.FINAL.unpaired_uniq.bam	Tibialis	0.00381679	0.0209924	NA	0.0343511	0.0591603
Mus_musculus_mito_tRNA-Cys-GCA-1	18	2_mimseq_results/SRR10587173.FINAL.unpaired_uniq.bam	Tibialis	0.00214408	0.0201544	NA	0.0626072	0.0849057
Mus_musculus_mito_tRNA-Cys-GCA-1	18	2_mimseq_results/SRR10587174.FINAL.unpaired_uniq.bam	Tibialis	0.00333828	0.0244807	NA	0.0626855	0.0905045
Mus_musculus_mito_tRNA-Gln-TTG-1	34	2_mimseq_results/SRR10587154.FINAL.unpaired_uniq.bam	Cerebellum	0.0136674	0.0892938	0.0952164	NA	0.198178
Mus_musculus_mito_tRNA-Gln-TTG-1	34	2_mimseq_results/SRR10587155.FINAL.unpaired_uniq.bam	Cerebellum	0.00497925	0.0439834	0.0556017	NA	0.104564
Mus_musculus_mito_tRNA-Gln-TTG-1	34	2_mimseq_results/SRR10587156.FINAL.unpaired_uniq.bam	Cerebellum	0.0230743	0.0685443	0.0685443	NA	0.160163
Mus_musculus_mito_tRNA-Gln-TTG-1	34	2_mimseq_results/SRR10587157.FINAL.unpaired_uniq.bam	Cortex	0.00627538	0.0306386	0.0417128	NA	0.0786268
Mus_musculus_mito_tRNA-Gln-TTG-1	34	2_mimseq_results/SRR10587158.FINAL.unpaired_uniq.bam	Cortex	0.0158983	0.0953895	0.0882353	NA	0.199523
Mus_musculus_mito_tRNA-Gln-TTG-1	34	2_mimseq_results/SRR10587159.FINAL.unpaired_uniq.bam	Cortex	0.0129607	0.109356	0.106116	NA	0.228433
Mus_musculus_mito_tRNA-Gln-TTG-1	34	2_mimseq_results/SRR10587160.FINAL.unpaired_uniq.bam	MedullaOblongata	0.00901526	0.0610264	0.0721221	NA	0.142164
Mus_musculus_mito_tRNA-Gln-TTG-1	34	2_mimseq_results/SRR10587161.FINAL.unpaired_uniq.bam	MedullaOblongata	0.00987842	0.0668693	0.0478723	NA	0.12462
Mus_musculus_mito_tRNA-Gln-TTG-1	34	2_mimseq_results/SRR10587162.FINAL.unpaired_uniq.bam	MedullaOblongata	0.0261302	0.0447947	0.0410618	NA	0.111987
Mus_musculus_mito_tRNA-Gln-TTG-1	34	2_mimseq_results/SRR10587163.FINAL.unpaired_uniq.bam	SpinalCord	0.00338219	0.065389	0.0552424	NA	0.124014
Mus_musculus_mito_tRNA-Gln-TTG-1	34	2_mimseq_results/SRR10587165.FINAL.unpaired_uniq.bam	SpinalCord	0.0282805	0.0871041	0.050905	NA	0.16629
Mus_musculus_mito_tRNA-Gln-TTG-1	34	2_mimseq_results/SRR10587166.FINAL.unpaired_uniq.bam	Liver	0.00906096	0.0609555	0.0329489	NA	0.102965
Mus_musculus_mito_tRNA-Gln-TTG-1	34	2_mimseq_results/SRR10587167.FINAL.unpaired_uniq.bam	Liver	0.0151057	0.0735146	0.0755287	NA	0.164149
Mus_musculus_mito_tRNA-Gln-TTG-1	34	2_mimseq_results/SRR10587168.FINAL.unpaired_uniq.bam	Liver	0.0175246	0.067908	0.0711939	NA	0.156627
Mus_musculus_mito_tRNA-Gln-TTG-1	34	2_mimseq_results/SRR10587169.FINAL.unpaired_uniq.bam	Heart	0.00724032	0.0311891	0.0334169	NA	0.0718463
Mus_musculus_mito_tRNA-Gln-TTG-1	34	2_mimseq_results/SRR10587170.FINAL.unpaired_uniq.bam	Heart	0.0044287	0.0230292	0.0248007	NA	0.0522586
Mus_musculus_mito_tRNA-Gln-TTG-1	34	2_mimseq_results/SRR10587171.FINAL.unpaired_uniq.bam	Heart	0.0122471	0.0801384	0.099574	NA	0.19196
Mus_musculus_mito_tRNA-Gln-TTG-1	34	2_mimseq_results/SRR10587172.FINAL.unpaired_uniq.bam	Tibialis	0.0124095	0.0661841	0.0579111	NA	0.136505
Mus_musculus_mito_tRNA-Gln-TTG-1	34	2_mimseq_results/SRR10587173.FINAL.unpaired_uniq.bam	Tibialis	0.00903444	0.0220215	0.0372671	NA	0.068323
Mus_musculus_mito_tRNA-Gln-TTG-1	34	2_mimseq_results/SRR10587174.FINAL.unpaired_uniq.bam	Tibialis	0.00736842	0.0568421	0.0673684	NA	0.131579
Mus_musculus_mito_tRNA-Gln-TTG-1	9	2_mimseq_results/SRR10587154.FINAL.unpaired_uniq.bam	Cerebellum	0.00216685	0.00866739	NA	0.0444204	0.0552546
Mus_musculus_mito_tRNA-Gln-TTG-1	9	2_mimseq_results/SRR10587156.FINAL.unpaired_uniq.bam	Cerebellum	0.00225479	0.0157835	NA	0.0507328	0.0687711
Mus_musculus_mito_tRNA-Gln-TTG-1	9	2_mimseq_results/SRR10587157.FINAL.unpaired_uniq.bam	Cortex	0.0025663	0.0102652	NA	0.0727117	0.0855432
Mus_musculus_mito_tRNA-Gln-TTG-1	9	2_mimseq_results/SRR10587158.FINAL.unpaired_uniq.bam	Cortex	0.0030349	0.00455235	NA	0.0500759	0.0576631
Mus_musculus_mito_tRNA-Gln-TTG-1	9	2_mimseq_results/SRR10587159.FINAL.unpaired_uniq.bam	Cortex	0.00413793	0.0131034	NA	0.0406897	0.057931
Mus_musculus_mito_tRNA-Gln-TTG-1	9	2_mimseq_results/SRR10587161.FINAL.unpaired_uniq.bam	MedullaOblongata	0.00121803	0.00730816	NA	0.0535932	0.0621194
Mus_musculus_mito_tRNA-Gln-TTG-1	9	2_mimseq_results/SRR10587162.FINAL.unpaired_uniq.bam	MedullaOblongata	0.00271555	0.0128988	NA	0.0393754	0.0549898
Mus_musculus_mito_tRNA-Gln-TTG-1	9	2_mimseq_results/SRR10587163.FINAL.unpaired_uniq.bam	SpinalCord	0.00412371	0.0103093	NA	0.0618557	0.0762887
Mus_musculus_mito_tRNA-Gln-TTG-1	9	2_mimseq_results/SRR10587164.FINAL.unpaired_uniq.bam	SpinalCord	0.00417537	0.0104384	NA	0.045929	0.0605428
Mus_musculus_mito_tRNA-Gln-TTG-1	9	2_mimseq_results/SRR10587165.FINAL.unpaired_uniq.bam	SpinalCord	0.00201613	0.00604839	NA	0.0544355	0.0625
Mus_musculus_mito_tRNA-Gln-TTG-1	9	2_mimseq_results/SRR10587166.FINAL.unpaired_uniq.bam	Liver	0.00299401	0.011976	NA	0.0479042	0.0628743
Mus_musculus_mito_tRNA-Gln-TTG-1	9	2_mimseq_results/SRR10587167.FINAL.unpaired_uniq.bam	Liver	0.00188679	0.00566038	NA	0.0433962	0.0509434
Mus_musculus_mito_tRNA-Gln-TTG-1	9	2_mimseq_results/SRR10587168.FINAL.unpaired_uniq.bam	Liver	NA	0.00663717	NA	0.0486726	0.0553097
Mus_musculus_mito_tRNA-Gln-TTG-1	9	2_mimseq_results/SRR10587169.FINAL.unpaired_uniq.bam	Heart	0.00222124	0.00932919	NA	0.0493114	0.0608618
Mus_musculus_mito_tRNA-Gln-TTG-1	9	2_mimseq_results/SRR10587170.FINAL.unpaired_uniq.bam	Heart	0.00234558	0.0117279	NA	0.0523847	0.0664582
Mus_musculus_mito_tRNA-Gln-TTG-1	9	2_mimseq_results/SRR10587171.FINAL.unpaired_uniq.bam	Heart	0.00410678	0.0102669	NA	0.0462012	0.0605749
Mus_musculus_mito_tRNA-Gln-TTG-1	9	2_mimseq_results/SRR10587172.FINAL.unpaired_uniq.bam	Tibialis	0.00518135	0.00777202	NA	0.0414508	0.0544041
Mus_musculus_mito_tRNA-Gln-TTG-1	9	2_mimseq_results/SRR10587173.FINAL.unpaired_uniq.bam	Tibialis	0.00173611	0.0078125	NA	0.0512153	0.0607639
Mus_musculus_mito_tRNA-Gln-TTG-1	9	2_mimseq_results/SRR10587174.FINAL.unpaired_uniq.bam	Tibialis	NA	0.0149875	NA	0.0516236	0.0666112
Mus_musculus_mito_tRNA-Glu-TTC-1	34	2_mimseq_results/SRR10587154.FINAL.unpaired_uniq.bam	Cerebellum	0.00256254	0.0208664	0.0280659	NA	0.0514948
Mus_musculus_mito_tRNA-Glu-TTC-1	34	2_mimseq_results/SRR10587159.FINAL.unpaired_uniq.bam	Cortex	0.00237747	0.0224945	0.0426116	NA	0.0674835
Mus_musculus_mito_tRNA-Glu-TTC-1	9	2_mimseq_results/SRR10587154.FINAL.unpaired_uniq.bam	Cerebellum	NA	0.0313725	0.23672	0.706061	0.974153
Mus_musculus_mito_tRNA-Glu-TTC-1	9	2_mimseq_results/SRR10587155.FINAL.unpaired_uniq.bam	Cerebellum	NA	0.0320073	0.222451	0.721079	0.975537
Mus_musculus_mito_tRNA-Glu-TTC-1	9	2_mimseq_results/SRR10587156.FINAL.unpaired_uniq.bam	Cerebellum	NA	0.0304167	0.233063	0.705511	0.968991
Mus_musculus_mito_tRNA-Glu-TTC-1	9	2_mimseq_results/SRR10587157.FINAL.unpaired_uniq.bam	Cortex	NA	0.0258985	0.221459	0.711416	0.958774
Mus_musculus_mito_tRNA-Glu-TTC-1	9	2_mimseq_results/SRR10587158.FINAL.unpaired_uniq.bam	Cortex	NA	0.0256517	0.225235	0.72513	0.976017
Mus_musculus_mito_tRNA-Glu-TTC-1	9	2_mimseq_results/SRR10587159.FINAL.unpaired_uniq.bam	Cortex	NA	0.0302749	0.209762	0.727834	0.967871
Mus_musculus_mito_tRNA-Glu-TTC-1	9	2_mimseq_results/SRR10587160.FINAL.unpaired_uniq.bam	MedullaOblongata	NA	0.0250034	0.241519	0.710231	0.976754
Mus_musculus_mito_tRNA-Glu-TTC-1	9	2_mimseq_results/SRR10587161.FINAL.unpaired_uniq.bam	MedullaOblongata	NA	0.0266871	0.235084	0.708312	0.970083
Mus_musculus_mito_tRNA-Glu-TTC-1	9	2_mimseq_results/SRR10587162.FINAL.unpaired_uniq.bam	MedullaOblongata	NA	0.0261015	0.230111	0.711422	0.967634
Mus_musculus_mito_tRNA-Glu-TTC-1	9	2_mimseq_results/SRR10587163.FINAL.unpaired_uniq.bam	SpinalCord	NA	0.0292175	0.231961	0.712907	0.974085
Mus_musculus_mito_tRNA-Glu-TTC-1	9	2_mimseq_results/SRR10587164.FINAL.unpaired_uniq.bam	SpinalCord	NA	0.0350589	0.226513	0.71049	0.972062
Mus_musculus_mito_tRNA-Glu-TTC-1	9	2_mimseq_results/SRR10587165.FINAL.unpaired_uniq.bam	SpinalCord	NA	0.0289452	0.227943	0.717785	0.974673
Mus_musculus_mito_tRNA-Glu-TTC-1	9	2_mimseq_results/SRR10587166.FINAL.unpaired_uniq.bam	Liver	NA	0.0264244	0.239678	0.707267	0.973369
Mus_musculus_mito_tRNA-Glu-TTC-1	9	2_mimseq_results/SRR10587167.FINAL.unpaired_uniq.bam	Liver	NA	0.0287606	0.220774	0.724809	0.974343
Mus_musculus_mito_tRNA-Glu-TTC-1	9	2_mimseq_results/SRR10587168.FINAL.unpaired_uniq.bam	Liver	NA	0.0315001	0.234185	0.706687	0.972373
Mus_musculus_mito_tRNA-Glu-TTC-1	9	2_mimseq_results/SRR10587169.FINAL.unpaired_uniq.bam	Heart	NA	0.0284186	0.242516	0.704558	0.975493
Mus_musculus_mito_tRNA-Glu-TTC-1	9	2_mimseq_results/SRR10587170.FINAL.unpaired_uniq.bam	Heart	NA	0.0296534	0.224204	0.719195	0.973051
Mus_musculus_mito_tRNA-Glu-TTC-1	9	2_mimseq_results/SRR10587171.FINAL.unpaired_uniq.bam	Heart	NA	0.025986	0.223133	0.725241	0.97436
Mus_musculus_mito_tRNA-Glu-TTC-1	9	2_mimseq_results/SRR10587172.FINAL.unpaired_uniq.bam	Tibialis	NA	0.0305541	0.228379	0.71362	0.972553
Mus_musculus_mito_tRNA-Glu-TTC-1	9	2_mimseq_results/SRR10587173.FINAL.unpaired_uniq.bam	Tibialis	NA	0.0284006	0.223717	0.717987	0.970105
Mus_musculus_mito_tRNA-Glu-TTC-1	9	2_mimseq_results/SRR10587174.FINAL.unpaired_uniq.bam	Tibialis	NA	0.0280998	0.224447	0.72111	0.973656
Mus_musculus_mito_tRNA-Gly-TCC-1	55	2_mimseq_results/SRR10587154.FINAL.unpaired_uniq.bam	Cerebellum	0.056896	0.000138265	6.91324e-05	NA	0.0571034
Mus_musculus_mito_tRNA-Gly-TCC-1	7	2_mimseq_results/SRR10587154.FINAL.unpaired_uniq.bam	Cerebellum	0.000289547	0.0704565	0.000965158	NA	0.0717112
Mus_musculus_mito_tRNA-Gly-TCC-1	7	2_mimseq_results/SRR10587155.FINAL.unpaired_uniq.bam	Cerebellum	0.000340252	0.0724736	0.000453669	NA	0.0732676
Mus_musculus_mito_tRNA-Gly-TCC-1	7	2_mimseq_results/SRR10587156.FINAL.unpaired_uniq.bam	Cerebellum	0.000592481	0.0799849	0.000323171	NA	0.0809006
Mus_musculus_mito_tRNA-Gly-TCC-1	7	2_mimseq_results/SRR10587157.FINAL.unpaired_uniq.bam	Cortex	0.000234659	0.074387	0.000234659	NA	0.0748563
Mus_musculus_mito_tRNA-Gly-TCC-1	7	2_mimseq_results/SRR10587158.FINAL.unpaired_uniq.bam	Cortex	0.000483209	0.0770718	0.000241604	NA	0.0777966
Mus_musculus_mito_tRNA-Gly-TCC-1	7	2_mimseq_results/SRR10587159.FINAL.unpaired_uniq.bam	Cortex	0.000396951	0.0812956	0.000476342	NA	0.0821689
Mus_musculus_mito_tRNA-Gly-TCC-1	7	2_mimseq_results/SRR10587160.FINAL.unpaired_uniq.bam	MedullaOblongata	0.000613246	0.0796539	0.000136277	NA	0.0804034
Mus_musculus_mito_tRNA-Gly-TCC-1	7	2_mimseq_results/SRR10587161.FINAL.unpaired_uniq.bam	MedullaOblongata	0.000612477	0.0773471	0.000437484	NA	0.0783971
Mus_musculus_mito_tRNA-Gly-TCC-1	7	2_mimseq_results/SRR10587162.FINAL.unpaired_uniq.bam	MedullaOblongata	0.000703015	0.0706921	0.000703015	NA	0.0720981
Mus_musculus_mito_tRNA-Gly-TCC-1	7	2_mimseq_results/SRR10587163.FINAL.unpaired_uniq.bam	SpinalCord	0.000167196	0.0712255	0.000668784	NA	0.0720615
Mus_musculus_mito_tRNA-Gly-TCC-1	7	2_mimseq_results/SRR10587164.FINAL.unpaired_uniq.bam	SpinalCord	0.000586854	0.0714495	0.000293427	NA	0.0723298
Mus_musculus_mito_tRNA-Gly-TCC-1	7	2_mimseq_results/SRR10587165.FINAL.unpaired_uniq.bam	SpinalCord	0.000620251	0.0717941	0.000930377	NA	0.0733447
Mus_musculus_mito_tRNA-Gly-TCC-1	7	2_mimseq_results/SRR10587166.FINAL.unpaired_uniq.bam	Liver	0.00107397	0.0672573	0.000134246	NA	0.0684656
Mus_musculus_mito_tRNA-Gly-TCC-1	7	2_mimseq_results/SRR10587167.FINAL.unpaired_uniq.bam	Liver	0.000554221	0.0759283	0.00018474	NA	0.0766673
Mus_musculus_mito_tRNA-Gly-TCC-1	7	2_mimseq_results/SRR10587168.FINAL.unpaired_uniq.bam	Liver	NA	0.0767609	0.000421763	NA	0.0771826
Mus_musculus_mito_tRNA-Gly-TCC-1	7	2_mimseq_results/SRR10587169.FINAL.unpaired_uniq.bam	Heart	0.000611029	0.0712103	0.000407353	NA	0.0722287
Mus_musculus_mito_tRNA-Gly-TCC-1	7	2_mimseq_results/SRR10587170.FINAL.unpaired_uniq.bam	Heart	0.000470759	0.067753	0.000506971	NA	0.0687308
Mus_musculus_mito_tRNA-Gly-TCC-1	7	2_mimseq_results/SRR10587171.FINAL.unpaired_uniq.bam	Heart	0.000548501	0.074843	0.000356526	NA	0.075748
Mus_musculus_mito_tRNA-Gly-TCC-1	7	2_mimseq_results/SRR10587172.FINAL.unpaired_uniq.bam	Tibialis	0.000146135	0.0679527	NA	NA	0.0680988
Mus_musculus_mito_tRNA-Gly-TCC-1	7	2_mimseq_results/SRR10587173.FINAL.unpaired_uniq.bam	Tibialis	0.000471476	0.0636492	0.000660066	NA	0.0647808
Mus_musculus_mito_tRNA-Gly-TCC-1	7	2_mimseq_results/SRR10587174.FINAL.unpaired_uniq.bam	Tibialis	0.00044194	0.0770081	0.00044194	NA	0.0778919
Mus_musculus_mito_tRNA-Gly-TCC-1	9	2_mimseq_results/SRR10587154.FINAL.unpaired_uniq.bam	Cerebellum	NA	0.0384181	0.581827	0.336535	0.95678
Mus_musculus_mito_tRNA-Gly-TCC-1	9	2_mimseq_results/SRR10587155.FINAL.unpaired_uniq.bam	Cerebellum	NA	0.0387988	0.558527	0.352806	0.950132
Mus_musculus_mito_tRNA-Gly-TCC-1	9	2_mimseq_results/SRR10587156.FINAL.unpaired_uniq.bam	Cerebellum	NA	0.0318184	0.597868	0.322586	0.952272
Mus_musculus_mito_tRNA-Gly-TCC-1	9	2_mimseq_results/SRR10587157.FINAL.unpaired_uniq.bam	Cortex	NA	0.0282112	0.568177	0.335328	0.931716
Mus_musculus_mito_tRNA-Gly-TCC-1	9	2_mimseq_results/SRR10587158.FINAL.unpaired_uniq.bam	Cortex	NA	0.0369591	0.567485	0.347135	0.951579
Mus_musculus_mito_tRNA-Gly-TCC-1	9	2_mimseq_results/SRR10587159.FINAL.unpaired_uniq.bam	Cortex	NA	0.0270608	0.598612	0.328706	0.954379
Mus_musculus_mito_tRNA-Gly-TCC-1	9	2_mimseq_results/SRR10587160.FINAL.unpaired_uniq.bam	MedullaOblongata	NA	0.039557	0.572257	0.339926	0.951741
Mus_musculus_mito_tRNA-Gly-TCC-1	9	2_mimseq_results/SRR10587161.FINAL.unpaired_uniq.bam	MedullaOblongata	NA	0.0367019	0.566234	0.351314	0.954251
Mus_musculus_mito_tRNA-Gly-TCC-1	9	2_mimseq_results/SRR10587162.FINAL.unpaired_uniq.bam	MedullaOblongata	NA	0.0311758	0.596706	0.32501	0.952892
Mus_musculus_mito_tRNA-Gly-TCC-1	9	2_mimseq_results/SRR10587163.FINAL.unpaired_uniq.bam	SpinalCord	NA	0.0383736	0.576257	0.338994	0.953625
Mus_musculus_mito_tRNA-Gly-TCC-1	9	2_mimseq_results/SRR10587164.FINAL.unpaired_uniq.bam	SpinalCord	NA	0.034887	0.573778	0.338862	0.947526
Mus_musculus_mito_tRNA-Gly-TCC-1	9	2_mimseq_results/SRR10587165.FINAL.unpaired_uniq.bam	SpinalCord	NA	0.0354076	0.571794	0.347145	0.954347
Mus_musculus_mito_tRNA-Gly-TCC-1	9	2_mimseq_results/SRR10587166.FINAL.unpaired_uniq.bam	Liver	NA	0.0374542	0.585909	0.338397	0.96176
Mus_musculus_mito_tRNA-Gly-TCC-1	9	2_mimseq_results/SRR10587167.FINAL.unpaired_uniq.bam	Liver	NA	0.04	0.5713	0.347085	0.958386
Mus_musculus_mito_tRNA-Gly-TCC-1	9	2_mimseq_results/SRR10587168.FINAL.unpaired_uniq.bam	Liver	NA	0.03908	0.571545	0.339711	0.950336
Mus_musculus_mito_tRNA-Gly-TCC-1	9	2_mimseq_results/SRR10587169.FINAL.unpaired_uniq.bam	Heart	NA	0.0359877	0.573392	0.34653	0.95591
Mus_musculus_mito_tRNA-Gly-TCC-1	9	2_mimseq_results/SRR10587170.FINAL.unpaired_uniq.bam	Heart	NA	0.0379408	0.577221	0.341537	0.9567
Mus_musculus_mito_tRNA-Gly-TCC-1	9	2_mimseq_results/SRR10587171.FINAL.unpaired_uniq.bam	Heart	NA	0.0363554	0.579476	0.341235	0.957066
Mus_musculus_mito_tRNA-Gly-TCC-1	9	2_mimseq_results/SRR10587172.FINAL.unpaired_uniq.bam	Tibialis	NA	0.0412532	0.562659	0.349305	0.953218
Mus_musculus_mito_tRNA-Gly-TCC-1	9	2_mimseq_results/SRR10587173.FINAL.unpaired_uniq.bam	Tibialis	NA	0.034527	0.592545	0.330983	0.958055
Mus_musculus_mito_tRNA-Gly-TCC-1	9	2_mimseq_results/SRR10587174.FINAL.unpaired_uniq.bam	Tibialis	NA	0.0359217	0.576253	0.345451	0.957625
Mus_musculus_mito_tRNA-His-GTG-1	9	2_mimseq_results/SRR10587154.FINAL.unpaired_uniq.bam	Cerebellum	NA	0.041176	0.330344	0.58785	0.95937
Mus_musculus_mito_tRNA-His-GTG-1	9	2_mimseq_results/SRR10587155.FINAL.unpaired_uniq.bam	Cerebellum	NA	0.042775	0.33421	0.579753	0.956738
Mus_musculus_mito_tRNA-His-GTG-1	9	2_mimseq_results/SRR10587156.FINAL.unpaired_uniq.bam	Cerebellum	NA	0.0406205	0.34159	0.569656	0.951866
Mus_musculus_mito_tRNA-His-GTG-1	9	2_mimseq_results/SRR10587157.FINAL.unpaired_uniq.bam	Cortex	NA	0.0407031	0.337935	0.55497	0.933608
Mus_musculus_mito_tRNA-His-GTG-1	9	2_mimseq_results/SRR10587158.FINAL.unpaired_uniq.bam	Cortex	NA	0.0393426	0.340543	0.578472	0.958358
Mus_musculus_mito_tRNA-His-GTG-1	9	2_mimseq_results/SRR10587159.FINAL.unpaired_uniq.bam	Cortex	NA	0.039016	0.340673	0.577351	0.957039
Mus_musculus_mito_tRNA-His-GTG-1	9	2_mimseq_results/SRR10587160.FINAL.unpaired_uniq.bam	MedullaOblongata	NA	0.0400828	0.349958	0.572105	0.962146
Mus_musculus_mito_tRNA-His-GTG-1	9	2_mimseq_results/SRR10587161.FINAL.unpaired_uniq.bam	MedullaOblongata	NA	0.0400349	0.339461	0.579743	0.959239
Mus_musculus_mito_tRNA-His-GTG-1	9	2_mimseq_results/SRR10587162.FINAL.unpaired_uniq.bam	MedullaOblongata	NA	0.0463136	0.342219	0.564396	0.952928
Mus_musculus_mito_tRNA-His-GTG-1	9	2_mimseq_results/SRR10587163.FINAL.unpaired_uniq.bam	SpinalCord	NA	0.0375468	0.341181	0.582035	0.960763
Mus_musculus_mito_tRNA-His-GTG-1	9	2_mimseq_results/SRR10587164.FINAL.unpaired_uniq.bam	SpinalCord	NA	0.0401733	0.347388	0.571445	0.959007
Mus_musculus_mito_tRNA-His-GTG-1	9	2_mimseq_results/SRR10587165.FINAL.unpaired_uniq.bam	SpinalCord	NA	0.0403619	0.346695	0.56952	0.956576
Mus_musculus_mito_tRNA-His-GTG-1	9	2_mimseq_results/SRR10587166.FINAL.unpaired_uniq.bam	Liver	NA	0.0420318	0.342689	0.578176	0.962897
Mus_musculus_mito_tRNA-His-GTG-1	9	2_mimseq_results/SRR10587167.FINAL.unpaired_uniq.bam	Liver	NA	0.0462535	0.329787	0.587419	0.96346
Mus_musculus_mito_tRNA-His-GTG-1	9	2_mimseq_results/SRR10587168.FINAL.unpaired_uniq.bam	Liver	NA	0.0430413	0.339087	0.580948	0.963076
Mus_musculus_mito_tRNA-His-GTG-1	9	2_mimseq_results/SRR10587169.FINAL.unpaired_uniq.bam	Heart	NA	0.0403	0.338435	0.585004	0.963739
Mus_musculus_mito_tRNA-His-GTG-1	9	2_mimseq_results/SRR10587170.FINAL.unpaired_uniq.bam	Heart	NA	0.0395318	0.33388	0.588241	0.961652
Mus_musculus_mito_tRNA-His-GTG-1	9	2_mimseq_results/SRR10587171.FINAL.unpaired_uniq.bam	Heart	NA	0.0421936	0.337773	0.581923	0.961889
Mus_musculus_mito_tRNA-His-GTG-1	9	2_mimseq_results/SRR10587172.FINAL.unpaired_uniq.bam	Tibialis	NA	0.0382786	0.350075	0.577079	0.965433
Mus_musculus_mito_tRNA-His-GTG-1	9	2_mimseq_results/SRR10587173.FINAL.unpaired_uniq.bam	Tibialis	NA	0.0388948	0.346009	0.57572	0.960624
Mus_musculus_mito_tRNA-His-GTG-1	9	2_mimseq_results/SRR10587174.FINAL.unpaired_uniq.bam	Tibialis	NA	0.039637	0.343695	0.5787	0.962032
Mus_musculus_mito_tRNA-Ile-GAT-1	9	2_mimseq_results/SRR10587154.FINAL.unpaired_uniq.bam	Cerebellum	0.0167592	0.0178474	NA	0.071825	0.106432
Mus_musculus_mito_tRNA-Ile-GAT-1	9	2_mimseq_results/SRR10587155.FINAL.unpaired_uniq.bam	Cerebellum	0.0129762	0.019881	NA	0.072619	0.105476
Mus_musculus_mito_tRNA-Ile-GAT-1	9	2_mimseq_results/SRR10587156.FINAL.unpaired_uniq.bam	Cerebellum	0.0121887	0.0154036	NA	0.0449037	0.072496
Mus_musculus_mito_tRNA-Ile-GAT-1	9	2_mimseq_results/SRR10587157.FINAL.unpaired_uniq.bam	Cortex	0.0181902	0.0238939	NA	0.079852	0.121936
Mus_musculus_mito_tRNA-Ile-GAT-1	9	2_mimseq_results/SRR10587158.FINAL.unpaired_uniq.bam	Cortex	0.0168518	0.021845	NA	0.0679066	0.106603
Mus_musculus_mito_tRNA-Ile-GAT-1	9	2_mimseq_results/SRR10587159.FINAL.unpaired_uniq.bam	Cortex	0.0121723	0.0151523	NA	0.0449518	0.0722764
Mus_musculus_mito_tRNA-Ile-GAT-1	9	2_mimseq_results/SRR10587160.FINAL.unpaired_uniq.bam	MedullaOblongata	0.0167321	0.0166288	NA	0.0699236	0.103284
Mus_musculus_mito_tRNA-Ile-GAT-1	9	2_mimseq_results/SRR10587161.FINAL.unpaired_uniq.bam	MedullaOblongata	0.0140525	0.0178057	NA	0.0644148	0.096273
Mus_musculus_mito_tRNA-Ile-GAT-1	9	2_mimseq_results/SRR10587162.FINAL.unpaired_uniq.bam	MedullaOblongata	0.0113221	0.0123049	NA	0.0424578	0.0660848
Mus_musculus_mito_tRNA-Ile-GAT-1	9	2_mimseq_results/SRR10587163.FINAL.unpaired_uniq.bam	SpinalCord	0.016397	0.021575	NA	0.0681769	0.106149
Mus_musculus_mito_tRNA-Ile-GAT-1	9	2_mimseq_results/SRR10587164.FINAL.unpaired_uniq.bam	SpinalCord	0.0145754	0.0183777	NA	0.0649556	0.0979087
Mus_musculus_mito_tRNA-Ile-GAT-1	9	2_mimseq_results/SRR10587165.FINAL.unpaired_uniq.bam	SpinalCord	0.0167306	0.0173446	NA	0.0696853	0.103761
Mus_musculus_mito_tRNA-Ile-GAT-1	9	2_mimseq_results/SRR10587166.FINAL.unpaired_uniq.bam	Liver	0.0161093	0.0182105	NA	0.0684644	0.102784
Mus_musculus_mito_tRNA-Ile-GAT-1	9	2_mimseq_results/SRR10587167.FINAL.unpaired_uniq.bam	Liver	0.0157429	0.0204874	NA	0.0612465	0.0974768
Mus_musculus_mito_tRNA-Ile-GAT-1	9	2_mimseq_results/SRR10587168.FINAL.unpaired_uniq.bam	Liver	0.012934	0.0170184	NA	0.0676197	0.097572
Mus_musculus_mito_tRNA-Ile-GAT-1	9	2_mimseq_results/SRR10587169.FINAL.unpaired_uniq.bam	Heart	0.0142046	0.0174721	NA	0.0705073	0.102184
Mus_musculus_mito_tRNA-Ile-GAT-1	9	2_mimseq_results/SRR10587170.FINAL.unpaired_uniq.bam	Heart	0.0165159	0.0207286	NA	0.0764517	0.113696
Mus_musculus_mito_tRNA-Ile-GAT-1	9	2_mimseq_results/SRR10587171.FINAL.unpaired_uniq.bam	Heart	0.0160744	0.0191033	NA	0.0626781	0.0978558
Mus_musculus_mito_tRNA-Ile-GAT-1	9	2_mimseq_results/SRR10587172.FINAL.unpaired_uniq.bam	Tibialis	0.0158565	0.0171562	NA	0.0701846	0.103197
Mus_musculus_mito_tRNA-Ile-GAT-1	9	2_mimseq_results/SRR10587173.FINAL.unpaired_uniq.bam	Tibialis	0.0153065	0.017337	NA	0.063647	0.0962905
Mus_musculus_mito_tRNA-Ile-GAT-1	9	2_mimseq_results/SRR10587174.FINAL.unpaired_uniq.bam	Tibialis	0.0135313	0.0182761	NA	0.0649328	0.0967402
Mus_musculus_mito_tRNA-Leu-TAA-1	26	2_mimseq_results/SRR10587154.FINAL.unpaired_uniq.bam	Cerebellum	0.0194801	0.627111	NA	0.312028	0.958619
Mus_musculus_mito_tRNA-Leu-TAA-1	26	2_mimseq_results/SRR10587155.FINAL.unpaired_uniq.bam	Cerebellum	0.0199637	0.618724	NA	0.319949	0.958636
Mus_musculus_mito_tRNA-Leu-TAA-1	26	2_mimseq_results/SRR10587156.FINAL.unpaired_uniq.bam	Cerebellum	0.0198566	0.667592	NA	0.253631	0.941079
Mus_musculus_mito_tRNA-Leu-TAA-1	26	2_mimseq_results/SRR10587157.FINAL.unpaired_uniq.bam	Cortex	0.0181014	0.647598	NA	0.292248	0.957948
Mus_musculus_mito_tRNA-Leu-TAA-1	26	2_mimseq_results/SRR10587158.FINAL.unpaired_uniq.bam	Cortex	0.0227363	0.642122	NA	0.294456	0.959314
Mus_musculus_mito_tRNA-Leu-TAA-1	26	2_mimseq_results/SRR10587159.FINAL.unpaired_uniq.bam	Cortex	0.0172041	0.679433	NA	0.256073	0.95271
Mus_musculus_mito_tRNA-Leu-TAA-1	26	2_mimseq_results/SRR10587160.FINAL.unpaired_uniq.bam	MedullaOblongata	0.0232908	0.648197	NA	0.286188	0.957676
Mus_musculus_mito_tRNA-Leu-TAA-1	26	2_mimseq_results/SRR10587161.FINAL.unpaired_uniq.bam	MedullaOblongata	0.0192045	0.661986	NA	0.274025	0.955215
Mus_musculus_mito_tRNA-Leu-TAA-1	26	2_mimseq_results/SRR10587162.FINAL.unpaired_uniq.bam	MedullaOblongata	0.0209677	0.665083	NA	0.265737	0.951787
Mus_musculus_mito_tRNA-Leu-TAA-1	26	2_mimseq_results/SRR10587163.FINAL.unpaired_uniq.bam	SpinalCord	0.0237282	0.649962	NA	0.287396	0.961086
Mus_musculus_mito_tRNA-Leu-TAA-1	26	2_mimseq_results/SRR10587164.FINAL.unpaired_uniq.bam	SpinalCord	0.0169311	0.661836	NA	0.276388	0.955156
Mus_musculus_mito_tRNA-Leu-TAA-1	26	2_mimseq_results/SRR10587165.FINAL.unpaired_uniq.bam	SpinalCord	0.021014	0.65994	NA	0.266011	0.946965
Mus_musculus_mito_tRNA-Leu-TAA-1	26	2_mimseq_results/SRR10587166.FINAL.unpaired_uniq.bam	Liver	0.0189456	0.605554	NA	0.263944	0.888444
Mus_musculus_mito_tRNA-Leu-TAA-1	26	2_mimseq_results/SRR10587167.FINAL.unpaired_uniq.bam	Liver	0.0154231	0.604002	NA	0.265388	0.884813
Mus_musculus_mito_tRNA-Leu-TAA-1	26	2_mimseq_results/SRR10587168.FINAL.unpaired_uniq.bam	Liver	0.0197272	0.608622	NA	0.267048	0.895397
Mus_musculus_mito_tRNA-Leu-TAA-1	26	2_mimseq_results/SRR10587169.FINAL.unpaired_uniq.bam	Heart	0.0198471	0.650969	NA	0.278556	0.949372
Mus_musculus_mito_tRNA-Leu-TAA-1	26	2_mimseq_results/SRR10587170.FINAL.unpaired_uniq.bam	Heart	0.0209087	0.638755	NA	0.285438	0.945102
Mus_musculus_mito_tRNA-Leu-TAA-1	26	2_mimseq_results/SRR10587171.FINAL.unpaired_uniq.bam	Heart	0.019785	0.639522	NA	0.287742	0.947049
Mus_musculus_mito_tRNA-Leu-TAA-1	26	2_mimseq_results/SRR10587172.FINAL.unpaired_uniq.bam	Tibialis	0.019713	0.646036	NA	0.278446	0.944195
Mus_musculus_mito_tRNA-Leu-TAA-1	26	2_mimseq_results/SRR10587173.FINAL.unpaired_uniq.bam	Tibialis	0.0218182	0.637864	NA	0.284636	0.944318
Mus_musculus_mito_tRNA-Leu-TAA-1	26	2_mimseq_results/SRR10587174.FINAL.unpaired_uniq.bam	Tibialis	0.0217462	0.639998	NA	0.272639	0.934383
Mus_musculus_mito_tRNA-Leu-TAA-1	6	2_mimseq_results/SRR10587154.FINAL.unpaired_uniq.bam	Cerebellum	0.140747	0.000126231	NA	0.000504923	0.141378
Mus_musculus_mito_tRNA-Leu-TAA-1	6	2_mimseq_results/SRR10587155.FINAL.unpaired_uniq.bam	Cerebellum	0.12867	NA	NA	0.000788177	0.129458
Mus_musculus_mito_tRNA-Leu-TAA-1	6	2_mimseq_results/SRR10587156.FINAL.unpaired_uniq.bam	Cerebellum	0.155314	0.000195179	NA	0.000487948	0.155997
Mus_musculus_mito_tRNA-Leu-TAA-1	6	2_mimseq_results/SRR10587157.FINAL.unpaired_uniq.bam	Cortex	0.157412	9.86291e-05	NA	0.000493145	0.158004
Mus_musculus_mito_tRNA-Leu-TAA-1	6	2_mimseq_results/SRR10587158.FINAL.unpaired_uniq.bam	Cortex	0.154541	0.000164231	NA	0.000656922	0.155362
Mus_musculus_mito_tRNA-Leu-TAA-1	6	2_mimseq_results/SRR10587159.FINAL.unpaired_uniq.bam	Cortex	0.183573	0.000236869	NA	0.000769823	0.18458
Mus_musculus_mito_tRNA-Leu-TAA-1	6	2_mimseq_results/SRR10587160.FINAL.unpaired_uniq.bam	MedullaOblongata	0.15829	NA	NA	0.000127243	0.158417
Mus_musculus_mito_tRNA-Leu-TAA-1	6	2_mimseq_results/SRR10587161.FINAL.unpaired_uniq.bam	MedullaOblongata	0.168743	0.000239521	NA	0.00011976	0.169102
Mus_musculus_mito_tRNA-Leu-TAA-1	6	2_mimseq_results/SRR10587162.FINAL.unpaired_uniq.bam	MedullaOblongata	0.183839	0.000246351	NA	0.000739053	0.184825
Mus_musculus_mito_tRNA-Leu-TAA-1	6	2_mimseq_results/SRR10587163.FINAL.unpaired_uniq.bam	SpinalCord	0.153425	NA	NA	0.00117417	0.154599
Mus_musculus_mito_tRNA-Leu-TAA-1	6	2_mimseq_results/SRR10587164.FINAL.unpaired_uniq.bam	SpinalCord	0.177661	NA	NA	0.000831486	0.178492
Mus_musculus_mito_tRNA-Leu-TAA-1	6	2_mimseq_results/SRR10587165.FINAL.unpaired_uniq.bam	SpinalCord	0.160885	NA	NA	NA	0.160885
Mus_musculus_mito_tRNA-Leu-TAA-1	6	2_mimseq_results/SRR10587169.FINAL.unpaired_uniq.bam	Heart	0.142606	0.0001353	NA	0.000784738	0.143526
Mus_musculus_mito_tRNA-Leu-TAA-1	6	2_mimseq_results/SRR10587170.FINAL.unpaired_uniq.bam	Heart	0.13571	0.000129618	NA	0.000388853	0.136228
Mus_musculus_mito_tRNA-Leu-TAA-1	6	2_mimseq_results/SRR10587171.FINAL.unpaired_uniq.bam	Heart	0.133162	3.5163e-05	NA	0.000527445	0.133725
Mus_musculus_mito_tRNA-Leu-TAA-1	6	2_mimseq_results/SRR10587172.FINAL.unpaired_uniq.bam	Tibialis	0.0604347	NA	NA	0.000297708	0.0607324
Mus_musculus_mito_tRNA-Leu-TAA-1	6	2_mimseq_results/SRR10587173.FINAL.unpaired_uniq.bam	Tibialis	0.0521475	NA	NA	0.000421905	0.0525694
Mus_musculus_mito_tRNA-Leu-TAA-1	6	2_mimseq_results/SRR10587174.FINAL.unpaired_uniq.bam	Tibialis	0.0547022	8.9823e-05	NA	0.000718584	0.0555106
Mus_musculus_mito_tRNA-Leu-TAA-1	9	2_mimseq_results/SRR10587154.FINAL.unpaired_uniq.bam	Cerebellum	0.0196651	0.046185	NA	0.256209	0.322059
Mus_musculus_mito_tRNA-Leu-TAA-1	9	2_mimseq_results/SRR10587155.FINAL.unpaired_uniq.bam	Cerebellum	0.0226122	0.0522793	NA	0.241317	0.316208
Mus_musculus_mito_tRNA-Leu-TAA-1	9	2_mimseq_results/SRR10587156.FINAL.unpaired_uniq.bam	Cerebellum	0.0217933	0.0545757	NA	0.215809	0.292178
Mus_musculus_mito_tRNA-Leu-TAA-1	9	2_mimseq_results/SRR10587157.FINAL.unpaired_uniq.bam	Cortex	0.0218418	0.0439366	NA	0.280317	0.346095
Mus_musculus_mito_tRNA-Leu-TAA-1	9	2_mimseq_results/SRR10587158.FINAL.unpaired_uniq.bam	Cortex	0.020617	0.0508653	NA	0.231603	0.303085
Mus_musculus_mito_tRNA-Leu-TAA-1	9	2_mimseq_results/SRR10587159.FINAL.unpaired_uniq.bam	Cortex	0.0207952	0.0540121	NA	0.217878	0.292686
Mus_musculus_mito_tRNA-Leu-TAA-1	9	2_mimseq_results/SRR10587160.FINAL.unpaired_uniq.bam	MedullaOblongata	0.0214138	0.052268	NA	0.250058	0.323739
Mus_musculus_mito_tRNA-Leu-TAA-1	9	2_mimseq_results/SRR10587161.FINAL.unpaired_uniq.bam	MedullaOblongata	0.0199647	0.0529451	NA	0.22612	0.299029
Mus_musculus_mito_tRNA-Leu-TAA-1	9	2_mimseq_results/SRR10587162.FINAL.unpaired_uniq.bam	MedullaOblongata	0.0218192	0.0550374	NA	0.211514	0.288371
Mus_musculus_mito_tRNA-Leu-TAA-1	9	2_mimseq_results/SRR10587163.FINAL.unpaired_uniq.bam	SpinalCord	0.0180212	0.0477032	NA	0.241343	0.307067
Mus_musculus_mito_tRNA-Leu-TAA-1	9	2_mimseq_results/SRR10587164.FINAL.unpaired_uniq.bam	SpinalCord	0.01905	0.0546101	NA	0.225044	0.298705
Mus_musculus_mito_tRNA-Leu-TAA-1	9	2_mimseq_results/SRR10587165.FINAL.unpaired_uniq.bam	SpinalCord	0.0200304	0.0509635	NA	0.222617	0.293611
Mus_musculus_mito_tRNA-Leu-TAA-1	9	2_mimseq_results/SRR10587166.FINAL.unpaired_uniq.bam	Liver	0.022917	0.0495648	NA	0.208563	0.281045
Mus_musculus_mito_tRNA-Leu-TAA-1	9	2_mimseq_results/SRR10587167.FINAL.unpaired_uniq.bam	Liver	0.0203118	0.0512518	NA	0.220595	0.292159
Mus_musculus_mito_tRNA-Leu-TAA-1	9	2_mimseq_results/SRR10587168.FINAL.unpaired_uniq.bam	Liver	0.0246305	0.0454059	NA	0.218248	0.288284
Mus_musculus_mito_tRNA-Leu-TAA-1	9	2_mimseq_results/SRR10587169.FINAL.unpaired_uniq.bam	Heart	0.0205092	0.052339	NA	0.225347	0.298195
Mus_musculus_mito_tRNA-Leu-TAA-1	9	2_mimseq_results/SRR10587170.FINAL.unpaired_uniq.bam	Heart	0.0208695	0.0519921	NA	0.220038	0.2929
Mus_musculus_mito_tRNA-Leu-TAA-1	9	2_mimseq_results/SRR10587171.FINAL.unpaired_uniq.bam	Heart	0.0198576	0.0527784	NA	0.224604	0.29724
Mus_musculus_mito_tRNA-Leu-TAA-1	9	2_mimseq_results/SRR10587172.FINAL.unpaired_uniq.bam	Tibialis	0.0218426	0.049846	NA	0.223467	0.295155
Mus_musculus_mito_tRNA-Leu-TAA-1	9	2_mimseq_results/SRR10587173.FINAL.unpaired_uniq.bam	Tibialis	0.0205518	0.0455818	NA	0.229268	0.295402
Mus_musculus_mito_tRNA-Leu-TAA-1	9	2_mimseq_results/SRR10587174.FINAL.unpaired_uniq.bam	Tibialis	0.0216563	0.0509356	NA	0.217689	0.290281
Mus_musculus_mito_tRNA-Leu-TAG-1	37	2_mimseq_results/SRR10587154.FINAL.unpaired_uniq.bam	Cerebellum	0.384966	0.0217334	NA	0.0615408	0.46824
Mus_musculus_mito_tRNA-Leu-TAG-1	37	2_mimseq_results/SRR10587155.FINAL.unpaired_uniq.bam	Cerebellum	0.387709	0.0228293	NA	0.0589936	0.469532
Mus_musculus_mito_tRNA-Leu-TAG-1	37	2_mimseq_results/SRR10587156.FINAL.unpaired_uniq.bam	Cerebellum	0.371346	0.0202572	NA	0.0604566	0.45206
Mus_musculus_mito_tRNA-Leu-TAG-1	37	2_mimseq_results/SRR10587157.FINAL.unpaired_uniq.bam	Cortex	0.420692	0.0203448	NA	0.0572004	0.498237
Mus_musculus_mito_tRNA-Leu-TAG-1	37	2_mimseq_results/SRR10587158.FINAL.unpaired_uniq.bam	Cortex	0.387119	0.0214875	NA	0.0622278	0.470834
Mus_musculus_mito_tRNA-Leu-TAG-1	37	2_mimseq_results/SRR10587159.FINAL.unpaired_uniq.bam	Cortex	0.373855	0.0228622	NA	0.0583278	0.455045
Mus_musculus_mito_tRNA-Leu-TAG-1	37	2_mimseq_results/SRR10587160.FINAL.unpaired_uniq.bam	MedullaOblongata	0.376456	0.0232536	NA	0.0614938	0.461204
Mus_musculus_mito_tRNA-Leu-TAG-1	37	2_mimseq_results/SRR10587161.FINAL.unpaired_uniq.bam	MedullaOblongata	0.383364	0.021629	NA	0.0634571	0.46845
Mus_musculus_mito_tRNA-Leu-TAG-1	37	2_mimseq_results/SRR10587162.FINAL.unpaired_uniq.bam	MedullaOblongata	0.369724	0.021634	NA	0.0554115	0.44677
Mus_musculus_mito_tRNA-Leu-TAG-1	37	2_mimseq_results/SRR10587163.FINAL.unpaired_uniq.bam	SpinalCord	0.387769	0.0194892	NA	0.0569556	0.464214
Mus_musculus_mito_tRNA-Leu-TAG-1	37	2_mimseq_results/SRR10587164.FINAL.unpaired_uniq.bam	SpinalCord	0.37521	0.0211149	NA	0.0628147	0.459139
Mus_musculus_mito_tRNA-Leu-TAG-1	37	2_mimseq_results/SRR10587165.FINAL.unpaired_uniq.bam	SpinalCord	0.389065	0.0214538	NA	0.0612836	0.471802
Mus_musculus_mito_tRNA-Leu-TAG-1	37	2_mimseq_results/SRR10587166.FINAL.unpaired_uniq.bam	Liver	0.375911	0.0229378	NA	0.0631465	0.461995
Mus_musculus_mito_tRNA-Leu-TAG-1	37	2_mimseq_results/SRR10587167.FINAL.unpaired_uniq.bam	Liver	0.383982	0.0232558	NA	0.0588174	0.466055
Mus_musculus_mito_tRNA-Leu-TAG-1	37	2_mimseq_results/SRR10587168.FINAL.unpaired_uniq.bam	Liver	0.374951	0.0230121	NA	0.0623776	0.460341
Mus_musculus_mito_tRNA-Leu-TAG-1	37	2_mimseq_results/SRR10587169.FINAL.unpaired_uniq.bam	Heart	0.377946	0.0235223	NA	0.0596142	0.461082
Mus_musculus_mito_tRNA-Leu-TAG-1	37	2_mimseq_results/SRR10587170.FINAL.unpaired_uniq.bam	Heart	0.372444	0.0234037	NA	0.0607593	0.456607
Mus_musculus_mito_tRNA-Leu-TAG-1	37	2_mimseq_results/SRR10587171.FINAL.unpaired_uniq.bam	Heart	0.382994	0.0220065	NA	0.0620227	0.467023
Mus_musculus_mito_tRNA-Leu-TAG-1	37	2_mimseq_results/SRR10587172.FINAL.unpaired_uniq.bam	Tibialis	0.38898	0.0253437	NA	0.0564334	0.470757
Mus_musculus_mito_tRNA-Leu-TAG-1	37	2_mimseq_results/SRR10587173.FINAL.unpaired_uniq.bam	Tibialis	0.382967	0.0209697	NA	0.0601326	0.46407
Mus_musculus_mito_tRNA-Leu-TAG-1	37	2_mimseq_results/SRR10587174.FINAL.unpaired_uniq.bam	Tibialis	0.373028	0.0212905	NA	0.064168	0.458487
Mus_musculus_mito_tRNA-Leu-TAG-1	9	2_mimseq_results/SRR10587154.FINAL.unpaired_uniq.bam	Cerebellum	NA	0.0364306	0.208507	0.638698	0.883635
Mus_musculus_mito_tRNA-Leu-TAG-1	9	2_mimseq_results/SRR10587155.FINAL.unpaired_uniq.bam	Cerebellum	NA	0.0368712	0.207445	0.64507	0.889386
Mus_musculus_mito_tRNA-Leu-TAG-1	9	2_mimseq_results/SRR10587156.FINAL.unpaired_uniq.bam	Cerebellum	NA	0.0413753	0.224644	0.647117	0.913136
Mus_musculus_mito_tRNA-Leu-TAG-1	9	2_mimseq_results/SRR10587157.FINAL.unpaired_uniq.bam	Cortex	NA	0.0347861	0.17383	0.60815	0.816766
Mus_musculus_mito_tRNA-Leu-TAG-1	9	2_mimseq_results/SRR10587158.FINAL.unpaired_uniq.bam	Cortex	NA	0.0381361	0.220601	0.645248	0.903985
Mus_musculus_mito_tRNA-Leu-TAG-1	9	2_mimseq_results/SRR10587159.FINAL.unpaired_uniq.bam	Cortex	NA	0.0390433	0.229804	0.642631	0.911478
Mus_musculus_mito_tRNA-Leu-TAG-1	9	2_mimseq_results/SRR10587160.FINAL.unpaired_uniq.bam	MedullaOblongata	NA	0.0365533	0.210742	0.654547	0.901842
Mus_musculus_mito_tRNA-Leu-TAG-1	9	2_mimseq_results/SRR10587161.FINAL.unpaired_uniq.bam	MedullaOblongata	NA	0.0383751	0.208951	0.674755	0.922081
Mus_musculus_mito_tRNA-Leu-TAG-1	9	2_mimseq_results/SRR10587162.FINAL.unpaired_uniq.bam	MedullaOblongata	NA	0.0397371	0.218099	0.651365	0.909201
Mus_musculus_mito_tRNA-Leu-TAG-1	9	2_mimseq_results/SRR10587163.FINAL.unpaired_uniq.bam	SpinalCord	NA	0.0307529	0.212089	0.659244	0.902086
Mus_musculus_mito_tRNA-Leu-TAG-1	9	2_mimseq_results/SRR10587164.FINAL.unpaired_uniq.bam	SpinalCord	NA	0.0369874	0.214728	0.663431	0.915146
Mus_musculus_mito_tRNA-Leu-TAG-1	9	2_mimseq_results/SRR10587165.FINAL.unpaired_uniq.bam	SpinalCord	NA	0.0320534	0.204198	0.686788	0.923039
Mus_musculus_mito_tRNA-Leu-TAG-1	9	2_mimseq_results/SRR10587166.FINAL.unpaired_uniq.bam	Liver	NA	0.0386089	0.216324	0.673243	0.928176
Mus_musculus_mito_tRNA-Leu-TAG-1	9	2_mimseq_results/SRR10587167.FINAL.unpaired_uniq.bam	Liver	NA	0.031643	0.202434	0.684381	0.918458
Mus_musculus_mito_tRNA-Leu-TAG-1	9	2_mimseq_results/SRR10587168.FINAL.unpaired_uniq.bam	Liver	NA	0.0374582	0.205351	0.655295	0.898105
Mus_musculus_mito_tRNA-Leu-TAG-1	9	2_mimseq_results/SRR10587169.FINAL.unpaired_uniq.bam	Heart	NA	0.0383658	0.218176	0.664753	0.921295
Mus_musculus_mito_tRNA-Leu-TAG-1	9	2_mimseq_results/SRR10587170.FINAL.unpaired_uniq.bam	Heart	NA	0.0359075	0.204077	0.674288	0.914273
Mus_musculus_mito_tRNA-Leu-TAG-1	9	2_mimseq_results/SRR10587171.FINAL.unpaired_uniq.bam	Heart	NA	0.03547	0.211729	0.666676	0.913875
Mus_musculus_mito_tRNA-Leu-TAG-1	9	2_mimseq_results/SRR10587172.FINAL.unpaired_uniq.bam	Tibialis	NA	0.0382215	0.211973	0.657176	0.907371
Mus_musculus_mito_tRNA-Leu-TAG-1	9	2_mimseq_results/SRR10587173.FINAL.unpaired_uniq.bam	Tibialis	NA	0.0370605	0.205279	0.659586	0.901925
Mus_musculus_mito_tRNA-Leu-TAG-1	9	2_mimseq_results/SRR10587174.FINAL.unpaired_uniq.bam	Tibialis	NA	0.0399025	0.234026	0.644213	0.918142
Mus_musculus_mito_tRNA-Lys-TTT-1	26	2_mimseq_results/SRR10587154.FINAL.unpaired_uniq.bam	Cerebellum	0.00805665	0.0533176	NA	0.233284	0.294658
Mus_musculus_mito_tRNA-Lys-TTT-1	26	2_mimseq_results/SRR10587155.FINAL.unpaired_uniq.bam	Cerebellum	0.00825959	0.0536873	NA	0.223599	0.285546
Mus_musculus_mito_tRNA-Lys-TTT-1	26	2_mimseq_results/SRR10587156.FINAL.unpaired_uniq.bam	Cerebellum	0.00641692	0.0306148	NA	0.12608	0.163112
Mus_musculus_mito_tRNA-Lys-TTT-1	26	2_mimseq_results/SRR10587157.FINAL.unpaired_uniq.bam	Cortex	0.00791601	0.0542691	NA	0.330695	0.39288
Mus_musculus_mito_tRNA-Lys-TTT-1	26	2_mimseq_results/SRR10587158.FINAL.unpaired_uniq.bam	Cortex	0.00841261	0.0512619	NA	0.264486	0.324161
Mus_musculus_mito_tRNA-Lys-TTT-1	26	2_mimseq_results/SRR10587159.FINAL.unpaired_uniq.bam	Cortex	0.00856694	0.0436914	NA	0.19999	0.252249
Mus_musculus_mito_tRNA-Lys-TTT-1	26	2_mimseq_results/SRR10587160.FINAL.unpaired_uniq.bam	MedullaOblongata	0.00726115	0.0424841	NA	0.235924	0.285669
Mus_musculus_mito_tRNA-Lys-TTT-1	26	2_mimseq_results/SRR10587161.FINAL.unpaired_uniq.bam	MedullaOblongata	0.00711497	0.0387231	NA	0.197645	0.243483
Mus_musculus_mito_tRNA-Lys-TTT-1	26	2_mimseq_results/SRR10587162.FINAL.unpaired_uniq.bam	MedullaOblongata	0.00811908	0.0343128	NA	0.164701	0.207133
Mus_musculus_mito_tRNA-Lys-TTT-1	26	2_mimseq_results/SRR10587163.FINAL.unpaired_uniq.bam	SpinalCord	0.0071421	0.0460505	NA	0.214476	0.267669
Mus_musculus_mito_tRNA-Lys-TTT-1	26	2_mimseq_results/SRR10587164.FINAL.unpaired_uniq.bam	SpinalCord	0.00715897	0.0382465	NA	0.18682	0.232225
Mus_musculus_mito_tRNA-Lys-TTT-1	26	2_mimseq_results/SRR10587165.FINAL.unpaired_uniq.bam	SpinalCord	0.00737969	0.0331566	NA	0.171292	0.211828
Mus_musculus_mito_tRNA-Lys-TTT-1	26	2_mimseq_results/SRR10587166.FINAL.unpaired_uniq.bam	Liver	0.00444969	0.0121685	NA	0.0500363	0.0666546
Mus_musculus_mito_tRNA-Lys-TTT-1	26	2_mimseq_results/SRR10587167.FINAL.unpaired_uniq.bam	Liver	0.00584873	0.0127609	NA	0.0466569	0.0652665
Mus_musculus_mito_tRNA-Lys-TTT-1	26	2_mimseq_results/SRR10587168.FINAL.unpaired_uniq.bam	Liver	0.00541221	0.0132159	NA	0.0505979	0.0692259
Mus_musculus_mito_tRNA-Lys-TTT-1	26	2_mimseq_results/SRR10587169.FINAL.unpaired_uniq.bam	Heart	0.00656531	0.0332688	NA	0.138134	0.177968
Mus_musculus_mito_tRNA-Lys-TTT-1	26	2_mimseq_results/SRR10587170.FINAL.unpaired_uniq.bam	Heart	0.00707934	0.0341485	NA	0.13714	0.178368
Mus_musculus_mito_tRNA-Lys-TTT-1	26	2_mimseq_results/SRR10587171.FINAL.unpaired_uniq.bam	Heart	0.00602899	0.0310374	NA	0.133431	0.170498
Mus_musculus_mito_tRNA-Lys-TTT-1	26	2_mimseq_results/SRR10587172.FINAL.unpaired_uniq.bam	Tibialis	0.00531915	0.028746	NA	0.114758	0.148823
Mus_musculus_mito_tRNA-Lys-TTT-1	26	2_mimseq_results/SRR10587173.FINAL.unpaired_uniq.bam	Tibialis	0.00557357	0.0258411	NA	0.10225	0.133664
Mus_musculus_mito_tRNA-Lys-TTT-1	26	2_mimseq_results/SRR10587174.FINAL.unpaired_uniq.bam	Tibialis	0.0051191	0.0234016	NA	0.0873381	0.115859
Mus_musculus_mito_tRNA-Lys-TTT-1	9	2_mimseq_results/SRR10587154.FINAL.unpaired_uniq.bam	Cerebellum	NA	0.0248065	0.421088	0.317794	0.763689
Mus_musculus_mito_tRNA-Lys-TTT-1	9	2_mimseq_results/SRR10587155.FINAL.unpaired_uniq.bam	Cerebellum	NA	0.0225197	0.415813	0.31674	0.755072
Mus_musculus_mito_tRNA-Lys-TTT-1	9	2_mimseq_results/SRR10587156.FINAL.unpaired_uniq.bam	Cerebellum	NA	0.0235671	0.438235	0.30083	0.762632
Mus_musculus_mito_tRNA-Lys-TTT-1	9	2_mimseq_results/SRR10587157.FINAL.unpaired_uniq.bam	Cortex	NA	0.023912	0.401669	0.299963	0.725543
Mus_musculus_mito_tRNA-Lys-TTT-1	9	2_mimseq_results/SRR10587158.FINAL.unpaired_uniq.bam	Cortex	NA	0.0245802	0.411459	0.330448	0.766488
Mus_musculus_mito_tRNA-Lys-TTT-1	9	2_mimseq_results/SRR10587159.FINAL.unpaired_uniq.bam	Cortex	NA	0.0226873	0.431159	0.312038	0.765884
Mus_musculus_mito_tRNA-Lys-TTT-1	9	2_mimseq_results/SRR10587160.FINAL.unpaired_uniq.bam	MedullaOblongata	NA	0.0245745	0.416849	0.323353	0.764776
Mus_musculus_mito_tRNA-Lys-TTT-1	9	2_mimseq_results/SRR10587161.FINAL.unpaired_uniq.bam	MedullaOblongata	NA	0.0234247	0.418767	0.315822	0.758014
Mus_musculus_mito_tRNA-Lys-TTT-1	9	2_mimseq_results/SRR10587162.FINAL.unpaired_uniq.bam	MedullaOblongata	NA	0.0239095	0.443221	0.28973	0.756861
Mus_musculus_mito_tRNA-Lys-TTT-1	9	2_mimseq_results/SRR10587163.FINAL.unpaired_uniq.bam	SpinalCord	NA	0.0248853	0.422936	0.313303	0.761124
Mus_musculus_mito_tRNA-Lys-TTT-1	9	2_mimseq_results/SRR10587164.FINAL.unpaired_uniq.bam	SpinalCord	NA	0.0248197	0.42045	0.320322	0.765592
Mus_musculus_mito_tRNA-Lys-TTT-1	9	2_mimseq_results/SRR10587165.FINAL.unpaired_uniq.bam	SpinalCord	NA	0.0255859	0.418091	0.317786	0.761463
Mus_musculus_mito_tRNA-Lys-TTT-1	9	2_mimseq_results/SRR10587166.FINAL.unpaired_uniq.bam	Liver	NA	0.0225571	0.406412	0.329718	0.758687
Mus_musculus_mito_tRNA-Lys-TTT-1	9	2_mimseq_results/SRR10587167.FINAL.unpaired_uniq.bam	Liver	NA	0.0238297	0.411309	0.32445	0.759588
Mus_musculus_mito_tRNA-Lys-TTT-1	9	2_mimseq_results/SRR10587168.FINAL.unpaired_uniq.bam	Liver	NA	0.0213556	0.41796	0.324977	0.764292
Mus_musculus_mito_tRNA-Lys-TTT-1	9	2_mimseq_results/SRR10587169.FINAL.unpaired_uniq.bam	Heart	NA	0.0234749	0.419176	0.320153	0.762805
Mus_musculus_mito_tRNA-Lys-TTT-1	9	2_mimseq_results/SRR10587170.FINAL.unpaired_uniq.bam	Heart	NA	0.0248361	0.41192	0.318866	0.755622
Mus_musculus_mito_tRNA-Lys-TTT-1	9	2_mimseq_results/SRR10587171.FINAL.unpaired_uniq.bam	Heart	NA	0.0247252	0.412472	0.327535	0.764732
Mus_musculus_mito_tRNA-Lys-TTT-1	9	2_mimseq_results/SRR10587172.FINAL.unpaired_uniq.bam	Tibialis	NA	0.0247924	0.406427	0.339993	0.771212
Mus_musculus_mito_tRNA-Lys-TTT-1	9	2_mimseq_results/SRR10587173.FINAL.unpaired_uniq.bam	Tibialis	NA	0.0258966	0.410496	0.320622	0.757015
Mus_musculus_mito_tRNA-Lys-TTT-1	9	2_mimseq_results/SRR10587174.FINAL.unpaired_uniq.bam	Tibialis	NA	0.0245039	0.435259	0.321511	0.781274
Mus_musculus_mito_tRNA-Phe-GAA-1	20a	2_mimseq_results/SRR10587155.FINAL.unpaired_uniq.bam	Cerebellum	0.0511541	NA	0.00062383	0.00124766	0.0530256
Mus_musculus_mito_tRNA-Phe-GAA-1	20a	2_mimseq_results/SRR10587172.FINAL.unpaired_uniq.bam	Tibialis	0.0526316	NA	0.00093985	0.00093985	0.0545113
Mus_musculus_mito_tRNA-Phe-GAA-1	20a	2_mimseq_results/SRR10587173.FINAL.unpaired_uniq.bam	Tibialis	0.0804979	NA	0.000829876	0.000829876	0.0821577
Mus_musculus_mito_tRNA-Phe-GAA-1	37	2_mimseq_results/SRR10587154.FINAL.unpaired_uniq.bam	Cerebellum	NA	0.0310068	0.0604573	0.331737	0.423201
Mus_musculus_mito_tRNA-Phe-GAA-1	37	2_mimseq_results/SRR10587155.FINAL.unpaired_uniq.bam	Cerebellum	NA	0.0332303	0.0683153	0.382998	0.484544
Mus_musculus_mito_tRNA-Phe-GAA-1	37	2_mimseq_results/SRR10587156.FINAL.unpaired_uniq.bam	Cerebellum	NA	0.0289394	0.0465038	0.36283	0.438274
Mus_musculus_mito_tRNA-Phe-GAA-1	37	2_mimseq_results/SRR10587157.FINAL.unpaired_uniq.bam	Cortex	NA	0.0284662	0.0390166	0.328158	0.39564
Mus_musculus_mito_tRNA-Phe-GAA-1	37	2_mimseq_results/SRR10587158.FINAL.unpaired_uniq.bam	Cortex	NA	0.0437704	0.0728296	0.399564	0.516164
Mus_musculus_mito_tRNA-Phe-GAA-1	37	2_mimseq_results/SRR10587159.FINAL.unpaired_uniq.bam	Cortex	NA	0.0296296	0.0521262	0.424966	0.506722
Mus_musculus_mito_tRNA-Phe-GAA-1	37	2_mimseq_results/SRR10587160.FINAL.unpaired_uniq.bam	MedullaOblongata	NA	0.0308203	0.0550024	0.321835	0.407658
Mus_musculus_mito_tRNA-Phe-GAA-1	37	2_mimseq_results/SRR10587161.FINAL.unpaired_uniq.bam	MedullaOblongata	NA	0.0402001	0.0562457	0.359903	0.456349
Mus_musculus_mito_tRNA-Phe-GAA-1	37	2_mimseq_results/SRR10587162.FINAL.unpaired_uniq.bam	MedullaOblongata	NA	0.0284709	0.0444658	0.381318	0.454255
Mus_musculus_mito_tRNA-Phe-GAA-1	37	2_mimseq_results/SRR10587163.FINAL.unpaired_uniq.bam	SpinalCord	NA	0.0355185	0.0638018	0.342469	0.441789
Mus_musculus_mito_tRNA-Phe-GAA-1	37	2_mimseq_results/SRR10587164.FINAL.unpaired_uniq.bam	SpinalCord	NA	0.0385949	0.0684077	0.369309	0.476312
Mus_musculus_mito_tRNA-Phe-GAA-1	37	2_mimseq_results/SRR10587165.FINAL.unpaired_uniq.bam	SpinalCord	NA	0.0365823	0.0506139	0.341518	0.428715
Mus_musculus_mito_tRNA-Phe-GAA-1	37	2_mimseq_results/SRR10587166.FINAL.unpaired_uniq.bam	Liver	NA	0.0395517	0.0588882	0.339706	0.438145
Mus_musculus_mito_tRNA-Phe-GAA-1	37	2_mimseq_results/SRR10587167.FINAL.unpaired_uniq.bam	Liver	NA	0.0372554	0.0549399	0.355577	0.447772
Mus_musculus_mito_tRNA-Phe-GAA-1	37	2_mimseq_results/SRR10587168.FINAL.unpaired_uniq.bam	Liver	NA	0.0298856	0.0520663	0.330142	0.412094
Mus_musculus_mito_tRNA-Phe-GAA-1	37	2_mimseq_results/SRR10587169.FINAL.unpaired_uniq.bam	Heart	NA	0.052181	0.0827006	0.429135	0.564017
Mus_musculus_mito_tRNA-Phe-GAA-1	37	2_mimseq_results/SRR10587170.FINAL.unpaired_uniq.bam	Heart	NA	0.046706	0.0949041	0.443259	0.584869
Mus_musculus_mito_tRNA-Phe-GAA-1	37	2_mimseq_results/SRR10587171.FINAL.unpaired_uniq.bam	Heart	NA	0.0423186	0.0833333	0.435409	0.56106
Mus_musculus_mito_tRNA-Phe-GAA-1	37	2_mimseq_results/SRR10587172.FINAL.unpaired_uniq.bam	Tibialis	NA	0.0464419	0.0873908	0.404245	0.538077
Mus_musculus_mito_tRNA-Phe-GAA-1	37	2_mimseq_results/SRR10587173.FINAL.unpaired_uniq.bam	Tibialis	NA	0.0466312	0.0846337	0.426657	0.557922
Mus_musculus_mito_tRNA-Phe-GAA-1	37	2_mimseq_results/SRR10587174.FINAL.unpaired_uniq.bam	Tibialis	NA	0.0410541	0.074896	0.389182	0.505132
Mus_musculus_mito_tRNA-Phe-GAA-1	9	2_mimseq_results/SRR10587154.FINAL.unpaired_uniq.bam	Cerebellum	NA	0.0288754	0.206687	0.732016	0.967579
Mus_musculus_mito_tRNA-Phe-GAA-1	9	2_mimseq_results/SRR10587155.FINAL.unpaired_uniq.bam	Cerebellum	NA	0.0282353	0.200784	0.734118	0.963137
Mus_musculus_mito_tRNA-Phe-GAA-1	9	2_mimseq_results/SRR10587156.FINAL.unpaired_uniq.bam	Cerebellum	NA	0.0382369	0.245353	0.674987	0.958577
Mus_musculus_mito_tRNA-Phe-GAA-1	9	2_mimseq_results/SRR10587157.FINAL.unpaired_uniq.bam	Cortex	NA	0.030288	0.189672	0.745283	0.965243
Mus_musculus_mito_tRNA-Phe-GAA-1	9	2_mimseq_results/SRR10587158.FINAL.unpaired_uniq.bam	Cortex	NA	0.0258621	0.205172	0.718966	0.95
Mus_musculus_mito_tRNA-Phe-GAA-1	9	2_mimseq_results/SRR10587159.FINAL.unpaired_uniq.bam	Cortex	NA	0.051087	0.219565	0.673913	0.944565
Mus_musculus_mito_tRNA-Phe-GAA-1	9	2_mimseq_results/SRR10587160.FINAL.unpaired_uniq.bam	MedullaOblongata	NA	0.0265291	0.223287	0.719971	0.969786
Mus_musculus_mito_tRNA-Phe-GAA-1	9	2_mimseq_results/SRR10587161.FINAL.unpaired_uniq.bam	MedullaOblongata	NA	0.0285987	0.20448	0.722116	0.955195
Mus_musculus_mito_tRNA-Phe-GAA-1	9	2_mimseq_results/SRR10587162.FINAL.unpaired_uniq.bam	MedullaOblongata	NA	0.0469974	0.229765	0.684595	0.961358
Mus_musculus_mito_tRNA-Phe-GAA-1	9	2_mimseq_results/SRR10587163.FINAL.unpaired_uniq.bam	SpinalCord	NA	0.01875	0.214844	0.74375	0.977344
Mus_musculus_mito_tRNA-Phe-GAA-1	9	2_mimseq_results/SRR10587164.FINAL.unpaired_uniq.bam	SpinalCord	NA	0.0328789	0.218123	0.72093	0.971933
Mus_musculus_mito_tRNA-Phe-GAA-1	9	2_mimseq_results/SRR10587165.FINAL.unpaired_uniq.bam	SpinalCord	NA	0.0405117	0.218195	0.709311	0.968017
Mus_musculus_mito_tRNA-Phe-GAA-1	9	2_mimseq_results/SRR10587166.FINAL.unpaired_uniq.bam	Liver	NA	0.0227125	0.221934	0.724854	0.9695
Mus_musculus_mito_tRNA-Phe-GAA-1	9	2_mimseq_results/SRR10587167.FINAL.unpaired_uniq.bam	Liver	NA	0.0332349	0.209749	0.726736	0.969719
Mus_musculus_mito_tRNA-Phe-GAA-1	9	2_mimseq_results/SRR10587168.FINAL.unpaired_uniq.bam	Liver	NA	0.017177	0.23301	0.7177	0.967886
Mus_musculus_mito_tRNA-Phe-GAA-1	9	2_mimseq_results/SRR10587169.FINAL.unpaired_uniq.bam	Heart	NA	0.0249808	0.215988	0.72598	0.966949
Mus_musculus_mito_tRNA-Phe-GAA-1	9	2_mimseq_results/SRR10587170.FINAL.unpaired_uniq.bam	Heart	NA	0.0344214	0.218991	0.697923	0.951335
Mus_musculus_mito_tRNA-Phe-GAA-1	9	2_mimseq_results/SRR10587171.FINAL.unpaired_uniq.bam	Heart	NA	0.0312081	0.214765	0.715101	0.961074
Mus_musculus_mito_tRNA-Phe-GAA-1	9	2_mimseq_results/SRR10587172.FINAL.unpaired_uniq.bam	Tibialis	NA	0.022508	0.200965	0.733119	0.956592
Mus_musculus_mito_tRNA-Phe-GAA-1	9	2_mimseq_results/SRR10587173.FINAL.unpaired_uniq.bam	Tibialis	NA	0.0381773	0.211823	0.715517	0.965517
Mus_musculus_mito_tRNA-Phe-GAA-1	9	2_mimseq_results/SRR10587174.FINAL.unpaired_uniq.bam	Tibialis	NA	0.0345745	0.218085	0.710106	0.962766
Mus_musculus_mito_tRNA-Pro-TGG-1	37	2_mimseq_results/SRR10587154.FINAL.unpaired_uniq.bam	Cerebellum	0.0199318	0.0242875	NA	0.156803	0.201023
Mus_musculus_mito_tRNA-Pro-TGG-1	37	2_mimseq_results/SRR10587155.FINAL.unpaired_uniq.bam	Cerebellum	0.0180884	0.0232956	NA	0.174101	0.215485
Mus_musculus_mito_tRNA-Pro-TGG-1	37	2_mimseq_results/SRR10587156.FINAL.unpaired_uniq.bam	Cerebellum	0.0236568	0.0247047	NA	0.132891	0.181252
Mus_musculus_mito_tRNA-Pro-TGG-1	37	2_mimseq_results/SRR10587157.FINAL.unpaired_uniq.bam	Cortex	0.016984	0.0191958	NA	0.163718	0.199897
Mus_musculus_mito_tRNA-Pro-TGG-1	37	2_mimseq_results/SRR10587158.FINAL.unpaired_uniq.bam	Cortex	0.0178379	0.021823	NA	0.162439	0.2021
Mus_musculus_mito_tRNA-Pro-TGG-1	37	2_mimseq_results/SRR10587159.FINAL.unpaired_uniq.bam	Cortex	0.0205153	0.0228336	NA	0.146756	0.190105
Mus_musculus_mito_tRNA-Pro-TGG-1	37	2_mimseq_results/SRR10587160.FINAL.unpaired_uniq.bam	MedullaOblongata	0.0187683	0.0210163	NA	0.167765	0.207549
Mus_musculus_mito_tRNA-Pro-TGG-1	37	2_mimseq_results/SRR10587161.FINAL.unpaired_uniq.bam	MedullaOblongata	0.0162549	0.0215485	NA	0.155331	0.193134
Mus_musculus_mito_tRNA-Pro-TGG-1	37	2_mimseq_results/SRR10587162.FINAL.unpaired_uniq.bam	MedullaOblongata	0.0195637	0.0224429	NA	0.138127	0.180134
Mus_musculus_mito_tRNA-Pro-TGG-1	37	2_mimseq_results/SRR10587163.FINAL.unpaired_uniq.bam	SpinalCord	0.0172146	0.0209088	NA	0.157739	0.195863
Mus_musculus_mito_tRNA-Pro-TGG-1	37	2_mimseq_results/SRR10587164.FINAL.unpaired_uniq.bam	SpinalCord	0.0168628	0.0219551	NA	0.16003	0.198848
Mus_musculus_mito_tRNA-Pro-TGG-1	37	2_mimseq_results/SRR10587165.FINAL.unpaired_uniq.bam	SpinalCord	0.0165433	0.020698	NA	0.165433	0.202674
Mus_musculus_mito_tRNA-Pro-TGG-1	37	2_mimseq_results/SRR10587166.FINAL.unpaired_uniq.bam	Liver	0.0169375	0.0222177	NA	0.142083	0.181238
Mus_musculus_mito_tRNA-Pro-TGG-1	37	2_mimseq_results/SRR10587167.FINAL.unpaired_uniq.bam	Liver	0.018098	0.0202322	NA	0.166809	0.205139
Mus_musculus_mito_tRNA-Pro-TGG-1	37	2_mimseq_results/SRR10587168.FINAL.unpaired_uniq.bam	Liver	0.0191274	0.0227632	NA	0.158236	0.200126
Mus_musculus_mito_tRNA-Pro-TGG-1	37	2_mimseq_results/SRR10587169.FINAL.unpaired_uniq.bam	Heart	0.0176148	0.0213443	NA	0.136367	0.175327
Mus_musculus_mito_tRNA-Pro-TGG-1	37	2_mimseq_results/SRR10587170.FINAL.unpaired_uniq.bam	Heart	0.0178743	0.0219787	NA	0.153189	0.193042
Mus_musculus_mito_tRNA-Pro-TGG-1	37	2_mimseq_results/SRR10587171.FINAL.unpaired_uniq.bam	Heart	0.0163799	0.0219107	NA	0.158315	0.196606
Mus_musculus_mito_tRNA-Pro-TGG-1	37	2_mimseq_results/SRR10587172.FINAL.unpaired_uniq.bam	Tibialis	0.0182164	0.020675	NA	0.159477	0.198368
Mus_musculus_mito_tRNA-Pro-TGG-1	37	2_mimseq_results/SRR10587173.FINAL.unpaired_uniq.bam	Tibialis	0.016617	0.0225741	NA	0.151539	0.19073
Mus_musculus_mito_tRNA-Pro-TGG-1	37	2_mimseq_results/SRR10587174.FINAL.unpaired_uniq.bam	Tibialis	0.0151462	0.0206268	NA	0.138658	0.174431
Mus_musculus_mito_tRNA-Pro-TGG-1	9	2_mimseq_results/SRR10587154.FINAL.unpaired_uniq.bam	Cerebellum	NA	0.0220576	0.195914	0.481442	0.699414
Mus_musculus_mito_tRNA-Pro-TGG-1	9	2_mimseq_results/SRR10587155.FINAL.unpaired_uniq.bam	Cerebellum	NA	0.0229645	0.191078	0.45973	0.673772
Mus_musculus_mito_tRNA-Pro-TGG-1	9	2_mimseq_results/SRR10587156.FINAL.unpaired_uniq.bam	Cerebellum	NA	0.0213154	0.193931	0.463008	0.678254
Mus_musculus_mito_tRNA-Pro-TGG-1	9	2_mimseq_results/SRR10587157.FINAL.unpaired_uniq.bam	Cortex	NA	0.0145269	0.167246	0.407003	0.588776
Mus_musculus_mito_tRNA-Pro-TGG-1	9	2_mimseq_results/SRR10587158.FINAL.unpaired_uniq.bam	Cortex	NA	0.0216586	0.190485	0.455572	0.667716
Mus_musculus_mito_tRNA-Pro-TGG-1	9	2_mimseq_results/SRR10587159.FINAL.unpaired_uniq.bam	Cortex	NA	0.0215154	0.193748	0.451933	0.667196
Mus_musculus_mito_tRNA-Pro-TGG-1	9	2_mimseq_results/SRR10587160.FINAL.unpaired_uniq.bam	MedullaOblongata	NA	0.0222066	0.188912	0.457346	0.668465
Mus_musculus_mito_tRNA-Pro-TGG-1	9	2_mimseq_results/SRR10587161.FINAL.unpaired_uniq.bam	MedullaOblongata	NA	0.02161	0.193202	0.463256	0.678068
Mus_musculus_mito_tRNA-Pro-TGG-1	9	2_mimseq_results/SRR10587162.FINAL.unpaired_uniq.bam	MedullaOblongata	NA	0.021668	0.196072	0.458208	0.675949
Mus_musculus_mito_tRNA-Pro-TGG-1	9	2_mimseq_results/SRR10587163.FINAL.unpaired_uniq.bam	SpinalCord	NA	0.0209238	0.187757	0.475237	0.683918
Mus_musculus_mito_tRNA-Pro-TGG-1	9	2_mimseq_results/SRR10587164.FINAL.unpaired_uniq.bam	SpinalCord	NA	0.0210217	0.198943	0.456136	0.676101
Mus_musculus_mito_tRNA-Pro-TGG-1	9	2_mimseq_results/SRR10587165.FINAL.unpaired_uniq.bam	SpinalCord	NA	0.019774	0.192742	0.469144	0.68166
Mus_musculus_mito_tRNA-Pro-TGG-1	9	2_mimseq_results/SRR10587166.FINAL.unpaired_uniq.bam	Liver	NA	0.0177973	0.1962	0.463073	0.67707
Mus_musculus_mito_tRNA-Pro-TGG-1	9	2_mimseq_results/SRR10587167.FINAL.unpaired_uniq.bam	Liver	NA	0.0216148	0.192132	0.4586	0.672347
Mus_musculus_mito_tRNA-Pro-TGG-1	9	2_mimseq_results/SRR10587168.FINAL.unpaired_uniq.bam	Liver	NA	0.0228204	0.20062	0.45663	0.680071
Mus_musculus_mito_tRNA-Pro-TGG-1	9	2_mimseq_results/SRR10587169.FINAL.unpaired_uniq.bam	Heart	NA	0.0190821	0.188982	0.46005	0.668115
Mus_musculus_mito_tRNA-Pro-TGG-1	9	2_mimseq_results/SRR10587170.FINAL.unpaired_uniq.bam	Heart	NA	0.0226479	0.190001	0.452153	0.664802
Mus_musculus_mito_tRNA-Pro-TGG-1	9	2_mimseq_results/SRR10587171.FINAL.unpaired_uniq.bam	Heart	NA	0.0213496	0.190604	0.453538	0.665491
Mus_musculus_mito_tRNA-Pro-TGG-1	9	2_mimseq_results/SRR10587172.FINAL.unpaired_uniq.bam	Tibialis	NA	0.0248551	0.18893	0.464166	0.677951
Mus_musculus_mito_tRNA-Pro-TGG-1	9	2_mimseq_results/SRR10587173.FINAL.unpaired_uniq.bam	Tibialis	NA	0.0235461	0.187872	0.476879	0.688298
Mus_musculus_mito_tRNA-Pro-TGG-1	9	2_mimseq_results/SRR10587174.FINAL.unpaired_uniq.bam	Tibialis	NA	0.0220288	0.203817	0.47084	0.696686
Mus_musculus_mito_tRNA-Ser-TGA-1	10	2_mimseq_results/SRR10587154.FINAL.unpaired_uniq.bam	Cerebellum	NA	0.000728332	0.24472	0.015295	0.260743
Mus_musculus_mito_tRNA-Ser-TGA-1	10	2_mimseq_results/SRR10587155.FINAL.unpaired_uniq.bam	Cerebellum	NA	0.00530223	0.244963	0.0233298	0.273595
Mus_musculus_mito_tRNA-Ser-TGA-1	10	2_mimseq_results/SRR10587156.FINAL.unpaired_uniq.bam	Cerebellum	NA	0.00399645	0.230018	0.026643	0.260657
Mus_musculus_mito_tRNA-Ser-TGA-1	10	2_mimseq_results/SRR10587157.FINAL.unpaired_uniq.bam	Cortex	NA	0.00417973	0.251829	0.0229885	0.278997
Mus_musculus_mito_tRNA-Ser-TGA-1	10	2_mimseq_results/SRR10587158.FINAL.unpaired_uniq.bam	Cortex	NA	0.00257511	0.295279	0.0291845	0.327039
Mus_musculus_mito_tRNA-Ser-TGA-1	10	2_mimseq_results/SRR10587159.FINAL.unpaired_uniq.bam	Cortex	NA	0.00254291	0.260648	0.0317864	0.294978
Mus_musculus_mito_tRNA-Ser-TGA-1	10	2_mimseq_results/SRR10587160.FINAL.unpaired_uniq.bam	MedullaOblongata	NA	0.00107875	0.246494	0.021575	0.269148
Mus_musculus_mito_tRNA-Ser-TGA-1	10	2_mimseq_results/SRR10587161.FINAL.unpaired_uniq.bam	MedullaOblongata	NA	0.00214018	0.272873	0.0251471	0.300161
Mus_musculus_mito_tRNA-Ser-TGA-1	10	2_mimseq_results/SRR10587162.FINAL.unpaired_uniq.bam	MedullaOblongata	NA	0.0027881	0.249071	0.0315985	0.283457
Mus_musculus_mito_tRNA-Ser-TGA-1	10	2_mimseq_results/SRR10587163.FINAL.unpaired_uniq.bam	SpinalCord	NA	0.00088574	0.256864	0.0194863	0.277236
Mus_musculus_mito_tRNA-Ser-TGA-1	10	2_mimseq_results/SRR10587164.FINAL.unpaired_uniq.bam	SpinalCord	NA	0.00269784	0.250899	0.0206835	0.274281
Mus_musculus_mito_tRNA-Ser-TGA-1	10	2_mimseq_results/SRR10587165.FINAL.unpaired_uniq.bam	SpinalCord	NA	0.000796178	0.289013	0.0254777	0.315287
Mus_musculus_mito_tRNA-Ser-TGA-1	10	2_mimseq_results/SRR10587166.FINAL.unpaired_uniq.bam	Liver	NA	0.0028715	0.176597	0.0201005	0.199569
Mus_musculus_mito_tRNA-Ser-TGA-1	10	2_mimseq_results/SRR10587167.FINAL.unpaired_uniq.bam	Liver	NA	0.000976562	0.195312	0.0166016	0.212891
Mus_musculus_mito_tRNA-Ser-TGA-1	10	2_mimseq_results/SRR10587168.FINAL.unpaired_uniq.bam	Liver	NA	0.00443951	0.168701	0.0155383	0.188679
Mus_musculus_mito_tRNA-Ser-TGA-1	10	2_mimseq_results/SRR10587169.FINAL.unpaired_uniq.bam	Heart	NA	NA	0.173077	0.0192308	0.192308
Mus_musculus_mito_tRNA-Ser-TGA-1	10	2_mimseq_results/SRR10587170.FINAL.unpaired_uniq.bam	Heart	NA	0.0017331	0.149047	0.0207972	0.171577
Mus_musculus_mito_tRNA-Ser-TGA-1	10	2_mimseq_results/SRR10587171.FINAL.unpaired_uniq.bam	Heart	NA	0.00548948	0.185727	0.0146386	0.205855
Mus_musculus_mito_tRNA-Ser-TGA-1	10	2_mimseq_results/SRR10587172.FINAL.unpaired_uniq.bam	Tibialis	NA	0.00249377	0.147132	0.0124688	0.162095
Mus_musculus_mito_tRNA-Ser-TGA-1	10	2_mimseq_results/SRR10587173.FINAL.unpaired_uniq.bam	Tibialis	NA	0.00179211	0.16129	0.0143369	0.177419
Mus_musculus_mito_tRNA-Ser-TGA-1	10	2_mimseq_results/SRR10587174.FINAL.unpaired_uniq.bam	Tibialis	NA	0.00269906	0.160594	0.0161943	0.179487
Mus_musculus_mito_tRNA-Ser-TGA-1	32	2_mimseq_results/SRR10587154.FINAL.unpaired_uniq.bam	Cerebellum	0.0999174	NA	0.0520231	0.730388	0.882329
Mus_musculus_mito_tRNA-Ser-TGA-1	32	2_mimseq_results/SRR10587155.FINAL.unpaired_uniq.bam	Cerebellum	0.105897	NA	0.0517449	0.726233	0.883875
Mus_musculus_mito_tRNA-Ser-TGA-1	32	2_mimseq_results/SRR10587156.FINAL.unpaired_uniq.bam	Cerebellum	0.0982679	NA	0.0505479	0.701308	0.850124
Mus_musculus_mito_tRNA-Ser-TGA-1	32	2_mimseq_results/SRR10587157.FINAL.unpaired_uniq.bam	Cortex	0.147757	NA	0.0617414	0.71847	0.927968
Mus_musculus_mito_tRNA-Ser-TGA-1	32	2_mimseq_results/SRR10587158.FINAL.unpaired_uniq.bam	Cortex	0.104891	NA	0.0654095	0.714791	0.885091
Mus_musculus_mito_tRNA-Ser-TGA-1	32	2_mimseq_results/SRR10587159.FINAL.unpaired_uniq.bam	Cortex	0.0943205	NA	0.0638945	0.727181	0.885396
Mus_musculus_mito_tRNA-Ser-TGA-1	32	2_mimseq_results/SRR10587160.FINAL.unpaired_uniq.bam	MedullaOblongata	0.0820138	NA	0.0515631	0.729598	0.863175
Mus_musculus_mito_tRNA-Ser-TGA-1	32	2_mimseq_results/SRR10587161.FINAL.unpaired_uniq.bam	MedullaOblongata	0.0760919	NA	0.0571814	0.738856	0.87213
Mus_musculus_mito_tRNA-Ser-TGA-1	32	2_mimseq_results/SRR10587162.FINAL.unpaired_uniq.bam	MedullaOblongata	0.113896	NA	0.0608183	0.725396	0.900111
Mus_musculus_mito_tRNA-Ser-TGA-1	32	2_mimseq_results/SRR10587163.FINAL.unpaired_uniq.bam	SpinalCord	0.0936088	NA	0.0613299	0.748225	0.903163
Mus_musculus_mito_tRNA-Ser-TGA-1	32	2_mimseq_results/SRR10587164.FINAL.unpaired_uniq.bam	SpinalCord	0.0912331	NA	0.0634355	0.757662	0.912331
Mus_musculus_mito_tRNA-Ser-TGA-1	32	2_mimseq_results/SRR10587165.FINAL.unpaired_uniq.bam	SpinalCord	0.0919842	NA	0.0663601	0.735874	0.894218
Mus_musculus_mito_tRNA-Ser-TGA-1	32	2_mimseq_results/SRR10587166.FINAL.unpaired_uniq.bam	Liver	0.0756488	NA	0.0546659	0.695196	0.825511
Mus_musculus_mito_tRNA-Ser-TGA-1	32	2_mimseq_results/SRR10587167.FINAL.unpaired_uniq.bam	Liver	0.0817741	NA	0.0519751	0.659737	0.793486
Mus_musculus_mito_tRNA-Ser-TGA-1	32	2_mimseq_results/SRR10587168.FINAL.unpaired_uniq.bam	Liver	0.0793882	NA	0.0487983	0.655499	0.783685
Mus_musculus_mito_tRNA-Ser-TGA-1	32	2_mimseq_results/SRR10587169.FINAL.unpaired_uniq.bam	Heart	0.120428	NA	0.0539697	0.692239	0.866637
Mus_musculus_mito_tRNA-Ser-TGA-1	32	2_mimseq_results/SRR10587170.FINAL.unpaired_uniq.bam	Heart	0.123402	NA	0.0524297	0.699488	0.87532
Mus_musculus_mito_tRNA-Ser-TGA-1	32	2_mimseq_results/SRR10587171.FINAL.unpaired_uniq.bam	Heart	0.119947	NA	0.0606327	0.662566	0.843146
Mus_musculus_mito_tRNA-Ser-TGA-1	32	2_mimseq_results/SRR10587172.FINAL.unpaired_uniq.bam	Tibialis	0.0801527	NA	0.0572519	0.722646	0.860051
Mus_musculus_mito_tRNA-Ser-TGA-1	32	2_mimseq_results/SRR10587173.FINAL.unpaired_uniq.bam	Tibialis	0.110323	NA	0.0472813	0.752561	0.910165
Mus_musculus_mito_tRNA-Ser-TGA-1	32	2_mimseq_results/SRR10587174.FINAL.unpaired_uniq.bam	Tibialis	0.0731707	NA	0.0497186	0.741088	0.863977
Mus_musculus_mito_tRNA-Ser-TGA-1	37	2_mimseq_results/SRR10587154.FINAL.unpaired_uniq.bam	Cerebellum	NA	0.0260509	0.0405565	0.159266	0.225873
Mus_musculus_mito_tRNA-Ser-TGA-1	37	2_mimseq_results/SRR10587155.FINAL.unpaired_uniq.bam	Cerebellum	NA	0.026904	0.0451159	0.18005	0.25207
Mus_musculus_mito_tRNA-Ser-TGA-1	37	2_mimseq_results/SRR10587156.FINAL.unpaired_uniq.bam	Cerebellum	NA	0.0148842	0.027839	0.118247	0.16097
Mus_musculus_mito_tRNA-Ser-TGA-1	37	2_mimseq_results/SRR10587157.FINAL.unpaired_uniq.bam	Cortex	NA	0.0156933	0.0174811	0.0987286	0.131903
Mus_musculus_mito_tRNA-Ser-TGA-1	37	2_mimseq_results/SRR10587158.FINAL.unpaired_uniq.bam	Cortex	NA	0.0253566	0.0451664	0.1771	0.247623
Mus_musculus_mito_tRNA-Ser-TGA-1	37	2_mimseq_results/SRR10587159.FINAL.unpaired_uniq.bam	Cortex	NA	0.0146605	0.0300926	0.122299	0.167052
Mus_musculus_mito_tRNA-Ser-TGA-1	37	2_mimseq_results/SRR10587160.FINAL.unpaired_uniq.bam	MedullaOblongata	NA	0.0183655	0.0364249	0.119376	0.174166
Mus_musculus_mito_tRNA-Ser-TGA-1	37	2_mimseq_results/SRR10587161.FINAL.unpaired_uniq.bam	MedullaOblongata	NA	0.0194238	0.0326967	0.127549	0.17967
Mus_musculus_mito_tRNA-Ser-TGA-1	37	2_mimseq_results/SRR10587162.FINAL.unpaired_uniq.bam	MedullaOblongata	NA	0.00968026	0.0269874	0.0962159	0.132884
Mus_musculus_mito_tRNA-Ser-TGA-1	37	2_mimseq_results/SRR10587163.FINAL.unpaired_uniq.bam	SpinalCord	NA	0.0207818	0.0272143	0.130134	0.17813
Mus_musculus_mito_tRNA-Ser-TGA-1	37	2_mimseq_results/SRR10587164.FINAL.unpaired_uniq.bam	SpinalCord	NA	0.0142105	0.0321053	0.137895	0.184211
Mus_musculus_mito_tRNA-Ser-TGA-1	37	2_mimseq_results/SRR10587165.FINAL.unpaired_uniq.bam	SpinalCord	NA	0.0165119	0.0227038	0.103199	0.142415
Mus_musculus_mito_tRNA-Ser-TGA-1	37	2_mimseq_results/SRR10587166.FINAL.unpaired_uniq.bam	Liver	NA	0.0368991	0.0473934	0.20413	0.288422
Mus_musculus_mito_tRNA-Ser-TGA-1	37	2_mimseq_results/SRR10587167.FINAL.unpaired_uniq.bam	Liver	NA	0.0263653	0.0419021	0.1742	0.242467
Mus_musculus_mito_tRNA-Ser-TGA-1	37	2_mimseq_results/SRR10587168.FINAL.unpaired_uniq.bam	Liver	NA	0.02079	0.0420998	0.167879	0.230769
Mus_musculus_mito_tRNA-Ser-TGA-1	37	2_mimseq_results/SRR10587169.FINAL.unpaired_uniq.bam	Heart	NA	0.0521179	0.079836	0.318368	0.450322
Mus_musculus_mito_tRNA-Ser-TGA-1	37	2_mimseq_results/SRR10587170.FINAL.unpaired_uniq.bam	Heart	NA	0.0535126	0.0845225	0.321899	0.459934
Mus_musculus_mito_tRNA-Ser-TGA-1	37	2_mimseq_results/SRR10587171.FINAL.unpaired_uniq.bam	Heart	NA	0.049348	0.0848546	0.287061	0.421264
Mus_musculus_mito_tRNA-Ser-TGA-1	37	2_mimseq_results/SRR10587172.FINAL.unpaired_uniq.bam	Tibialis	NA	0.0545567	0.066336	0.304402	0.425294
Mus_musculus_mito_tRNA-Ser-TGA-1	37	2_mimseq_results/SRR10587173.FINAL.unpaired_uniq.bam	Tibialis	NA	0.0418522	0.0632235	0.259573	0.364648
Mus_musculus_mito_tRNA-Ser-TGA-1	37	2_mimseq_results/SRR10587174.FINAL.unpaired_uniq.bam	Tibialis	NA	0.0393192	0.0481221	0.183099	0.27054
Mus_musculus_mito_tRNA-Thr-TGT-1	32	2_mimseq_results/SRR10587154.FINAL.unpaired_uniq.bam	Cerebellum	0.0693958	NA	0.0522579	0.862303	0.983957
Mus_musculus_mito_tRNA-Thr-TGT-1	32	2_mimseq_results/SRR10587155.FINAL.unpaired_uniq.bam	Cerebellum	0.0698481	NA	0.0474834	0.866762	0.984093
Mus_musculus_mito_tRNA-Thr-TGT-1	32	2_mimseq_results/SRR10587156.FINAL.unpaired_uniq.bam	Cerebellum	0.0719339	NA	0.0545705	0.85405	0.980554
Mus_musculus_mito_tRNA-Thr-TGT-1	32	2_mimseq_results/SRR10587157.FINAL.unpaired_uniq.bam	Cortex	0.0659121	NA	0.0538415	0.84118	0.960934
Mus_musculus_mito_tRNA-Thr-TGT-1	32	2_mimseq_results/SRR10587158.FINAL.unpaired_uniq.bam	Cortex	0.0633302	NA	0.0513915	0.867687	0.982408
Mus_musculus_mito_tRNA-Thr-TGT-1	32	2_mimseq_results/SRR10587159.FINAL.unpaired_uniq.bam	Cortex	0.0703306	NA	0.0559917	0.855331	0.981653
Mus_musculus_mito_tRNA-Thr-TGT-1	32	2_mimseq_results/SRR10587160.FINAL.unpaired_uniq.bam	MedullaOblongata	0.0666023	NA	0.06285	0.854435	0.983887
Mus_musculus_mito_tRNA-Thr-TGT-1	32	2_mimseq_results/SRR10587161.FINAL.unpaired_uniq.bam	MedullaOblongata	0.0626207	NA	0.0604444	0.860894	0.983959
Mus_musculus_mito_tRNA-Thr-TGT-1	32	2_mimseq_results/SRR10587162.FINAL.unpaired_uniq.bam	MedullaOblongata	0.0723092	NA	0.0571446	0.85643	0.985883
Mus_musculus_mito_tRNA-Thr-TGT-1	32	2_mimseq_results/SRR10587163.FINAL.unpaired_uniq.bam	SpinalCord	0.0683324	NA	0.0577782	0.860144	0.986255
Mus_musculus_mito_tRNA-Thr-TGT-1	32	2_mimseq_results/SRR10587164.FINAL.unpaired_uniq.bam	SpinalCord	0.0603362	NA	0.0578068	0.866681	0.984824
Mus_musculus_mito_tRNA-Thr-TGT-1	32	2_mimseq_results/SRR10587165.FINAL.unpaired_uniq.bam	SpinalCord	0.0645633	NA	0.0621056	0.859183	0.985852
Mus_musculus_mito_tRNA-Thr-TGT-1	32	2_mimseq_results/SRR10587166.FINAL.unpaired_uniq.bam	Liver	0.0653626	NA	0.045958	0.866918	0.978239
Mus_musculus_mito_tRNA-Thr-TGT-1	32	2_mimseq_results/SRR10587167.FINAL.unpaired_uniq.bam	Liver	0.0646695	NA	0.0395551	0.87389	0.978115
Mus_musculus_mito_tRNA-Thr-TGT-1	32	2_mimseq_results/SRR10587168.FINAL.unpaired_uniq.bam	Liver	0.0636998	NA	0.0374127	0.87849	0.979603
Mus_musculus_mito_tRNA-Thr-TGT-1	32	2_mimseq_results/SRR10587169.FINAL.unpaired_uniq.bam	Heart	0.0620477	NA	0.0508137	0.86595	0.978812
Mus_musculus_mito_tRNA-Thr-TGT-1	32	2_mimseq_results/SRR10587170.FINAL.unpaired_uniq.bam	Heart	0.0616079	NA	0.0467947	0.869701	0.978104
Mus_musculus_mito_tRNA-Thr-TGT-1	32	2_mimseq_results/SRR10587171.FINAL.unpaired_uniq.bam	Heart	0.0625619	NA	0.0477207	0.86453	0.974812
Mus_musculus_mito_tRNA-Thr-TGT-1	32	2_mimseq_results/SRR10587172.FINAL.unpaired_uniq.bam	Tibialis	0.0669352	NA	0.0501446	0.866583	0.983663
Mus_musculus_mito_tRNA-Thr-TGT-1	32	2_mimseq_results/SRR10587173.FINAL.unpaired_uniq.bam	Tibialis	0.0679264	NA	0.0423588	0.870595	0.98088
Mus_musculus_mito_tRNA-Thr-TGT-1	32	2_mimseq_results/SRR10587174.FINAL.unpaired_uniq.bam	Tibialis	0.0675135	NA	0.0475071	0.864338	0.979359
Mus_musculus_mito_tRNA-Thr-TGT-1	6	2_mimseq_results/SRR10587154.FINAL.unpaired_uniq.bam	Cerebellum	0.0307615	0.174987	NA	0.0695915	0.27534
Mus_musculus_mito_tRNA-Thr-TGT-1	6	2_mimseq_results/SRR10587155.FINAL.unpaired_uniq.bam	Cerebellum	0.0304311	0.180051	NA	0.0591716	0.269653
Mus_musculus_mito_tRNA-Thr-TGT-1	6	2_mimseq_results/SRR10587156.FINAL.unpaired_uniq.bam	Cerebellum	0.0350427	0.167521	NA	0.0816239	0.284188
Mus_musculus_mito_tRNA-Thr-TGT-1	6	2_mimseq_results/SRR10587157.FINAL.unpaired_uniq.bam	Cortex	0.034632	0.25974	NA	0.0584416	0.352814
Mus_musculus_mito_tRNA-Thr-TGT-1	6	2_mimseq_results/SRR10587158.FINAL.unpaired_uniq.bam	Cortex	0.0309735	0.214286	NA	0.068268	0.313527
Mus_musculus_mito_tRNA-Thr-TGT-1	6	2_mimseq_results/SRR10587159.FINAL.unpaired_uniq.bam	Cortex	0.0302137	0.207074	NA	0.0766396	0.313928
Mus_musculus_mito_tRNA-Thr-TGT-1	6	2_mimseq_results/SRR10587160.FINAL.unpaired_uniq.bam	MedullaOblongata	0.0316804	0.254362	NA	0.0798898	0.365932
Mus_musculus_mito_tRNA-Thr-TGT-1	6	2_mimseq_results/SRR10587161.FINAL.unpaired_uniq.bam	MedullaOblongata	0.026867	0.226776	NA	0.068306	0.321949
Mus_musculus_mito_tRNA-Thr-TGT-1	6	2_mimseq_results/SRR10587162.FINAL.unpaired_uniq.bam	MedullaOblongata	0.0368852	0.196721	NA	0.105191	0.338798
Mus_musculus_mito_tRNA-Thr-TGT-1	6	2_mimseq_results/SRR10587163.FINAL.unpaired_uniq.bam	SpinalCord	0.0295815	0.200577	NA	0.0692641	0.299423
Mus_musculus_mito_tRNA-Thr-TGT-1	6	2_mimseq_results/SRR10587164.FINAL.unpaired_uniq.bam	SpinalCord	0.0361817	0.212471	NA	0.0631255	0.311778
Mus_musculus_mito_tRNA-Thr-TGT-1	6	2_mimseq_results/SRR10587165.FINAL.unpaired_uniq.bam	SpinalCord	0.0358382	0.223121	NA	0.0531792	0.312139
Mus_musculus_mito_tRNA-Thr-TGT-1	6	2_mimseq_results/SRR10587166.FINAL.unpaired_uniq.bam	Liver	0.0182309	0.118163	NA	0.0351114	0.171506
Mus_musculus_mito_tRNA-Thr-TGT-1	6	2_mimseq_results/SRR10587167.FINAL.unpaired_uniq.bam	Liver	0.0161725	0.110512	NA	0.034142	0.160827
Mus_musculus_mito_tRNA-Thr-TGT-1	6	2_mimseq_results/SRR10587168.FINAL.unpaired_uniq.bam	Liver	0.0168067	0.105642	NA	0.0384154	0.160864
Mus_musculus_mito_tRNA-Thr-TGT-1	6	2_mimseq_results/SRR10587169.FINAL.unpaired_uniq.bam	Heart	0.0348548	0.229668	NA	0.0676349	0.332158
Mus_musculus_mito_tRNA-Thr-TGT-1	6	2_mimseq_results/SRR10587170.FINAL.unpaired_uniq.bam	Heart	0.0305865	0.213347	NA	0.0728008	0.316734
Mus_musculus_mito_tRNA-Thr-TGT-1	6	2_mimseq_results/SRR10587171.FINAL.unpaired_uniq.bam	Heart	0.0317371	0.212207	NA	0.0721127	0.316056
Mus_musculus_mito_tRNA-Thr-TGT-1	6	2_mimseq_results/SRR10587172.FINAL.unpaired_uniq.bam	Tibialis	0.0247763	0.164487	NA	0.0757054	0.264969
Mus_musculus_mito_tRNA-Thr-TGT-1	6	2_mimseq_results/SRR10587173.FINAL.unpaired_uniq.bam	Tibialis	0.0224062	0.164637	NA	0.0555285	0.242572
[truncated: 3,949 more rows]
