# Supplementary material for: Single-read tRNA-seq analysis reveals coordination of tRNA modification and aminoacylation and fragmentation
Source: Nucleic Acids Res. 2022 Dec 20;51(3):e17. doi: 10.1093/nar/gkac1185 (PMC9943672; doi:10.1093/nar/gkac1185)
Supplement: gkac1185_Supplemental_Files [file gkac1185_supplemental_files.zip › Table_S5.xlsx]

## Sheet: Description
Crosstalks in MSR-seq
Tab A - All analyzed crosstalks of MSR-seq (GSE198441)
Output table of the single-molecule analysis of total tRNA and polysome tRNA in control cells and under three stresses (arsenite, H2O2, heat shock).
Tab B - Significant crosstalks of MSR-seq (GSE198441)
Detected significant crosstalks of Tab A. If two replicate samples are reported significant but with opposite unconsistent odds ratio, the crosstalk is discarded.
Tab C - tRNA charging of MSR-seq (GSE198441)
Number of reads ending with CC or CCA for all total tRNA samples, as a result of periodate oxidation treatment.
Tab D - tRNA modifications of MSR-seq (GSE198441)
Fraction of mismatches. All positions with at least 5% mismatches are shown.
Tab E - tRNA abundance of MSR-seq (GSE198441)
DESeq-normalized abundance of isodecoders.
Tab F – Differentially modified and charged positions under stress.
For differential modification and charging analysis under stress, the counts of modificed/unmodified or charged/uncharged reads in condition A vs B are computed within a contingency table. Significance of detected Odds Ratios is detected by chi-square tests and corrected for multiple comparisons with Benjamini & Hochberg.
Tab G – Binomial tests of HEK293T changes under stress.
Number of TRUE and FALSE events as depicted in Fig. 4A. All changes in modification or charging upon each stress greater than a certain percentage are included. The binomial test significance for different thresholds or for differentially modified/charged positions (see Tab F) is shown.
Tab H - All analyzed tRNA fragmentation crosstalks of MSR-seq
Output table of the single-molecule analysis on tRNA fragments, determining the association between modifications and tRNA fragmentation in three possible ranges (30 to 39, 40 to 49, 50 to 59 nucleotides, based on canonical numeration).
Tab I - Significant tRNA fragmentation crosstalks of MSR-seq
Detected significant crosstalks of Tab H. If two replicate samples are reported significant but with opposite unconsistent odds ratio, the crosstalk is discarded.

## Sheet: A. MSR_allcrosstalks
sample	ref	var1	var2	pval	odds_ratio	values	pval_corrected	canon_var1	canon_var2
TP-CK-4S-CW2_S2_L1_bc12_AAGG	Homo_sapiens_tRNA-Met-CAT-4	20	26	0.78761	1.21333	20 26 False True 100 True True 91 False False 8 True False 6 dtype: int64	0.928727	20a	26
TP-CK-4S-CW2_S2_L1_bc12_AAGG	Homo_sapiens_tRNA-Met-CAT-4	20	58	0.269825	0.368	20 58 False True 100 True True 92 False 5 False False 2 dtype: int64	0.487473	20a	58
TP-CK-4S-CW2_S2_L1_bc12_AAGG	Homo_sapiens_tRNA-Met-CAT-4	20	Charged	0.0612057	2.31818	20 Charged True True 34 False True 32 False 24 True False 11 dtype: int64	0.171506	20a	Charged
TP-CK-4S-CW2_S2_L1_bc12_AAGG	Homo_sapiens_tRNA-Met-CAT-4	26	Charged	0.420255	0.29845	26 Charged True True 77 False 43 False True 6 False 1 dtype: int64	0.646616	26	Charged
TP-CK-4S-CW2_S2_L1_bc12_AAGG	Homo_sapiens_tRNA-Met-CAT-4	58	Charged	0.318633	1.37879	58 Charged True False 528 True 364 False False 36 True 18 dtype: int64	0.543091	58	Charged
TP-CK-4S-CW2_S2_L1_bc12_AAGG	Homo_sapiens_tRNA-Ala-AGC-3	19	24	0.641567	1.09211	19 24 False False 2184 True 404 True False 198 True 40 dtype: int64	0.829184	20	25
TP-CK-4S-CW2_S2_L1_bc12_AAGG	Homo_sapiens_tRNA-Ala-AGC-3	19	25	0.0921662	1.34216	19 25 False False 2196 True 392 True False 192 True 46 dtype: int64	0.232615	20	26
TP-CK-4S-CW2_S2_L1_bc12_AAGG	Homo_sapiens_tRNA-Ala-AGC-3	19	36	0.71699	1.27229	19 36 False True 2490 True True 231 False False 96 True False 7 dtype: int64	0.879831	20	37
TP-CK-4S-CW2_S2_L1_bc12_AAGG	Homo_sapiens_tRNA-Ala-AGC-3	19	56	0.800559	0.901148	19 56 False False 2345 True False 219 False True 202 True True 17 dtype: int64	0.937679	20	57
TP-CK-4S-CW2_S2_L1_bc12_AAGG	Homo_sapiens_tRNA-Ala-AGC-3	19	57	0.0473352	0.626504	19 57 False True 2371 True True 211 False False 176 True False 25 dtype: int64	0.140773	20	58
TP-CK-4S-CW2_S2_L1_bc12_AAGG	Homo_sapiens_tRNA-Ala-AGC-3	19	Charged	0.732178	0.844043	19 Charged False False 291 True 166 True False 27 True 13 dtype: int64	0.890326	20	Charged
TP-CK-4S-CW2_S2_L1_bc12_AAGG	Homo_sapiens_tRNA-Ala-AGC-3	24	25	9.10448e-35	0.188108	24 25 False False 2754 True False 940 False True 623 True True 40 dtype: int64	2.21103e-33	25	26
TP-CK-4S-CW2_S2_L1_bc12_AAGG	Homo_sapiens_tRNA-Ala-AGC-3	24	36	0.549353	1.15735	24 36 False True 3256 True True 950 False False 119 True False 30 dtype: int64	0.759616	25	37
TP-CK-4S-CW2_S2_L1_bc12_AAGG	Homo_sapiens_tRNA-Ala-AGC-3	24	56	0.899009	1.01504	24 56 False False 3028 True False 885 False True 300 True True 89 dtype: int64	1	25	57
TP-CK-4S-CW2_S2_L1_bc12_AAGG	Homo_sapiens_tRNA-Ala-AGC-3	24	57	0.0233992	0.727446	24 57 False True 3122 True True 893 False False 206 True False 81 dtype: int64	0.0818504	25	58
TP-CK-4S-CW2_S2_L1_bc12_AAGG	Homo_sapiens_tRNA-Ala-AGC-3	24	Charged	0.297338	1.21646	24 Charged False False 395 True 206 True False 93 True 59 dtype: int64	0.518879	25	Charged
TP-CK-4S-CW2_S2_L1_bc12_AAGG	Homo_sapiens_tRNA-Ala-AGC-3	25	36	0.0549116	0.686306	25 36 False True 3585 True True 765 False False 119 True False 37 dtype: int64	0.157852	26	37
TP-CK-4S-CW2_S2_L1_bc12_AAGG	Homo_sapiens_tRNA-Ala-AGC-3	25	56	0.129762	0.794746	25 56 False False 3321 True False 723 False True 341 True True 59 dtype: int64	0.296354	26	57
TP-CK-4S-CW2_S2_L1_bc12_AAGG	Homo_sapiens_tRNA-Ala-AGC-3	25	57	0.937589	1.01978	25 57 False True 3414 True True 730 False False 248 True False 52 dtype: int64	1	26	58
TP-CK-4S-CW2_S2_L1_bc12_AAGG	Homo_sapiens_tRNA-Ala-AGC-3	25	Charged	0.197278	1.28622	25 Charged False False 420 True 229 True False 77 True 54 dtype: int64	0.397024	26	Charged
TP-CK-4S-CW2_S2_L1_bc12_AAGG	Homo_sapiens_tRNA-Ala-AGC-3	36	56	0.0940183	0.733475	36 56 True False 6766 True 759 False False 255 True 39 dtype: int64	0.236161	37	57
TP-CK-4S-CW2_S2_L1_bc12_AAGG	Homo_sapiens_tRNA-Ala-AGC-3	36	57	0.739988	1.05641	36 57 True True 6934 False 590 False True 267 False 24 dtype: int64	0.895696	37	58
TP-CK-4S-CW2_S2_L1_bc12_AAGG	Homo_sapiens_tRNA-Ala-AGC-3	36	Charged	0.537849	0.835223	36 Charged True False 882 True 442 False False 30 True 18 dtype: int64	0.749906	37	Charged
TP-CK-4S-CW2_S2_L1_bc12_AAGG	Homo_sapiens_tRNA-Ala-AGC-3	56	Charged	0.843517	0.948769	56 Charged False False 865 True 445 True False 84 True 41 dtype: int64	0.967685	57	Charged
TP-CK-4S-CW2_S2_L1_bc12_AAGG	Homo_sapiens_tRNA-Ala-AGC-3	57	Charged	0.000947832	2.20659	57 Charged True False 863 True 465 False False 86 True 21 dtype: int64	0.00542904	58	Charged
TP-CK-4S-CW2_S2_L1_bc12_AAGG	Homo_sapiens_tRNA-Gln-CTG-4	20	Charged	1	0.5	20 Charged False False 5 True 5 True False 2 True 1 dtype: int64	1	NA	Charged
TP-CK-4S-CW2_S2_L1_bc12_AAGG	Homo_sapiens_tRNA-Gln-CTG-4	56	58	1	1.5	56 58 False False 12 True 4 True False 2 True 1 dtype: int64	1	NA	NA
TP-CK-4S-CW2_S2_L1_bc12_AAGG	Homo_sapiens_tRNA-Gln-CTG-4	56	Charged	1	0.5	56 Charged False False 5 True 5 True False 2 True 1 dtype: int64	1	NA	Charged
TP-CK-4S-CW2_S2_L1_bc12_AAGG	Homo_sapiens_tRNA-Gln-CTG-4	57	58	0.110767	0.1	57 58 True False 10 False False 4 True 4 True True 1 dtype: int64	0.264766	NA	NA
TP-CK-4S-CW2_S2_L1_bc12_AAGG	Homo_sapiens_tRNA-Ile-AAT-8	27	59	2.53342e-05	5.5407	27 59 True True 953 False 172 False False 14 True 14 dtype: int64	0.000196629	NA	NA
TP-CK-4S-CW2_S2_L1_bc12_AAGG	Homo_sapiens_tRNA-Ile-AAT-8	27	Charged	0.3058	2.10938	27 Charged True True 216 False 128 False False 5 True 4 dtype: int64	0.52849	NA	Charged
TP-CK-4S-CW2_S2_L1_bc12_AAGG	Homo_sapiens_tRNA-Ile-AAT-8	59	Charged	0.31835	1.44543	59 Charged True True 196 False 113 False True 24 False 20 dtype: int64	0.542813	NA	Charged
TP-CK-4S-CW2_S2_L1_bc12_AAGG	Homo_sapiens_tRNA-Leu-TAG-2	27	67	0.397096	2.10256	27 67 False True 91 False 41 True True 14 False 3 dtype: int64	0.624968	NA	NA
TP-CK-4S-CW2_S2_L1_bc12_AAGG	Homo_sapiens_tRNA-Leu-TAG-2	27	Charged	1	1.25	27 Charged False False 25 True 5 True False 4 True 1 dtype: int64	1	NA	Charged
TP-CK-4S-CW2_S2_L1_bc12_AAGG	Homo_sapiens_tRNA-Leu-TAG-2	67	Charged	0.76329	1.34146	67 Charged True False 41 True 20 False False 11 True 4 dtype: int64	0.911465	NA	Charged
TP-CK-4S-CW2_S2_L1_bc12_AAGG	Homo_sapiens_tRNA-Ala-TGC-5	19	24	0.427772	1.36039	19 24 False False 858 True 119 True False 53 True 10 dtype: int64	0.65288	20	25
TP-CK-4S-CW2_S2_L1_bc12_AAGG	Homo_sapiens_tRNA-Ala-TGC-5	19	25	0.423212	0.47567	19 25 False False 914 True 63 True False 61 True 2 dtype: int64	0.649148	20	26
TP-CK-4S-CW2_S2_L1_bc12_AAGG	Homo_sapiens_tRNA-Ala-TGC-5	19	36	0.716266	2.1174	19 36 False True 937 True True 62 False False 32 True False 1 dtype: int64	0.879443	20	37
TP-CK-4S-CW2_S2_L1_bc12_AAGG	Homo_sapiens_tRNA-Ala-TGC-5	19	57	0.0222167	3.04065	19 57 False True 781 False 161 True True 59 False 4 dtype: int64	0.0784711	20	58
TP-CK-4S-CW2_S2_L1_bc12_AAGG	Homo_sapiens_tRNA-Ala-TGC-5	19	Charged	0.423635	0.294444	19 Charged False False 106 True 60 True False 6 True 1 dtype: int64	0.649335	20	Charged
TP-CK-4S-CW2_S2_L1_bc12_AAGG	Homo_sapiens_tRNA-Ala-TGC-5	24	25	5.88893e-12	0.0282773	24 25 False False 1162 True False 377 False True 109 True True 1 dtype: int64	7.85564e-11	25	26
TP-CK-4S-CW2_S2_L1_bc12_AAGG	Homo_sapiens_tRNA-Ala-TGC-5	24	36	0.472113	0.792851	24 36 False True 1231 True True 366 False False 32 True False 12 dtype: int64	0.69474	25	37
TP-CK-4S-CW2_S2_L1_bc12_AAGG	Homo_sapiens_tRNA-Ala-TGC-5	24	57	0.521298	0.905845	24 57 False True 1042 True True 313 False False 193 True False 64 dtype: int64	0.736071	25	58
TP-CK-4S-CW2_S2_L1_bc12_AAGG	Homo_sapiens_tRNA-Ala-TGC-5	24	Charged	1	0.997044	24 Charged False False 132 True 87 True False 35 True 23 dtype: int64	1	25	Charged
TP-CK-4S-CW2_S2_L1_bc12_AAGG	Homo_sapiens_tRNA-Ala-TGC-5	25	36	0.211595	0.546729	25 36 False True 1498 True True 105 False False 39 True False 5 dtype: int64	0.416204	26	37
TP-CK-4S-CW2_S2_L1_bc12_AAGG	Homo_sapiens_tRNA-Ala-TGC-5	25	57	0.499349	0.839103	25 57 False True 1271 False 237 True True 90 False 20 dtype: int64	0.716684	26	58
TP-CK-4S-CW2_S2_L1_bc12_AAGG	Homo_sapiens_tRNA-Ala-TGC-5	25	Charged	0.719165	0.862394	25 Charged False False 148 True 97 True False 23 True 13 dtype: int64	0.8811	26	Charged
TP-CK-4S-CW2_S2_L1_bc12_AAGG	Homo_sapiens_tRNA-Ala-TGC-5	36	57	0.328049	0.60052	36 57 True True 1616 False 299 False True 45 False 5 dtype: int64	0.553428	37	58
TP-CK-4S-CW2_S2_L1_bc12_AAGG	Homo_sapiens_tRNA-Ala-TGC-5	36	Charged	0.397344	0.57346	36 Charged True False 211 True 121 False False 7 True 7 dtype: int64	0.625104	37	Charged
TP-CK-4S-CW2_S2_L1_bc12_AAGG	Homo_sapiens_tRNA-Ala-TGC-5	57	Charged	0.641487	1.1932	57 Charged True False 218 True 134 False False 33 True 17 dtype: int64	0.829184	58	Charged
TP-CK-4S-CW2_S2_L1_bc12_AAGG	Homo_sapiens_tRNA-Ala-AGC-15	26	37	0.0865565	0.1	26 37 False True 65 True True 13 False 2 False False 1 dtype: int64	0.222449	NA	NA
TP-CK-4S-CW2_S2_L1_bc12_AAGG	Homo_sapiens_tRNA-Ala-AGC-15	26	40	0.68677	1.58333	26 40 False False 57 True False 12 False True 9 True True 3 dtype: int64	0.859734	NA	NA
TP-CK-4S-CW2_S2_L1_bc12_AAGG	Homo_sapiens_tRNA-Ala-AGC-15	26	58	0.0777498	0.333333	26 58 False True 44 False 22 True False 9 True 6 dtype: int64	0.205288	NA	NA
TP-CK-4S-CW2_S2_L1_bc12_AAGG	Homo_sapiens_tRNA-Ala-AGC-15	26	Charged	1	0.666667	26 Charged False False 8 True False 4 False True 3 True True 1 dtype: int64	1	NA	Charged
TP-CK-4S-CW2_S2_L1_bc12_AAGG	Homo_sapiens_tRNA-Ala-AGC-15	35	37	0.0116771	0.120879	35 37 False True 91 False 11 True False 4 True 4 dtype: int64	0.0467456	NA	NA
TP-CK-4S-CW2_S2_L1_bc12_AAGG	Homo_sapiens_tRNA-Ala-AGC-15	35	58	0.271264	3.12	35 58 False False 52 True 50 True True 6 False 2 dtype: int64	0.488882	NA	NA
TP-CK-4S-CW2_S2_L1_bc12_AAGG	Homo_sapiens_tRNA-Ala-AGC-15	37	40	0.110447	5.27536	37 40 True False 69 True 26 False False 14 True 1 dtype: int64	0.26429	NA	NA
TP-CK-4S-CW2_S2_L1_bc12_AAGG	Homo_sapiens_tRNA-Ala-AGC-15	37	58	0.17176	2.31818	37 58 True True 51 False 44 False False 10 True 5 dtype: int64	0.36068	NA	NA
TP-CK-4S-CW2_S2_L1_bc12_AAGG	Homo_sapiens_tRNA-Ala-AGC-15	37	Charged	0.227273	0.178571	37 Charged True False 14 True 5 False True 2 False 1 dtype: int64	0.436126	NA	Charged
TP-CK-4S-CW2_S2_L1_bc12_AAGG	Homo_sapiens_tRNA-Ala-AGC-15	40	58	0.00086931	0.226813	40 58 False True 91 False 86 True False 25 True 6 dtype: int64	0.00501766	NA	NA
TP-CK-4S-CW2_S2_L1_bc12_AAGG	Homo_sapiens_tRNA-Ala-AGC-15	40	Charged	1	0.636364	40 Charged False False 21 True 11 True False 3 True 1 dtype: int64	1	NA	Charged
TP-CK-4S-CW2_S2_L1_bc12_AAGG	Homo_sapiens_tRNA-Ala-AGC-15	58	Charged	0.0679016	0.238095	58 Charged True False 21 False True 6 True True 6 False False 5 dtype: int64	0.185775	NA	Charged
TP-CK-4S-CW2_S2_L1_bc12_AAGG	Homo_sapiens_tRNA-Val-TAC-3	58	Charged	0.754726	1.34444	58 Charged True False 15 False False 11 True True 11 False True 6 dtype: int64	0.905589	NA	Charged
TP-CK-4S-CW2_S2_L1_bc12_AAGG	Homo_sapiens_tRNA-Ala-CGC-4	19	24	0.00274596	2.15646	19 24 False False 1209 True 219 True False 64 True 25 dtype: int64	0.0137371	20	25
TP-CK-4S-CW2_S2_L1_bc12_AAGG	Homo_sapiens_tRNA-Ala-CGC-4	19	25	0.894378	0.914312	19 25 False False 1118 True 310 True False 71 True 18 dtype: int64	1	20	26
TP-CK-4S-CW2_S2_L1_bc12_AAGG	Homo_sapiens_tRNA-Ala-CGC-4	19	Charged	1	0.533333	19 Charged False False 136 True 51 True False 5 True 1 dtype: int64	1	20	Charged
TP-CK-4S-CW2_S2_L1_bc12_AAGG	Homo_sapiens_tRNA-Ala-CGC-4	24	25	6.69825e-32	0.113701	24 25 False False 1255 True False 493 False True 403 True True 18 dtype: int64	1.55178e-30	25	26
TP-CK-4S-CW2_S2_L1_bc12_AAGG	Homo_sapiens_tRNA-Ala-CGC-4	24	36	0.746939	1.08784	24 36 False True 1554 True True 483 False False 98 True False 28 dtype: int64	0.90005	25	37
TP-CK-4S-CW2_S2_L1_bc12_AAGG	Homo_sapiens_tRNA-Ala-CGC-4	24	57	1	1.23902	24 57 False True 1640 True True 508 False False 8 True False 2 dtype: int64	1	25	58
TP-CK-4S-CW2_S2_L1_bc12_AAGG	Homo_sapiens_tRNA-Ala-CGC-4	24	Charged	0.689168	1.11903	24 Charged False False 157 True False 69 False True 61 True True 30 dtype: int64	0.861246	25	Charged
TP-CK-4S-CW2_S2_L1_bc12_AAGG	Homo_sapiens_tRNA-Ala-CGC-4	25	36	0.917132	0.975136	25 36 False True 1649 True True 536 False False 99 True False 33 dtype: int64	1	26	37
TP-CK-4S-CW2_S2_L1_bc12_AAGG	Homo_sapiens_tRNA-Ala-CGC-4	25	57	0.182539	0.454839	25 57 False True 1736 True True 564 False False 7 True False 5 dtype: int64	0.375816	26	58
TP-CK-4S-CW2_S2_L1_bc12_AAGG	Homo_sapiens_tRNA-Ala-CGC-4	25	Charged	0.339028	1.29849	25 Charged False False 197 True 72 True False 59 True 28 dtype: int64	0.564799	26	Charged
TP-CK-4S-CW2_S2_L1_bc12_AAGG	Homo_sapiens_tRNA-Ala-CGC-4	36	57	0.57382	1.22502	36 57 True True 2967 False True 173 True False 14 False False 1 dtype: int64	0.779156	37	58
TP-CK-4S-CW2_S2_L1_bc12_AAGG	Homo_sapiens_tRNA-Ala-CGC-4	36	Charged	0.725302	1.19365	36 Charged True False 361 True 158 False False 30 True 11 dtype: int64	0.88571	37	Charged
TP-CK-4S-CW2_S2_L1_bc12_AAGG	Homo_sapiens_tRNA-Arg-TCG-3	9	26	0.694927	1.07918	9 26 False False 269 True 148 True False 96 True 57 dtype: int64	0.865231	NA	NA
TP-CK-4S-CW2_S2_L1_bc12_AAGG	Homo_sapiens_tRNA-Arg-TCG-3	9	37	0.839304	1.07065	9 37 False False 394 True False 144 False True 23 True True 9 dtype: int64	0.964488	NA	NA
TP-CK-4S-CW2_S2_L1_bc12_AAGG	Homo_sapiens_tRNA-Arg-TCG-3	9	58	0.0629631	0.448455	9 58 False True 403 True True 142 False False 14 True False 11 dtype: int64	0.175271	NA	NA
TP-CK-4S-CW2_S2_L1_bc12_AAGG	Homo_sapiens_tRNA-Arg-TCG-3	9	Charged	0.176176	0.6	9 Charged False False 66 True 55 True False 34 True 17 dtype: int64	0.366867	NA	Charged
TP-CK-4S-CW2_S2_L1_bc12_AAGG	Homo_sapiens_tRNA-Arg-TCG-3	26	37	0.00869556	0.387317	26 37 False False 387 True False 379 False True 29 True True 11 dtype: int64	0.0366367	NA	NA
TP-CK-4S-CW2_S2_L1_bc12_AAGG	Homo_sapiens_tRNA-Arg-TCG-3	26	58	0.0606678	2.13805	26 58 False True 396 True True 381 False False 20 True False 9 dtype: int64	0.170385	NA	NA
TP-CK-4S-CW2_S2_L1_bc12_AAGG	Homo_sapiens_tRNA-Arg-TCG-3	26	Charged	0.00110759	2.31616	26 Charged False False 86 True True 69 False 61 False True 42 dtype: int64	0.00622235	NA	Charged
TP-CK-4S-CW2_S2_L1_bc12_AAGG	Homo_sapiens_tRNA-Arg-TCG-3	37	58	0.00615974	0.576716	37 58 False True 8705 True True 595 False False 270 True False 32 dtype: int64	0.0274541	NA	NA
TP-CK-4S-CW2_S2_L1_bc12_AAGG	Homo_sapiens_tRNA-Arg-TCG-3	37	Charged	0.478212	0.894335	37 Charged False False 1664 True 1329 True False 126 True 90 dtype: int64	0.699528	NA	Charged
TP-CK-4S-CW2_S2_L1_bc12_AAGG	Homo_sapiens_tRNA-Arg-TCG-3	58	Charged	0.596965	0.884152	58 Charged True False 1747 True 1387 False False 49 True 44 dtype: int64	0.796399	NA	Charged
TP-CK-4S-CW2_S2_L1_bc12_AAGG	Homo_sapiens_tRNA-Cys-GCA-14	57	Charged	1	1	57 Charged False False 9 True False 9 False True 6 True True 6 dtype: int64	1	NA	Charged
TP-CK-4S-CW2_S2_L1_bc12_AAGG	Homo_sapiens_tRNA-Val-AAC-2	58	Charged	0.203224	1.28726	58 Charged False False 697 True 226 True False 115 True 48 dtype: int64	0.40534	58	Charged
TP-CK-4S-CW2_S2_L1_bc12_AAGG	Homo_sapiens_tRNA-Lys-TTT-3	37	58	0.0275331	1.2462	37 58 False True 5124 True True 3183 False False 327 True False 163 dtype: int64	0.0927913	NA	NA
TP-CK-4S-CW2_S2_L1_bc12_AAGG	Homo_sapiens_tRNA-Lys-TTT-3	37	Charged	7.51848e-08	0.724212	37 Charged False True 1816 False 1488 True False 904 True 799 dtype: int64	7.8201e-07	NA	Charged
TP-CK-4S-CW2_S2_L1_bc12_AAGG	Homo_sapiens_tRNA-Lys-TTT-3	58	Charged	0.309497	1.04572	58 Charged True True 16918 False 15610 False True 1167 False 1126 dtype: int64	0.532366	NA	Charged
TP-CK-4S-CW2_S2_L1_bc12_AAGG	Homo_sapiens_tRNA-Gln-TTG-3	9	34	0.68617	0.835526	9 34 False True 190 False 127 True True 15 False 12 dtype: int64	0.859267	9	34
TP-CK-4S-CW2_S2_L1_bc12_AAGG	Homo_sapiens_tRNA-Gln-TTG-3	9	57	0.390189	0.619355	9 57 False True 155 False 72 True True 8 False 6 dtype: int64	0.618288	9	58
TP-CK-4S-CW2_S2_L1_bc12_AAGG	Homo_sapiens_tRNA-Gln-TTG-3	9	Charged	1	0.833333	9 Charged False False 55 True 44 True False 3 True 2 dtype: int64	1	9	Charged
TP-CK-4S-CW2_S2_L1_bc12_AAGG	Homo_sapiens_tRNA-Gln-TTG-3	34	57	1.7108e-07	0.586843	34 57 False True 573 True True 423 False 356 False False 283 dtype: int64	1.72053e-06	34	58
TP-CK-4S-CW2_S2_L1_bc12_AAGG	Homo_sapiens_tRNA-Gln-TTG-3	34	Charged	0.0780155	1.38339	34 Charged False False 220 True False 195 True 103 False True 84 dtype: int64	0.205793	34	Charged
TP-CK-4S-CW2_S2_L1_bc12_AAGG	Homo_sapiens_tRNA-Gln-TTG-3	57	Charged	0.175533	1.2549	57 Charged True False 312 False False 208 True True 160 False True 85 dtype: int64	0.366048	58	Charged
TP-CK-4S-CW2_S2_L1_bc12_AAGG	Homo_sapiens_tRNA-Ala-CGC-1	24	25	1.38236e-19	0.381317	24 25 False False 2765 True 948 True False 719 True 94 dtype: int64	2.42322e-18	25	26
TP-CK-4S-CW2_S2_L1_bc12_AAGG	Homo_sapiens_tRNA-Ala-CGC-1	24	36	0.00183931	2.5027	24 36 False True 3525 True True 802 False False 121 True False 11 dtype: int64	0.00973369	25	37
TP-CK-4S-CW2_S2_L1_bc12_AAGG	Homo_sapiens_tRNA-Ala-CGC-1	24	57	0.3215	1.08221	24 57 False False 2202 True 1429 True False 477 True 335 dtype: int64	0.546185	25	58
TP-CK-4S-CW2_S2_L1_bc12_AAGG	Homo_sapiens_tRNA-Ala-CGC-1	24	Charged	0.280043	1.27001	24 Charged False False 328 True 149 True False 78 True 45 dtype: int64	0.499268	25	Charged
TP-CK-4S-CW2_S2_L1_bc12_AAGG	Homo_sapiens_tRNA-Ala-CGC-1	25	36	0.0278518	1.64073	25 36 False True 3330 True True 1203 False False 109 True False 24 dtype: int64	0.0936303	26	37
TP-CK-4S-CW2_S2_L1_bc12_AAGG	Homo_sapiens_tRNA-Ala-CGC-1	25	57	0.0829407	0.88755	25 57 False False 2036 True 1389 True False 763 True 462 dtype: int64	0.215409	26	58
TP-CK-4S-CW2_S2_L1_bc12_AAGG	Homo_sapiens_tRNA-Ala-CGC-1	25	Charged	0.62735	1.1011	25 Charged False False 320 True 148 True False 108 True 55 dtype: int64	0.818886	26	Charged
TP-CK-4S-CW2_S2_L1_bc12_AAGG	Homo_sapiens_tRNA-Ala-CGC-1	36	57	0.589041	1.10236	36 57 True False 3452 True 2387 False False 110 True 69 dtype: int64	0.790609	37	58
TP-CK-4S-CW2_S2_L1_bc12_AAGG	Homo_sapiens_tRNA-Ala-CGC-1	36	Charged	0.62615	1.46269	36 Charged True False 536 True 280 False False 14 True 5 dtype: int64	0.818281	37	Charged
TP-CK-4S-CW2_S2_L1_bc12_AAGG	Homo_sapiens_tRNA-Ala-CGC-1	57	Charged	1	0.991106	57 Charged False False 310 True False 260 False True 160 True True 133 dtype: int64	1	58	Charged
TP-CK-4S-CW2_S2_L1_bc12_AAGG	Homo_sapiens_tRNA-Thr-TGT-1	27	33	0.451653	2	27 33 True True 10 False False 6 True False 6 False True 5 dtype: int64	0.675278	NA	NA
TP-CK-4S-CW2_S2_L1_bc12_AAGG	Homo_sapiens_tRNA-Thr-TGT-1	27	59	0.0183184	0.0777778	27 59 False True 10 True False 9 True 7 False False 1 dtype: int64	0.0672621	NA	NA
TP-CK-4S-CW2_S2_L1_bc12_AAGG	Homo_sapiens_tRNA-Thr-TGT-1	27	Charged	1	1.5	27 Charged True False 10 True 5 False False 3 True 1 dtype: int64	1	NA	Charged
TP-CK-4S-CW2_S2_L1_bc12_AAGG	Homo_sapiens_tRNA-Thr-TGT-1	33	59	0.0341079	2.92	33 59 True True 292 False 100 False False 10 True 10 dtype: int64	0.109529	NA	NA
TP-CK-4S-CW2_S2_L1_bc12_AAGG	Homo_sapiens_tRNA-Thr-TGT-1	33	Charged	0.786369	0.798165	33 Charged True True 116 False 109 False True 8 False 6 dtype: int64	0.927803	NA	Charged
TP-CK-4S-CW2_S2_L1_bc12_AAGG	Homo_sapiens_tRNA-Thr-TGT-1	59	Charged	0.581013	1.19298	59 Charged True True 116 False 87 False True 38 False 34 dtype: int64	0.784691	NA	Charged
TP-CK-4S-CW2_S2_L1_bc12_AAGG	Homo_sapiens_tRNA-Val-CAC-1	26	58	0.920851	0.961497	26 58 False False 3134 True 477 True False 205 True 30 dtype: int64	1	26	58
TP-CK-4S-CW2_S2_L1_bc12_AAGG	Homo_sapiens_tRNA-Val-CAC-1	26	Charged	6.80075e-05	3.54294	26 Charged False False 630 True 163 True False 24 True 22 dtype: int64	0.00049346	26	Charged
TP-CK-4S-CW2_S2_L1_bc12_AAGG	Homo_sapiens_tRNA-Val-CAC-1	58	Charged	0.276344	0.767843	58 Charged False False 569 True 164 True False 122 True 27 dtype: int64	0.494874	58	Charged
TP-CK-4S-CW2_S2_L1_bc12_AAGG	Homo_sapiens_tRNA-Ser-TGA-1	26	50	0.354053	1.95385	26 50 True True 127 False True 26 True False 5 False False 2 dtype: int64	0.579949	26	e9
TP-CK-4S-CW2_S2_L1_bc12_AAGG	Homo_sapiens_tRNA-Ser-TGA-1	26	67	0.626701	1.30526	26 67 True True 93 False 30 False True 19 False 8 dtype: int64	0.818526	26	58
TP-CK-4S-CW2_S2_L1_bc12_AAGG	Homo_sapiens_tRNA-Ser-TGA-1	26	Charged	0.247502	4.23077	26 Charged True False 26 True 11 False False 10 True 1 dtype: int64	0.461178	26	Charged
TP-CK-4S-CW2_S2_L1_bc12_AAGG	Homo_sapiens_tRNA-Ser-TGA-1	32	50	0.0515241	4.36966	32 50 True True 1911 False 164 False True 8 False 3 dtype: int64	0.15037	32	e9
TP-CK-4S-CW2_S2_L1_bc12_AAGG	Homo_sapiens_tRNA-Ser-TGA-1	32	67	0.741186	0.665372	32 67 True True 1542 False 515 False True 9 False 2 dtype: int64	0.896136	32	58
TP-CK-4S-CW2_S2_L1_bc12_AAGG	Homo_sapiens_tRNA-Ser-TGA-1	50	67	0.524689	1.12902	50 67 True True 1623 False 508 False True 133 False 47 dtype: int64	0.738496	e9	58
TP-CK-4S-CW2_S2_L1_bc12_AAGG	Homo_sapiens_tRNA-Ser-TGA-1	50	Charged	0.860292	1.13415	50 Charged True False 410 True 93 False False 50 True 10 dtype: int64	0.979359	e9	Charged
TP-CK-4S-CW2_S2_L1_bc12_AAGG	Homo_sapiens_tRNA-Ser-TGA-1	67	Charged	0.661939	0.864266	67 Charged True False 399 True 91 False False 72 True 19 dtype: int64	0.842888	58	Charged
TP-CK-4S-CW2_S2_L1_bc12_AAGG	Homo_sapiens_tRNA-His-GTG-2	58	Charged	1	1.03333	58 Charged True True 31 False 30 False False 7 True 7 dtype: int64	1	58	Charged
TP-CK-4S-CW2_S2_L1_bc12_AAGG	Homo_sapiens_tRNA-Ser-GCT-3	6	26	0.71848	0.777778	6 26 False True 135 False 21 True True 15 False 3 dtype: int64	0.88091	6	26
TP-CK-4S-CW2_S2_L1_bc12_AAGG	Homo_sapiens_tRNA-Ser-GCT-3	6	67	0.311757	3.42857	6 67 False True 119 False 24 True True 17 False 1 dtype: int64	0.535041	6	58
TP-CK-4S-CW2_S2_L1_bc12_AAGG	Homo_sapiens_tRNA-Ser-GCT-3	6	Charged	1	1.28125	6 Charged False False 41 True 32 True False 4 True 4 dtype: int64	1	6	Charged
TP-CK-4S-CW2_S2_L1_bc12_AAGG	Homo_sapiens_tRNA-Ser-GCT-3	26	67	0.345371	0.693324	26 67 True True 567 False 94 False True 87 False 10 dtype: int64	0.570809	26	58
TP-CK-4S-CW2_S2_L1_bc12_AAGG	Homo_sapiens_tRNA-Ser-GCT-3	26	Charged	0.000472393	3.67188	26 Charged True False 128 True 94 False False 45 True 9 dtype: int64	0.00290693	26	Charged
TP-CK-4S-CW2_S2_L1_bc12_AAGG	Homo_sapiens_tRNA-Ser-GCT-3	32	67	0.377975	0.72305	32 67 True True 15528 False 2413 False True 89 False 10 dtype: int64	0.60549	32	58
TP-CK-4S-CW2_S2_L1_bc12_AAGG	Homo_sapiens_tRNA-Ser-GCT-3	32	Charged	0.863631	1.08818	32 Charged True False 3689 True 2810 False False 20 True 14 dtype: int64	0.981915	32	Charged
TP-CK-4S-CW2_S2_L1_bc12_AAGG	Homo_sapiens_tRNA-Ser-GCT-3	67	Charged	0.0033619	1.24082	67 Charged True False 3857 True 2931 False False 547 True 335 dtype: int64	0.0163362	58	Charged
TP-CK-4S-CW2_S2_L1_bc12_AAGG	Homo_sapiens_tRNA-Val-AAC-1	26	58	0.478452	0.846652	26 58 False False 3229 True 536 True False 185 True 26 dtype: int64	0.699687	26	58
TP-CK-4S-CW2_S2_L1_bc12_AAGG	Homo_sapiens_tRNA-Val-AAC-1	26	Charged	0.000198736	3.04733	26 Charged False False 599 True 137 True False 33 True 23 dtype: int64	0.00132368	26	Charged
TP-CK-4S-CW2_S2_L1_bc12_AAGG	Homo_sapiens_tRNA-Val-AAC-1	58	Charged	0.005166	0.45008	58 Charged False False 521 True 146 True False 111 True 14 dtype: int64	0.0235664	58	Charged
TP-CK-4S-CW2_S2_L1_bc12_AAGG	Homo_sapiens_tRNA-Arg-CCT-3	7	9	0.00258766	2.42385	7 9 False False 266 True 167 True True 35 False 23 dtype: int64	0.0130628	7	9
TP-CK-4S-CW2_S2_L1_bc12_AAGG	Homo_sapiens_tRNA-Arg-CCT-3	7	Charged	0.121673	0.180556	7 Charged False False 26 True 24 True False 6 True 1 dtype: int64	0.283141	7	Charged
TP-CK-4S-CW2_S2_L1_bc12_AAGG	Homo_sapiens_tRNA-Arg-CCT-3	9	32	0.100031	0.383873	9 32 False True 288 True True 199 False 9 False False 5 dtype: int64	0.246439	9	32
TP-CK-4S-CW2_S2_L1_bc12_AAGG	Homo_sapiens_tRNA-Arg-CCT-3	9	58	0.000635944	0.103093	9 58 False True 291 True True 195 False 13 False False 2 dtype: int64	0.00380009	9	58
TP-CK-4S-CW2_S2_L1_bc12_AAGG	Homo_sapiens_tRNA-Arg-CCT-3	9	Charged	0.18252	0.4375	9 Charged True False 18 False True 16 False 14 True True 9 dtype: int64	0.375799	9	Charged
TP-CK-4S-CW2_S2_L1_bc12_AAGG	Homo_sapiens_tRNA-Arg-CCT-3	58	Charged	0.214488	2.80588	58 Charged True False 85 True 53 False False 9 True 2 dtype: int64	0.419619	58	Charged
TP-CK-4S-CW2_S2_L1_bc12_AAGG	Homo_sapiens_tRNA-Arg-TCG-5	7	9	0.602752	1.96429	7 9 False False 55 True 8 True False 7 True 2 dtype: int64	0.800569	NA	NA
TP-CK-4S-CW2_S2_L1_bc12_AAGG	Homo_sapiens_tRNA-Arg-TCG-5	7	58	0.147718	0.292683	7 58 False True 41 False 6 True True 6 False 3 dtype: int64	0.324078	NA	NA
TP-CK-4S-CW2_S2_L1_bc12_AAGG	Homo_sapiens_tRNA-Arg-TCG-5	9	26	0.389537	1.9	9 26 False True 35 False 19 True True 14 False 4 dtype: int64	0.617743	NA	NA
TP-CK-4S-CW2_S2_L1_bc12_AAGG	Homo_sapiens_tRNA-Arg-TCG-5	9	37	0.456522	2.94118	9 37 False False 50 True False 17 False True 1 True True 1 dtype: int64	0.680187	NA	NA
TP-CK-4S-CW2_S2_L1_bc12_AAGG	Homo_sapiens_tRNA-Arg-TCG-5	9	58	0.448095	0.525	9 58 False True 40 True True 14 False False 6 True False 4 dtype: int64	0.671892	NA	NA
TP-CK-4S-CW2_S2_L1_bc12_AAGG	Homo_sapiens_tRNA-Arg-TCG-5	9	Charged	1	2.66667	9 Charged False False 8 True 3 True False 1 True 1 dtype: int64	1	NA	Charged
TP-CK-4S-CW2_S2_L1_bc12_AAGG	Homo_sapiens_tRNA-Arg-TCG-5	26	37	0.407153	0.291667	26 37 True False 120 False False 35 True 1 True True 1 dtype: int64	0.634094	NA	NA
TP-CK-4S-CW2_S2_L1_bc12_AAGG	Homo_sapiens_tRNA-Arg-TCG-5	26	58	0.108209	2.376	26 58 True True 99 False True 25 True False 15 False False 9 dtype: int64	0.260449	NA	NA
TP-CK-4S-CW2_S2_L1_bc12_AAGG	Homo_sapiens_tRNA-Arg-TCG-5	26	Charged	0.00024795	28.3636	26 Charged True True 39 False 11 False False 8 True 1 dtype: int64	0.00161987	NA	Charged
TP-CK-4S-CW2_S2_L1_bc12_AAGG	Homo_sapiens_tRNA-Arg-TCG-5	37	58	0.510453	1.15192	37 58 False True 3086 False 475 True True 232 False 31 dtype: int64	0.726063	NA	NA
TP-CK-4S-CW2_S2_L1_bc12_AAGG	Homo_sapiens_tRNA-Arg-TCG-5	37	Charged	0.0316275	0.5881	37 Charged False True 542 False 425 True False 44 True 33 dtype: int64	0.103377	NA	Charged
TP-CK-4S-CW2_S2_L1_bc12_AAGG	Homo_sapiens_tRNA-Arg-TCG-5	58	Charged	0.0891175	1.36257	58 Charged True True 612 False 443 False True 73 False 72 dtype: int64	0.227054	NA	Charged
TP-CK-4S-CW2_S2_L1_bc12_AAGG	Homo_sapiens_mito_tRNA-Thr-TGT-1	9	30	0.270469	3.55556	9 30 True True 16 False True 3 True False 3 False False 2 dtype: int64	0.488071	9	32
TP-CK-4S-CW2_S2_L1_bc12_AAGG	Homo_sapiens_mito_tRNA-Thr-TGT-1	9	41	0.0183512	0.037037	9 41 True False 18 False True 3 False 2 True True 1 dtype: int64	0.0673442	9	43
TP-CK-4S-CW2_S2_L1_bc12_AAGG	Homo_sapiens_mito_tRNA-Thr-TGT-1	30	40	0.373866	0.244444	30 40 True False 45 False False 11 True 1 True True 1 dtype: int64	0.601209	32	42
TP-CK-4S-CW2_S2_L1_bc12_AAGG	Homo_sapiens_mito_tRNA-Thr-TGT-1	33	40	0.0306553	10.4	33 40 False False 52 True False 20 True 4 False True 1 dtype: int64	0.100916	35	42
TP-CK-4S-CW2_S2_L1_bc12_AAGG	Homo_sapiens_tRNA-Ala-AGC-8	26	37	0.0372508	0.626543	26 37 True True 1582 False True 1017 True False 72 False False 29 dtype: int64	0.117281	26	37
TP-CK-4S-CW2_S2_L1_bc12_AAGG	Homo_sapiens_tRNA-Ala-AGC-8	26	58	0.0210208	1.30419	26 58 True True 1401 False True 850 True False 206 False False 163 dtype: int64	0.075054	26	58
TP-CK-4S-CW2_S2_L1_bc12_AAGG	Homo_sapiens_tRNA-Ala-AGC-8	26	Charged	0.779987	0.942594	26 Charged True False 249 False False 133 True True 120 False True 68 dtype: int64	0.923527	26	Charged
TP-CK-4S-CW2_S2_L1_bc12_AAGG	Homo_sapiens_tRNA-Ala-AGC-8	37	58	0.905062	1.01157	37 58 True True 3755 False 569 False True 137 False 21 dtype: int64	1	37	58
TP-CK-4S-CW2_S2_L1_bc12_AAGG	Homo_sapiens_tRNA-Ala-AGC-8	37	Charged	0.726866	1.22082	37 Charged True False 634 True 387 False False 24 True 12 dtype: int64	0.886645	37	Charged
TP-CK-4S-CW2_S2_L1_bc12_AAGG	Homo_sapiens_tRNA-Ala-AGC-8	58	Charged	0.054623	1.44413	58 Charged True False 698 True 462 False False 96 True 44 dtype: int64	0.157219	58	Charged
TP-CK-4S-CW2_S2_L1_bc12_AAGG	Homo_sapiens_tRNA-Gly-TCC-2	6	57	0.00200542	1.28776	6 57 True True 3225 False True 3175 False 374 True False 295 dtype: int64	0.0104852	6	58
TP-CK-4S-CW2_S2_L1_bc12_AAGG	Homo_sapiens_tRNA-Gly-TCC-2	6	Charged	0.0717783	1.1822	6 Charged False False 825 True 521 True False 438 True 327 dtype: int64	0.193801	6	Charged
TP-CK-4S-CW2_S2_L1_bc12_AAGG	Homo_sapiens_tRNA-Gly-TCC-2	57	Charged	0.002411	0.667962	57 Charged True False 1250 True 797 False False 132 True 126 dtype: int64	0.0122944	58	Charged
TP-CK-4S-CW2_S2_L1_bc12_AAGG	Homo_sapiens_tRNA-Gly-CCC-1	38	45	0.233201	0.252137	38 45 False False 354 True 39 True False 36 True 1 dtype: int64	0.443721	NA	NA
TP-CK-4S-CW2_S2_L1_bc12_AAGG	Homo_sapiens_tRNA-Gly-CCC-1	38	55	0.231922	0.259503	38 55 False False 355 True 38 True False 36 True 1 dtype: int64	0.442019	NA	NA
TP-CK-4S-CW2_S2_L1_bc12_AAGG	Homo_sapiens_tRNA-Gly-CCC-1	38	56	0.061088	0.134615	38 56 False True 390 True True 35 False False 3 True False 2 dtype: int64	0.17128	NA	NA
TP-CK-4S-CW2_S2_L1_bc12_AAGG	Homo_sapiens_tRNA-Gly-CCC-1	38	Charged	0.323786	0.559299	38 Charged False False 83 True 53 True False 14 True 5 dtype: int64	0.548592	NA	Charged
TP-CK-4S-CW2_S2_L1_bc12_AAGG	Homo_sapiens_tRNA-Gly-CCC-1	45	Charged	1	0.960384	45 Charged False False 80 True 49 True False 17 True 10 dtype: int64	1	NA	Charged
TP-CK-4S-CW2_S2_L1_bc12_AAGG	Homo_sapiens_tRNA-Gly-CCC-1	55	Charged	1	0.972389	55 Charged False False 81 True 49 True False 17 True 10 dtype: int64	1	NA	Charged
TP-CK-4S-CW2_S2_L1_bc12_AAGG	Homo_sapiens_tRNA-Thr-AGT-1	9	20	0.431213	2.59091	9 20 False False 57 True False 11 False True 2 True True 1 dtype: int64	0.65608	NA	NA
TP-CK-4S-CW2_S2_L1_bc12_AAGG	Homo_sapiens_tRNA-Thr-AGT-1	9	21	1.90784e-05	0.0408163	9 21 False True 49 False 10 True False 10 True 2 dtype: int64	0.000150912	NA	NA
TP-CK-4S-CW2_S2_L1_bc12_AAGG	Homo_sapiens_tRNA-Thr-AGT-1	9	27	0.707973	0.765957	9 27 False True 47 False 12 True True 9 False 3 dtype: int64	0.874397	NA	NA
TP-CK-4S-CW2_S2_L1_bc12_AAGG	Homo_sapiens_tRNA-Thr-AGT-1	9	31	0.127272	3.6	9 31 False False 54 True False 9 False True 5 True True 3 dtype: int64	0.292682	NA	NA
TP-CK-4S-CW2_S2_L1_bc12_AAGG	Homo_sapiens_tRNA-Thr-AGT-1	9	32	0.673434	1.275	9 32 False False 51 True False 10 False True 8 True True 2 dtype: int64	0.850728	NA	NA
TP-CK-4S-CW2_S2_L1_bc12_AAGG	Homo_sapiens_tRNA-Thr-AGT-1	9	59	0.623511	0.6	9 59 False True 50 True True 10 False False 6 True False 2 dtype: int64	0.816324	NA	NA
TP-CK-4S-CW2_S2_L1_bc12_AAGG	Homo_sapiens_tRNA-Thr-AGT-1	9	Charged	0.319104	0.3125	9 Charged False True 16 False 5 True False 3 True 3 dtype: int64	0.543621	NA	Charged
TP-CK-4S-CW2_S2_L1_bc12_AAGG	Homo_sapiens_tRNA-Thr-AGT-1	20	21	0.110067	0.337349	20 21 False True 83 False 49 True False 7 True 4 dtype: int64	0.263896	NA	NA
TP-CK-4S-CW2_S2_L1_bc12_AAGG	Homo_sapiens_tRNA-Thr-AGT-1	20	26	1.23062e-08	229.25	20 26 False False 131 True True 7 False 4 False True 1 dtype: int64	1.35529e-07	NA	NA
TP-CK-4S-CW2_S2_L1_bc12_AAGG	Homo_sapiens_tRNA-Thr-AGT-1	20	27	1	0.888889	20 27 False True 99 False 33 True True 8 False 3 dtype: int64	1	NA	NA
TP-CK-4S-CW2_S2_L1_bc12_AAGG	Homo_sapiens_tRNA-Thr-AGT-1	20	33	1	1	20 33 False True 120 False 12 True True 10 False 1 dtype: int64	1	NA	NA
TP-CK-4S-CW2_S2_L1_bc12_AAGG	Homo_sapiens_tRNA-Thr-AGT-1	20	59	1	0.976415	20 59 False True 106 False 23 True True 9 False 2 dtype: int64	1	NA	NA
TP-CK-4S-CW2_S2_L1_bc12_AAGG	Homo_sapiens_tRNA-Thr-AGT-1	20	Charged	1	1.21053	20 Charged False True 38 False 23 True True 4 False 2 dtype: int64	1	NA	Charged
TP-CK-4S-CW2_S2_L1_bc12_AAGG	Homo_sapiens_tRNA-Thr-AGT-1	21	27	0.00144503	0.228	21 27 True True 57 False True 50 True False 30 False False 6 dtype: int64	0.00787224	NA	NA
TP-CK-4S-CW2_S2_L1_bc12_AAGG	Homo_sapiens_tRNA-Thr-AGT-1	21	31	0.313868	0.491566	21 31 True False 83 False False 51 True 5 True True 4 dtype: int64	0.537559	NA	NA
TP-CK-4S-CW2_S2_L1_bc12_AAGG	Homo_sapiens_tRNA-Thr-AGT-1	21	32	0.110067	0.337349	21 32 True False 83 False False 49 True 7 True True 4 dtype: int64	0.263896	NA	NA
TP-CK-4S-CW2_S2_L1_bc12_AAGG	Homo_sapiens_tRNA-Thr-AGT-1	21	33	0.00063471	10.3889	21 33 True True 85 False True 45 False 11 True False 2 dtype: int64	0.00379342	NA	NA
TP-CK-4S-CW2_S2_L1_bc12_AAGG	Homo_sapiens_tRNA-Thr-AGT-1	21	59	0.822258	0.81383	21 59 True True 68 False True 47 True False 16 False False 9 dtype: int64	0.952939	NA	NA
TP-CK-4S-CW2_S2_L1_bc12_AAGG	Homo_sapiens_tRNA-Thr-AGT-1	21	Charged	1	1.125	21 Charged True True 28 False 16 False True 14 False 9 dtype: int64	1	NA	Charged
TP-CK-4S-CW2_S2_L1_bc12_AAGG	Homo_sapiens_tRNA-Thr-AGT-1	26	27	0.679555	2.45	26 27 False True 100 False 35 True True 7 False 1 dtype: int64	0.854973	NA	NA
TP-CK-4S-CW2_S2_L1_bc12_AAGG	Homo_sapiens_tRNA-Thr-AGT-1	26	31	0.41356	2.26786	26 31 False False 127 True 8 True False 7 True 1 dtype: int64	0.640663	NA	NA
TP-CK-4S-CW2_S2_L1_bc12_AAGG	Homo_sapiens_tRNA-Thr-AGT-1	26	59	0.633141	0.633028	26 59 False True 109 False 23 True True 6 False 2 dtype: int64	0.823441	NA	NA
TP-CK-4S-CW2_S2_L1_bc12_AAGG	Homo_sapiens_tRNA-Thr-AGT-1	26	Charged	0.550673	0.280488	26 Charged False True 41 False 23 True False 2 True 1 dtype: int64	0.760476	NA	Charged
TP-CK-4S-CW2_S2_L1_bc12_AAGG	Homo_sapiens_tRNA-Thr-AGT-1	27	31	0.449649	2.82828	27 31 True False 99 False False 35 True True 8 False True 1 dtype: int64	0.673464	NA	NA
TP-CK-4S-CW2_S2_L1_bc12_AAGG	Homo_sapiens_tRNA-Thr-AGT-1	27	33	0.737888	1.36111	27 33 True True 98 False True 32 True False 9 False False 4 dtype: int64	0.894229	NA	NA
TP-CK-4S-CW2_S2_L1_bc12_AAGG	Homo_sapiens_tRNA-Thr-AGT-1	27	59	0.00991313	3.5	27 59 True True 91 False True 24 True False 13 False False 12 dtype: int64	0.0408004	NA	NA
TP-CK-4S-CW2_S2_L1_bc12_AAGG	Homo_sapiens_tRNA-Thr-AGT-1	27	Charged	0.582032	0.631579	27 Charged True True 28 False 19 False True 14 False 6 dtype: int64	0.785309	NA	Charged
TP-CK-4S-CW2_S2_L1_bc12_AAGG	Homo_sapiens_tRNA-Thr-AGT-1	31	32	4.09692e-10	349.333	31 32 False False 131 True True 8 False True 3 True False 1 dtype: int64	4.98787e-09	NA	NA
TP-CK-4S-CW2_S2_L1_bc12_AAGG	Homo_sapiens_tRNA-Thr-AGT-1	31	59	1	1.79439	31 59 False True 107 False 24 True True 8 False 1 dtype: int64	1	NA	NA
TP-CK-4S-CW2_S2_L1_bc12_AAGG	Homo_sapiens_tRNA-Thr-AGT-1	32	33	0.0634899	0.218579	32 33 False True 122 False 10 True True 8 False 3 dtype: int64	0.176478	NA	NA
TP-CK-4S-CW2_S2_L1_bc12_AAGG	Homo_sapiens_tRNA-Thr-AGT-1	33	59	1	0.822134	33 59 True True 104 False 23 False True 11 False 2 dtype: int64	1	NA	NA
TP-CK-4S-CW2_S2_L1_bc12_AAGG	Homo_sapiens_tRNA-Thr-AGT-1	59	Charged	0.517546	0.579545	59 Charged True True 34 False 22 False True 8 False 3 dtype: int64	0.732539	NA	Charged
TP-CK-4S-CW2_S2_L1_bc12_AAGG	Homo_sapiens_mito_tRNA-Leu-TAG-1	9	36	1	1.0625	9 36 True True 17 False 8 False True 6 False 3 dtype: int64	1	9	37
TP-CK-4S-CW2_S2_L1_bc12_AAGG	Homo_sapiens_tRNA-Asn-GTT-5	41	59	0.204678	0.0625	41 59 False True 16 False 1 True False 1 True 1 dtype: int64	0.407207	NA	NA
TP-CK-4S-CW2_S2_L1_bc12_AAGG	Homo_sapiens_tRNA-Asn-GTT-5	59	Charged	0.602683	0.380952	59 Charged True True 8 False 7 False True 3 False 1 dtype: int64	0.800522	NA	Charged
TP-CK-4S-CW2_S2_L1_bc12_AAGG	Homo_sapiens_tRNA-Leu-CAA-3	15	27	0.00797084	0.174897	15 27 False True 162 False 34 True False 6 True 5 dtype: int64	0.0340692	NA	NA
TP-CK-4S-CW2_S2_L1_bc12_AAGG	Homo_sapiens_tRNA-Leu-CAA-3	15	38	1	1.02222	15 38 False False 161 True 35 True False 9 True 2 dtype: int64	1	NA	NA
TP-CK-4S-CW2_S2_L1_bc12_AAGG	Homo_sapiens_tRNA-Leu-CAA-3	15	69	0.00949511	0.165	15 69 False True 160 False 22 True True 6 False 5 dtype: int64	0.0394022	NA	NA
TP-CK-4S-CW2_S2_L1_bc12_AAGG	Homo_sapiens_tRNA-Leu-CAA-3	27	38	0.272402	0.63871	27 38 True False 155 False False 33 True True 30 False True 10 dtype: int64	0.490132	NA	NA
TP-CK-4S-CW2_S2_L1_bc12_AAGG	Homo_sapiens_tRNA-Leu-CAA-3	27	69	0.0375766	2.67361	27 69 True True 154 False True 32 True False 18 False False 10 dtype: int64	0.118122	NA	NA
TP-CK-4S-CW2_S2_L1_bc12_AAGG	Homo_sapiens_tRNA-Leu-CAA-3	27	Charged	0.277827	3.13793	27 Charged True False 29 True 26 False False 7 True 2 dtype: int64	0.496729	NA	Charged
TP-CK-4S-CW2_S2_L1_bc12_AAGG	Homo_sapiens_tRNA-Leu-CAA-3	38	69	0.878762	1.09153	38 69 False True 295 True True 112 False False 46 True False 16 dtype: int64	0.993711	NA	NA
TP-CK-4S-CW2_S2_L1_bc12_AAGG	Homo_sapiens_tRNA-Leu-CAA-3	38	Charged	0.0271595	0.370196	38 Charged False False 59 True 51 True False 25 True 8 dtype: int64	0.0918207	NA	Charged
TP-CK-4S-CW2_S2_L1_bc12_AAGG	Homo_sapiens_tRNA-Ser-GCT-1	67	Charged	0.651372	0.363636	67 Charged True True 24 False 11 False True 6 False 1 dtype: int64	0.834727	NA	Charged
TP-CK-4S-CW2_S2_L1_bc12_AAGG	Homo_sapiens_mito_tRNA-Ser-TGA-1	29	32	0.60298	0.5	29 32 True False 54 False False 27 True 2 True True 2 dtype: int64	0.800708	32	35
TP-CK-4S-CW2_S2_L1_bc12_AAGG	Homo_sapiens_mito_tRNA-Ser-TGA-1	29	54	0.271752	4.25	29 54 True False 44 False False 17 True True 11 False True 1 dtype: int64	0.489537	32	58
TP-CK-4S-CW2_S2_L1_bc12_AAGG	Homo_sapiens_mito_tRNA-Ser-TGA-1	32	34	0.428639	1.776	32 34 False False 74 True 25 True False 5 True 3 dtype: int64	0.653707	35	37
TP-CK-4S-CW2_S2_L1_bc12_AAGG	Homo_sapiens_mito_tRNA-Ser-TGA-1	32	54	0.139496	3.25714	32 54 False False 76 True 14 True False 5 True 3 dtype: int64	0.311171	35	58
TP-CK-4S-CW2_S2_L1_bc12_AAGG	Homo_sapiens_mito_tRNA-Ser-TGA-1	34	54	1	1.07576	34 54 True False 77 False False 71 True True 14 False True 12 dtype: int64	1	37	58
TP-CK-4S-CW2_S2_L1_bc12_AAGG	Homo_sapiens_mito_tRNA-Ser-TGA-1	34	Charged	0.397214	2.4	34 Charged False False 9 True False 5 True 4 False True 3 dtype: int64	0.625009	37	Charged
TP-CK-4S-CW2_S2_L1_bc12_AAGG	Homo_sapiens_mito_tRNA-Ser-TGA-1	54	Charged	1	0.94359	54 Charged False False 138 True 45 True False 13 True 4 dtype: int64	1	58	Charged
TP-CK-4S-CW2_S2_L1_bc12_AAGG	Homo_sapiens_tRNA-Met-CAT-1	6	10	0.0823319	4.77778	6 10 False False 86 True False 18 False True 3 True True 3 dtype: int64	0.21426	6	10
TP-CK-4S-CW2_S2_L1_bc12_AAGG	Homo_sapiens_tRNA-Met-CAT-1	6	Charged	0.635309	0.642857	6 Charged False True 35 False 9 True True 5 False 2 dtype: int64	0.824975	6	Charged
TP-CK-4S-CW2_S2_L1_bc12_AAGG	Homo_sapiens_tRNA-Met-CAT-1	26	58	0.000155443	8.8	26 58 True True 209 False True 19 True False 10 False False 8 dtype: int64	0.00105737	26	58
TP-CK-4S-CW2_S2_L1_bc12_AAGG	Homo_sapiens_tRNA-Met-CAT-1	26	Charged	0.019444	4.85714	26 Charged True True 51 False 21 False False 8 True 4 dtype: int64	0.0704868	26	Charged
TP-CK-4S-CW2_S2_L1_bc12_AAGG	Homo_sapiens_tRNA-Met-CAT-1	58	Charged	0.870319	1.09124	58 Charged True True 424 False 409 False False 20 True 19 dtype: int64	0.986866	58	Charged
TP-CK-4S-CW2_S2_L1_bc12_AAGG	Homo_sapiens_tRNA-Gly-CCC-2	56	Charged	0.00159861	0.450306	56 Charged True False 1090 True 589 False True 36 False 30 dtype: int64	0.0086099	58	Charged
TP-CK-4S-CW2_S2_L1_bc12_AAGG	Homo_sapiens_mito_tRNA-Ile-GAT-1	9	49	0.00566496	25.5	9 49 False False 51 True False 3 True 3 False True 2 dtype: int64	0.0255352	9	53
TP-CK-4S-CW2_S2_L1_bc12_AAGG	Homo_sapiens_mito_tRNA-Ile-GAT-1	22	Charged	1	1.83333	22 Charged True True 22 False 12 False False 1 True 1 dtype: int64	1	26	Charged
TP-CK-4S-CW2_S2_L1_bc12_AAGG	Homo_sapiens_tRNA-Lys-TTT-4	6	37	0.47312	1.95238	6 37 False False 246 True 42 True False 3 True 1 dtype: int64	0.695653	NA	NA
TP-CK-4S-CW2_S2_L1_bc12_AAGG	Homo_sapiens_tRNA-Lys-TTT-4	37	58	0.899696	0.965514	37 58 False True 349 True True 185 False False 51 True False 28 dtype: int64	1	NA	NA
TP-CK-4S-CW2_S2_L1_bc12_AAGG	Homo_sapiens_tRNA-Lys-TTT-4	37	Charged	0.157447	0.681891	37 Charged False True 96 False 92 True False 52 True 37 dtype: int64	0.33898	NA	Charged
TP-CK-4S-CW2_S2_L1_bc12_AAGG	Homo_sapiens_tRNA-Lys-TTT-4	58	Charged	0.247109	1.18372	58 Charged True True 1180 False 891 False True 113 False 101 dtype: int64	0.460818	NA	Charged
TP-CK-4S-CW2_S2_L1_bc12_AAGG	Homo_sapiens_tRNA-Phe-GAA-2	26	37	0.00193681	0.118812	26 37 True False 101 False False 9 True True 8 False True 6 dtype: int64	0.0101711	26	37
TP-CK-4S-CW2_S2_L1_bc12_AAGG	Homo_sapiens_tRNA-Phe-GAA-2	37	58	0.892742	1.07898	37 58 False True 407 True True 174 False False 53 True False 21 dtype: int64	1	37	58
TP-CK-4S-CW2_S2_L1_bc12_AAGG	Homo_sapiens_tRNA-Phe-GAA-2	37	Charged	0.243302	0.588486	37 Charged False False 69 True 67 True False 21 True 12 dtype: int64	0.455884	37	Charged
TP-CK-4S-CW2_S2_L1_bc12_AAGG	Homo_sapiens_tRNA-Phe-GAA-2	58	Charged	0.0830857	0.664216	58 Charged True False 353 True 290 False True 47 False 38 dtype: int64	0.215664	58	Charged
TP-CK-4S-CW2_S2_L1_bc12_AAGG	Homo_sapiens_tRNA-Ala-AGC-11	26	37	1	0.912648	26 37 True True 863 False True 394 True False 24 False False 10 dtype: int64	1	26	37
TP-CK-4S-CW2_S2_L1_bc12_AAGG	Homo_sapiens_tRNA-Ala-AGC-11	26	50	0.00176079	3.86738	26 50 True False 846 False False 399 True True 41 False True 5 dtype: int64	0.00937359	26	50
TP-CK-4S-CW2_S2_L1_bc12_AAGG	Homo_sapiens_tRNA-Ala-AGC-11	26	58	1	0.993428	26 58 True True 781 False True 356 True False 106 False False 48 dtype: int64	1	26	58
TP-CK-4S-CW2_S2_L1_bc12_AAGG	Homo_sapiens_tRNA-Ala-AGC-11	26	Charged	0.273479	1.38467	26 Charged True False 120 False False 67 True True 62 False True 25 dtype: int64	0.4915	26	Charged
TP-CK-4S-CW2_S2_L1_bc12_AAGG	Homo_sapiens_tRNA-Ala-AGC-11	37	50	0.01224	7.55061	37 50 True False 2312 True 253 False False 69 True 1 dtype: int64	0.0485054	37	50
TP-CK-4S-CW2_S2_L1_bc12_AAGG	Homo_sapiens_tRNA-Ala-AGC-11	37	58	0.164828	1.60465	37 58 True True 2298 False 267 False True 59 False 11 dtype: int64	0.350257	37	58
TP-CK-4S-CW2_S2_L1_bc12_AAGG	Homo_sapiens_tRNA-Ala-AGC-11	37	Charged	0.413359	0.612245	37 Charged True False 392 True 210 False False 8 True 7 dtype: int64	0.640414	37	Charged
TP-CK-4S-CW2_S2_L1_bc12_AAGG	Homo_sapiens_tRNA-Ala-AGC-11	50	58	1.9309e-05	3.55455	50 58 False True 2420 False 306 True True 253 False 9 dtype: int64	0.000152661	50	58
TP-CK-4S-CW2_S2_L1_bc12_AAGG	Homo_sapiens_tRNA-Ala-AGC-11	50	Charged	0.208537	1.45231	50 Charged False False 406 True 222 True False 34 True 27 dtype: int64	0.412149	50	Charged
TP-CK-4S-CW2_S2_L1_bc12_AAGG	Homo_sapiens_tRNA-Ala-AGC-11	58	Charged	0.0268908	1.80597	58 Charged True False 402 True 242 False False 60 True 20 dtype: int64	0.0911899	58	Charged
TP-CK-4S-CW2_S2_L1_bc12_AAGG	Homo_sapiens_mito_tRNA-Tyr-GTA-1	9	33	0.496251	1.53846	9 33 False False 55 True False 13 False True 11 True True 4 dtype: int64	0.713914	9	37
TP-CK-4S-CW2_S2_L1_bc12_AAGG	Homo_sapiens_mito_tRNA-Tyr-GTA-1	9	Charged	0.0697785	0.122449	9 Charged False True 7 True False 7 True 3 False False 2 dtype: int64	0.189525	9	Charged
TP-CK-4S-CW2_S2_L1_bc12_AAGG	Homo_sapiens_mito_tRNA-Tyr-GTA-1	17	33	0.511532	1.46429	17 33 False False 82 True 28 True False 8 True 4 dtype: int64	0.726711	18	37
TP-CK-4S-CW2_S2_L1_bc12_AAGG	Homo_sapiens_mito_tRNA-Tyr-GTA-1	33	Charged	0.615611	0.7	33 Charged True False 20 False False 15 True 15 True True 14 dtype: int64	0.810477	37	Charged
TP-CK-4S-CW2_S2_L1_bc12_AAGG	Homo_sapiens_tRNA-Ser-GCT-5	67	Charged	0.0135446	0.169643	67 Charged True True 57 False 48 False True 14 False 2 dtype: int64	0.0526705	NA	Charged
TP-CK-4S-CW2_S2_L1_bc12_AAGG	Homo_sapiens_tRNA-Ser-CGA-2	35	67	0.0957486	0.534781	35 67 False True 357 False 79 True True 29 False 12 dtype: int64	0.239127	NA	NA
TP-CK-4S-CW2_S2_L1_bc12_AAGG	Homo_sapiens_tRNA-Ser-CGA-2	67	Charged	0.106707	0.457407	67 Charged True False 135 False False 26 True True 19 False True 8 dtype: int64	0.258029	NA	Charged
TP-CK-4S-CW2_S2_L1_bc12_AAGG	Homo_sapiens_tRNA-Leu-AAG-2	10	27	3.63176e-09	0.159071	10 27 False False 1267 True 531 True False 105 True 7 dtype: int64	4.14276e-08	10	26
TP-CK-4S-CW2_S2_L1_bc12_AAGG	Homo_sapiens_tRNA-Leu-AAG-2	10	67	0.613606	1.17402	10 67 False True 1367 False 314 True True 92 False 18 dtype: int64	0.808913	10	58
TP-CK-4S-CW2_S2_L1_bc12_AAGG	Homo_sapiens_tRNA-Leu-AAG-2	10	Charged	1	0.942932	10 Charged False False 179 True 134 True False 17 True 12 dtype: int64	1	10	Charged
TP-CK-4S-CW2_S2_L1_bc12_AAGG	Homo_sapiens_tRNA-Leu-AAG-2	27	67	0.0279184	0.760961	27 67 False True 1229 True True 477 False False 249 True False 127 dtype: int64	0.0937952	26	58
TP-CK-4S-CW2_S2_L1_bc12_AAGG	Homo_sapiens_tRNA-Leu-AAG-2	27	Charged	0.00996559	0.561607	27 Charged False False 187 True 140 True False 88 True 37 dtype: int64	0.0409744	26	Charged
TP-CK-4S-CW2_S2_L1_bc12_AAGG	Homo_sapiens_tRNA-Leu-AAG-2	67	Charged	0.242258	0.803764	67 Charged True False 459 True 296 False False 86 True 69 dtype: int64	0.454562	58	Charged
TP-CK-4S-CW2_S2_L1_bc12_AAGG	Homo_sapiens_tRNA-Ile-AAT-12	18	20	0	229.494	18 20 False False 2414 True True 559 False True 210 True False 28 dtype: int64	0	18	20
TP-CK-4S-CW2_S2_L1_bc12_AAGG	Homo_sapiens_tRNA-Ile-AAT-12	18	21	2.35617e-206	48.3249	18 21 False False 1836 True 788 True True 560 False 27 dtype: int64	1.7937e-204	18	20a
TP-CK-4S-CW2_S2_L1_bc12_AAGG	Homo_sapiens_tRNA-Ile-AAT-12	18	26	2.47286e-20	0.032322	18 26 False False 2373 True False 585 False True 251 True True 2 dtype: int64	4.44617e-19	18	25
TP-CK-4S-CW2_S2_L1_bc12_AAGG	Homo_sapiens_tRNA-Ile-AAT-12	18	59	0.00849638	0.722034	18 59 False True 2229 True True 478 False False 367 True False 109 dtype: int64	0.0359244	18	58
TP-CK-4S-CW2_S2_L1_bc12_AAGG	Homo_sapiens_tRNA-Ile-AAT-12	18	Charged	0.0452275	0.60125	18 Charged False True 280 False 182 True False 40 True 37 dtype: int64	0.135961	18	Charged
TP-CK-4S-CW2_S2_L1_bc12_AAGG	Homo_sapiens_tRNA-Ile-AAT-12	20	21	2.2847893e-317	96.9739	20 21 False False 2054 True True 746 False True 687 True False 23 dtype: int64	2.3657487e-315	20	20a
TP-CK-4S-CW2_S2_L1_bc12_AAGG	Homo_sapiens_tRNA-Ile-AAT-12	20	26	7.45844e-15	0.16444	20 26 False False 2500 True False 757 False True 241 True True 12 dtype: int64	1.12127e-13	20	25
TP-CK-4S-CW2_S2_L1_bc12_AAGG	Homo_sapiens_tRNA-Ile-AAT-12	20	59	0.0309201	0.781711	20 59 False True 2349 True True 625 False False 379 True False 129 dtype: int64	0.101483	20	58
TP-CK-4S-CW2_S2_L1_bc12_AAGG	Homo_sapiens_tRNA-Ile-AAT-12	20	Charged	1	1.01253	20 Charged False True 285 False 202 True True 60 False 42 dtype: int64	1	20	Charged
TP-CK-4S-CW2_S2_L1_bc12_AAGG	Homo_sapiens_tRNA-Ile-AAT-12	21	27	0.00032217	1.88326	21 27 False True 2193 True True 1575 False False 118 True False 45 dtype: int64	0.00205436	20a	26
TP-CK-4S-CW2_S2_L1_bc12_AAGG	Homo_sapiens_tRNA-Ile-AAT-12	21	59	0.000956046	0.739003	21 59 False True 1984 True True 1344 False False 300 True False 275 dtype: int64	0.00547005	20a	58
TP-CK-4S-CW2_S2_L1_bc12_AAGG	Homo_sapiens_tRNA-Ile-AAT-12	21	Charged	0.747731	0.945287	21 Charged False True 226 False 166 True True 148 False 115 dtype: int64	0.900633	20a	Charged
TP-CK-4S-CW2_S2_L1_bc12_AAGG	Homo_sapiens_tRNA-Ile-AAT-12	26	27	0.0690386	2.14001	26 27 False True 4595 True True 250 False False 236 True False 6 dtype: int64	0.188102	25	26
TP-CK-4S-CW2_S2_L1_bc12_AAGG	Homo_sapiens_tRNA-Ile-AAT-12	26	59	0.354698	0.845668	26 59 False True 4136 False 667 True True 215 False 41 dtype: int64	0.580592	25	58
TP-CK-4S-CW2_S2_L1_bc12_AAGG	Homo_sapiens_tRNA-Ile-AAT-12	26	Charged	0.206026	1.42495	26 Charged False True 436 False 353 True True 44 False 25 dtype: int64	0.408902	25	Charged
TP-CK-4S-CW2_S2_L1_bc12_AAGG	Homo_sapiens_tRNA-Ile-AAT-12	27	59	0.0580997	1.39726	27 59 True True 6529 False 1028 False True 200 False 44 dtype: int64	0.164956	26	58
TP-CK-4S-CW2_S2_L1_bc12_AAGG	Homo_sapiens_tRNA-Ile-AAT-12	27	Charged	1	1.00656	27 Charged True True 684 False 575 False True 26 False 22 dtype: int64	1	26	Charged
TP-CK-4S-CW2_S2_L1_bc12_AAGG	Homo_sapiens_tRNA-Ile-AAT-12	59	Charged	0.00875585	1.53478	59 Charged True True 788 False 599 False False 91 True 78 dtype: int64	0.0368329	58	Charged
TP-CK-4S-CW2_S2_L1_bc12_AAGG	Homo_sapiens_tRNA-Cys-GCA-2	19	45	0.168831	7.5	19 45 False False 15 True False 4 True 2 False True 1 dtype: int64	0.355968	NA	NA
TP-CK-4S-CW2_S2_L1_bc12_AAGG	Homo_sapiens_tRNA-Cys-GCA-2	19	46	0.168831	7.5	19 46 False False 15 True False 4 True 2 False True 1 dtype: int64	0.355968	NA	NA
TP-CK-4S-CW2_S2_L1_bc12_AAGG	Homo_sapiens_tRNA-Cys-GCA-2	19	52	0.168831	7.5	19 52 False False 15 True False 4 True 2 False True 1 dtype: int64	0.355968	NA	NA
TP-CK-4S-CW2_S2_L1_bc12_AAGG	Homo_sapiens_tRNA-Cys-GCA-2	19	57	0.177797	5.71429	19 57 False False 8 True 7 True True 5 False 1 dtype: int64	0.369156	NA	NA
TP-CK-4S-CW2_S2_L1_bc12_AAGG	Homo_sapiens_tRNA-Cys-GCA-2	57	Charged	1	4	57 Charged False False 2 True True 2 False True 1 True False 1 dtype: int64	1	NA	Charged
TP-CK-4S-CW2_S2_L1_bc12_AAGG	Homo_sapiens_tRNA-Gly-TCC-1	6	57	1.24037e-09	1.78767	6 57 False True 1104 True True 1056 False False 385 True False 206 dtype: int64	1.46739e-08	6	58
TP-CK-4S-CW2_S2_L1_bc12_AAGG	Homo_sapiens_tRNA-Gly-TCC-1	6	Charged	0.00809826	1.57119	6 Charged False False 300 True False 141 False True 130 True True 96 dtype: int64	0.0345357	6	Charged
TP-CK-4S-CW2_S2_L1_bc12_AAGG	Homo_sapiens_tRNA-Gly-TCC-1	57	Charged	0.118142	0.835809	57 Charged True False 1187 True 580 False False 260 True 152 dtype: int64	0.277547	58	Charged
TP-CK-4S-CW2_S2_L1_bc12_AAGG	Homo_sapiens_tRNA-Trp-CCA-4	25	57	0.125575	3.66667	25 57 True True 22 False 10 False False 5 True 3 dtype: int64	0.28975	26	58
TP-CK-4S-CW2_S2_L1_bc12_AAGG	Homo_sapiens_tRNA-Trp-CCA-4	57	Charged	0.48526	0.81643	57 Charged False False 69 True False 58 False True 51 True True 35 dtype: int64	0.705859	58	Charged
TP-CK-4S-CW2_S2_L1_bc12_AAGG	Homo_sapiens_tRNA-Thr-AGT-6	26	33	0.396351	3.3913	26 33 False True 23 True True 13 False False 6 True False 1 dtype: int64	0.624159	NA	NA
TP-CK-4S-CW2_S2_L1_bc12_AAGG	Homo_sapiens_tRNA-Thr-AGT-6	26	59	0.501339	0.592593	26 59 False True 18 False 8 True True 8 False 6 dtype: int64	0.718282	NA	NA
TP-CK-4S-CW2_S2_L1_bc12_AAGG	Homo_sapiens_tRNA-Thr-AGT-6	26	Charged	0.320102	0.3	26 Charged False True 10 False 3 True False 3 True 3 dtype: int64	0.544729	NA	Charged
TP-CK-4S-CW2_S2_L1_bc12_AAGG	Homo_sapiens_tRNA-Thr-AGT-6	27	33	0.437017	0.447059	27 33 True True 19 False True 17 True False 5 False False 2 dtype: int64	0.661649	NA	NA
TP-CK-4S-CW2_S2_L1_bc12_AAGG	Homo_sapiens_tRNA-Thr-AGT-6	27	59	0.186001	0.342857	27 59 False True 14 True True 12 False 10 False False 4 dtype: int64	0.380704	NA	NA
TP-CK-4S-CW2_S2_L1_bc12_AAGG	Homo_sapiens_tRNA-Thr-AGT-6	27	Charged	1	1.16667	27 Charged True True 7 False True 6 False 3 True False 3 dtype: int64	1	NA	Charged
TP-CK-4S-CW2_S2_L1_bc12_AAGG	Homo_sapiens_tRNA-Thr-AGT-6	33	59	0.0392715	6.66667	33 59 True True 24 False 9 False False 5 True 2 dtype: int64	0.121997	NA	NA
TP-CK-4S-CW2_S2_L1_bc12_AAGG	Homo_sapiens_tRNA-Ala-AGC-2	24	25	4.75487e-15	0.18982	24 25 False False 1632 True False 454 False True 303 True True 16 dtype: int64	7.21227e-14	25	26
TP-CK-4S-CW2_S2_L1_bc12_AAGG	Homo_sapiens_tRNA-Ala-AGC-2	24	36	0.185474	1.59893	24 36 False True 1870 True True 460 False False 65 True False 10 dtype: int64	0.380035	25	37
TP-CK-4S-CW2_S2_L1_bc12_AAGG	Homo_sapiens_tRNA-Ala-AGC-2	24	45	0.0222859	1.62457	24 45 False False 1841 True False 434 False True 94 True True 36 dtype: int64	0.0786866	25	46
TP-CK-4S-CW2_S2_L1_bc12_AAGG	Homo_sapiens_tRNA-Ala-AGC-2	24	56	0.895489	1.02483	24 56 False False 1816 True False 443 False True 76 True True 19 dtype: int64	1	25	57
TP-CK-4S-CW2_S2_L1_bc12_AAGG	Homo_sapiens_tRNA-Ala-AGC-2	24	57	0.00343516	1.35788	24 57 False False 1081 True 810 True True 233 False 229 dtype: int64	0.0166369	25	58
TP-CK-4S-CW2_S2_L1_bc12_AAGG	Homo_sapiens_tRNA-Ala-AGC-2	24	Charged	0.343066	1.26199	24 Charged False False 215 True 127 True False 55 True 41 dtype: int64	0.568487	25	Charged
TP-CK-4S-CW2_S2_L1_bc12_AAGG	Homo_sapiens_tRNA-Ala-AGC-2	25	36	3.10792e-05	0.359176	25 36 False True 2038 True True 372 False False 61 True False 31 dtype: int64	0.000238459	26	37
TP-CK-4S-CW2_S2_L1_bc12_AAGG	Homo_sapiens_tRNA-Ala-AGC-2	25	45	0.0912172	1.4579	25 45 False False 1993 True False 374 False True 106 True True 29 dtype: int64	0.230905	26	46
TP-CK-4S-CW2_S2_L1_bc12_AAGG	Homo_sapiens_tRNA-Ala-AGC-2	25	56	0.474218	0.753028	25 56 False False 1974 True False 379 False True 83 True True 12 dtype: int64	0.696342	26	57
TP-CK-4S-CW2_S2_L1_bc12_AAGG	Homo_sapiens_tRNA-Ala-AGC-2	25	57	0.739402	0.960296	25 57 False False 1131 True 925 True False 219 True 172 dtype: int64	0.895255	26	58
TP-CK-4S-CW2_S2_L1_bc12_AAGG	Homo_sapiens_tRNA-Ala-AGC-2	25	Charged	0.378245	0.775168	25 Charged False False 231 True 149 True False 54 True 27 dtype: int64	0.605703	26	Charged
TP-CK-4S-CW2_S2_L1_bc12_AAGG	Homo_sapiens_tRNA-Ala-AGC-2	36	45	0.156193	0.65101	36 45 True False 5031 True 349 False False 122 True 13 dtype: int64	0.337272	37	46
TP-CK-4S-CW2_S2_L1_bc12_AAGG	Homo_sapiens_tRNA-Ala-AGC-2	36	56	0.417208	1.72242	36 56 True False 4977 True 270 False False 127 True 4 dtype: int64	0.643511	37	57
TP-CK-4S-CW2_S2_L1_bc12_AAGG	Homo_sapiens_tRNA-Ala-AGC-2	36	57	0.929666	0.980769	36 57 True False 2708 True 2537 False False 67 True 64 dtype: int64	1	37	58
TP-CK-4S-CW2_S2_L1_bc12_AAGG	Homo_sapiens_tRNA-Ala-AGC-2	36	Charged	0.853998	0.928281	36 Charged True False 739 True 392 False False 21 True 12 dtype: int64	0.974816	37	Charged
TP-CK-4S-CW2_S2_L1_bc12_AAGG	Homo_sapiens_tRNA-Ala-AGC-2	45	57	4.43596e-69	0.0756316	45 57 False True 2717 False 2542 True False 334 True 27 dtype: int64	1.52126e-67	46	58
TP-CK-4S-CW2_S2_L1_bc12_AAGG	Homo_sapiens_tRNA-Ala-AGC-2	45	Charged	0.423978	1.2608	45 Charged False False 772 True 398 True False 40 True 26 dtype: int64	0.649553	46	Charged
TP-CK-4S-CW2_S2_L1_bc12_AAGG	Homo_sapiens_tRNA-Ala-AGC-2	56	57	9.06635e-98	363.248	56 57 False False 2975 True 2457 True True 300 False 1 dtype: int64	3.74781e-96	57	58
TP-CK-4S-CW2_S2_L1_bc12_AAGG	Homo_sapiens_tRNA-Ala-AGC-2	56	Charged	0.271044	1.31936	56 Charged False False 779 True 402 True False 47 True 32 dtype: int64	0.488672	57	Charged
TP-CK-4S-CW2_S2_L1_bc12_AAGG	Homo_sapiens_tRNA-Ala-AGC-2	57	Charged	0.810961	0.971721	57 Charged True False 474 False False 352 True True 246 False True 188 dtype: int64	0.945233	58	Charged
TP-CK-4S-CW2_S2_L1_bc12_AAGG	Homo_sapiens_tRNA-Lys-CTT-4	18	58	0.317418	0.604727	18 58 False True 2158 True True 116 False False 45 True False 4 dtype: int64	0.541537	NA	NA
TP-CK-4S-CW2_S2_L1_bc12_AAGG	Homo_sapiens_tRNA-Lys-CTT-4	18	Charged	0.30055	0.705185	18 Charged False True 525 False 476 True False 27 True 21 dtype: int64	0.522689	NA	Charged
TP-CK-4S-CW2_S2_L1_bc12_AAGG	Homo_sapiens_tRNA-Lys-CTT-4	58	Charged	0.468794	0.721301	58 Charged True False 784 True 783 False True 18 False 13 dtype: int64	0.691809	NA	Charged
TP-CK-4S-CW2_S2_L1_bc12_AAGG	Homo_sapiens_tRNA-iMet-CAT-2	9	18	0.198556	1.18022	9 18 False False 2534 True False 1750 False True 146 True True 119 dtype: int64	0.398772	9	19
TP-CK-4S-CW2_S2_L1_bc12_AAGG	Homo_sapiens_tRNA-iMet-CAT-2	9	57	0.0610979	0.632837	9 57 False True 161 True True 108 False 53 False False 50 dtype: int64	0.171292	9	58
TP-CK-4S-CW2_S2_L1_bc12_AAGG	Homo_sapiens_tRNA-iMet-CAT-2	9	Charged	0.136249	0.277778	9 Charged True False 27 False False 15 True 6 True True 3 dtype: int64	0.306196	9	Charged
TP-CK-4S-CW2_S2_L1_bc12_AAGG	Homo_sapiens_tRNA-iMet-CAT-2	18	57	0.0018687	0.228153	18 57 False True 294 False 109 True False 13 True 8 dtype: int64	0.0098552	19	58
TP-CK-4S-CW2_S2_L1_bc12_AAGG	Homo_sapiens_tRNA-iMet-CAT-2	57	Charged	0.798039	1.2382	57 Charged True False 89 False False 29 True True 19 False True 5 dtype: int64	0.935817	58	Charged
TP-CK-4S-CW2_S2_L1_bc12_AAGG	Homo_sapiens_tRNA-Glu-CTC-2	57	72	0.553585	1.55294	57 72 True False 34 False False 33 True True 8 False True 5 dtype: int64	0.762945	NA	NA
TP-CK-4S-CW2_S2_L1_bc12_AAGG	Homo_sapiens_tRNA-Glu-CTC-2	57	Charged	1	1.25	57 Charged False False 5 True False 4 False True 2 True True 2 dtype: int64	1	NA	Charged
TP-CK-4S-CW2_S2_L1_bc12_AAGG	Homo_sapiens_tRNA-Glu-TTC-1	9	34	0.189382	1.28273	9 34 False True 1161 False 877 True True 90 False 53 dtype: int64	0.385662	9	34
TP-CK-4S-CW2_S2_L1_bc12_AAGG	Homo_sapiens_tRNA-Glu-TTC-1	9	57	0.856397	0.958913	9 57 False True 1158 False 822 True True 77 False 57 dtype: int64	0.976456	9	58
TP-CK-4S-CW2_S2_L1_bc12_AAGG	Homo_sapiens_tRNA-Glu-TTC-1	9	Charged	0.691433	1.20245	9 Charged False False 295 True 184 True False 16 True 12 dtype: int64	0.863038	9	Charged
TP-CK-4S-CW2_S2_L1_bc12_AAGG	Homo_sapiens_tRNA-Glu-TTC-1	34	57	0.765315	1.02399	34 57 True True 1174 False True 823 True False 684 False False 491 dtype: int64	0.913002	34	58
TP-CK-4S-CW2_S2_L1_bc12_AAGG	Homo_sapiens_tRNA-Glu-TTC-1	34	Charged	0.404651	0.871804	34 Charged True False 269 False False 218 True True 142 False True 132 dtype: int64	0.631877	34	Charged
TP-CK-4S-CW2_S2_L1_bc12_AAGG	Homo_sapiens_tRNA-Glu-TTC-1	57	Charged	1	0.998247	57 Charged True False 372 True 219 False False 156 True 92 dtype: int64	1	58	Charged
TP-CK-4S-CW2_S2_L1_bc12_AAGG	Homo_sapiens_tRNA-Ala-TGC-4	24	25	0.0351041	0.397151	24 25 False False 604 True 125 True False 73 True 6 dtype: int64	0.111812	25	26
TP-CK-4S-CW2_S2_L1_bc12_AAGG	Homo_sapiens_tRNA-Ala-TGC-4	24	36	1	0.984608	24 36 False False 409 True 298 True False 46 True 33 dtype: int64	1	25	37
TP-CK-4S-CW2_S2_L1_bc12_AAGG	Homo_sapiens_tRNA-Ala-TGC-4	24	57	0.0337478	2.50175	24 57 False True 570 False 124 True True 69 False 6 dtype: int64	0.108588	25	58
TP-CK-4S-CW2_S2_L1_bc12_AAGG	Homo_sapiens_tRNA-Ala-TGC-4	24	Charged	0.0905235	0.157265	24 Charged False False 92 True 65 True False 9 True 1 dtype: int64	0.22953	25	Charged
TP-CK-4S-CW2_S2_L1_bc12_AAGG	Homo_sapiens_tRNA-Ala-TGC-4	25	36	0.0376083	1.46575	25 36 False False 394 True 262 True False 79 True 77 dtype: int64	0.118175	26	37
TP-CK-4S-CW2_S2_L1_bc12_AAGG	Homo_sapiens_tRNA-Ala-TGC-4	25	57	0.0217947	1.88569	25 57 False True 526 True True 138 False False 115 True False 16 dtype: int64	0.077184	26	58
TP-CK-4S-CW2_S2_L1_bc12_AAGG	Homo_sapiens_tRNA-Ala-TGC-4	25	Charged	0.00091473	0.18107	25 Charged False False 77 True 63 True False 27 True 4 dtype: int64	0.00525439	26	Charged
TP-CK-4S-CW2_S2_L1_bc12_AAGG	Homo_sapiens_tRNA-Ala-TGC-4	36	57	0.0330314	1.4372	36 57 True True 493 False True 484 False 103 True False 73 dtype: int64	0.10671	37	58
TP-CK-4S-CW2_S2_L1_bc12_AAGG	Homo_sapiens_tRNA-Ala-TGC-4	36	Charged	0.137773	1.51033	36 Charged False False 76 True False 68 True 50 False True 37 dtype: int64	0.308546	37	Charged
TP-CK-4S-CW2_S2_L1_bc12_AAGG	Homo_sapiens_tRNA-Ala-TGC-4	57	Charged	0.754179	0.885866	57 Charged True False 137 True 89 False False 30 True 22 dtype: int64	0.905207	58	Charged
TP-CK-4S-CW2_S2_L1_bc12_AAGG	Homo_sapiens_tRNA-Pro-CGG-2	6	57	1	0.5	6 57 False True 5 True True 5 False 2 False False 1 dtype: int64	1	NA	NA
TP-CK-4S-CW2_S2_L1_bc12_AAGG	Homo_sapiens_tRNA-Pro-CGG-2	57	Charged	0.0502336	0.376106	57 Charged True False 113 True 20 False False 17 True 8 dtype: int64	0.147432	NA	Charged
TP-CK-4S-CW2_S2_L1_bc12_AAGG	Homo_sapiens_tRNA-Ala-TGC-3	24	25	4.42245e-92	0.221897	24 25 False False 8043 True 2318 True False 2283 True 146 dtype: int64	1.756e-90	25	26
TP-CK-4S-CW2_S2_L1_bc12_AAGG	Homo_sapiens_tRNA-Ala-TGC-3	24	36	0.000182551	1.57977	24 36 False True 9871 True True 2355 False False 490 True False 74 dtype: int64	0.00122776	25	37
TP-CK-4S-CW2_S2_L1_bc12_AAGG	Homo_sapiens_tRNA-Ala-TGC-3	24	57	0.238466	1.05574	24 57 False False 5717 True 4625 True False 1309 True 1118 dtype: int64	0.449674	25	58
TP-CK-4S-CW2_S2_L1_bc12_AAGG	Homo_sapiens_tRNA-Ala-TGC-3	24	Charged	0.132494	0.795829	24 Charged False False 852 True 349 True False 227 True 74 dtype: int64	0.300392	25	Charged
TP-CK-4S-CW2_S2_L1_bc12_AAGG	Homo_sapiens_tRNA-Ala-TGC-3	25	36	0.0234607	1.27318	25 36 False True 9876 True True 2926 False False 477 True False 111 dtype: int64	0.0820015	26	37
TP-CK-4S-CW2_S2_L1_bc12_AAGG	Homo_sapiens_tRNA-Ala-TGC-3	25	57	0.00196727	0.878643	25 57 False False 5644 True 4693 True False 1752 True 1280 dtype: int64	0.0103125	26	58
TP-CK-4S-CW2_S2_L1_bc12_AAGG	Homo_sapiens_tRNA-Ala-TGC-3	25	Charged	1	0.999005	25 Charged False False 896 True 349 True False 239 True 93 dtype: int64	1	26	Charged
TP-CK-4S-CW2_S2_L1_bc12_AAGG	Homo_sapiens_tRNA-Ala-TGC-3	36	57	0.00957211	1.21446	36 57 True False 8550 True 7520 False False 446 True 323 dtype: int64	0.0396605	37	58
TP-CK-4S-CW2_S2_L1_bc12_AAGG	Homo_sapiens_tRNA-Ala-TGC-3	36	Charged	0.000118536	0.427152	36 Charged True False 1453 True 556 False False 48 True 43 dtype: int64	0.000824959	37	Charged
TP-CK-4S-CW2_S2_L1_bc12_AAGG	Homo_sapiens_tRNA-Ala-TGC-3	57	Charged	1	0.996408	57 Charged True False 864 False False 657 True True 342 False True 261 dtype: int64	1	58	Charged
TP-CK-4S-CW2_S2_L1_bc12_AAGG	Homo_sapiens_tRNA-Gln-TTG-1	4	9	0.0426268	3.21531	4 9 False False 112 True False 19 False True 11 True True 6 dtype: int64	0.130086	NA	NA
TP-CK-4S-CW2_S2_L1_bc12_AAGG	Homo_sapiens_tRNA-Gln-TTG-1	4	57	0.00126282	0.12	4 57 False True 40 False 12 True False 10 True 4 dtype: int64	0.00698957	NA	NA
TP-CK-4S-CW2_S2_L1_bc12_AAGG	Homo_sapiens_tRNA-Gln-TTG-1	4	Charged	1	1.09615	4 Charged False False 19 True 13 True False 4 True 3 dtype: int64	1	NA	Charged
TP-CK-4S-CW2_S2_L1_bc12_AAGG	Homo_sapiens_tRNA-Gln-TTG-1	9	34	0.110707	2.77941	9 34 False True 68 False 63 True True 12 False 4 dtype: int64	0.264687	NA	NA
TP-CK-4S-CW2_S2_L1_bc12_AAGG	Homo_sapiens_tRNA-Gln-TTG-1	9	57	0.311835	2.57143	9 57 False True 35 False 20 True True 9 False 2 dtype: int64	0.535101	NA	NA
TP-CK-4S-CW2_S2_L1_bc12_AAGG	Homo_sapiens_tRNA-Gln-TTG-1	9	68	0.433266	0.323077	9 68 False False 42 True 13 True False 10 True 1 dtype: int64	0.65799	NA	NA
TP-CK-4S-CW2_S2_L1_bc12_AAGG	Homo_sapiens_tRNA-Gln-TTG-1	9	Charged	0.0597827	5.18519	9 Charged False False 20 True 9 True True 7 False 3 dtype: int64	0.168527	NA	Charged
TP-CK-4S-CW2_S2_L1_bc12_AAGG	Homo_sapiens_tRNA-Gln-TTG-1	34	52	0.443696	0.420339	34 52 False False 62 True False 59 False True 5 True True 2 dtype: int64	0.667734	NA	NA
TP-CK-4S-CW2_S2_L1_bc12_AAGG	Homo_sapiens_tRNA-Gln-TTG-1	34	57	0.000646025	0.137255	34 57 False True 30 True False 17 True 14 False False 5 dtype: int64	0.00385246	NA	NA
TP-CK-4S-CW2_S2_L1_bc12_AAGG	Homo_sapiens_tRNA-Gln-TTG-1	34	Charged	0.752099	0.78	34 Charged False False 13 True 10 True False 10 True 6 dtype: int64	0.90398	NA	Charged
TP-CK-4S-CW2_S2_L1_bc12_AAGG	Homo_sapiens_tRNA-Gln-TTG-1	57	68	0.00126282	0.12	57 68 True False 40 False False 12 True 10 True True 4 dtype: int64	0.00698957	NA	NA
TP-CK-4S-CW2_S2_L1_bc12_AAGG	Homo_sapiens_tRNA-Gln-TTG-1	57	Charged	0.0453862	0.15873	57 Charged True False 21 True 10 False True 6 False 2 dtype: int64	0.136374	NA	Charged
TP-CK-4S-CW2_S2_L1_bc12_AAGG	Homo_sapiens_tRNA-Gln-TTG-1	68	Charged	1	1.09615	68 Charged False False 19 True 13 True False 4 True 3 dtype: int64	1	NA	Charged
TP-CK-4S-CW2_S2_L1_bc12_AAGG	Homo_sapiens_tRNA-Pro-AGG-1	6	57	1	1.5	6 57 False True 8 True True 8 False False 3 True False 2 dtype: int64	1	6	58
TP-CK-4S-CW2_S2_L1_bc12_AAGG	Homo_sapiens_tRNA-Pro-AGG-1	57	Charged	0.164753	3.24211	57 Charged True False 95 False False 28 True True 22 False True 2 dtype: int64	0.350136	58	Charged
TP-CK-4S-CW2_S2_L1_bc12_AAGG	Homo_sapiens_tRNA-Arg-TCG-1	9	26	1	1.03367	9 26 False True 993 True True 581 False False 53 True False 30 dtype: int64	1	9	26
TP-CK-4S-CW2_S2_L1_bc12_AAGG	Homo_sapiens_tRNA-Arg-TCG-1	9	37	0.806487	0.910274	9 37 False False 995 True False 580 False True 49 True True 26 dtype: int64	0.942256	9	37
TP-CK-4S-CW2_S2_L1_bc12_AAGG	Homo_sapiens_tRNA-Arg-TCG-1	9	58	0.911429	0.977797	9 58 False True 967 True True 564 False False 57 True False 34 dtype: int64	1	9	58
TP-CK-4S-CW2_S2_L1_bc12_AAGG	Homo_sapiens_tRNA-Arg-TCG-1	9	Charged	0.915535	0.958007	9 Charged False False 126 True 103 True False 83 True 65 dtype: int64	1	9	Charged
TP-CK-4S-CW2_S2_L1_bc12_AAGG	Homo_sapiens_tRNA-Arg-TCG-1	26	37	0.187525	0.6157	26 37 True False 1949 True 108 False False 100 True 9 dtype: int64	0.382606	26	37
TP-CK-4S-CW2_S2_L1_bc12_AAGG	Homo_sapiens_tRNA-Arg-TCG-1	26	58	0.0924577	1.82775	26 58 True True 1910 False 121 False True 95 False 11 dtype: int64	0.233223	26	58
TP-CK-4S-CW2_S2_L1_bc12_AAGG	Homo_sapiens_tRNA-Arg-TCG-1	26	Charged	0.394969	0.716216	26 Charged True False 296 True 212 False False 19 True 19 dtype: int64	0.622992	26	Charged
TP-CK-4S-CW2_S2_L1_bc12_AAGG	Homo_sapiens_tRNA-Arg-TCG-1	37	58	0.66815	1.14522	37 58 False True 5815 False 421 True True 348 False 22 dtype: int64	0.847144	37	58
TP-CK-4S-CW2_S2_L1_bc12_AAGG	Homo_sapiens_tRNA-Arg-TCG-1	37	Charged	0.0245975	0.584825	37 Charged False False 1051 True 576 True False 78 True 25 dtype: int64	0.0851343	37	Charged
TP-CK-4S-CW2_S2_L1_bc12_AAGG	Homo_sapiens_tRNA-Arg-TCG-1	58	Charged	0.326892	1.30093	58 Charged True False 1183 True 627 False False 54 True 22 dtype: int64	0.552055	58	Charged
TP-CK-4S-CW2_S2_L1_bc12_AAGG	Homo_sapiens_tRNA-Lys-TTT-1	58	Charged	0.631437	0.421769	58 Charged True True 62 False 49 False True 3 False 1 dtype: int64	0.821922	NA	Charged
TP-CK-4S-CW2_S2_L1_bc12_AAGG	Homo_sapiens_tRNA-Pro-TGG-2	6	57	1	0.461538	6 57 False True 13 False 6 True False 1 True 1 dtype: int64	1	6	58
TP-CK-4S-CW2_S2_L1_bc12_AAGG	Homo_sapiens_tRNA-Pro-TGG-2	36	57	0.280697	0.70505	36 57 False True 658 False 163 True True 37 False 13 dtype: int64	0.499969	37	58
TP-CK-4S-CW2_S2_L1_bc12_AAGG	Homo_sapiens_tRNA-Pro-TGG-2	57	Charged	0.092381	2.64495	57 Charged True False 188 False False 51 True True 39 False True 4 dtype: int64	0.233066	58	Charged
TP-CK-4S-CW2_S2_L1_bc12_AAGG	Homo_sapiens_tRNA-Ser-AGA-2	26	49	0.147297	0.119048	26 49 True False 7 False True 6 False 5 True True 1 dtype: int64	0.323419	NA	NA
TP-CK-4S-CW2_S2_L1_bc12_AAGG	Homo_sapiens_tRNA-Ser-AGA-2	32	49	0.00778878	0.191762	32 49 True False 1481 True 142 False False 10 True 5 dtype: int64	0.0334419	NA	NA
TP-CK-4S-CW2_S2_L1_bc12_AAGG	Homo_sapiens_tRNA-Ser-AGA-2	32	67	0.269984	1.83699	32 67 True True 1077 False 513 False True 8 False 7 dtype: int64	0.487634	NA	NA
TP-CK-4S-CW2_S2_L1_bc12_AAGG	Homo_sapiens_tRNA-Ser-AGA-2	35	49	0.564821	1.19064	35 49 False False 1424 True 138 True False 78 True 9 dtype: int64	0.772956	NA	NA
TP-CK-4S-CW2_S2_L1_bc12_AAGG	Homo_sapiens_tRNA-Ser-AGA-2	35	67	0.409141	1.26417	35 67 False True 1032 False 497 True True 63 False 24 dtype: int64	0.636073	NA	NA
TP-CK-4S-CW2_S2_L1_bc12_AAGG	Homo_sapiens_tRNA-Ser-AGA-2	35	Charged	0.375233	1.56863	35 Charged False False 336 True 63 True False 17 True 5 dtype: int64	0.602867	NA	Charged
TP-CK-4S-CW2_S2_L1_bc12_AAGG	Homo_sapiens_tRNA-Ser-AGA-2	49	67	0.226705	1.27538	49 67 False True 990 False 481 True True 105 False 40 dtype: int64	0.435554	NA	NA
TP-CK-4S-CW2_S2_L1_bc12_AAGG	Homo_sapiens_tRNA-Ser-AGA-2	49	Charged	0.159393	1.67679	49 Charged False False 313 True 56 True False 40 True 12 dtype: int64	0.342098	NA	Charged
TP-CK-4S-CW2_S2_L1_bc12_AAGG	Homo_sapiens_tRNA-Ser-AGA-2	67	Charged	0.124834	0.632674	67 Charged True False 271 False False 82 True True 46 False True 22 dtype: int64	0.288475	NA	Charged
TP-CK-4S-CW2_S2_L1_bc12_AAGG	Homo_sapiens_tRNA-Trp-CCA-3	36	57	0.100196	1.43306	36 57 False True 1064 False 606 True True 78 False 31 dtype: int64	0.246693	37	58
TP-CK-4S-CW2_S2_L1_bc12_AAGG	Homo_sapiens_tRNA-Trp-CCA-3	36	Charged	0.722645	0.832392	36 Charged False True 236 False 221 True False 18 True 16 dtype: int64	0.883637	37	Charged
TP-CK-4S-CW2_S2_L1_bc12_AAGG	Homo_sapiens_tRNA-Trp-CCA-3	57	Charged	0.263392	1.22449	57 Charged True True 250 False 196 False True 100 False 96 dtype: int64	0.480334	58	Charged
TP-CK-4S-CW2_S2_L1_bc12_AAGG	Homo_sapiens_tRNA-Ile-TAT-2	18	20	0.00387865	16	18 20 False False 32 True False 5 True 5 False True 2 dtype: int64	0.0184436	18	20
TP-CK-4S-CW2_S2_L1_bc12_AAGG	Homo_sapiens_tRNA-Ile-TAT-2	18	21	0.71607	1.61538	18 21 False False 21 True 13 True False 5 True 5 dtype: int64	0.879371	18	20a
TP-CK-4S-CW2_S2_L1_bc12_AAGG	Homo_sapiens_tRNA-Ile-TAT-2	18	27	0.247149	2.77778	18 27 False False 25 True 9 True False 5 True 5 dtype: int64	0.460866	18	26
TP-CK-4S-CW2_S2_L1_bc12_AAGG	Homo_sapiens_tRNA-Ile-TAT-2	18	Charged	0.569231	2.8	18 Charged False False 7 True 5 True True 2 False 1 dtype: int64	0.775975	18	Charged
TP-CK-4S-CW2_S2_L1_bc12_AAGG	Homo_sapiens_tRNA-Ile-TAT-2	20	21	0.0103736	11.8065	20 21 False False 61 True 31 True True 6 False 1 dtype: int64	0.0423761	20	20a
TP-CK-4S-CW2_S2_L1_bc12_AAGG	Homo_sapiens_tRNA-Ile-TAT-2	20	27	0.0444893	8.15385	20 27 False False 53 True 39 True True 6 False 1 dtype: int64	0.134457	20	26
TP-CK-4S-CW2_S2_L1_bc12_AAGG	Homo_sapiens_tRNA-Ile-TAT-2	20	Charged	1	0.727273	20 Charged False True 11 False 8 True False 2 True 2 dtype: int64	1	20	Charged
TP-CK-4S-CW2_S2_L1_bc12_AAGG	Homo_sapiens_tRNA-Ile-TAT-2	21	27	0.00817809	2.76078	21 27 False False 96 True 51 True True 22 False 15 dtype: int64	0.0348117	20a	26
TP-CK-4S-CW2_S2_L1_bc12_AAGG	Homo_sapiens_tRNA-Ile-TAT-2	21	Charged	1	0.866667	21 Charged False True 25 False 13 True True 5 False 3 dtype: int64	1	20a	Charged
TP-CK-4S-CW2_S2_L1_bc12_AAGG	Homo_sapiens_tRNA-Ile-TAT-2	27	59	0.0473742	1.353	27 59 True True 1808 False True 1017 True False 113 False False 86 dtype: int64	0.140837	26	58
TP-CK-4S-CW2_S2_L1_bc12_AAGG	Homo_sapiens_tRNA-Ile-TAT-2	27	Charged	0.597565	0.904901	27 Charged True False 211 True 139 False False 125 True 91 dtype: int64	0.796837	26	Charged
TP-CK-4S-CW2_S2_L1_bc12_AAGG	Homo_sapiens_tRNA-Ile-TAT-2	59	Charged	0.00148233	1.80627	59 Charged True False 2767 True 1772 False False 110 True 39 dtype: int64	0.00805636	58	Charged
TP-CK-4S-CW2_S2_L1_bc12_AAGG	Homo_sapiens_tRNA-Leu-TAG-1	35	67	0.825807	1.03249	35 67 True True 694 False True 338 True False 175 False False 88 dtype: int64	0.955572	34	58
TP-CK-4S-CW2_S2_L1_bc12_AAGG	Homo_sapiens_tRNA-Leu-TAG-1	35	Charged	0.0151422	2.20482	35 Charged True False 83 True 61 False False 51 True 17 dtype: int64	0.0576166	34	Charged
TP-CK-4S-CW2_S2_L1_bc12_AAGG	Homo_sapiens_tRNA-Leu-TAG-1	67	Charged	0.541505	1.38418	67 Charged True False 118 True 70 False False 21 True 9 dtype: int64	0.753372	58	Charged
TP-CK-4S-CW2_S2_L1_bc12_AAGG	Homo_sapiens_tRNA-Thr-CGT-1	59	Charged	0.248889	2.14286	59 Charged False False 15 True 13 True True 13 False 7 dtype: int64	0.462998	NA	Charged
TP-CK-4S-CW2_S2_L1_bc12_AAGG	Homo_sapiens_tRNA-Thr-TGT-5	35	Charged	0.602683	2.625	35 Charged False True 8 False 7 True True 3 False 1 dtype: int64	0.800522	NA	Charged
TP-CK-4S-CW2_S2_L1_bc12_AAGG	Homo_sapiens_tRNA-Val-CAC-3	58	Charged	0.039018	0.341598	58 Charged True False 66 True 31 False True 11 False 8 dtype: int64	0.12141	58	Charged
TP-CK-4S-CW2_S2_L1_bc12_AAGG	Homo_sapiens_tRNA-Thr-TGT-2	20	58	0.025729	0.523929	20 58 False True 307 True True 82 False False 51 True False 26 dtype: int64	0.0882177	20a	58
TP-CK-4S-CW2_S2_L1_bc12_AAGG	Homo_sapiens_tRNA-Thr-TGT-2	20	Charged	0.202727	1.5311	20 Charged False True 82 False 81 True True 31 False 20 dtype: int64	0.404576	20a	Charged
TP-CK-4S-CW2_S2_L1_bc12_AAGG	Homo_sapiens_tRNA-Thr-TGT-2	32	Charged	0.171233	5.31579	32 Charged True True 202 False 152 False False 4 True 1 dtype: int64	0.359948	32	Charged
TP-CK-4S-CW2_S2_L1_bc12_AAGG	Homo_sapiens_tRNA-Thr-TGT-2	35	58	1	0.995066	35 58 False True 653 False 136 True True 43 False 9 dtype: int64	1	35	58
TP-CK-4S-CW2_S2_L1_bc12_AAGG	Homo_sapiens_tRNA-Thr-TGT-2	35	Charged	0.655795	1.28545	35 Charged False True 201 False 159 True True 13 False 8 dtype: int64	0.838312	35	Charged
TP-CK-4S-CW2_S2_L1_bc12_AAGG	Homo_sapiens_tRNA-Thr-TGT-2	58	Charged	7.1028e-05	5.17087	58 Charged True True 213 False 153 False False 26 True 7 dtype: int64	0.000513987	58	Charged
TP-CK-4S-CW2_S2_L1_bc12_AAGG	Homo_sapiens_tRNA-Pro-CGG-1	6	33	1	0.6	6 33 False False 27 True False 15 False True 3 True True 1 dtype: int64	1	6	34
TP-CK-4S-CW2_S2_L1_bc12_AAGG	Homo_sapiens_tRNA-Pro-CGG-1	6	57	0.678269	0.589286	6 57 False True 14 True True 11 False 4 False False 3 dtype: int64	0.853989	6	58
TP-CK-4S-CW2_S2_L1_bc12_AAGG	Homo_sapiens_tRNA-Pro-CGG-1	33	57	0.000161679	7.87269	33 57 False True 758 False 155 True True 77 False 2 dtype: int64	0.00109618	34	58
TP-CK-4S-CW2_S2_L1_bc12_AAGG	Homo_sapiens_tRNA-Pro-CGG-1	33	Charged	0.235395	1.70455	33 Charged False False 200 True 66 True False 16 True 9 dtype: int64	0.446437	34	Charged
TP-CK-4S-CW2_S2_L1_bc12_AAGG	Homo_sapiens_tRNA-Pro-CGG-1	57	Charged	0.85004	1.11702	57 Charged True False 188 True 70 False False 30 True 10 dtype: int64	0.97219	58	Charged
TP-CK-4S-CW2_S2_L1_bc12_AAGG	Homo_sapiens_tRNA-Arg-TCT-3	9	32	0.165469	0.572308	9 32 False True 130 True True 62 False False 18 True False 15 dtype: int64	0.351132	9	32
TP-CK-4S-CW2_S2_L1_bc12_AAGG	Homo_sapiens_tRNA-Arg-TCT-3	9	34	0.423071	0.739431	9 34 False False 107 True False 60 False True 41 True True 17 dtype: int64	0.649098	9	34
TP-CK-4S-CW2_S2_L1_bc12_AAGG	Homo_sapiens_tRNA-Arg-TCT-3	9	58	0.269424	3.77305	9 58 False True 141 True True 76 False False 7 True False 1 dtype: int64	0.487114	9	58
TP-CK-4S-CW2_S2_L1_bc12_AAGG	Homo_sapiens_tRNA-Arg-TCT-3	9	Charged	0.0441981	5.57143	9 Charged False True 14 True True 13 False False 12 True False 2 dtype: int64	0.133754	9	Charged
TP-CK-4S-CW2_S2_L1_bc12_AAGG	Homo_sapiens_tRNA-Arg-TCT-3	32	34	0.00543286	2.80395	32 34 True False 225 True 167 False False 34 True 9 dtype: int64	0.0246165	32	34
TP-CK-4S-CW2_S2_L1_bc12_AAGG	Homo_sapiens_tRNA-Arg-TCT-3	32	58	1	0.957638	32 58 True True 373 False True 41 True False 19 False False 2 dtype: int64	1	32	58
TP-CK-4S-CW2_S2_L1_bc12_AAGG	Homo_sapiens_tRNA-Arg-TCT-3	32	Charged	1	1.21154	32 Charged True True 63 False 52 False False 4 True 4 dtype: int64	1	32	Charged
TP-CK-4S-CW2_S2_L1_bc12_AAGG	Homo_sapiens_tRNA-Arg-TCT-3	34	58	0.806432	1.06198	34 58 True True 2690 False True 357 True False 149 False False 21 dtype: int64	0.942256	34	58
TP-CK-4S-CW2_S2_L1_bc12_AAGG	Homo_sapiens_tRNA-Arg-TCT-3	34	Charged	0.00198621	0.534602	34 Charged True False 506 True 285 False True 59 False 56 dtype: int64	0.0104017	34	Charged
TP-CK-4S-CW2_S2_L1_bc12_AAGG	Homo_sapiens_tRNA-Arg-TCT-3	58	Charged	0.0721571	0.61204	58 Charged True False 598 True 366 False False 29 True 29 dtype: int64	0.194525	58	Charged
TP-CK-4S-CW2_S2_L1_bc12_AAGG	Homo_sapiens_tRNA-Arg-CCT-2	7	9	0.166297	1.0834	7 9 False False 1531 True False 1362 False True 1050 True True 1012 dtype: int64	0.352262	NA	NA
TP-CK-4S-CW2_S2_L1_bc12_AAGG	Homo_sapiens_tRNA-Arg-CCT-2	7	32	0.211828	1.35746	7 32 False True 2534 True True 2342 False False 47 True False 32 dtype: int64	0.416414	NA	NA
TP-CK-4S-CW2_S2_L1_bc12_AAGG	Homo_sapiens_tRNA-Arg-CCT-2	7	58	0.522573	1.14092	7 58 False True 2513 True True 2319 False False 68 True False 55 dtype: int64	0.737055	NA	NA
TP-CK-4S-CW2_S2_L1_bc12_AAGG	Homo_sapiens_tRNA-Arg-CCT-2	7	Charged	1	1.00098	7 Charged False True 495 True True 418 False False 243 True False 205 dtype: int64	1	NA	Charged
TP-CK-4S-CW2_S2_L1_bc12_AAGG	Homo_sapiens_tRNA-Arg-CCT-2	9	32	0.913023	1.03672	9 32 False True 2908 True True 2556 False False 46 True False 39 dtype: int64	1	NA	NA
TP-CK-4S-CW2_S2_L1_bc12_AAGG	Homo_sapiens_tRNA-Arg-CCT-2	9	58	0.432145	0.862431	9 58 False True 2887 True True 2527 False 68 False False 67 dtype: int64	0.656858	NA	NA
TP-CK-4S-CW2_S2_L1_bc12_AAGG	Homo_sapiens_tRNA-Arg-CCT-2	9	Charged	0.00234735	0.711368	9 Charged False True 603 True True 412 False False 253 True False 243 dtype: int64	0.0120078	NA	Charged
TP-CK-4S-CW2_S2_L1_bc12_AAGG	Homo_sapiens_tRNA-Arg-CCT-2	32	58	0.0266058	2.28022	32 58 True True 8222 False 242 False True 149 False 10 dtype: int64	0.0904328	NA	NA
TP-CK-4S-CW2_S2_L1_bc12_AAGG	Homo_sapiens_tRNA-Arg-CCT-2	32	Charged	0.773331	1.07878	32 Charged True True 1533 False 750 False True 36 False 19 dtype: int64	0.91838	NA	Charged
TP-CK-4S-CW2_S2_L1_bc12_AAGG	Homo_sapiens_tRNA-Arg-CCT-2	58	Charged	0.0141632	1.728	58 Charged True True 1763 False 865 False True 46 False 39 dtype: int64	0.0545947	NA	Charged
TP-CK-4S-CW2_S2_L1_bc12_AAGG	Homo_sapiens_tRNA-Met-CAT-6	6	23	1	0.821053	6 23 False False 156 True 19 True False 10 True 1 dtype: int64	1	6	23
TP-CK-4S-CW2_S2_L1_bc12_AAGG	Homo_sapiens_tRNA-Met-CAT-6	6	24	1	0.821053	6 24 False False 156 True 19 True False 10 True 1 dtype: int64	1	6	24
TP-CK-4S-CW2_S2_L1_bc12_AAGG	Homo_sapiens_tRNA-Met-CAT-6	6	25	1	0.821053	6 25 False False 156 True 19 True False 10 True 1 dtype: int64	1	6	25
TP-CK-4S-CW2_S2_L1_bc12_AAGG	Homo_sapiens_tRNA-Met-CAT-6	6	Charged	1	1.27273	6 Charged False True 33 False 21 True True 4 False 2 dtype: int64	1	6	Charged
TP-CK-4S-CW2_S2_L1_bc12_AAGG	Homo_sapiens_tRNA-Met-CAT-6	19	23	5.24547e-17	164	19 23 False False 205 True True 16 False True 5 True False 4 dtype: int64	8.46691e-16	19	23
TP-CK-4S-CW2_S2_L1_bc12_AAGG	Homo_sapiens_tRNA-Met-CAT-6	19	24	1.68171e-15	123	19 24 False False 205 True True 15 False True 5 True False 5 dtype: int64	2.58864e-14	19	24
TP-CK-4S-CW2_S2_L1_bc12_AAGG	Homo_sapiens_tRNA-Met-CAT-6	19	25	1.68171e-15	123	19 25 False False 205 True True 15 False True 5 True False 5 dtype: int64	2.58864e-14	19	25
TP-CK-4S-CW2_S2_L1_bc12_AAGG	Homo_sapiens_tRNA-Met-CAT-6	19	Charged	0.684877	0.674419	19 Charged False True 43 False 29 True False 3 True 3 dtype: int64	0.858516	19	Charged
TP-CK-4S-CW2_S2_L1_bc12_AAGG	Homo_sapiens_tRNA-Met-CAT-6	23	Charged	1	1.20732	23 Charged False True 41 False 33 True True 6 False 4 dtype: int64	1	23	Charged
TP-CK-4S-CW2_S2_L1_bc12_AAGG	Homo_sapiens_tRNA-Met-CAT-6	24	Charged	1	1.2439	24 Charged False True 41 False 34 True True 6 False 4 dtype: int64	1	24	Charged
TP-CK-4S-CW2_S2_L1_bc12_AAGG	Homo_sapiens_tRNA-Met-CAT-6	25	Charged	0.750378	1.28571	25 Charged False True 42 False 36 True True 6 False 4 dtype: int64	0.902472	25	Charged
TP-CK-4S-CW2_S2_L1_bc12_AAGG	Homo_sapiens_tRNA-Met-CAT-6	26	Charged	0.236473	0.252632	26 Charged True True 72 False 57 False True 5 False 1 dtype: int64	0.447225	26	Charged
TP-CK-4S-CW2_S2_L1_bc12_AAGG	Homo_sapiens_tRNA-Met-CAT-6	58	Charged	0.616024	1.19579	58 Charged True False 617 True 527 False False 21 True 15 dtype: int64	0.810635	58	Charged
TP-CK-4S-CW2_S2_L1_bc12_AAGG	Homo_sapiens_tRNA-Ala-AGC-9	26	37	1	0.666667	26 37 False True 12 False 4 True True 2 False 1 dtype: int64	1	NA	NA
TP-CK-4S-CW2_S2_L1_bc12_AAGG	Homo_sapiens_tRNA-Ala-AGC-9	26	58	0.545924	0.3	26 58 False True 10 False 6 True False 2 True 1 dtype: int64	0.756912	NA	NA
TP-CK-4S-CW2_S2_L1_bc12_AAGG	Homo_sapiens_tRNA-Tyr-GTA-3	25	26	1	2	25 26 True True 2 False False 1 True 1 True False 1 dtype: int64	1	NA	NA
TP-CK-4S-CW2_S2_L1_bc12_AAGG	Homo_sapiens_tRNA-Asn-GTT-24	9	21	1	0.75	9 21 False False 9 True False 4 False True 3 True True 1 dtype: int64	1	NA	NA
TP-CK-4S-CW2_S2_L1_bc12_AAGG	Homo_sapiens_tRNA-Pro-AGG-2	6	57	0.57222	1.62037	6 57 False True 54 True True 25 False False 14 True False 4 dtype: int64	0.778009	6	58
TP-CK-4S-CW2_S2_L1_bc12_AAGG	Homo_sapiens_tRNA-Pro-AGG-2	6	Charged	0.197478	4.16667	6 Charged False False 15 True False 6 True 5 False True 3 dtype: int64	0.397301	6	Charged
TP-CK-4S-CW2_S2_L1_bc12_AAGG	Homo_sapiens_tRNA-Pro-AGG-2	57	Charged	9.20169e-05	0.364968	57 Charged True False 569 True 89 False False 70 True 30 dtype: int64	0.000652671	58	Charged
TP-CK-4S-CW2_S2_L1_bc12_AAGG	Homo_sapiens_tRNA-Arg-TCG-4	58	Charged	0.323308	0.222222	58 Charged True False 9 True 8 False True 4 False 1 dtype: int64	0.548049	NA	Charged
TP-CK-4S-CW2_S2_L1_bc12_AAGG	Homo_sapiens_tRNA-Asp-GTC-1	6	9	6.77561e-34	14.0825	6 9 True True 2026 False True 166 False 60 True False 52 dtype: int64	1.62584e-32	6	9
TP-CK-4S-CW2_S2_L1_bc12_AAGG	Homo_sapiens_tRNA-Asp-GTC-1	6	34	0.0321421	0.570188	6 34 True False 1969 False False 206 True True 109 False True 20 dtype: int64	0.104571	6	34
TP-CK-4S-CW2_S2_L1_bc12_AAGG	Homo_sapiens_tRNA-Asp-GTC-1	6	57	0.61847	0.9238	6 57 True False 1602 True 476 False False 171 True 55 dtype: int64	0.812315	6	58
TP-CK-4S-CW2_S2_L1_bc12_AAGG	Homo_sapiens_tRNA-Asp-GTC-1	6	Charged	0.0564266	0.650181	6 Charged True True 409 False 338 False True 67 False 36 dtype: int64	0.161157	6	Charged
TP-CK-4S-CW2_S2_L1_bc12_AAGG	Homo_sapiens_tRNA-Asp-GTC-1	9	34	0.0192368	6.96373	9 34 True False 2123 True 132 False False 112 True 1 dtype: int64	0.0699562	9	34
TP-CK-4S-CW2_S2_L1_bc12_AAGG	Homo_sapiens_tRNA-Asp-GTC-1	9	57	0.107784	0.704931	9 57 True False 1747 True 508 False False 80 True 33 dtype: int64	0.259874	9	58
TP-CK-4S-CW2_S2_L1_bc12_AAGG	Homo_sapiens_tRNA-Asp-GTC-1	9	Charged	0.214043	1.41086	9 Charged True True 465 False 354 False False 29 True 27 dtype: int64	0.419055	9	Charged
TP-CK-4S-CW2_S2_L1_bc12_AAGG	Homo_sapiens_tRNA-Asp-GTC-1	34	57	0.0833875	0.674519	34 57 False False 2095 True 611 True False 122 True 24 dtype: int64	0.216221	34	58
TP-CK-4S-CW2_S2_L1_bc12_AAGG	Homo_sapiens_tRNA-Asp-GTC-1	34	Charged	0.59504	1.18905	34 Charged False True 564 False 435 True True 37 False 24 dtype: int64	0.795082	34	Charged
TP-CK-4S-CW2_S2_L1_bc12_AAGG	Homo_sapiens_tRNA-Asp-GTC-1	57	Charged	0.011461	0.683771	57 Charged False True 565 False 383 True True 116 False 115 dtype: int64	0.0460067	58	Charged
TP-CK-4S-CW2_S2_L1_bc12_AAGG	Homo_sapiens_tRNA-Gln-CTG-6	57	Charged	0.206349	0.0833333	57 Charged False True 4 True False 3 False False 1 True True 1 dtype: int64	0.409112	NA	Charged
TP-CK-4S-CW2_S2_L1_bc12_AAGG	Homo_sapiens_tRNA-iMet-CAT-1	9	18	0.83021	0.98103	9 18 False False 4985 True False 3251 False True 372 True True 238 dtype: int64	0.958085	9	19
TP-CK-4S-CW2_S2_L1_bc12_AAGG	Homo_sapiens_tRNA-iMet-CAT-1	9	57	0.795258	1.01474	9 57 False False 4144 True False 2690 False True 1213 True True 799 dtype: int64	0.933872	9	58
TP-CK-4S-CW2_S2_L1_bc12_AAGG	Homo_sapiens_tRNA-iMet-CAT-1	9	Charged	0.0844876	1.31947	9 Charged False False 746 True False 515 False True 101 True True 92 dtype: int64	0.218282	9	Charged
TP-CK-4S-CW2_S2_L1_bc12_AAGG	Homo_sapiens_tRNA-iMet-CAT-1	18	57	0.004603	0.75996	18 57 False False 7324 True 2170 True False 604 True 136 dtype: int64	0.0214076	19	58
TP-CK-4S-CW2_S2_L1_bc12_AAGG	Homo_sapiens_tRNA-iMet-CAT-1	18	Charged	0.585243	0.814984	18 Charged False False 1453 True 208 True False 120 True 14 dtype: int64	0.787603	19	Charged
TP-CK-4S-CW2_S2_L1_bc12_AAGG	Homo_sapiens_tRNA-iMet-CAT-1	57	Charged	0.144979	1.18665	57 Charged False False 2681 True False 662 False True 372 True True 109 dtype: int64	0.319789	58	Charged
TP-CK-4S-CW2_S2_L1_bc12_AAGG	Homo_sapiens_tRNA-Leu-CAA-2	27	38	0.388053	1.61905	27 38 True False 126 False False 36 True True 34 False True 6 dtype: int64	0.616148	NA	NA
TP-CK-4S-CW2_S2_L1_bc12_AAGG	Homo_sapiens_tRNA-Leu-CAA-2	27	69	0.792057	1.21531	27 69 True True 127 False True 33 True False 19 False False 6 dtype: int64	0.931447	NA	NA
TP-CK-4S-CW2_S2_L1_bc12_AAGG	Homo_sapiens_tRNA-Leu-CAA-2	27	Charged	1	1.11176	27 Charged True True 21 False 17 False True 10 False 9 dtype: int64	1	NA	Charged
TP-CK-4S-CW2_S2_L1_bc12_AAGG	Homo_sapiens_tRNA-Leu-CAA-2	38	69	1	0.990647	38 69 False True 278 True True 81 False False 51 True False 15 dtype: int64	1	NA	NA
TP-CK-4S-CW2_S2_L1_bc12_AAGG	Homo_sapiens_tRNA-Leu-CAA-2	38	Charged	0.39016	1.55814	38 Charged False False 67 True 43 True False 14 True 14 dtype: int64	0.618274	NA	Charged
TP-CK-4S-CW2_S2_L1_bc12_AAGG	Homo_sapiens_tRNA-Leu-CAA-2	69	Charged	0.814871	1.22973	69 Charged True False 74 True 52 False False 14 True 8 dtype: int64	0.948062	NA	Charged
TP-CK-4S-CW2_S2_L1_bc12_AAGG	Homo_sapiens_tRNA-Asp-GTC-3	33	57	1	2	33 57 False False 12 True 6 True False 1 True 1 dtype: int64	1	NA	NA
TP-CK-4S-CW2_S2_L1_bc12_AAGG	Homo_sapiens_tRNA-Tyr-GTA-6	23	27	1	1	23 27 False False 5 True 5 True False 1 True 1 dtype: int64	1	NA	NA
TP-CK-4S-CW2_S2_L1_bc12_AAGG	Homo_sapiens_tRNA-Tyr-GTA-6	24	26	0.00890813	12.75	24 26 True True 17 False False 6 True 4 True False 2 dtype: int64	0.0373467	NA	NA
TP-CK-4S-CW2_S2_L1_bc12_AAGG	Homo_sapiens_tRNA-Tyr-GTA-6	24	27	0.243861	2.8	24 27 True True 14 False False 5 True 5 True False 5 dtype: int64	0.456508	NA	NA
TP-CK-4S-CW2_S2_L1_bc12_AAGG	Homo_sapiens_tRNA-Tyr-GTA-6	24	37	1	0.5	24 37 True False 18 False False 9 True 1 True True 1 dtype: int64	1	NA	NA
TP-CK-4S-CW2_S2_L1_bc12_AAGG	Homo_sapiens_tRNA-Tyr-GTA-6	24	58	0.374582	0.288889	24 58 True True 13 False True 9 True False 5 False False 1 dtype: int64	0.602058	NA	NA
TP-CK-4S-CW2_S2_L1_bc12_AAGG	Homo_sapiens_tRNA-Tyr-GTA-6	25	26	1	0.714286	25 26 True True 20 False 7 False True 4 False 1 dtype: int64	1	NA	NA
TP-CK-4S-CW2_S2_L1_bc12_AAGG	Homo_sapiens_tRNA-Tyr-GTA-6	25	58	1	1.05	25 58 True True 21 False 5 False True 4 False 1 dtype: int64	1	NA	NA
TP-CK-4S-CW2_S2_L1_bc12_AAGG	Homo_sapiens_tRNA-Tyr-GTA-6	26	27	0.210499	0.178571	26 27 True True 15 False 12 False True 7 False 1 dtype: int64	0.41453	NA	NA
TP-CK-4S-CW2_S2_L1_bc12_AAGG	Homo_sapiens_tRNA-Tyr-GTA-6	26	37	1	0.875	26 37 True False 24 False False 7 True True 3 False True 1 dtype: int64	1	NA	NA
TP-CK-4S-CW2_S2_L1_bc12_AAGG	Homo_sapiens_tRNA-Tyr-GTA-6	26	58	0.40304	0.321429	26 58 True True 18 False 8 False True 7 False 1 dtype: int64	0.63031	NA	NA
TP-CK-4S-CW2_S2_L1_bc12_AAGG	Homo_sapiens_tRNA-Tyr-GTA-6	27	37	0.550851	2.12963	27 37 True False 189 False False 35 True True 23 False True 2 dtype: int64	0.76059	NA	NA
TP-CK-4S-CW2_S2_L1_bc12_AAGG	Homo_sapiens_tRNA-Tyr-GTA-6	27	58	0.0585185	0.465116	27 58 True False 86 True 80 False True 22 False 11 dtype: int64	0.165794	NA	NA
TP-CK-4S-CW2_S2_L1_bc12_AAGG	Homo_sapiens_tRNA-Tyr-GTA-6	37	58	0.0284788	0.654498	37 58 False True 827 False 550 True False 63 True 62 dtype: int64	0.0952014	NA	NA
TP-CK-4S-CW2_S2_L1_bc12_AAGG	Homo_sapiens_tRNA-Tyr-GTA-6	37	Charged	0.361396	0.582418	37 Charged False False 159 True 65 True False 21 True 5 dtype: int64	0.587969	NA	Charged
TP-CK-4S-CW2_S2_L1_bc12_AAGG	Homo_sapiens_tRNA-Tyr-GTA-6	58	Charged	0.365082	1.29231	58 Charged True False 130 False False 84 True True 60 False True 30 dtype: int64	0.591962	NA	Charged
TP-CK-4S-CW2_S2_L1_bc12_AAGG	Homo_sapiens_tRNA-Ile-TAT-1	21	27	0.656184	0.464286	21 27 False True 14 False 13 True False 4 True 2 dtype: int64	0.838568	20a	26
TP-CK-4S-CW2_S2_L1_bc12_AAGG	Homo_sapiens_tRNA-Ile-TAT-1	27	59	0.31317	1.38708	27 59 True True 293 False True 133 True False 27 False False 17 dtype: int64	0.536763	26	58
TP-CK-4S-CW2_S2_L1_bc12_AAGG	Homo_sapiens_tRNA-Ile-TAT-1	27	Charged	0.481554	1.53659	27 Charged True False 41 True 24 False False 21 True 8 dtype: int64	0.702442	26	Charged
TP-CK-4S-CW2_S2_L1_bc12_AAGG	Homo_sapiens_tRNA-Ile-TAT-1	59	Charged	0.0569509	1.63059	59 Charged True False 510 True 385 False False 54 True 25 dtype: int64	0.162367	58	Charged
TP-CK-4S-CW2_S2_L1_bc12_AAGG	Homo_sapiens_tRNA-Ser-GCT-2	26	Charged	1	1	26 Charged False False 1 True 1 True False 1 True 1 dtype: int64	1	26	Charged
TP-CK-4S-CW2_S2_L1_bc12_AAGG	Homo_sapiens_tRNA-Ser-GCT-2	32	67	0.352223	1.81944	32 67 True True 262 False 32 False True 9 False 2 dtype: int64	0.577981	32	58
TP-CK-4S-CW2_S2_L1_bc12_AAGG	Homo_sapiens_tRNA-Ser-GCT-2	32	Charged	0.724135	0.75	32 Charged True False 48 True 36 False False 4 True 4 dtype: int64	0.884756	32	Charged
TP-CK-4S-CW2_S2_L1_bc12_AAGG	Homo_sapiens_tRNA-Ser-GCT-2	67	Charged	0.361624	2.13158	67 Charged True False 76 True 54 False False 9 True 3 dtype: int64	0.588192	58	Charged
TP-CK-4S-CW2_S2_L1_bc12_AAGG	Homo_sapiens_mito_tRNA-Met-CAT-1	7	28	0.000375223	0.0671569	7 28 False False 137 True 120 True False 17 True 1 dtype: int64	0.00236272	7	31
TP-CK-4S-CW2_S2_L1_bc12_AAGG	Homo_sapiens_mito_tRNA-Met-CAT-1	7	45	0.656959	1.375	7 45 False False 209 True 19 True False 16 True 2 dtype: int64	0.838967	7	49
TP-CK-4S-CW2_S2_L1_bc12_AAGG	Homo_sapiens_mito_tRNA-Met-CAT-1	7	49	0.272743	2.25	7 49 False False 216 True False 16 False True 12 True True 2 dtype: int64	0.490609	7	53
TP-CK-4S-CW2_S2_L1_bc12_AAGG	Homo_sapiens_mito_tRNA-Met-CAT-1	28	45	0.495921	0.682783	28 45 False False 193 True False 106 False True 16 True True 6 dtype: int64	0.713887	31	49
TP-CK-4S-CW2_S2_L1_bc12_AAGG	Homo_sapiens_mito_tRNA-Met-CAT-1	28	49	0.00898844	0.17799	28 49 False False 186 True False 110 False True 19 True True 2 dtype: int64	0.037649	31	53
TP-CK-4S-CW2_S2_L1_bc12_AAGG	Homo_sapiens_mito_tRNA-Met-CAT-1	28	Charged	1	1.04752	28 Charged False False 39 True 22 True False 22 True 13 dtype: int64	1	31	Charged
TP-CK-4S-CW2_S2_L1_bc12_AAGG	Homo_sapiens_mito_tRNA-Met-CAT-1	45	49	0.142067	2.66667	45 49 False False 304 True False 19 False True 18 True True 3 dtype: int64	0.315137	49	53
TP-CK-4S-CW2_S2_L1_bc12_AAGG	Homo_sapiens_mito_tRNA-Met-CAT-1	45	Charged	1	1.12963	45 Charged False False 61 True 36 True False 6 True 4 dtype: int64	1	49	Charged
TP-CK-4S-CW2_S2_L1_bc12_AAGG	Homo_sapiens_mito_tRNA-Met-CAT-1	49	Charged	0.56136	0.571429	49 Charged False False 60 True 42 True False 10 True 4 dtype: int64	0.769591	53	Charged
TP-CK-4S-CW2_S2_L1_bc12_AAGG	Homo_sapiens_tRNA-Ser-CGA-3	26	32	0.21866	6.9	26 32 True True 69 False True 5 True False 2 False False 1 dtype: int64	0.424914	NA	NA
TP-CK-4S-CW2_S2_L1_bc12_AAGG	Homo_sapiens_tRNA-Ser-CGA-3	35	67	0.0538236	0.309927	35 67 False True 59 True True 16 False False 8 True False 7 dtype: int64	0.155474	NA	NA
TP-CK-4S-CW2_S2_L1_bc12_AAGG	Homo_sapiens_tRNA-Ser-CGA-3	35	Charged	0.0148141	0.0897436	35 Charged False False 14 True False 13 False True 12 True True 1 dtype: int64	0.056609	NA	Charged
TP-CK-4S-CW2_S2_L1_bc12_AAGG	Homo_sapiens_tRNA-Ser-CGA-3	67	Charged	1	1.16667	67 Charged True False 36 True 18 False False 7 True 3 dtype: int64	1	NA	Charged
TP-CK-4S-CW2_S2_L1_bc12_AAGG	Homo_sapiens_tRNA-Asn-GTT-6	20	21	0.616873	2.25	20 21 False False 9 True False 6 True 3 False True 2 dtype: int64	0.811129	NA	NA
TP-CK-4S-CW2_S2_L1_bc12_AAGG	Homo_sapiens_tRNA-Asn-GTT-6	59	Charged	0.423181	2.83951	59 Charged True False 81 True 46 False False 5 True 1 dtype: int64	0.649148	NA	Charged
TP-CK-4S-CW2_S2_L1_bc12_AAGG	Homo_sapiens_tRNA-Ala-AGC-1	24	25	0.0192223	0.210526	24 25 False False 344 True 76 True False 43 True 2 dtype: int64	0.0699193	25	26
TP-CK-4S-CW2_S2_L1_bc12_AAGG	Homo_sapiens_tRNA-Ala-AGC-1	24	36	0.000605442	0.110169	24 36 False True 413 True True 39 False False 7 True False 6 dtype: int64	0.00363943	25	37
TP-CK-4S-CW2_S2_L1_bc12_AAGG	Homo_sapiens_tRNA-Ala-AGC-1	24	57	0.282712	1.48113	24 57 False False 314 True 106 True False 30 True 15 dtype: int64	0.502256	25	58
TP-CK-4S-CW2_S2_L1_bc12_AAGG	Homo_sapiens_tRNA-Ala-AGC-1	24	Charged	0.385202	2.20833	24 Charged False False 53 True 24 True False 3 True 3 dtype: int64	0.613427	25	Charged
TP-CK-4S-CW2_S2_L1_bc12_AAGG	Homo_sapiens_tRNA-Ala-AGC-1	25	36	1	1.28382	25 36 False True 377 True True 88 False False 11 True False 2 dtype: int64	1	26	37
TP-CK-4S-CW2_S2_L1_bc12_AAGG	Homo_sapiens_tRNA-Ala-AGC-1	25	57	1	0.988657	25 57 False False 288 True 100 True False 67 True 23 dtype: int64	1	26	58
TP-CK-4S-CW2_S2_L1_bc12_AAGG	Homo_sapiens_tRNA-Ala-AGC-1	25	Charged	0.368132	1.90909	25 Charged False False 48 True 22 True False 8 True 7 dtype: int64	0.59518	26	Charged
TP-CK-4S-CW2_S2_L1_bc12_AAGG	Homo_sapiens_tRNA-Ala-AGC-1	36	57	0.565998	1.75763	36 57 True False 557 True 267 False False 11 True 3 dtype: int64	0.773906	37	58
TP-CK-4S-CW2_S2_L1_bc12_AAGG	Homo_sapiens_tRNA-Ala-AGC-1	57	Charged	0.634349	1.20988	57 Charged False False 70 True 45 True False 36 True 28 dtype: int64	0.824281	58	Charged
TP-CK-4S-CW2_S2_L1_bc12_AAGG	Homo_sapiens_tRNA-Lys-CTT-5	10	14	2.98194e-29	6.18554	10 14 False False 4639 True False 262 False True 229 True True 80 dtype: int64	6.58153e-28	10	14
TP-CK-4S-CW2_S2_L1_bc12_AAGG	Homo_sapiens_tRNA-Lys-CTT-5	10	15	1.22023e-23	4.64285	10 15 False False 4549 True 319 True False 258 True 84 dtype: int64	2.38869e-22	10	15
TP-CK-4S-CW2_S2_L1_bc12_AAGG	Homo_sapiens_tRNA-Lys-CTT-5	10	18	8.055e-25	0.184417	10 18 False False 3320 True 1548 True False 314 True 27 dtype: int64	1.62625e-23	10	18
TP-CK-4S-CW2_S2_L1_bc12_AAGG	Homo_sapiens_tRNA-Lys-CTT-5	10	19	0.183252	4.17135	10 19 False True 4809 True True 340 False False 59 True False 1 dtype: int64	0.376945	10	19
TP-CK-4S-CW2_S2_L1_bc12_AAGG	Homo_sapiens_tRNA-Lys-CTT-5	10	58	0.24738	1.8964	10 58 False True 4469 True True 300 False False 113 True False 4 dtype: int64	0.461056	10	58
TP-CK-4S-CW2_S2_L1_bc12_AAGG	Homo_sapiens_tRNA-Lys-CTT-5	10	Charged	0.15744	0.818623	10 Charged False False 1476 True 1437 True False 133 True 106 dtype: int64	0.33898	10	Charged
TP-CK-4S-CW2_S2_L1_bc12_AAGG	Homo_sapiens_tRNA-Lys-CTT-5	14	15	0	1384.03	14 15 False False 4814 True True 299 False True 104 True False 10 dtype: int64	0	14	15
TP-CK-4S-CW2_S2_L1_bc12_AAGG	Homo_sapiens_tRNA-Lys-CTT-5	14	18	4.87794e-26	0.148922	14 18 False False 3357 True 1560 True False 289 True 20 dtype: int64	1.01081e-24	14	18
TP-CK-4S-CW2_S2_L1_bc12_AAGG	Homo_sapiens_tRNA-Lys-CTT-5	14	19	0.263184	3.74063	14 19 False True 4858 True True 308 False False 59 True False 1 dtype: int64	0.480091	14	19
TP-CK-4S-CW2_S2_L1_bc12_AAGG	Homo_sapiens_tRNA-Lys-CTT-5	14	Charged	0.0666804	0.784188	14 Charged False False 1468 True 1440 True False 143 True 110 dtype: int64	0.183165	14	Charged
TP-CK-4S-CW2_S2_L1_bc12_AAGG	Homo_sapiens_tRNA-Lys-CTT-5	15	18	3.19672e-33	0.151288	15 18 False False 3274 True 1554 True False 376 True 27 dtype: int64	7.54697e-32	15	18
TP-CK-4S-CW2_S2_L1_bc12_AAGG	Homo_sapiens_tRNA-Lys-CTT-5	15	19	0.0866026	4.97337	15 19 False True 4769 True True 402 False False 59 True False 1 dtype: int64	0.222496	15	19
TP-CK-4S-CW2_S2_L1_bc12_AAGG	Homo_sapiens_tRNA-Lys-CTT-5	15	58	0.0014017	10.2648	15 58 False True 4396 True True 389 False False 116 True False 1 dtype: int64	0.00766211	15	58
TP-CK-4S-CW2_S2_L1_bc12_AAGG	Homo_sapiens_tRNA-Lys-CTT-5	15	Charged	0.0181715	0.756631	15 Charged False False 1418 True 1408 True False 193 True 145 dtype: int64	0.0667989	15	Charged
TP-CK-4S-CW2_S2_L1_bc12_AAGG	Homo_sapiens_tRNA-Lys-CTT-5	18	19	2.52038e-05	4.58051	18 19 False True 3838 True True 1758 False False 60 True False 6 dtype: int64	0.000195758	18	19
TP-CK-4S-CW2_S2_L1_bc12_AAGG	Homo_sapiens_tRNA-Lys-CTT-5	18	58	6.37772e-06	0.429028	18 58 False True 3605 True True 1572 False 62 False False 61 dtype: int64	5.40889e-05	18	58
TP-CK-4S-CW2_S2_L1_bc12_AAGG	Homo_sapiens_tRNA-Lys-CTT-5	18	Charged	0.117685	1.13632	18 Charged False False 1382 True 1310 True True 419 False 389 dtype: int64	0.276781	18	Charged
TP-CK-4S-CW2_S2_L1_bc12_AAGG	Homo_sapiens_tRNA-Lys-CTT-5	19	Charged	0.0507141	0.509883	19 Charged True False 1799 True 1764 False True 25 False 13 dtype: int64	0.148507	19	Charged
TP-CK-4S-CW2_S2_L1_bc12_AAGG	Homo_sapiens_tRNA-Lys-CTT-5	58	Charged	0.0951629	1.58862	58 Charged True True 1802 False 1796 False False 38 True 24 dtype: int64	0.2382	58	Charged
TP-CK-4S-CW2_S2_L1_bc12_AAGG	Homo_sapiens_tRNA-Phe-GAA-1	14	26	0.0466172	0.0930233	14 26 False True 129 True True 12 False False 2 True False 2 dtype: int64	0.139207	14	26
TP-CK-4S-CW2_S2_L1_bc12_AAGG	Homo_sapiens_tRNA-Phe-GAA-1	14	37	1	0.782609	14 37 False False 108 True 23 True False 12 True 2 dtype: int64	1	14	37
TP-CK-4S-CW2_S2_L1_bc12_AAGG	Homo_sapiens_tRNA-Phe-GAA-1	14	58	0.0896511	0.323276	14 58 False True 116 False 15 True True 10 False 4 dtype: int64	0.227911	14	58
TP-CK-4S-CW2_S2_L1_bc12_AAGG	Homo_sapiens_tRNA-Phe-GAA-1	26	Charged	0.230674	0.219101	26 Charged True False 89 True 39 False True 2 False 1 dtype: int64	0.440396	26	Charged
TP-CK-4S-CW2_S2_L1_bc12_AAGG	Homo_sapiens_tRNA-Phe-GAA-1	37	58	0.444586	0.933955	37 58 False True 2917 True True 1394 False False 428 True False 219 dtype: int64	0.668498	37	58
TP-CK-4S-CW2_S2_L1_bc12_AAGG	Homo_sapiens_tRNA-Phe-GAA-1	37	Charged	0.299087	1.14889	37 Charged False False 564 True 360 True False 195 True 143 dtype: int64	0.52097	37	Charged
TP-CK-4S-CW2_S2_L1_bc12_AAGG	Homo_sapiens_tRNA-Phe-GAA-1	58	Charged	1.18008e-06	1.5577	58 Charged True False 2312 True 1748 False False 410 True 199 dtype: int64	1.09323e-05	58	Charged
TP-CK-4S-CW2_S2_L1_bc12_AAGG	Homo_sapiens_tRNA-Ile-TAT-3	27	59	0.590635	2.14286	27 59 True True 15 False True 7 False 2 True False 2 dtype: int64	0.791858	NA	NA
TP-CK-4S-CW2_S2_L1_bc12_AAGG	Homo_sapiens_tRNA-Ile-TAT-3	59	Charged	1	1.11429	59 Charged True True 39 False 14 False True 5 False 2 dtype: int64	1	NA	Charged
TP-CK-4S-CW2_S2_L1_bc12_AAGG	Homo_sapiens_tRNA-Thr-AGT-2	6	9	0.151883	3.9375	6 9 True False 16 False False 14 True True 9 False True 2 dtype: int64	0.330715	6	9
TP-CK-4S-CW2_S2_L1_bc12_AAGG	Homo_sapiens_tRNA-Thr-AGT-2	6	Charged	0.398877	3.11111	6 Charged True False 9 False False 8 True True 7 False True 2 dtype: int64	0.626509	6	Charged
TP-CK-4S-CW2_S2_L1_bc12_AAGG	Homo_sapiens_tRNA-Thr-AGT-2	9	21	0.456598	2.25	9 21 False True 20 False 10 True True 9 False 2 dtype: int64	0.680187	9	20a
TP-CK-4S-CW2_S2_L1_bc12_AAGG	Homo_sapiens_tRNA-Thr-AGT-2	9	26	0.167788	3.44118	9 26 False True 17 False 13 True True 9 False 2 dtype: int64	0.354442	9	25
TP-CK-4S-CW2_S2_L1_bc12_AAGG	Homo_sapiens_tRNA-Thr-AGT-2	9	33	0.232642	5	9 33 False True 20 False 10 True True 10 False 1 dtype: int64	0.442971	9	32
TP-CK-4S-CW2_S2_L1_bc12_AAGG	Homo_sapiens_tRNA-Thr-AGT-2	9	Charged	0.418535	2.29167	9 Charged False False 11 True False 6 True 5 False True 4 dtype: int64	0.644927	9	Charged
TP-CK-4S-CW2_S2_L1_bc12_AAGG	Homo_sapiens_tRNA-Thr-AGT-2	15	Charged	0.0796044	4.66667	15 Charged False False 21 True 18 True True 8 False 2 dtype: int64	0.209037	15	Charged
TP-CK-4S-CW2_S2_L1_bc12_AAGG	Homo_sapiens_tRNA-Thr-AGT-2	21	26	3.22622e-10	78.6667	21 26 True True 59 False False 20 True False 15 False True 1 dtype: int64	3.94572e-09	20a	25
TP-CK-4S-CW2_S2_L1_bc12_AAGG	Homo_sapiens_tRNA-Thr-AGT-2	21	27	1	0.673684	21 27 True True 64 False True 19 True False 10 False False 2 dtype: int64	1	20a	26
TP-CK-4S-CW2_S2_L1_bc12_AAGG	Homo_sapiens_tRNA-Thr-AGT-2	21	33	3.66508e-05	17.75	21 33 True True 71 False True 12 False 9 True False 3 dtype: int64	0.000278094	20a	32
TP-CK-4S-CW2_S2_L1_bc12_AAGG	Homo_sapiens_tRNA-Thr-AGT-2	21	59	0.0709934	2.88757	21 59 True True 61 False True 13 True False 13 False False 8 dtype: int64	0.192079	20a	58
TP-CK-4S-CW2_S2_L1_bc12_AAGG	Homo_sapiens_tRNA-Thr-AGT-2	21	Charged	0.0745967	3.3	21 Charged True True 21 False 14 False False 11 True 5 dtype: int64	0.199168	20a	Charged
TP-CK-4S-CW2_S2_L1_bc12_AAGG	Homo_sapiens_tRNA-Thr-AGT-2	26	33	0.704709	2.45983	26 33 False True 361 True True 74 False False 12 True False 1 dtype: int64	0.872028	25	32
TP-CK-4S-CW2_S2_L1_bc12_AAGG	Homo_sapiens_tRNA-Thr-AGT-2	26	59	0.760486	1.16263	26 59 False True 289 False 84 True True 60 False 15 dtype: int64	0.909904	25	58
TP-CK-4S-CW2_S2_L1_bc12_AAGG	Homo_sapiens_tRNA-Thr-AGT-2	26	Charged	0.319176	0.693215	26 Charged False True 113 False 94 True False 24 True 20 dtype: int64	0.543671	25	Charged
TP-CK-4S-CW2_S2_L1_bc12_AAGG	Homo_sapiens_tRNA-Thr-AGT-2	27	33	0.0252483	0.140689	27 33 True True 547 False True 162 True False 24 False False 1 dtype: int64	0.0869567	26	32
TP-CK-4S-CW2_S2_L1_bc12_AAGG	Homo_sapiens_tRNA-Thr-AGT-2	27	59	0.83156	0.927584	27 59 True True 441 False 130 False True 128 False 35 dtype: int64	0.959128	26	58
TP-CK-4S-CW2_S2_L1_bc12_AAGG	Homo_sapiens_tRNA-Thr-AGT-2	27	Charged	0.324558	1.29779	27 Charged True True 156 False 123 False False 44 True 43 dtype: int64	0.549531	26	Charged
TP-CK-4S-CW2_S2_L1_bc12_AAGG	Homo_sapiens_tRNA-Thr-AGT-2	33	59	6.91477e-28	0.0446703	33 59 True True 6935 False 2134 False True 291 False 4 dtype: int64	1.49342e-26	32	58
TP-CK-4S-CW2_S2_L1_bc12_AAGG	Homo_sapiens_tRNA-Thr-AGT-2	33	Charged	0.048035	0.685053	33 Charged True False 1830 True 1776 False True 68 False 48 dtype: int64	0.14243	32	Charged
TP-CK-4S-CW2_S2_L1_bc12_AAGG	Homo_sapiens_tRNA-Thr-AGT-2	59	Charged	8.57589e-10	1.6722	59 Charged True True 1584 False 1454 False False 439 True 286 dtype: int64	1.02396e-08	58	Charged
TP-CK-4S-CW2_S2_L1_bc12_AAGG	Homo_sapiens_tRNA-Lys-CTT-2	58	Charged	0.001321	0.735566	58 Charged True False 9182 True 9051 False True 264 False 197 dtype: int64	0.00726664	NA	Charged
TP-CK-4S-CW2_S2_L1_bc12_AAGG	Homo_sapiens_tRNA-Tyr-GTA-5	20	24	0.0019446	2.66667	20 24 False False 112 True False 98 True 42 False True 18 dtype: int64	0.0102053	20	24
TP-CK-4S-CW2_S2_L1_bc12_AAGG	Homo_sapiens_tRNA-Tyr-GTA-5	20	25	0.871602	1.09346	20 25 True True 117 False True 107 False 23 True False 23 dtype: int64	0.987799	20	25
TP-CK-4S-CW2_S2_L1_bc12_AAGG	Homo_sapiens_tRNA-Tyr-GTA-5	20	26	8.7058e-05	2.94562	20 26 False False 103 True False 79 True 61 False True 27 dtype: int64	0.000620093	20	26
TP-CK-4S-CW2_S2_L1_bc12_AAGG	Homo_sapiens_tRNA-Tyr-GTA-5	20	27	0.020648	0.536473	20 27 False True 95 True True 83 False 57 False False 35 dtype: int64	0.0740184	20	27
TP-CK-4S-CW2_S2_L1_bc12_AAGG	Homo_sapiens_tRNA-Tyr-GTA-5	20	37	0.512387	1.3762	20 37 True False 127 False False 121 True True 13 False True 9 dtype: int64	0.727636	20	37
TP-CK-4S-CW2_S2_L1_bc12_AAGG	Homo_sapiens_tRNA-Tyr-GTA-5	20	58	1	0.713542	20 58 True True 137 False True 128 True False 3 False False 2 dtype: int64	1	20	58
TP-CK-4S-CW2_S2_L1_bc12_AAGG	Homo_sapiens_tRNA-Tyr-GTA-5	20	Charged	0.159067	2.53846	20 Charged False False 22 True False 13 True 12 False True 8 dtype: int64	0.341737	20	Charged
TP-CK-4S-CW2_S2_L1_bc12_AAGG	Homo_sapiens_tRNA-Tyr-GTA-5	23	26	3.75052e-14	27.542	23 26 False False 328 True 131 True True 33 False 3 dtype: int64	5.48974e-13	23	26
TP-CK-4S-CW2_S2_L1_bc12_AAGG	Homo_sapiens_tRNA-Tyr-GTA-5	23	27	2.74549e-10	0.0903366	23 27 False True 334 False 125 True False 29 True 7 dtype: int64	3.37573e-09	23	27
TP-CK-4S-CW2_S2_L1_bc12_AAGG	Homo_sapiens_tRNA-Tyr-GTA-5	23	37	0.632081	0.671875	23 37 False False 387 True 72 True False 32 True 4 dtype: int64	0.822528	23	37
TP-CK-4S-CW2_S2_L1_bc12_AAGG	Homo_sapiens_tRNA-Tyr-GTA-5	23	58	0.160136	0.301552	23 58 False True 451 True True 34 False False 8 True False 2 dtype: int64	0.343254	23	58
TP-CK-4S-CW2_S2_L1_bc12_AAGG	Homo_sapiens_tRNA-Tyr-GTA-5	23	Charged	0.644963	2.17742	23 Charged False False 45 True 31 True True 3 False 2 dtype: int64	0.83113	23	Charged
TP-CK-4S-CW2_S2_L1_bc12_AAGG	Homo_sapiens_tRNA-Tyr-GTA-5	24	25	9.40741e-15	6.54316	24 25 False True 312 True True 251 False False 122 True False 15 dtype: int64	1.40249e-13	24	25
TP-CK-4S-CW2_S2_L1_bc12_AAGG	Homo_sapiens_tRNA-Tyr-GTA-5	24	26	2.45376e-94	97.9048	24 26 False False 336 True True 257 False True 98 True False 9 dtype: int64	9.82787e-93	24	26
TP-CK-4S-CW2_S2_L1_bc12_AAGG	Homo_sapiens_tRNA-Tyr-GTA-5	24	27	8.09144e-27	0.169619	24 27 False True 335 True False 169 False False 99 True True 97 dtype: int64	1.71421e-25	24	27
TP-CK-4S-CW2_S2_L1_bc12_AAGG	Homo_sapiens_tRNA-Tyr-GTA-5	24	37	0.151786	0.711111	24 37 False False 364 True False 234 False True 70 True True 32 dtype: int64	0.33066	24	37
TP-CK-4S-CW2_S2_L1_bc12_AAGG	Homo_sapiens_tRNA-Tyr-GTA-5	24	58	0.104707	0.400312	24 58 False True 428 True True 257 False 9 False False 6 dtype: int64	0.254608	24	58
TP-CK-4S-CW2_S2_L1_bc12_AAGG	Homo_sapiens_tRNA-Tyr-GTA-5	24	Charged	0.381659	0.640625	24 Charged False False 41 True 32 True False 20 True 10 dtype: int64	0.60967	24	Charged
TP-CK-4S-CW2_S2_L1_bc12_AAGG	Homo_sapiens_tRNA-Tyr-GTA-5	25	26	7.61216e-10	0.284236	25 26 True False 314 True 273 False True 104 False 34 dtype: int64	9.11591e-09	25	26
TP-CK-4S-CW2_S2_L1_bc12_AAGG	Homo_sapiens_tRNA-Tyr-GTA-5	25	27	7.13482e-18	5.51601	25 27 True True 402 False 185 False False 99 True 39 dtype: int64	1.18431e-16	25	27
TP-CK-4S-CW2_S2_L1_bc12_AAGG	Homo_sapiens_tRNA-Tyr-GTA-5	25	37	0.415037	1.30888	25 37 True False 501 False False 122 True True 86 False True 16 dtype: int64	0.641716	25	37
TP-CK-4S-CW2_S2_L1_bc12_AAGG	Homo_sapiens_tRNA-Tyr-GTA-5	25	58	0.502696	1.56309	25 58 True True 576 False True 134 True False 11 False False 4 dtype: int64	0.719426	25	58
TP-CK-4S-CW2_S2_L1_bc12_AAGG	Homo_sapiens_tRNA-Tyr-GTA-5	25	Charged	0.00288393	0.185897	25 Charged True False 60 True 29 False True 13 False 5 dtype: int64	0.0143301	25	Charged
TP-CK-4S-CW2_S2_L1_bc12_AAGG	Homo_sapiens_tRNA-Tyr-GTA-5	26	27	8.47034e-47	0.0872377	26 27 False True 327 True False 262 True 202 False False 37 dtype: int64	2.3393e-45	26	27
TP-CK-4S-CW2_S2_L1_bc12_AAGG	Homo_sapiens_tRNA-Tyr-GTA-5	26	37	0.000701174	0.496883	26 37 True False 418 False False 298 True 66 True True 46 dtype: int64	0.00414145	26	37
TP-CK-4S-CW2_S2_L1_bc12_AAGG	Homo_sapiens_tRNA-Tyr-GTA-5	26	58	0.0686693	0.313019	26 58 True True 452 False True 361 True False 12 False False 3 dtype: int64	0.187299	26	58
TP-CK-4S-CW2_S2_L1_bc12_AAGG	Homo_sapiens_tRNA-Tyr-GTA-5	26	Charged	0.595034	1.24674	26 Charged True False 40 False False 37 True True 31 False True 23 dtype: int64	0.795082	26	Charged
TP-CK-4S-CW2_S2_L1_bc12_AAGG	Homo_sapiens_tRNA-Tyr-GTA-5	27	37	0.754548	0.963733	27 37 True False 4849 False False 696 True True 564 False True 84 dtype: int64	0.905559	27	37
TP-CK-4S-CW2_S2_L1_bc12_AAGG	Homo_sapiens_tRNA-Tyr-GTA-5	27	58	6.92687e-05	3.09247	27 58 True True 5365 False True 759 True False 48 False False 21 dtype: int64	0.000501896	27	58
TP-CK-4S-CW2_S2_L1_bc12_AAGG	Homo_sapiens_tRNA-Tyr-GTA-5	27	Charged	0.826618	1.06013	27 Charged True False 569 True 269 False False 74 True 33 dtype: int64	0.955915	27	Charged
TP-CK-4S-CW2_S2_L1_bc12_AAGG	Homo_sapiens_tRNA-Tyr-GTA-5	37	58	0.515712	0.897754	37 58 False True 29747 True True 2409 False False 388 True False 35 dtype: int64	0.730845	37	58
TP-CK-4S-CW2_S2_L1_bc12_AAGG	Homo_sapiens_tRNA-Tyr-GTA-5	37	Charged	0.802317	0.962952	37 Charged False False 3019 True 1478 True False 210 True 99 dtype: int64	0.938748	37	Charged
TP-CK-4S-CW2_S2_L1_bc12_AAGG	Homo_sapiens_tRNA-Tyr-GTA-5	58	Charged	0.808081	1.09839	58 Charged True False 3382 True 1651 False False 54 True 24 dtype: int64	0.943366	58	Charged
TP-CK-4S-CW2_S2_L1_bc12_AAGG	Homo_sapiens_tRNA-Asn-GTT-2	9	21	0.840503	0.971688	9 21 False False 428 True False 312 False True 192 True True 136 dtype: int64	0.965535	9	20a
TP-CK-4S-CW2_S2_L1_bc12_AAGG	Homo_sapiens_tRNA-Asn-GTT-2	9	59	0.899715	0.96985	9 59 False True 581 True True 419 False False 39 True False 29 dtype: int64	1	9	58
TP-CK-4S-CW2_S2_L1_bc12_AAGG	Homo_sapiens_tRNA-Asn-GTT-2	9	Charged	0.0113017	0.470085	9 Charged False False 90 True False 81 False True 52 True True 22 dtype: int64	0.0454904	9	Charged
TP-CK-4S-CW2_S2_L1_bc12_AAGG	Homo_sapiens_tRNA-Asn-GTT-2	21	59	0.0355151	0.636114	21 59 False True 911 True True 399 False False 61 True False 42 dtype: int64	0.112923	20a	58
TP-CK-4S-CW2_S2_L1_bc12_AAGG	Homo_sapiens_tRNA-Asn-GTT-2	21	Charged	0.794843	0.923462	21 Charged False False 137 True 73 True False 63 True 31 dtype: int64	0.93353	20a	Charged
TP-CK-4S-CW2_S2_L1_bc12_AAGG	Homo_sapiens_tRNA-Asn-GTT-2	59	Charged	0.000360136	1.77327	59 Charged True False 2898 True 1376 False False 183 True 49 dtype: int64	0.00227662	58	Charged
TP-CK-4S-CW2_S2_L1_bc12_AAGG	Homo_sapiens_tRNA-Arg-ACG-2	9	26	0.713247	1.12992	9 26 False True 2238 True True 1190 False False 51 True False 24 dtype: int64	0.877914	9	26
TP-CK-4S-CW2_S2_L1_bc12_AAGG	Homo_sapiens_tRNA-Arg-ACG-2	9	58	0.102876	0.884739	9 58 False False 1039 True 1031 True False 598 True 525 dtype: int64	0.251371	9	58
TP-CK-4S-CW2_S2_L1_bc12_AAGG	Homo_sapiens_tRNA-Arg-ACG-2	9	Charged	0.0163454	0.651667	9 Charged False False 253 True False 165 False True 160 True True 68 dtype: int64	0.061268	9	Charged
TP-CK-4S-CW2_S2_L1_bc12_AAGG	Homo_sapiens_tRNA-Arg-ACG-2	26	58	0.0324281	0.641849	26 58 True False 1967 True 1786 False True 58 False 41 dtype: int64	0.105265	26	58
TP-CK-4S-CW2_S2_L1_bc12_AAGG	Homo_sapiens_tRNA-Arg-ACG-2	26	Charged	0.558938	1.81189	26 Charged True False 482 True 262 False False 10 True 3 dtype: int64	0.767709	26	Charged
TP-CK-4S-CW2_S2_L1_bc12_AAGG	Homo_sapiens_tRNA-Arg-ACG-2	58	Charged	0.000304946	1.39388	58 Charged True False 824 False False 606 True True 525 False True 277 dtype: int64	0.00195343	58	Charged
TP-CK-4S-CW2_S2_L1_bc12_AAGG	Homo_sapiens_tRNA-Gln-CTG-1	36	57	0.000713902	12.0962	36 57 False True 291 False 110 True True 32 False 1 dtype: int64	0.0042066	36	58
TP-CK-4S-CW2_S2_L1_bc12_AAGG	Homo_sapiens_tRNA-Gln-CTG-1	36	Charged	0.255107	0.46176	36 Charged False False 80 True 77 True False 9 True 4 dtype: int64	0.47035	36	Charged
TP-CK-4S-CW2_S2_L1_bc12_AAGG	Homo_sapiens_tRNA-Gln-CTG-1	57	Charged	0.128655	1.78378	57 Charged True False 111 True 110 False False 27 True 15 dtype: int64	0.294706	58	Charged
TP-CK-4S-CW2_S2_L1_bc12_AAGG	Homo_sapiens_tRNA-Leu-TAG-3	67	Charged	1	0.9	67 Charged True False 40 True 24 False False 9 True 6 dtype: int64	1	58	Charged
TP-CK-4S-CW2_S2_L1_bc12_AAGG	Homo_sapiens_tRNA-Glu-TTC-14	19	57	1	4	19 57 False False 2 True True 2 False True 1 True False 1 dtype: int64	1	NA	NA
TP-CK-4S-CW2_S2_L1_bc12_AAGG	Homo_sapiens_tRNA-Glu-TTC-14	43	57	0.621385	0.366667	43 57 False False 11 True False 6 False True 5 True True 1 dtype: int64	0.814484	NA	NA
TP-CK-4S-CW2_S2_L1_bc12_AAGG	Homo_sapiens_tRNA-Glu-TTC-14	44	57	1	0.48	44 57 False False 12 True 5 True False 5 True 1 dtype: int64	1	NA	NA
TP-CK-4S-CW2_S2_L1_bc12_AAGG	Homo_sapiens_tRNA-Glu-TTC-14	44	69	1	1.4	44 69 False False 14 True False 5 False True 2 True True 1 dtype: int64	1	NA	NA
TP-CK-4S-CW2_S2_L1_bc12_AAGG	Homo_sapiens_tRNA-Glu-TTC-14	46	57	1	0.48	46 57 False False 12 True 5 True False 5 True 1 dtype: int64	1	NA	NA
TP-CK-4S-CW2_S2_L1_bc12_AAGG	Homo_sapiens_tRNA-Glu-TTC-14	57	Charged	1	0.333333	57 Charged True False 3 False False 2 True 2 True True 1 dtype: int64	1	NA	Charged
TP-CK-4S-CW2_S2_L1_bc12_AAGG	Homo_sapiens_tRNA-Arg-CCG-2	7	9	1.16972e-09	4.0607	7 9 False False 652 True 475 True True 71 False 24 dtype: int64	1.38636e-08	7	9
TP-CK-4S-CW2_S2_L1_bc12_AAGG	Homo_sapiens_tRNA-Arg-CCG-2	7	Charged	0.10134	1.60889	7 Charged False True 343 False 283 True True 39 False 20 dtype: int64	0.248618	7	Charged
TP-CK-4S-CW2_S2_L1_bc12_AAGG	Homo_sapiens_tRNA-Arg-CCG-2	9	58	0.0650327	0.617307	9 58 True True 878 False True 860 True False 43 False False 26 dtype: int64	0.179681	9	58
TP-CK-4S-CW2_S2_L1_bc12_AAGG	Homo_sapiens_tRNA-Arg-CCG-2	9	Charged	0.665126	0.944605	9 Charged False True 295 True True 281 False 240 False False 238 dtype: int64	0.845365	9	Charged
TP-CK-4S-CW2_S2_L1_bc12_AAGG	Homo_sapiens_tRNA-Arg-CCG-2	58	Charged	0.918738	0.977567	58 Charged True True 1273 False 1177 False True 52 False 47 dtype: int64	1	58	Charged
TP-CK-4S-CW2_S2_L1_bc12_AAGG	Homo_sapiens_tRNA-Lys-TTT-2	19	58	0.636686	0.65	19 58 False True 70 True True 13 False False 7 True False 2 dtype: int64	0.82585	NA	NA
TP-CK-4S-CW2_S2_L1_bc12_AAGG	Homo_sapiens_tRNA-Lys-TTT-2	19	Charged	1	1.04	19 Charged False False 26 True 25 True False 4 True 4 dtype: int64	1	NA	Charged
TP-CK-4S-CW2_S2_L1_bc12_AAGG	Homo_sapiens_tRNA-Lys-TTT-2	37	Charged	0.471645	1.875	37 Charged False False 27 True 24 True True 5 False 3 dtype: int64	0.694344	NA	Charged
TP-CK-4S-CW2_S2_L1_bc12_AAGG	Homo_sapiens_tRNA-Lys-TTT-2	58	Charged	0.42381	2.7	58 Charged True True 27 False 25 False False 5 True 2 dtype: int64	0.649511	NA	Charged
TP-CK-4S-CW2_S2_L1_bc12_AAGG	Homo_sapiens_tRNA-Ala-AGC-4	24	25	7.76178e-12	0.172888	24 25 False False 7391 True 692 True False 556 True 9 dtype: int64	1.02943e-10	25	26
TP-CK-4S-CW2_S2_L1_bc12_AAGG	Homo_sapiens_tRNA-Ala-AGC-4	24	36	0.0116792	0.608816	24 36 False True 7785 True True 532 False False 294 True False 33 dtype: int64	0.0467456	25	37
TP-CK-4S-CW2_S2_L1_bc12_AAGG	Homo_sapiens_tRNA-Ala-AGC-4	24	57	0.06517	1.43446	24 57 False True 7423 False 605 True True 528 False 30 dtype: int64	0.179999	25	58
TP-CK-4S-CW2_S2_L1_bc12_AAGG	Homo_sapiens_tRNA-Ala-AGC-4	24	Charged	0.0251729	1.6123	24 Charged False False 842 True 579 True True 51 False 46 dtype: int64	0.0867434	25	Charged
TP-CK-4S-CW2_S2_L1_bc12_AAGG	Homo_sapiens_tRNA-Ala-AGC-4	25	36	0.535856	1.17698	25 36 False True 7664 True True 678 False False 306 True False 23 dtype: int64	0.748336	26	37
TP-CK-4S-CW2_S2_L1_bc12_AAGG	Homo_sapiens_tRNA-Ala-AGC-4	25	57	0.405765	0.886208	25 57 False True 7337 True True 639 False False 580 True False 57 dtype: int64	0.632816	26	58
TP-CK-4S-CW2_S2_L1_bc12_AAGG	Homo_sapiens_tRNA-Ala-AGC-4	25	Charged	0.0913853	0.728988	25 Charged False False 799 True 583 True False 94 True 50 dtype: int64	0.231184	26	Charged
TP-CK-4S-CW2_S2_L1_bc12_AAGG	Homo_sapiens_tRNA-Ala-AGC-4	36	57	0.00168165	1.53158	36 57 True True 12608 False 1029 False True 560 False 70 dtype: int64	0.00899545	37	58
TP-CK-4S-CW2_S2_L1_bc12_AAGG	Homo_sapiens_tRNA-Ala-AGC-4	36	Charged	0.642642	1.10938	36 Charged True False 1391 True 982 False False 77 True 49 dtype: int64	0.829784	37	Charged
TP-CK-4S-CW2_S2_L1_bc12_AAGG	Homo_sapiens_tRNA-Ala-AGC-4	57	Charged	0.0787662	1.38601	57 Charged True False 1465 True 1048 False False 93 True 48 dtype: int64	0.207394	58	Charged
TP-CK-4S-CW2_S2_L1_bc12_AAGG	Homo_sapiens_mito_tRNA-Ala-TGC-1	9	34	0.185552	2.3252	9 34 True True 52 False 41 False False 11 True 6 dtype: int64	0.380146	9	37
TP-CK-4S-CW2_S2_L1_bc12_AAGG	Homo_sapiens_mito_tRNA-Ala-TGC-1	9	55	0.0160042	0.0384615	9 55 True False 78 False False 3 True 2 True True 2 dtype: int64	0.0602134	9	59
TP-CK-4S-CW2_S2_L1_bc12_AAGG	Homo_sapiens_mito_tRNA-Ala-TGC-1	34	55	1	1.37313	34 55 True False 67 False False 46 True True 4 False True 2 dtype: int64	1	37	59
TP-CK-4S-CW2_S2_L1_bc12_AAGG	Homo_sapiens_tRNA-Tyr-GTA-7	37	Charged	0.61282	0.384615	37 Charged False False 15 True 13 True False 3 True 1 dtype: int64	0.808407	NA	Charged
TP-CK-4S-CW2_S2_L1_bc12_AAGG	Homo_sapiens_mito_tRNA-Trp-TCA-1	36	Charged	0.451085	2.21739	36 Charged False True 23 True True 17 False False 6 True False 2 dtype: int64	0.674679	37	Charged
TP-CK-4S-CW2_S2_L1_bc12_AAGG	Homo_sapiens_mito_tRNA-Trp-TCA-1	68	Charged	0.182758	0.443373	68 Charged False True 83 False 23 True True 8 False 5 dtype: int64	0.376169	73	Charged
TP-CK-4S-CW2_S2_L1_bc12_AAGG	Homo_sapiens_tRNA-Ser-CGA-4	26	67	0.443519	0.780405	26 67 True True 99 False 74 False True 36 False 21 dtype: int64	0.667733	26	58
TP-CK-4S-CW2_S2_L1_bc12_AAGG	Homo_sapiens_tRNA-Ser-CGA-4	26	Charged	0.107253	0.462722	26 Charged True False 65 False False 23 True True 17 False True 13 dtype: int64	0.258941	26	Charged
TP-CK-4S-CW2_S2_L1_bc12_AAGG	Homo_sapiens_tRNA-Ser-CGA-4	32	67	1	0.777778	32 67 True True 434 False 279 False True 2 False 1 dtype: int64	1	32	58
TP-CK-4S-CW2_S2_L1_bc12_AAGG	Homo_sapiens_tRNA-Ser-CGA-4	35	67	1	1.0251	35 67 False True 431 False 270 True True 36 False 22 dtype: int64	1	35	58
TP-CK-4S-CW2_S2_L1_bc12_AAGG	Homo_sapiens_tRNA-Ser-CGA-4	35	Charged	0.325386	0.528646	35 Charged False False 203 True 96 True False 16 True 4 dtype: int64	0.550463	35	Charged
TP-CK-4S-CW2_S2_L1_bc12_AAGG	Homo_sapiens_tRNA-Ser-CGA-4	67	Charged	0.402712	1.25847	67 Charged True False 142 False False 87 True True 76 False True 37 dtype: int64	0.62998	58	Charged
TP-CK-4S-CW2_S2_L1_bc12_AAGG	Homo_sapiens_tRNA-Ile-AAT-6	27	59	0.559109	1.39583	27 59 True True 134 False 16 False True 6 False 1 dtype: int64	0.767825	NA	NA
TP-CK-4S-CW2_S2_L1_bc12_AAGG	Homo_sapiens_tRNA-Ile-AAT-6	70	Charged	0.571357	2.76923	70 Charged False False 18 True 13 True True 2 False 1 dtype: int64	0.777365	NA	Charged
TP-CK-4S-CW2_S2_L1_bc12_AAGG	Homo_sapiens_tRNA-Ser-CGA-1	16	21	0.00116997	54.75	16 21 False False 73 True True 3 False True 2 True False 2 dtype: int64	0.0065329	NA	NA
TP-CK-4S-CW2_S2_L1_bc12_AAGG	Homo_sapiens_tRNA-Ser-CGA-1	16	23	0.00116997	54.75	16 23 False False 73 True True 3 False True 2 True False 2 dtype: int64	0.0065329	NA	NA
TP-CK-4S-CW2_S2_L1_bc12_AAGG	Homo_sapiens_tRNA-Ser-CGA-1	16	26	0.0180231	0.0410959	16 26 False True 73 True True 3 False False 2 True False 2 dtype: int64	0.0663519	NA	NA
TP-CK-4S-CW2_S2_L1_bc12_AAGG	Homo_sapiens_tRNA-Ser-CGA-1	16	67	0.0519887	0.139785	16 67 False True 62 False 13 True False 3 True 2 dtype: int64	0.151396	NA	NA
TP-CK-4S-CW2_S2_L1_bc12_AAGG	Homo_sapiens_tRNA-Ser-CGA-1	21	67	0.0519887	0.139785	21 67 False True 62 False 13 True False 3 True 2 dtype: int64	0.151396	NA	NA
TP-CK-4S-CW2_S2_L1_bc12_AAGG	Homo_sapiens_tRNA-Ser-CGA-1	23	67	0.0502493	0.137566	23 67 False True 63 False 13 True False 3 True 2 dtype: int64	0.147465	NA	NA
TP-CK-4S-CW2_S2_L1_bc12_AAGG	Homo_sapiens_tRNA-Ser-CGA-1	26	67	1	1.28409	26 67 True True 113 False 22 False True 4 False 1 dtype: int64	1	NA	NA
TP-CK-4S-CW2_S2_L1_bc12_AAGG	Homo_sapiens_tRNA-Ser-CGA-1	26	Charged	1	1.54839	26 Charged True False 31 True 24 False False 2 True 1 dtype: int64	1	NA	Charged
TP-CK-4S-CW2_S2_L1_bc12_AAGG	Homo_sapiens_tRNA-Ser-CGA-1	35	67	0.235477	0.661765	35 67 False True 288 False 81 True True 40 False 17 dtype: int64	0.446437	NA	NA
TP-CK-4S-CW2_S2_L1_bc12_AAGG	Homo_sapiens_tRNA-Ser-CGA-1	35	Charged	0.143671	0.3	35 Charged False False 78 True 40 True False 13 True 2 dtype: int64	0.317709	NA	Charged
TP-CK-4S-CW2_S2_L1_bc12_AAGG	Homo_sapiens_tRNA-Ser-CGA-1	67	Charged	0.000417229	0.213235	67 Charged True False 102 True 29 False True 16 False 12 dtype: int64	0.0026033	NA	Charged
TP-CK-4S-CW2_S2_L1_bc12_AAGG	Homo_sapiens_tRNA-Lys-CTT-1	18	58	0.699043	1.07748	18 58 False True 37485 True True 2034 False False 834 True False 42 dtype: int64	0.86833	NA	NA
TP-CK-4S-CW2_S2_L1_bc12_AAGG	Homo_sapiens_tRNA-Lys-CTT-1	18	Charged	0.648024	0.963551	18 Charged False False 8187 True 7045 True False 398 True 330 dtype: int64	0.832974	NA	Charged
TP-CK-4S-CW2_S2_L1_bc12_AAGG	Homo_sapiens_tRNA-Lys-CTT-1	58	Charged	0.871439	1.02281	58 Charged True False 9381 True 8181 False False 190 True 162 dtype: int64	0.987649	NA	Charged
TP-CK-4S-CW2_S2_L1_bc12_AAGG	Homo_sapiens_tRNA-Thr-CGT-3	9	Charged	1	0.25	9 Charged False True 2 True False 2 False False 1 True True 1 dtype: int64	1	NA	Charged
TP-CK-4S-CW2_S2_L1_bc12_AAGG	Homo_sapiens_tRNA-Thr-CGT-3	21	27	0.336415	2.85714	21 27 False False 20 True 7 True False 3 True 3 dtype: int64	0.562007	NA	NA
TP-CK-4S-CW2_S2_L1_bc12_AAGG	Homo_sapiens_tRNA-Thr-CGT-3	59	Charged	1	0.940171	59 Charged True False 26 True 22 False False 10 True 9 dtype: int64	1	NA	Charged
TP-CK-4S-CW2_S2_L1_bc12_AAGG	Homo_sapiens_tRNA-Glu-TTC-2	9	34	0.582835	1.07345	9 34 False False 2446 True 2377 True True 145 False 139 dtype: int64	0.785598	9	34
TP-CK-4S-CW2_S2_L1_bc12_AAGG	Homo_sapiens_tRNA-Glu-TTC-2	9	57	0.00566284	0.514639	9 57 False False 4292 True 531 True False 267 True 17 dtype: int64	0.0255292	9	58
TP-CK-4S-CW2_S2_L1_bc12_AAGG	Homo_sapiens_tRNA-Glu-TTC-2	9	Charged	0.337559	0.616461	9 Charged False False 642 True 270 True False 27 True 7 dtype: int64	0.563275	9	Charged
TP-CK-4S-CW2_S2_L1_bc12_AAGG	Homo_sapiens_tRNA-Glu-TTC-2	34	57	0.000116568	1.35528	34 57 False False 2696 True False 2534 True 414 False True 325 dtype: int64	0.000812491	34	58
TP-CK-4S-CW2_S2_L1_bc12_AAGG	Homo_sapiens_tRNA-Glu-TTC-2	34	Charged	0.596596	0.92688	34 Charged False False 413 True False 379 False True 174 True True 148 dtype: int64	0.796112	34	Charged
TP-CK-4S-CW2_S2_L1_bc12_AAGG	Homo_sapiens_tRNA-Glu-TTC-2	57	Charged	0.282422	0.798606	57 Charged False False 764 True 328 True False 105 True 36 dtype: int64	0.501931	58	Charged
TP-CK-4S-CW2_S2_L1_bc12_AAGG	Homo_sapiens_mito_tRNA-Leu-TAA-1	13	15	0.352008	1.93333	13 15 False False 87 True 10 True False 9 True 2 dtype: int64	0.577775	13	15
TP-CK-4S-CW2_S2_L1_bc12_AAGG	Homo_sapiens_mito_tRNA-Leu-TAA-1	15	19	0.435693	2.20455	15 19 False False 97 True False 11 False True 4 True True 1 dtype: int64	0.660275	15	18
TP-CK-4S-CW2_S2_L1_bc12_AAGG	Homo_sapiens_tRNA-Gly-GCC-1	38	56	0.17984	0.804494	38 56 False True 8334 True True 775 False False 372 True False 43 dtype: int64	0.371731	39	58
TP-CK-4S-CW2_S2_L1_bc12_AAGG	Homo_sapiens_tRNA-Gly-GCC-1	38	Charged	0.878056	0.969322	38 Charged False False 2454 True 868 True False 175 True 60 dtype: int64	0.993226	39	Charged
TP-CK-4S-CW2_S2_L1_bc12_AAGG	Homo_sapiens_tRNA-Gly-GCC-1	56	Charged	0.00220563	1.98549	56 Charged True False 2553 True 918 False False 127 True 23 dtype: int64	0.011375	58	Charged
TP-CK-4S-CW2_S2_L1_bc12_AAGG	Homo_sapiens_tRNA-Ala-AGC-12	26	29	0.0727935	8.13333	26 29 False False 61 True False 5 False True 3 True True 2 dtype: int64	0.195702	NA	NA
TP-CK-4S-CW2_S2_L1_bc12_AAGG	Homo_sapiens_tRNA-Leu-TAA-3	26	37	0.0983951	0.170732	26 37 True False 82 True 7 False False 4 True 2 dtype: int64	0.243601	NA	NA
TP-CK-4S-CW2_S2_L1_bc12_AAGG	Homo_sapiens_tRNA-Leu-TAA-3	26	Charged	1	0.8	26 Charged True False 10 True 8 False False 1 True 1 dtype: int64	1	NA	Charged
TP-CK-4S-CW2_S2_L1_bc12_AAGG	Homo_sapiens_tRNA-Leu-TAA-3	37	68	1	0.9866	37 68 False True 199 False 31 True True 19 False 3 dtype: int64	1	NA	NA
TP-CK-4S-CW2_S2_L1_bc12_AAGG	Homo_sapiens_tRNA-Leu-TAA-3	37	Charged	0.530063	2.25	37 Charged False False 54 True 24 True False 1 True 1 dtype: int64	0.743086	NA	Charged
TP-CK-4S-CW2_S2_L1_bc12_AAGG	Homo_sapiens_tRNA-Leu-TAA-3	68	Charged	0.254258	2.32716	68 Charged True False 54 True 29 False False 13 True 3 dtype: int64	0.469392	NA	Charged
TP-CK-4S-CW2_S2_L1_bc12_AAGG	Homo_sapiens_tRNA-Ile-AAT-4	27	59	0.549897	0.894391	27 59 True True 1645 False 786 False True 117 False 50 dtype: int64	0.76003	26	58
TP-CK-4S-CW2_S2_L1_bc12_AAGG	Homo_sapiens_tRNA-Ile-AAT-4	27	Charged	0.110099	2.15944	27 Charged True False 300 True 169 False False 23 True 6 dtype: int64	0.263914	26	Charged
TP-CK-4S-CW2_S2_L1_bc12_AAGG	Homo_sapiens_tRNA-Ile-AAT-4	59	Charged	0.156156	0.778816	59 Charged True False 321 True 175 False False 110 True 77 dtype: int64	0.337243	58	Charged
TP-CK-4S-CW2_S2_L1_bc12_AAGG	Homo_sapiens_tRNA-Cys-GCA-8	57	Charged	0.000101882	5.03855	57 Charged True True 101 False 49 False False 22 True 9 dtype: int64	0.000716805	NA	Charged
TP-CK-4S-CW2_S2_L1_bc12_AAGG	Homo_sapiens_tRNA-Ala-TGC-2	19	57	0.453295	2.3125	19 57 False False 37 True 4 True False 4 True 1 dtype: int64	0.676884	NA	NA
TP-CK-4S-CW2_S2_L1_bc12_AAGG	Homo_sapiens_tRNA-Ala-TGC-2	24	25	0.42629	0.277778	24 25 False False 35 True 14 True False 9 True 1 dtype: int64	0.651668	NA	NA
TP-CK-4S-CW2_S2_L1_bc12_AAGG	Homo_sapiens_tRNA-Ala-TGC-2	24	33	0.43582	2.05556	24 33 False False 37 True 12 True False 6 True 4 dtype: int64	0.660374	NA	NA
TP-CK-4S-CW2_S2_L1_bc12_AAGG	Homo_sapiens_tRNA-Ala-TGC-2	24	57	1	1.19444	24 57 False False 43 True False 9 False True 4 True True 1 dtype: int64	1	NA	NA
TP-CK-4S-CW2_S2_L1_bc12_AAGG	Homo_sapiens_tRNA-Ala-TGC-2	25	33	0.522295	1.5	25 33 False False 33 True 11 True False 10 True 5 dtype: int64	0.736878	NA	NA
TP-CK-4S-CW2_S2_L1_bc12_AAGG	Homo_sapiens_tRNA-Ala-TGC-2	25	57	0.0144092	14.9091	25 57 False False 41 True False 11 True 4 False True 1 dtype: int64	0.0553839	NA	NA
TP-CK-4S-CW2_S2_L1_bc12_AAGG	Homo_sapiens_tRNA-Ala-TGC-2	33	57	0.272152	0.227778	33 57 False False 41 True False 15 False True 12 True True 1 dtype: int64	0.489928	NA	NA
TP-CK-4S-CW2_S2_L1_bc12_AAGG	Homo_sapiens_tRNA-Ala-TGC-2	36	57	0.296815	0.182796	36 57 True False 93 True 17 False False 1 True 1 dtype: int64	0.5183	NA	NA
TP-CK-4S-CW2_S2_L1_bc12_AAGG	Homo_sapiens_tRNA-Ala-TGC-2	57	Charged	0.712611	0.727273	57 Charged False True 22 False 16 True False 4 True 4 dtype: int64	0.877601	NA	Charged
TP-CK-4S-CW2_S2_L1_bc12_AAGG	Homo_sapiens_mito_tRNA-Val-TAC-1	9	Charged	0.91248	0.971898	9 Charged True False 943 True 780 False False 47 True 40 dtype: int64	1	9	Charged
TP-CK-4S-CW2_S2_L1_bc12_AAGG	Homo_sapiens_tRNA-Leu-AAG-3	67	Charged	1	1.5	67 Charged False False 15 True 10 True False 1 True 1 dtype: int64	1	NA	Charged
TP-CK-4S-CW2_S2_L1_bc12_AAGG	Homo_sapiens_tRNA-Thr-CGT-2	9	19	0.677524	1.10473	9 19 False False 242 True 114 True False 98 True 51 dtype: int64	0.853584	9	20
TP-CK-4S-CW2_S2_L1_bc12_AAGG	Homo_sapiens_tRNA-Thr-CGT-2	9	22	0.604514	0.775362	9 22 False False 321 True False 138 False True 33 True True 11 dtype: int64	0.801885	9	23
TP-CK-4S-CW2_S2_L1_bc12_AAGG	Homo_sapiens_tRNA-Thr-CGT-2	9	24	0.534701	0.77037	9 24 False False 312 True False 135 False True 42 True True 14 dtype: int64	0.747263	9	25
TP-CK-4S-CW2_S2_L1_bc12_AAGG	Homo_sapiens_tRNA-Thr-CGT-2	9	25	0.120936	5.19298	9 25 False True 342 True True 148 False False 12 True False 1 dtype: int64	0.281794	9	26
TP-CK-4S-CW2_S2_L1_bc12_AAGG	Homo_sapiens_tRNA-Thr-CGT-2	9	57	1	1.01305	9 57 False True 244 True True 101 False False 93 True False 38 dtype: int64	1	9	58
TP-CK-4S-CW2_S2_L1_bc12_AAGG	Homo_sapiens_tRNA-Thr-CGT-2	9	Charged	0.00272715	0.388611	9 Charged False True 68 True False 47 False False 46 True True 27 dtype: int64	0.0136557	9	Charged
TP-CK-4S-CW2_S2_L1_bc12_AAGG	Homo_sapiens_tRNA-Thr-CGT-2	19	25	0.804894	0.838001	19 25 False True 403 True True 197 False False 12 True False 7 dtype: int64	0.941079	20	26
TP-CK-4S-CW2_S2_L1_bc12_AAGG	Homo_sapiens_tRNA-Thr-CGT-2	19	57	0.00169732	1.97185	19 57 False True 281 True True 159 False False 115 True False 33 dtype: int64	0.0090657	20	58
TP-CK-4S-CW2_S2_L1_bc12_AAGG	Homo_sapiens_tRNA-Thr-CGT-2	19	Charged	0.0528909	0.594351	19 Charged False True 96 False 69 True False 52 True 43 dtype: int64	0.153396	20	Charged
TP-CK-4S-CW2_S2_L1_bc12_AAGG	Homo_sapiens_tRNA-Thr-CGT-2	22	57	0.347052	0.693984	22 57 False True 413 False 138 True True 27 False 13 dtype: int64	0.572705	23	58
TP-CK-4S-CW2_S2_L1_bc12_AAGG	Homo_sapiens_tRNA-Thr-CGT-2	22	Charged	0.635447	0.751128	22 Charged False True 133 False 111 True False 10 True 9 dtype: int64	0.825073	23	Charged
TP-CK-4S-CW2_S2_L1_bc12_AAGG	Homo_sapiens_tRNA-Thr-CGT-2	24	57	0.627004	0.870936	24 57 False True 406 False 136 True True 39 False 15 dtype: int64	0.818766	25	58
TP-CK-4S-CW2_S2_L1_bc12_AAGG	Homo_sapiens_tRNA-Thr-CGT-2	24	Charged	1	0.948855	24 Charged False True 131 False 113 True True 11 False 10 dtype: int64	1	25	Charged
TP-CK-4S-CW2_S2_L1_bc12_AAGG	Homo_sapiens_tRNA-Thr-CGT-2	25	57	0.615789	0.676098	25 57 True True 454 False 158 False True 17 False 4 dtype: int64	0.810531	26	58
TP-CK-4S-CW2_S2_L1_bc12_AAGG	Homo_sapiens_tRNA-Thr-CGT-2	25	Charged	0.623693	0.358209	25 Charged True True 144 False 134 False True 3 False 1 dtype: int64	0.816462	26	Charged
TP-CK-4S-CW2_S2_L1_bc12_AAGG	Homo_sapiens_tRNA-Thr-CGT-2	31	57	0.156571	3.59848	31 57 True True 950 False 396 False False 3 True 2 dtype: int64	0.337728	32	58
TP-CK-4S-CW2_S2_L1_bc12_AAGG	Homo_sapiens_tRNA-Thr-CGT-2	57	Charged	0.135581	1.28395	57 Charged True True 300 False 270 False False 104 True 90 dtype: int64	0.3051	58	Charged
TP-CK-4S-CW2_S2_L1_bc12_AAGG	Homo_sapiens_mito_tRNA-Lys-TTT-1	9	54	1	0.5	9 54 True False 5 True 5 False True 2 False 1 dtype: int64	1	9	58
TP-CK-4S-CW2_S2_L1_bc12_AAGG	Homo_sapiens_mito_tRNA-Lys-TTT-1	34	54	0.747861	1.30909	34 54 False False 72 True 55 True False 5 True 5 dtype: int64	0.900706	39	58
TP-CK-4S-CW2_S2_L1_bc12_AAGG	Homo_sapiens_mito_tRNA-Lys-TTT-1	34	Charged	0.635027	2.16667	34 Charged False True 18 False 13 True True 3 False 1 dtype: int64	0.824894	39	Charged
TP-CK-4S-CW2_S2_L1_bc12_AAGG	Homo_sapiens_mito_tRNA-Lys-TTT-1	54	Charged	0.215355	2.05348	54 Charged False False 24 True 17 True True 16 False 11 dtype: int64	0.42078	58	Charged
TP-CK-4S-CW2_S2_L1_bc12_AAGG	Homo_sapiens_tRNA-Asn-GTT-9	20	27	0.239778	0.173913	20 27 False True 69 False 4 True True 3 False 1 dtype: int64	0.4513	NA	NA
TP-CK-4S-CW2_S2_L1_bc12_AAGG	Homo_sapiens_tRNA-Asn-GTT-9	21	27	1	1.73585	21 27 False True 53 True True 23 False False 4 True False 1 dtype: int64	1	NA	NA
TP-CK-4S-CW2_S2_L1_bc12_AAGG	Homo_sapiens_tRNA-Asn-GTT-9	59	Charged	0.341025	0.311111	59 Charged True False 135 True 14 False False 3 True 1 dtype: int64	0.566475	NA	Charged
TP-CK-4S-CW2_S2_L1_bc12_AAGG	Homo_sapiens_mito_tRNA-Gln-TTG-1	7	34	0.438649	2.66667	7 34 False False 32 True 6 True False 2 True 1 dtype: int64	0.663039	7	34
TP-CK-4S-CW2_S2_L1_bc12_AAGG	Homo_sapiens_mito_tRNA-Gln-TTG-1	7	37	0.0702627	13.2	7 37 False False 33 True 5 True True 2 False 1 dtype: int64	0.190535	7	37
TP-CK-4S-CW2_S2_L1_bc12_AAGG	Homo_sapiens_mito_tRNA-Gln-TTG-1	7	57	0.271107	5.83333	7 57 False False 35 True 3 True False 2 True 1 dtype: int64	0.488735	7	58
TP-CK-4S-CW2_S2_L1_bc12_AAGG	Homo_sapiens_mito_tRNA-Gln-TTG-1	34	37	0.344345	0.406699	34 37 False False 85 True False 38 False True 11 True True 2 dtype: int64	0.569932	34	37
TP-CK-4S-CW2_S2_L1_bc12_AAGG	Homo_sapiens_mito_tRNA-Gln-TTG-1	34	57	0.00141408	4.56	34 57 False False 76 True False 25 True 15 False True 10 dtype: int64	0.00772193	34	58
TP-CK-4S-CW2_S2_L1_bc12_AAGG	Homo_sapiens_mito_tRNA-Gln-TTG-1	34	Charged	1	0.857143	34 Charged False False 12 True 7 True False 4 True 2 dtype: int64	1	34	Charged
TP-CK-4S-CW2_S2_L1_bc12_AAGG	Homo_sapiens_mito_tRNA-Gln-TTG-1	37	57	0.358542	1.65501	37 57 False False 142 True 33 True False 13 True 5 dtype: int64	0.584832	37	58
TP-CK-4S-CW2_S2_L1_bc12_AAGG	Homo_sapiens_mito_tRNA-Gln-TTG-1	37	Charged	0.243335	4.66667	37 Charged False False 28 True 12 True True 2 False 1 dtype: int64	0.455893	37	Charged
TP-CK-4S-CW2_S2_L1_bc12_AAGG	Homo_sapiens_mito_tRNA-Gln-TTG-1	57	Charged	0.0732317	7.2	57 Charged False False 36 True 20 True True 4 False 1 dtype: int64	0.19667	58	Charged
TP-CK-4S-CW2_S2_L1_bc12_AAGG	Homo_sapiens_tRNA-Val-TAC-1	58	Charged	0.123868	1.29032	58 Charged True False 238 True 170 False False 168 True 93 dtype: int64	0.286798	58	Charged
TP-CK-4S-CW2_S2_L1_bc12_AAGG	Homo_sapiens_tRNA-Met-CAT-3	18	26	1	1.33333	18 26 False False 16 True 9 True False 4 True 3 dtype: int64	1	18	26
TP-CK-4S-CW2_S2_L1_bc12_AAGG	Homo_sapiens_tRNA-Met-CAT-3	20	26	0.370365	3.66667	20 26 True False 15 True 11 False False 5 True 1 dtype: int64	0.597311	20	26
TP-CK-4S-CW2_S2_L1_bc12_AAGG	Homo_sapiens_tRNA-Met-CAT-3	20	58	0.300253	3.8	20 58 True True 19 False 5 False False 3 True 3 dtype: int64	0.522449	20	58
TP-CK-4S-CW2_S2_L1_bc12_AAGG	Homo_sapiens_tRNA-Met-CAT-3	26	58	0.0862689	0.2	26 58 False True 24 True True 8 False 5 False False 3 dtype: int64	0.221852	26	58
TP-CK-4S-CW2_S2_L1_bc12_AAGG	Homo_sapiens_tRNA-Met-CAT-3	26	Charged	1	1.5	26 Charged False False 3 True False 3 True 3 False True 2 dtype: int64	1	26	Charged
TP-CK-4S-CW2_S2_L1_bc12_AAGG	Homo_sapiens_tRNA-Met-CAT-3	58	Charged	0.0383259	1.84962	58 Charged True False 280 True 246 False False 40 True 19 dtype: int64	0.119781	58	Charged
TP-CK-4S-CW2_S2_L1_bc12_AAGG	Homo_sapiens_tRNA-Met-CAT-5	26	58	0.0813187	22	26 58 True True 11 False False 2 True 1 True False 1 dtype: int64	0.212413	26	58
TP-CK-4S-CW2_S2_L1_bc12_AAGG	Homo_sapiens_tRNA-Ile-AAT-5	27	59	5.58096e-05	0.768504	27 59 True True 50553 False 5995 False True 2809 False 256 dtype: int64	0.000412197	NA	NA
TP-CK-4S-CW2_S2_L1_bc12_AAGG	Homo_sapiens_tRNA-Ile-AAT-5	27	Charged	0.353306	1.08964	27 Charged True False 5281 True 4302 False False 313 True 234 dtype: int64	0.579168	NA	Charged
TP-CK-4S-CW2_S2_L1_bc12_AAGG	Homo_sapiens_tRNA-Ile-AAT-5	59	Charged	0.639001	1.03199	59 Charged True False 6732 True 5483 False False 631 True 498 dtype: int64	0.827353	NA	Charged
TP-CK-4S-CW2_S2_L1_bc12_AAGG	Homo_sapiens_tRNA-Arg-ACG-1	9	26	0.00951779	1.58084	9 26 False True 2442 True True 1169 False False 142 True False 43 dtype: int64	0.0394774	9	26
TP-CK-4S-CW2_S2_L1_bc12_AAGG	Homo_sapiens_tRNA-Arg-ACG-1	9	58	0.0555401	1.14671	9 58 False True 1315 False 1183 True True 659 False 517 dtype: int64	0.15917	9	58
TP-CK-4S-CW2_S2_L1_bc12_AAGG	Homo_sapiens_tRNA-Arg-ACG-1	9	Charged	2.73437e-08	2.71605	9 Charged False False 308 True 126 True True 100 False 90 dtype: int64	2.95279e-07	9	Charged
TP-CK-4S-CW2_S2_L1_bc12_AAGG	Homo_sapiens_tRNA-Arg-ACG-1	26	58	0.790374	1.03986	26 58 True True 2195 False 1942 False True 125 False 115 dtype: int64	0.93059	26	58
TP-CK-4S-CW2_S2_L1_bc12_AAGG	Homo_sapiens_tRNA-Arg-ACG-1	26	Charged	0.0260287	0.483034	26 Charged True False 501 True 242 False False 20 True 20 dtype: int64	0.0889405	26	Charged
TP-CK-4S-CW2_S2_L1_bc12_AAGG	Homo_sapiens_tRNA-Arg-ACG-1	58	Charged	1.23292e-08	1.6433	58 Charged True False 986 False False 769 True True 571 False True 271 dtype: int64	1.35735e-07	58	Charged
TP-CK-4S-CW2_S2_L1_bc12_AAGG	Homo_sapiens_tRNA-Arg-CCT-4	7	9	0.125801	0.447174	7 9 False True 37 False 14 True True 13 False 11 dtype: int64	0.290169	NA	NA
TP-CK-4S-CW2_S2_L1_bc12_AAGG	Homo_sapiens_tRNA-Arg-CCT-4	7	44	0.588794	2.22727	7 44 False False 49 True False 22 False True 2 True True 2 dtype: int64	0.790509	NA	NA
TP-CK-4S-CW2_S2_L1_bc12_AAGG	Homo_sapiens_tRNA-Leu-CAG-1	10	51	0.76236	1.56281	10 51 False True 812 True True 54 False False 47 True False 2 dtype: int64	0.910959	10	e9
TP-CK-4S-CW2_S2_L1_bc12_AAGG	Homo_sapiens_tRNA-Leu-CAG-1	10	68	0.748346	0.922374	10 68 False True 657 False 202 True True 42 False 14 dtype: int64	0.901105	10	58
TP-CK-4S-CW2_S2_L1_bc12_AAGG	Homo_sapiens_tRNA-Leu-CAG-1	10	Charged	0.0152664	2.91641	10 Charged False False 202 True 188 True True 19 False 7 dtype: int64	0.0579726	10	Charged
TP-CK-4S-CW2_S2_L1_bc12_AAGG	Homo_sapiens_tRNA-Leu-CAG-1	51	68	0.0629716	1.55683	51 68 True True 1139 False 360 False True 63 False 31 dtype: int64	0.17528	e9	58
TP-CK-4S-CW2_S2_L1_bc12_AAGG	Homo_sapiens_tRNA-Leu-CAG-1	51	Charged	0.746033	1.16369	51 Charged True False 280 True 255 False False 23 True 18 dtype: int64	0.899679	e9	Charged
TP-CK-4S-CW2_S2_L1_bc12_AAGG	Homo_sapiens_tRNA-Leu-CAG-1	68	Charged	0.0312879	1.58034	68 Charged True False 240 True 239 False False 73 True 46 dtype: int64	0.102468	58	Charged
TP-CK-4S-CW2_S2_L1_bc12_AAGG	Homo_sapiens_tRNA-Gln-TTG-2	12	57	0.310777	0.233333	12 57 False True 10 False 7 True False 3 True 1 dtype: int64	0.533969	NA	NA
TP-CK-4S-CW2_S2_L1_bc12_AAGG	Homo_sapiens_tRNA-Gln-TTG-2	12	Charged	1	1	12 Charged False True 3 True True 3 False False 1 True False 1 dtype: int64	1	NA	Charged
TP-CK-4S-CW2_S2_L1_bc12_AAGG	Homo_sapiens_tRNA-Gln-TTG-2	34	57	0.110604	2.32558	34 57 False True 129 False 120 True True 15 False 6 dtype: int64	0.264552	NA	NA
TP-CK-4S-CW2_S2_L1_bc12_AAGG	Homo_sapiens_tRNA-Gln-TTG-2	34	Charged	0.134792	0.182143	34 Charged False False 51 True 40 True False 7 True 1 dtype: int64	0.304043	NA	Charged
TP-CK-4S-CW2_S2_L1_bc12_AAGG	Homo_sapiens_tRNA-Gln-TTG-2	57	Charged	0.0181706	2.13377	57 Charged True False 70 False False 62 True True 53 False True 22 dtype: int64	0.0667989	NA	Charged
TP-CK-4S-CW2_S2_L1_bc12_AAGG	Homo_sapiens_tRNA-Glu-CTC-1	57	Charged	1.48721e-07	0.821929	57 Charged False True 3039 True False 3016 False False 2999 True True 2512 dtype: int64	1.50506e-06	58	Charged
TP-CK-4S-CW2_S2_L1_bc12_AAGG	Homo_sapiens_tRNA-Ser-GCT-4	67	Charged	0.470909	1.22534	67 Charged True False 459 True 359 False False 47 True 30 dtype: int64	0.693669	NA	Charged
TP-CK-4S-CW2_S2_L1_bc12_AAGG	Homo_sapiens_tRNA-Gln-CTG-5	42	44	2.44619e-30	5221	42 44 True True 227 False False 23 True 1 True False 1 dtype: int64	5.5124e-29	NA	NA
TP-CK-4S-CW2_S2_L1_bc12_AAGG	Homo_sapiens_tRNA-Gln-CTG-5	42	57	0.116743	0.442735	42 57 True False 117 True 111 False True 15 False 7 dtype: int64	0.275089	NA	NA
TP-CK-4S-CW2_S2_L1_bc12_AAGG	Homo_sapiens_tRNA-Gln-CTG-5	42	58	0.00341869	0.194805	42 58 True False 209 True 19 False False 15 True 7 dtype: int64	0.0165646	NA	NA
TP-CK-4S-CW2_S2_L1_bc12_AAGG	Homo_sapiens_tRNA-Gln-CTG-5	42	Charged	0.324842	0.465686	42 Charged True False 102 True 95 False True 6 False 3 dtype: int64	0.549888	NA	Charged
TP-CK-4S-CW2_S2_L1_bc12_AAGG	Homo_sapiens_tRNA-Gln-CTG-5	44	57	0.116743	0.442735	44 57 True False 117 True 111 False True 15 False 7 dtype: int64	0.275089	NA	NA
TP-CK-4S-CW2_S2_L1_bc12_AAGG	Homo_sapiens_tRNA-Gln-CTG-5	44	58	0.000557159	0.15	44 58 True False 210 True 18 False False 14 True 8 dtype: int64	0.0033782	NA	NA
TP-CK-4S-CW2_S2_L1_bc12_AAGG	Homo_sapiens_tRNA-Gln-CTG-5	44	Charged	0.0962292	0.260749	44 Charged True False 103 True 94 False True 7 False 2 dtype: int64	0.239973	NA	Charged
TP-CK-4S-CW2_S2_L1_bc12_AAGG	Homo_sapiens_tRNA-Gln-CTG-5	45	57	0.170441	0.478632	45 57 True False 117 True 112 False True 14 False 7 dtype: int64	0.358611	NA	NA
TP-CK-4S-CW2_S2_L1_bc12_AAGG	Homo_sapiens_tRNA-Gln-CTG-5	45	58	0.0025082	0.180952	45 58 True False 210 True 19 False False 14 True 7 dtype: int64	0.0127336	NA	NA
TP-CK-4S-CW2_S2_L1_bc12_AAGG	Homo_sapiens_tRNA-Gln-CTG-5	45	Charged	0.164151	0.307443	45 Charged True False 103 True 95 False True 6 False 2 dtype: int64	0.349049	NA	Charged
TP-CK-4S-CW2_S2_L1_bc12_AAGG	Homo_sapiens_tRNA-Gln-CTG-5	57	58	0.00351926	0.26	57 58 True False 120 False False 104 True 20 True True 6 dtype: int64	0.016988	NA	NA
TP-CK-4S-CW2_S2_L1_bc12_AAGG	Homo_sapiens_tRNA-Gln-CTG-5	57	Charged	0.67294	0.863082	57 Charged True False 62 True 56 False True 45 False 43 dtype: int64	0.850238	NA	Charged
TP-CK-4S-CW2_S2_L1_bc12_AAGG	Homo_sapiens_tRNA-Gln-CTG-5	58	Charged	0.16081	2.06818	58 Charged False False 98 True 88 True True 13 False 7 dtype: int64	0.344218	NA	Charged
TP-CK-4S-CW2_S2_L1_bc12_AAGG	Homo_sapiens_mito_tRNA-Phe-GAA-1	9	38	0.612508	1.41584	9 38 True False 101 True 78 False False 11 True 6 dtype: int64	0.808306	9	37
TP-CK-4S-CW2_S2_L1_bc12_AAGG	Homo_sapiens_mito_tRNA-Phe-GAA-1	9	Charged	0.584299	0.394737	9 Charged True False 19 True 15 False True 2 False 1 dtype: int64	0.786743	9	Charged
TP-CK-4S-CW2_S2_L1_bc12_AAGG	Homo_sapiens_mito_tRNA-Phe-GAA-1	38	Charged	0.356222	1.68889	38 Charged False False 24 True True 19 False 18 False True 15 dtype: int64	0.582228	37	Charged
TP-CK-4S-CW2_S2_L1_bc12_AAGG	Homo_sapiens_tRNA-Thr-TGT-4	20	32	0.0295101	4.48711	20 32 False True 698 True True 348 False False 18 True False 2 dtype: int64	0.0978565	20a	32
TP-CK-4S-CW2_S2_L1_bc12_AAGG	Homo_sapiens_tRNA-Thr-TGT-4	20	58	0.400971	0.838386	20 58 False True 556 True True 251 False False 78 True False 42 dtype: int64	0.628386	20a	58
TP-CK-4S-CW2_S2_L1_bc12_AAGG	Homo_sapiens_tRNA-Thr-TGT-4	20	Charged	0.492443	0.86856	20 Charged False True 182 False 179 True False 77 True 68 dtype: int64	0.711264	20a	Charged
TP-CK-4S-CW2_S2_L1_bc12_AAGG	Homo_sapiens_tRNA-Thr-TGT-4	32	Charged	0.625073	0.771488	32 Charged True False 371 True 368 False True 9 False 7 dtype: int64	0.81767	32	Charged
TP-CK-4S-CW2_S2_L1_bc12_AAGG	Homo_sapiens_tRNA-Thr-TGT-4	58	Charged	0.0550212	1.54273	58 Charged True True 369 False 336 False False 59 True 42 dtype: int64	0.158111	58	Charged
TP-CK-4S-CW2_S2_L1_bc12_AAGG	Homo_sapiens_tRNA-Trp-CCA-2	36	57	0.905266	0.979698	36 57 False True 2212 False 348 True True 137 False 22 dtype: int64	1	37	58
TP-CK-4S-CW2_S2_L1_bc12_AAGG	Homo_sapiens_tRNA-Trp-CCA-2	36	Charged	0.0915046	1.74384	36 Charged False True 406 False 354 True True 30 False 15 dtype: int64	0.231414	37	Charged
TP-CK-4S-CW2_S2_L1_bc12_AAGG	Homo_sapiens_tRNA-Trp-CCA-2	57	Charged	0.772022	1.06657	57 Charged True True 439 False 392 False True 63 False 60 dtype: int64	0.917333	58	Charged
TP-CK-4S-CW2_S2_L1_bc12_AAGG	Homo_sapiens_tRNA-Leu-TAA-1	26	37	0.413906	0.65859	26 37 True False 227 True 39 False False 23 True 6 dtype: int64	0.641013	26	37
TP-CK-4S-CW2_S2_L1_bc12_AAGG	Homo_sapiens_tRNA-Leu-TAA-1	26	68	1	1.0381	26 68 True True 109 False 15 False True 7 False 1 dtype: int64	1	26	58
TP-CK-4S-CW2_S2_L1_bc12_AAGG	Homo_sapiens_tRNA-Leu-TAA-1	37	68	0.183805	2.43983	37 68 False True 482 False 72 True True 49 False 3 dtype: int64	0.377721	37	58
TP-CK-4S-CW2_S2_L1_bc12_AAGG	Homo_sapiens_tRNA-Leu-TAA-1	37	Charged	0.0963307	2.33846	37 Charged False False 190 True 50 True False 13 True 8 dtype: int64	0.240078	37	Charged
TP-CK-4S-CW2_S2_L1_bc12_AAGG	Homo_sapiens_tRNA-Leu-TAA-1	68	Charged	0.289716	0.642229	68 Charged True False 217 True 73 False False 21 True 11 dtype: int64	0.510336	58	Charged
TP-CK-4S-CW2_S2_L1_bc12_AAGG	Homo_sapiens_mito_tRNA-Asn-GTT-1	9	26	0.417198	1.82836	9 26 True False 67 False False 35 True True 14 False True 4 dtype: int64	0.643511	9	26
TP-CK-4S-CW2_S2_L1_bc12_AAGG	Homo_sapiens_mito_tRNA-Asn-GTT-1	9	Charged	0.136652	0.222222	9 Charged True False 12 True 12 False True 9 False 2 dtype: int64	0.306717	9	Charged
TP-CK-4S-CW2_S2_L1_bc12_AAGG	Homo_sapiens_mito_tRNA-Asn-GTT-1	24	Charged	0.755481	1.29524	24 Charged False True 21 False 17 True True 8 False 5 dtype: int64	0.906105	24	Charged
TP-CK-4S-CW2_S2_L1_bc12_AAGG	Homo_sapiens_mito_tRNA-Asn-GTT-1	26	Charged	0.648566	0.518519	26 Charged False True 27 False 21 True False 3 True 2 dtype: int64	0.833172	26	Charged
TP-CK-4S-CW2_S2_L1_bc12_AAGG	Homo_sapiens_tRNA-Ala-TGC-1	19	24	0.000771923	0.151309	19 24 False False 1069 True 157 True False 90 True 2 dtype: int64	0.00451052	20	25
TP-CK-4S-CW2_S2_L1_bc12_AAGG	Homo_sapiens_tRNA-Ala-TGC-1	19	57	7.54895e-06	2.67517	19 57 False False 813 True 413 True True 53 False 39 dtype: int64	6.34206e-05	20	58
TP-CK-4S-CW2_S2_L1_bc12_AAGG	Homo_sapiens_tRNA-Ala-TGC-1	19	Charged	0.0235086	0.131852	19 Charged False False 89 True 45 True False 15 True 1 dtype: int64	0.0821424	20	Charged
TP-CK-4S-CW2_S2_L1_bc12_AAGG	Homo_sapiens_tRNA-Ala-TGC-1	24	36	1	1.06313	24 36 False True 1348 True True 281 False False 51 True False 10 dtype: int64	1	25	37
TP-CK-4S-CW2_S2_L1_bc12_AAGG	Homo_sapiens_tRNA-Ala-TGC-1	24	57	0.511133	0.912973	24 57 False False 835 True 564 True False 180 True 111 dtype: int64	0.726561	25	58
TP-CK-4S-CW2_S2_L1_bc12_AAGG	Homo_sapiens_tRNA-Ala-TGC-1	24	Charged	0.102952	0.510989	24 Charged False False 93 True 52 True False 35 True 10 dtype: int64	0.251499	25	Charged
TP-CK-4S-CW2_S2_L1_bc12_AAGG	Homo_sapiens_tRNA-Ala-TGC-1	36	57	0.215412	1.39779	36 57 True False 1053 True 785 False False 45 True 24 dtype: int64	0.420814	37	58
TP-CK-4S-CW2_S2_L1_bc12_AAGG	Homo_sapiens_tRNA-Ala-TGC-1	36	Charged	0.0117199	0.137116	36 Charged True False 141 True 58 False True 6 False 2 dtype: int64	0.0468693	37	Charged
TP-CK-4S-CW2_S2_L1_bc12_AAGG	Homo_sapiens_tRNA-Ala-TGC-1	57	Charged	0.231699	1.41573	57 Charged True False 89 False False 84 True True 51 False True 34 dtype: int64	0.441777	58	Charged
TP-CK-4S-CW2_S2_L1_bc12_AAGG	Homo_sapiens_tRNA-Gln-CTG-2	9	57	0.0804333	1.79554	9 57 False True 1124 False 200 True True 111 False 11 dtype: int64	0.21063	9	58
TP-CK-4S-CW2_S2_L1_bc12_AAGG	Homo_sapiens_tRNA-Gln-CTG-2	9	Charged	0.596922	1.16334	9 Charged False True 278 False 236 True True 37 False 27 dtype: int64	0.796375	9	Charged
TP-CK-4S-CW2_S2_L1_bc12_AAGG	Homo_sapiens_tRNA-Gln-CTG-2	57	Charged	5.74329e-05	1.81303	57 Charged True False 569 True 556 False False 154 True 83 dtype: int64	0.000423023	58	Charged
TP-CK-4S-CW2_S2_L1_bc12_AAGG	Homo_sapiens_tRNA-Cys-GCA-4	57	Charged	0.00505978	3.26202	57 Charged True True 59 False 32 False False 23 True 13 dtype: int64	0.0231672	NA	Charged
TP-CK-4S-CW2_S2_L1_bc12_AAGG	Homo_sapiens_tRNA-Val-CAC-4	26	Charged	0.352381	5.33333	26 Charged False False 16 True False 3 False True 1 True True 1 dtype: int64	0.578043	NA	Charged
TP-CK-4S-CW2_S2_L1_bc12_AAGG	Homo_sapiens_tRNA-Thr-AGT-4	33	59	1	0.75974	33 59 True True 351 False 66 False True 14 False 2 dtype: int64	1	NA	NA
TP-CK-4S-CW2_S2_L1_bc12_AAGG	Homo_sapiens_tRNA-Thr-AGT-4	33	Charged	0.655067	0.512281	33 Charged True False 95 True 73 False True 3 False 2 dtype: int64	0.837613	NA	Charged
TP-CK-4S-CW2_S2_L1_bc12_AAGG	Homo_sapiens_tRNA-Thr-AGT-4	59	Charged	1	1.11222	59 Charged True False 100 True 91 False False 11 True 9 dtype: int64	1	NA	Charged
TP-CK-4S-CW2_S2_L1_bc12_AAGG	Homo_sapiens_tRNA-Tyr-GTA-1	20	24	9.1862e-09	12.6618	20 24 False False 42 True True 41 False 17 False True 8 dtype: int64	1.02005e-07	NA	NA
TP-CK-4S-CW2_S2_L1_bc12_AAGG	Homo_sapiens_tRNA-Tyr-GTA-1	20	25	0.0113992	3.09404	20 25 True True 47 False True 29 False 21 True False 11 dtype: int64	0.0458079	NA	NA
TP-CK-4S-CW2_S2_L1_bc12_AAGG	Homo_sapiens_tRNA-Tyr-GTA-1	20	26	7.31379e-06	7.2	20 26 True True 48 False False 30 True 20 True False 10 dtype: int64	6.15896e-05	NA	NA
TP-CK-4S-CW2_S2_L1_bc12_AAGG	Homo_sapiens_tRNA-Tyr-GTA-1	20	27	0.105643	0.484848	20 27 True False 42 False False 28 True 22 True True 16 dtype: int64	0.256098	NA	NA
TP-CK-4S-CW2_S2_L1_bc12_AAGG	Homo_sapiens_tRNA-Tyr-GTA-1	20	37	1	0.857143	20 37 True False 56 False False 48 True 2 True True 2 dtype: int64	1	NA	NA
TP-CK-4S-CW2_S2_L1_bc12_AAGG	Homo_sapiens_tRNA-Tyr-GTA-1	20	58	0.00114024	16.0769	20 58 True True 57 False True 39 False 11 True False 1 dtype: int64	0.00638537	NA	NA
TP-CK-4S-CW2_S2_L1_bc12_AAGG	Homo_sapiens_tRNA-Tyr-GTA-1	20	Charged	1	1.33333	20 Charged False False 8 True False 4 False True 3 True True 2 dtype: int64	1	NA	Charged
TP-CK-4S-CW2_S2_L1_bc12_AAGG	Homo_sapiens_tRNA-Tyr-GTA-1	23	27	0.0639292	0.425806	23 27 False False 44 True 31 True False 30 True 9 dtype: int64	0.177393	NA	NA
TP-CK-4S-CW2_S2_L1_bc12_AAGG	Homo_sapiens_tRNA-Tyr-GTA-1	23	37	1	0.959459	23 37 False False 71 True False 37 False True 4 True True 2 dtype: int64	1	NA	NA
TP-CK-4S-CW2_S2_L1_bc12_AAGG	Homo_sapiens_tRNA-Tyr-GTA-1	23	Charged	0.12782	10	23 Charged False False 15 True 3 True True 2 False 1 dtype: int64	0.293521	NA	Charged
TP-CK-4S-CW2_S2_L1_bc12_AAGG	Homo_sapiens_tRNA-Tyr-GTA-1	24	27	0.00299894	0.309103	24 27 True False 46 False False 35 True 32 True True 13 dtype: int64	0.0148139	NA	NA
TP-CK-4S-CW2_S2_L1_bc12_AAGG	Homo_sapiens_tRNA-Tyr-GTA-1	24	37	0.683798	0.552632	24 37 False False 63 True False 57 False True 4 True True 2 dtype: int64	0.857698	NA	NA
TP-CK-4S-CW2_S2_L1_bc12_AAGG	Homo_sapiens_tRNA-Tyr-GTA-1	24	58	0.804002	1.25223	24 58 False True 56 True True 51 False False 11 True False 8 dtype: int64	0.94031	NA	NA
TP-CK-4S-CW2_S2_L1_bc12_AAGG	Homo_sapiens_tRNA-Tyr-GTA-1	24	Charged	0.0956522	5.57143	24 Charged False False 13 True False 7 True 6 False True 2 dtype: int64	0.23896	NA	Charged
TP-CK-4S-CW2_S2_L1_bc12_AAGG	Homo_sapiens_tRNA-Tyr-GTA-1	25	26	1	1.07574	25 26 True True 59 False 31 False True 23 False 13 dtype: int64	1	NA	NA
TP-CK-4S-CW2_S2_L1_bc12_AAGG	Homo_sapiens_tRNA-Tyr-GTA-1	25	27	2.2795e-07	33.4783	25 27 True False 46 True 44 False False 35 True 1 dtype: int64	2.26627e-06	NA	NA
TP-CK-4S-CW2_S2_L1_bc12_AAGG	Homo_sapiens_tRNA-Tyr-GTA-1	25	37	1	0.790698	25 37 True False 86 False False 34 True True 4 False True 2 dtype: int64	1	NA	NA
TP-CK-4S-CW2_S2_L1_bc12_AAGG	Homo_sapiens_tRNA-Tyr-GTA-1	25	58	0.414687	1.56897	25 58 True True 78 False True 29 True False 12 False False 7 dtype: int64	0.641421	NA	NA
TP-CK-4S-CW2_S2_L1_bc12_AAGG	Homo_sapiens_tRNA-Tyr-GTA-1	25	Charged	0.400966	3	25 Charged False False 10 True False 10 True 6 False True 2 dtype: int64	0.628386	NA	Charged
TP-CK-4S-CW2_S2_L1_bc12_AAGG	Homo_sapiens_tRNA-Tyr-GTA-1	26	27	7.24755e-09	0.0910714	26 27 True False 70 False True 32 True True 17 False False 12 dtype: int64	8.1093e-08	NA	NA
TP-CK-4S-CW2_S2_L1_bc12_AAGG	Homo_sapiens_tRNA-Tyr-GTA-1	26	37	0.717101	1.55556	26 37 True False 81 False False 42 True True 6 False True 2 dtype: int64	0.879933	NA	NA
TP-CK-4S-CW2_S2_L1_bc12_AAGG	Homo_sapiens_tRNA-Tyr-GTA-1	26	58	0.462946	1.46374	26 58 True True 74 False True 35 True False 13 False False 9 dtype: int64	0.686805	NA	NA
TP-CK-4S-CW2_S2_L1_bc12_AAGG	Homo_sapiens_tRNA-Tyr-GTA-1	27	37	0.00902504	3.71944	27 37 True False 270 False False 103 True True 39 False True 4 dtype: int64	0.0377818	NA	NA
TP-CK-4S-CW2_S2_L1_bc12_AAGG	Homo_sapiens_tRNA-Tyr-GTA-1	27	58	0.00879877	0.455916	27 58 True True 223 False True 91 True False 86 False False 16 dtype: int64	0.0369748	NA	NA
TP-CK-4S-CW2_S2_L1_bc12_AAGG	Homo_sapiens_tRNA-Tyr-GTA-1	27	Charged	1	1.0582	27 Charged True False 27 False False 20 True True 10 False True 7 dtype: int64	1	NA	Charged
TP-CK-4S-CW2_S2_L1_bc12_AAGG	Homo_sapiens_tRNA-Tyr-GTA-1	37	58	0.00407156	0.620386	37 58 False True 1607 False 804 True True 93 False 75 dtype: int64	0.0192078	NA	NA
TP-CK-4S-CW2_S2_L1_bc12_AAGG	Homo_sapiens_tRNA-Tyr-GTA-1	37	Charged	0.369566	1.48722	37 Charged False False 349 True 96 True False 22 True 9 dtype: int64	0.596559	NA	Charged
TP-CK-4S-CW2_S2_L1_bc12_AAGG	Homo_sapiens_tRNA-Tyr-GTA-1	58	Charged	8.92934e-05	0.396312	58 Charged True False 338 False False 80 True True 72 False True 43 dtype: int64	0.000634892	NA	Charged
TP-CK-4S-CW2_S2_L1_bc12_AAGG	Homo_sapiens_tRNA-His-GTG-1	58	Charged	0.137115	1.17268	58 Charged True True 1006 False 795 False True 232 False 215 dtype: int64	0.307434	58	Charged
TP-CK-4S-CW2_S2_L1_bc12_AAGG	Homo_sapiens_tRNA-Gly-GCC-2	6	38	0.328132	0.634381	6 38 False False 3374 True False 219 False True 170 True True 7 dtype: int64	0.553538	6	39
TP-CK-4S-CW2_S2_L1_bc12_AAGG	Homo_sapiens_tRNA-Gly-GCC-2	6	56	0.264561	1.66423	6 56 False True 3365 True True 219 False False 179 True False 7 dtype: int64	0.481702	6	58
TP-CK-4S-CW2_S2_L1_bc12_AAGG	Homo_sapiens_tRNA-Gly-GCC-2	6	Charged	0.64717	0.839234	6 Charged False False 951 True 688 True False 28 True 17 dtype: int64	0.832452	6	Charged
TP-CK-4S-CW2_S2_L1_bc12_AAGG	Homo_sapiens_tRNA-Gly-GCC-2	38	56	0.0336959	1.84294	38 56 False True 6849 True True 538 False False 305 True False 13 dtype: int64	0.108472	39	58
TP-CK-4S-CW2_S2_L1_bc12_AAGG	Homo_sapiens_tRNA-Gly-GCC-2	38	Charged	0.502614	1.12343	38 Charged False False 1764 True 1036 True False 97 True 64 dtype: int64	0.719342	39	Charged
TP-CK-4S-CW2_S2_L1_bc12_AAGG	Homo_sapiens_tRNA-Gly-GCC-2	56	Charged	1	1.00949	56 Charged True False 1875 True 1092 False False 78 True 45 dtype: int64	1	58	Charged
TP-CK-4S-CW2_S2_L1_bc12_AAGG	Homo_sapiens_tRNA-Glu-TTC-4	34	57	0.155728	1.26099	34 57 True True 1185 False True 642 True False 101 False False 69 dtype: int64	0.336673	34	58
TP-CK-4S-CW2_S2_L1_bc12_AAGG	Homo_sapiens_tRNA-Glu-TTC-4	34	Charged	0.492411	0.874057	34 Charged True False 195 True 122 False False 95 True 68 dtype: int64	0.711264	34	Charged
TP-CK-4S-CW2_S2_L1_bc12_AAGG	Homo_sapiens_tRNA-Glu-TTC-4	57	Charged	0.0637164	0.549986	57 Charged True False 267 True 166 False True 26 False 23 dtype: int64	0.177002	58	Charged
TP-CK-4S-CW2_S2_L1_bc12_AAGG	Homo_sapiens_tRNA-Ser-TGA-3	35	67	1	1.03175	35 67 False True 882 False 377 True True 70 False 29 dtype: int64	1	NA	NA
TP-CK-4S-CW2_S2_L1_bc12_AAGG	Homo_sapiens_tRNA-Ser-TGA-3	35	Charged	0.304848	0.571087	35 Charged False False 239 True 93 True False 27 True 6 dtype: int64	0.527554	NA	Charged
TP-CK-4S-CW2_S2_L1_bc12_AAGG	Homo_sapiens_tRNA-Ser-TGA-3	67	Charged	0.767655	1.11972	67 Charged True False 213 True 81 False False 53 True 18 dtype: int64	0.914776	NA	Charged
TP-CK-4S-CW2_S2_L1_bc12_AAGG	Homo_sapiens_tRNA-Ser-TGA-4	67	Charged	0.773092	0.845528	67 Charged True False 41 True 26 False False 8 True 6 dtype: int64	0.918224	NA	Charged
TP-CK-4S-CW2_S2_L1_bc12_AAGG	Homo_sapiens_tRNA-Asp-GTC-2	6	9	0	14.0098	6 9 True True 38484 False True 3455 False 1376 True False 1094 dtype: int64	0	6	9
TP-CK-4S-CW2_S2_L1_bc12_AAGG	Homo_sapiens_tRNA-Asp-GTC-2	6	57	0.583828	1.02384	6 57 True False 31936 True 6827 False False 3889 True 812 dtype: int64	0.786333	6	58
TP-CK-4S-CW2_S2_L1_bc12_AAGG	Homo_sapiens_tRNA-Asp-GTC-2	6	Charged	0.114262	0.913625	6 Charged True False 5736 True 5421 False True 721 False 697 dtype: int64	0.270728	6	Charged
TP-CK-4S-CW2_S2_L1_bc12_AAGG	Homo_sapiens_tRNA-Asp-GTC-2	9	57	0.0208029	0.883946	9 57 True False 34463 True 7310 False False 1992 True 478 dtype: int64	0.0744575	9	58
TP-CK-4S-CW2_S2_L1_bc12_AAGG	Homo_sapiens_tRNA-Asp-GTC-2	9	Charged	0.283927	0.919357	9 Charged True False 6203 True 5895 False True 368 False 356 dtype: int64	0.503719	9	Charged
TP-CK-4S-CW2_S2_L1_bc12_AAGG	Homo_sapiens_tRNA-Asp-GTC-2	57	Charged	1.46683e-07	0.7975	57 Charged False True 7014 False 6975 True False 1429 True 1146 dtype: int64	1.48584e-06	58	Charged
TP-CK-4S-CW2_S2_L1_bc12_AAGG	Homo_sapiens_tRNA-Leu-CAA-4	27	38	0.190075	1.51823	27 38 True False 192 False False 88 True True 53 False True 16 dtype: int64	0.386779	26	37
TP-CK-4S-CW2_S2_L1_bc12_AAGG	Homo_sapiens_tRNA-Leu-CAA-4	27	69	0.385105	0.600473	27 69 True True 127 False True 47 True False 27 False False 6 dtype: int64	0.613359	26	58
TP-CK-4S-CW2_S2_L1_bc12_AAGG	Homo_sapiens_tRNA-Leu-CAA-4	27	Charged	1	0.955882	27 Charged True False 34 True 25 False False 13 True 10 dtype: int64	1	26	Charged
TP-CK-4S-CW2_S2_L1_bc12_AAGG	Homo_sapiens_tRNA-Leu-CAA-4	38	69	0.384993	0.760246	38 69 False True 244 True True 106 False False 42 True False 24 dtype: int64	0.613285	37	58
TP-CK-4S-CW2_S2_L1_bc12_AAGG	Homo_sapiens_tRNA-Leu-CAA-4	38	Charged	1	0.97195	38 Charged False False 66 True 46 True False 31 True 21 dtype: int64	1	37	Charged
TP-CK-4S-CW2_S2_L1_bc12_AAGG	Homo_sapiens_tRNA-Leu-CAA-4	69	Charged	0.0400072	3.85542	69 Charged True False 83 True 64 False False 15 True 3 dtype: int64	0.123817	58	Charged
TP-CK-4S-CW2_S2_L1_bc12_AAGG	Homo_sapiens_tRNA-Pro-TGG-3	6	57	0.0257305	0.0923077	6 57 False True 13 True False 5 False False 3 True True 2 dtype: int64	0.0882177	6	58
TP-CK-4S-CW2_S2_L1_bc12_AAGG	Homo_sapiens_tRNA-Pro-TGG-3	57	Charged	0.0349135	3.61702	57 Charged True False 235 True 75 False False 34 True 3 dtype: int64	0.111404	58	Charged
TP-CK-4S-CW2_S2_L1_bc12_AAGG	Homo_sapiens_tRNA-Leu-CAG-2	51	68	0.397333	0.807854	51 68 True True 1617 False 360 False True 139 False 25 dtype: int64	0.625104	e9	58
TP-CK-4S-CW2_S2_L1_bc12_AAGG	Homo_sapiens_tRNA-Leu-CAG-2	51	Charged	0.475508	0.795062	51 Charged True False 390 True 322 False True 27 False 26 dtype: int64	0.697218	e9	Charged
TP-CK-4S-CW2_S2_L1_bc12_AAGG	Homo_sapiens_tRNA-Leu-CAG-2	68	Charged	0.00491634	1.81091	68 Charged True False 337 True 309 False False 79 True 40 dtype: int64	0.0226198	58	Charged
TP-CK-4S-CW2_S2_L1_bc12_AAGG	Homo_sapiens_tRNA-Thr-CGT-4	9	19	0.338234	0.809654	9 19 False False 254 True False 183 False True 72 True True 42 dtype: int64	0.563992	9	20
TP-CK-4S-CW2_S2_L1_bc12_AAGG	Homo_sapiens_tRNA-Thr-CGT-4	9	25	0.0845148	3.89365	9 25 False True 315 True True 223 False False 11 True False 2 dtype: int64	0.218317	9	26
TP-CK-4S-CW2_S2_L1_bc12_AAGG	Homo_sapiens_tRNA-Thr-CGT-4	9	57	0.110047	0.718443	9 57 False True 249 True True 153 False False 76 True False 65 dtype: int64	0.263896	9	58
TP-CK-4S-CW2_S2_L1_bc12_AAGG	Homo_sapiens_tRNA-Thr-CGT-4	9	Charged	0.364312	1.27582	9 Charged True True 64 False False 61 True False 60 False True 51 dtype: int64	0.5911	9	Charged
TP-CK-4S-CW2_S2_L1_bc12_AAGG	Homo_sapiens_tRNA-Thr-CGT-4	19	25	0.00983381	0.26753	19 25 False True 492 True True 117 False False 9 True False 8 dtype: int64	0.0405465	20	26
TP-CK-4S-CW2_S2_L1_bc12_AAGG	Homo_sapiens_tRNA-Thr-CGT-4	19	57	2.64546e-06	3.85687	19 57 False True 347 False 146 True True 110 False 12 dtype: int64	2.35199e-05	20	58
TP-CK-4S-CW2_S2_L1_bc12_AAGG	Homo_sapiens_tRNA-Thr-CGT-4	19	Charged	0.222486	1.50123	19 Charged False False 122 True 106 True True 30 False 23 dtype: int64	0.429939	20	Charged
TP-CK-4S-CW2_S2_L1_bc12_AAGG	Homo_sapiens_tRNA-Thr-CGT-4	25	57	0.053332	0.169009	25 57 True True 457 False 169 False True 16 False 1 dtype: int64	0.154354	26	58
TP-CK-4S-CW2_S2_L1_bc12_AAGG	Homo_sapiens_tRNA-Thr-CGT-4	25	Charged	0.459107	2.1519	25 Charged True False 158 True 136 False False 5 True 2 dtype: int64	0.683062	26	Charged
TP-CK-4S-CW2_S2_L1_bc12_AAGG	Homo_sapiens_tRNA-Thr-CGT-4	31	Charged	0.624031	0.33908	31 Charged True True 354 False 348 False True 3 False 1 dtype: int64	0.816606	32	Charged
TP-CK-4S-CW2_S2_L1_bc12_AAGG	Homo_sapiens_tRNA-Thr-CGT-4	57	Charged	0.801002	1.04469	57 Charged True True 310 False 300 False False 92 True 91 dtype: int64	0.937857	58	Charged
TP-CK-4S-CW2_S2_L1_bc12_AAGG	Homo_sapiens_tRNA-Arg-CCG-1	9	26	0.553259	1.0693	9 26 False True 2653 True True 1116 False False 333 True False 131 dtype: int64	0.762851	9	26
TP-CK-4S-CW2_S2_L1_bc12_AAGG	Homo_sapiens_tRNA-Arg-CCG-1	9	37	0.338649	1.15217	9 37 False False 2813 True False 1167 False True 159 True True 76 dtype: int64	0.564434	9	37
TP-CK-4S-CW2_S2_L1_bc12_AAGG	Homo_sapiens_tRNA-Arg-CCG-1	9	58	0.399876	1.18604	9 58 False True 2851 True True 1203 False False 104 True False 37 dtype: int64	0.627647	9	58
TP-CK-4S-CW2_S2_L1_bc12_AAGG	Homo_sapiens_tRNA-Arg-CCG-1	9	Charged	0.353818	0.899338	9 Charged False True 597 False 451 True True 275 False 231 dtype: int64	0.579682	9	Charged
TP-CK-4S-CW2_S2_L1_bc12_AAGG	Homo_sapiens_tRNA-Arg-CCG-1	26	37	0.623828	0.918921	26 37 True False 4254 False False 516 True True 250 False True 33 dtype: int64	0.816515	26	37
TP-CK-4S-CW2_S2_L1_bc12_AAGG	Homo_sapiens_tRNA-Arg-CCG-1	26	58	0.0802777	1.47943	26 58 True True 4337 False True 515 True False 148 False False 26 dtype: int64	0.210325	26	58
TP-CK-4S-CW2_S2_L1_bc12_AAGG	Homo_sapiens_tRNA-Arg-CCG-1	26	Charged	0.00298492	0.630081	26 Charged True True 924 False 760 False True 137 False 71 dtype: int64	0.0147492	26	Charged
TP-CK-4S-CW2_S2_L1_bc12_AAGG	Homo_sapiens_tRNA-Arg-CCG-1	37	58	0.0349943	1.80946	37 58 False True 9698 True True 591 False False 386 True False 13 dtype: int64	0.111562	37	58
TP-CK-4S-CW2_S2_L1_bc12_AAGG	Homo_sapiens_tRNA-Arg-CCG-1	37	Charged	0.204857	1.19587	37 Charged False True 2007 False 1774 True True 138 False 102 dtype: int64	0.407462	37	Charged
TP-CK-4S-CW2_S2_L1_bc12_AAGG	Homo_sapiens_tRNA-Arg-CCG-1	58	Charged	0.569483	0.903946	58 Charged True True 2058 False 1811 False True 88 False 70 dtype: int64	0.776077	58	Charged
TP-CK-4S-CW2_S2_L1_bc12_AAGG	Homo_sapiens_tRNA-Ile-AAT-2	27	59	0.42319	1.0935	27 59 True True 14586 False 1716 False True 754 False 97 dtype: int64	0.649148	26	58
TP-CK-4S-CW2_S2_L1_bc12_AAGG	Homo_sapiens_tRNA-Ile-AAT-2	27	Charged	0.754131	1.05881	27 Charged True False 1528 True 1242 False False 99 True 76 dtype: int64	0.905194	26	Charged
TP-CK-4S-CW2_S2_L1_bc12_AAGG	Homo_sapiens_tRNA-Ile-AAT-2	59	Charged	0.128177	1.18176	59 Charged True False 2120 True 1879 False False 212 True 159 dtype: int64	0.293986	58	Charged
TP-CK-4S-CW2_S2_L1_bc12_AAGG	Homo_sapiens_tRNA-Ile-AAT-7	27	59	0.0178343	0.53283	27 59 True True 3035 False 320 False True 267 False 15 dtype: int64	0.0658224	NA	NA
TP-CK-4S-CW2_S2_L1_bc12_AAGG	Homo_sapiens_tRNA-Ile-AAT-7	27	Charged	0.280756	0.730694	27 Charged True False 382 True 319 False True 32 False 28 dtype: int64	0.500023	NA	Charged
TP-CK-4S-CW2_S2_L1_bc12_AAGG	Homo_sapiens_tRNA-Ile-AAT-7	59	Charged	0.771549	1.09614	59 Charged True False 382 True 329 False False 28 True 22 dtype: int64	0.917053	NA	Charged
TP-CK-4S-CW2_S2_L1_bc12_AAGG	Homo_sapiens_tRNA-Asn-GTT-1	9	21	0.055048	0.242424	9 21 True False 15 False True 11 False 10 True True 4 dtype: int64	0.158146	NA	NA
TP-CK-4S-CW2_S2_L1_bc12_AAGG	Homo_sapiens_tRNA-Asn-GTT-1	9	59	1	1.875	9 59 False True 16 True True 15 False False 2 True False 1 dtype: int64	1	NA	NA
TP-CK-4S-CW2_S2_L1_bc12_AAGG	Homo_sapiens_tRNA-Asn-GTT-1	9	Charged	1	0.888889	9 Charged False True 9 True True 4 False False 2 True False 1 dtype: int64	1	NA	Charged
TP-CK-4S-CW2_S2_L1_bc12_AAGG	Homo_sapiens_tRNA-Asn-GTT-1	21	59	1	1.33333	21 59 False True 30 True True 20 False False 2 True False 1 dtype: int64	1	NA	NA
TP-CK-4S-CW2_S2_L1_bc12_AAGG	Homo_sapiens_tRNA-Asn-GTT-1	21	Charged	0.313725	4.66667	21 Charged True True 7 False True 6 False 4 True False 1 dtype: int64	0.537457	NA	Charged
TP-CK-4S-CW2_S2_L1_bc12_AAGG	Homo_sapiens_tRNA-Asn-GTT-1	59	Charged	4.17268e-05	3.87785	59 Charged True False 302 True 170 False False 62 True 9 dtype: int64	0.000314239	NA	Charged
TP-CK-4S-CW2_S2_L1_bc12_AAGG	Homo_sapiens_tRNA-Ala-CGC-3	19	24	1.34488e-16	4.11717	19 24 True False 488 False False 406 True True 193 False True 39 dtype: int64	2.1482e-15	20	25
TP-CK-4S-CW2_S2_L1_bc12_AAGG	Homo_sapiens_tRNA-Ala-CGC-3	19	25	0.900861	1.01689	19 25 True False 412 False False 271 True True 269 False True 174 dtype: int64	1	20	26
TP-CK-4S-CW2_S2_L1_bc12_AAGG	Homo_sapiens_tRNA-Ala-CGC-3	19	36	0.15175	0.558621	19 36 True True 648 False True 435 True False 24 False False 9 dtype: int64	0.330625	20	37
TP-CK-4S-CW2_S2_L1_bc12_AAGG	Homo_sapiens_tRNA-Ala-CGC-3	19	56	0.900642	0.962341	19 56 True False 608 False False 404 True True 42 False True 29 dtype: int64	1	20	57
TP-CK-4S-CW2_S2_L1_bc12_AAGG	Homo_sapiens_tRNA-Ala-CGC-3	19	57	0.191734	0.719577	19 57 True True 597 False True 407 True False 53 False False 26 dtype: int64	0.388953	20	58
TP-CK-4S-CW2_S2_L1_bc12_AAGG	Homo_sapiens_tRNA-Ala-CGC-3	19	Charged	0.560869	0.827887	19 Charged True False 81 True 60 False False 38 True 34 dtype: int64	0.769277	20	Charged
TP-CK-4S-CW2_S2_L1_bc12_AAGG	Homo_sapiens_tRNA-Ala-CGC-3	24	25	1.32694e-16	0.314132	24 25 False False 818 True 651 True False 252 True 63 dtype: int64	2.12061e-15	25	26
TP-CK-4S-CW2_S2_L1_bc12_AAGG	Homo_sapiens_tRNA-Ala-CGC-3	24	36	7.41339e-07	0.259311	24 36 False True 1423 True True 287 False False 36 True False 28 dtype: int64	7.0483e-06	25	37
TP-CK-4S-CW2_S2_L1_bc12_AAGG	Homo_sapiens_tRNA-Ala-CGC-3	24	56	0.0411426	0.531773	24 56 False False 1325 True False 299 False True 100 True True 12 dtype: int64	0.126552	25	57
TP-CK-4S-CW2_S2_L1_bc12_AAGG	Homo_sapiens_tRNA-Ala-CGC-3	24	57	0.40309	1.28557	24 57 False True 1315 True True 292 False False 110 True False 19 dtype: int64	0.630357	25	58
TP-CK-4S-CW2_S2_L1_bc12_AAGG	Homo_sapiens_tRNA-Ala-CGC-3	24	Charged	0.565718	1.21782	24 Charged False False 164 True 101 True False 36 True 27 dtype: int64	0.773721	25	Charged
TP-CK-4S-CW2_S2_L1_bc12_AAGG	Homo_sapiens_tRNA-Ala-CGC-3	25	36	0.236001	1.36301	25 36 False True 1016 True True 825 False False 47 True False 28 dtype: int64	0.446989	26	37
TP-CK-4S-CW2_S2_L1_bc12_AAGG	Homo_sapiens_tRNA-Ala-CGC-3	25	56	0.00204974	0.535113	25 56 False False 962 True False 799 False True 81 True True 36 dtype: int64	0.0106788	26	57
TP-CK-4S-CW2_S2_L1_bc12_AAGG	Homo_sapiens_tRNA-Ala-CGC-3	25	57	0.333323	1.19554	25 57 False True 959 True True 778 False False 84 True False 57 dtype: int64	0.558493	26	58
TP-CK-4S-CW2_S2_L1_bc12_AAGG	Homo_sapiens_tRNA-Ala-CGC-3	25	Charged	7.46925e-05	0.4019	25 Charged True False 119 False False 100 True 92 True True 44 dtype: int64	0.000538569	26	Charged
TP-CK-4S-CW2_S2_L1_bc12_AAGG	Homo_sapiens_tRNA-Ala-CGC-3	36	56	0.0214593	4.2945	36 56 True False 2017 True 142 False False 122 True 2 dtype: int64	0.0762811	37	57
TP-CK-4S-CW2_S2_L1_bc12_AAGG	Homo_sapiens_tRNA-Ala-CGC-3	36	57	0.183348	1.51147	36 57 True True 1977 False 180 False True 109 False 15 dtype: int64	0.377019	37	58
TP-CK-4S-CW2_S2_L1_bc12_AAGG	Homo_sapiens_tRNA-Ala-CGC-3	36	Charged	0.492937	1.49038	36 Charged True False 260 True 155 False False 15 True 6 dtype: int64	0.711596	37	Charged
TP-CK-4S-CW2_S2_L1_bc12_AAGG	Homo_sapiens_tRNA-Ala-CGC-3	56	57	0.000607618	5.0961	56 57 False True 2102 False 206 True True 156 False 3 dtype: int64	0.00364911	57	58
TP-CK-4S-CW2_S2_L1_bc12_AAGG	Homo_sapiens_tRNA-Ala-CGC-3	56	Charged	0.0830453	1.94065	56 Charged False False 282 True 155 True True 16 False 15 dtype: int64	0.215576	57	Charged
TP-CK-4S-CW2_S2_L1_bc12_AAGG	Homo_sapiens_tRNA-Ala-CGC-3	57	Charged	0.659011	1.33401	57 Charged True False 281 True 164 False False 16 True 7 dtype: int64	0.840688	58	Charged
TP-CK-4S-CW2_S2_L1_bc12_AAGG	Homo_sapiens_mito_tRNA-Glu-TTC-1	9	31	0.103681	1.824	9 31 True False 425 True 228 False False 34 True 10 dtype: int64	0.252743	9	34
TP-CK-4S-CW2_S2_L1_bc12_AAGG	Homo_sapiens_mito_tRNA-Glu-TTC-1	9	Charged	0.599448	0.489474	9 Charged True False 95 True 31 False False 3 True 2 dtype: int64	0.798398	9	Charged
TP-CK-4S-CW2_S2_L1_bc12_AAGG	Homo_sapiens_mito_tRNA-Glu-TTC-1	31	43	0.495697	0.838643	31 43 False False 935 True False 548 False True 59 True True 29 dtype: int64	0.71366	34	46
TP-CK-4S-CW2_S2_L1_bc12_AAGG	Homo_sapiens_mito_tRNA-Glu-TTC-1	31	Charged	0.00115801	2.06069	31 Charged False False 166 True 100 True True 72 False 58 dtype: int64	0.00647626	34	Charged
TP-CK-4S-CW2_S2_L1_bc12_AAGG	Homo_sapiens_mito_tRNA-Glu-TTC-1	43	Charged	0.0377851	2.57965	43 Charged False False 261 True 215 True True 17 False 8 dtype: int64	0.118581	46	Charged
TP-CK-4S-CW2_S2_L1_bc12_AAGG	Homo_sapiens_tRNA-Ala-AGC-17	37	58	0.415619	2.48485	37 58 True True 82 False 11 False True 3 False 1 dtype: int64	0.642154	NA	NA
TP-CK-4S-CW2_S2_L1_bc12_AAGG	Homo_sapiens_tRNA-Thr-AGT-3	20	59	0.543478	0.285714	20 59 False True 14 False 8 True False 2 True 1 dtype: int64	0.754992	20	58
TP-CK-4S-CW2_S2_L1_bc12_AAGG	Homo_sapiens_tRNA-Thr-AGT-3	21	27	0.233684	3.375	21 27 False False 9 True False 8 True 6 False True 2 dtype: int64	0.444378	20a	26
TP-CK-4S-CW2_S2_L1_bc12_AAGG	Homo_sapiens_tRNA-Thr-AGT-3	21	33	0.287826	4.875	21 33 True True 13 False True 8 False 3 True False 1 dtype: int64	0.508093	20a	32
TP-CK-4S-CW2_S2_L1_bc12_AAGG	Homo_sapiens_tRNA-Thr-AGT-3	21	59	1	0.761905	21 59 True True 8 False True 7 True False 6 False False 4 dtype: int64	1	20a	58
TP-CK-4S-CW2_S2_L1_bc12_AAGG	Homo_sapiens_tRNA-Thr-AGT-3	21	Charged	0.485714	9	21 Charged False False 3 True True 3 False True 1 True False 1 dtype: int64	0.705916	20a	Charged
TP-CK-4S-CW2_S2_L1_bc12_AAGG	Homo_sapiens_tRNA-Thr-AGT-3	27	33	1	1.77966	27 33 False True 59 True True 15 False False 7 True False 1 dtype: int64	1	26	32
TP-CK-4S-CW2_S2_L1_bc12_AAGG	Homo_sapiens_tRNA-Thr-AGT-3	27	59	0.774941	1.34146	27 59 False True 41 False 25 True True 11 False 5 dtype: int64	0.919445	26	58
TP-CK-4S-CW2_S2_L1_bc12_AAGG	Homo_sapiens_tRNA-Thr-AGT-3	27	Charged	1	2.15385	27 Charged False False 14 True 13 True True 2 False 1 dtype: int64	1	26	Charged
TP-CK-4S-CW2_S2_L1_bc12_AAGG	Homo_sapiens_tRNA-Thr-AGT-3	33	59	0.00459766	2.2079	33 59 True True 708 False 234 False True 37 False 27 dtype: int64	0.0213858	32	58
TP-CK-4S-CW2_S2_L1_bc12_AAGG	Homo_sapiens_tRNA-Thr-AGT-3	33	Charged	0.829447	1.13306	33 Charged True False 162 True 118 False False 14 True 9 dtype: int64	0.957712	32	Charged
TP-CK-4S-CW2_S2_L1_bc12_AAGG	Homo_sapiens_tRNA-Thr-AGT-3	59	Charged	0.568735	0.857803	59 Charged True False 173 True 140 False False 53 True 50 dtype: int64	0.775771	58	Charged
TP-CK-4S-CW2_S2_L1_bc12_AAGG	Homo_sapiens_tRNA-Gln-CTG-3	9	57	0.271239	2.48889	9 57 False True 225 False 56 True True 20 False 2 dtype: int64	0.488882	9	58
TP-CK-4S-CW2_S2_L1_bc12_AAGG	Homo_sapiens_tRNA-Gln-CTG-3	9	Charged	0.721079	0.701754	9 Charged False True 57 False 32 True True 5 False 4 dtype: int64	0.882628	9	Charged
TP-CK-4S-CW2_S2_L1_bc12_AAGG	Homo_sapiens_tRNA-Gln-CTG-3	12	57	0.195725	0.577075	12 57 False True 276 False 73 True True 24 False 11 dtype: int64	0.39471	12	58
TP-CK-4S-CW2_S2_L1_bc12_AAGG	Homo_sapiens_tRNA-Gln-CTG-3	12	Charged	1	1.09524	12 Charged False True 70 False 46 True True 10 False 6 dtype: int64	1	12	Charged
TP-CK-4S-CW2_S2_L1_bc12_AAGG	Homo_sapiens_tRNA-Gln-CTG-3	57	Charged	0.000944932	3.07721	57 Charged True True 108 False 68 False False 31 True 16 dtype: int64	0.0054134	58	Charged
TP-CK-4S-CW2_S2_L1_bc12_AAGG	Homo_sapiens_tRNA-Val-CAC-2	26	58	0.319405	0.692892	26 58 False False 1004 True 207 True False 84 True 12 dtype: int64	0.543909	26	58
TP-CK-4S-CW2_S2_L1_bc12_AAGG	Homo_sapiens_tRNA-Val-CAC-2	26	Charged	0.067937	0.304688	26 Charged False False 195 True 80 True False 24 True 3 dtype: int64	0.185824	26	Charged
TP-CK-4S-CW2_S2_L1_bc12_AAGG	Homo_sapiens_tRNA-Val-CAC-2	58	Charged	0.0394309	1.79726	58 Charged False False 219 True 70 True False 47 True 27 dtype: int64	0.122398	58	Charged
TP-CK-4S-CW2_S2_L1_bc12_AAGG	Homo_sapiens_tRNA-Thr-TGT-3	35	Charged	0.109509	0.2	35 Charged True False 20 True 12 False True 6 False 2 dtype: int64	0.262916	NA	Charged
TP-CK-4S-CW2_S2_L1_bc12_AAGG	Homo_sapiens_tRNA-Arg-CCT-1	7	9	0.600001	1.18668	7 9 False True 188 False 182 True True 38 False 31 dtype: int64	0.798671	NA	NA
TP-CK-4S-CW2_S2_L1_bc12_AAGG	Homo_sapiens_tRNA-Arg-CCT-1	7	32	0.394213	0.497093	7 32 False True 344 True True 57 False False 9 True False 3 dtype: int64	0.622344	NA	NA
TP-CK-4S-CW2_S2_L1_bc12_AAGG	Homo_sapiens_tRNA-Arg-CCT-1	7	58	0.133071	0.330579	7 58 False True 242 True True 40 False False 6 True False 3 dtype: int64	0.301406	NA	NA
TP-CK-4S-CW2_S2_L1_bc12_AAGG	Homo_sapiens_tRNA-Arg-CCT-1	8	32	0.0221625	0.152672	8 32 False True 393 True True 20 False False 9 True False 3 dtype: int64	0.078297	NA	NA
TP-CK-4S-CW2_S2_L1_bc12_AAGG	Homo_sapiens_tRNA-Arg-CCT-1	8	58	0.0143989	0.116788	8 58 False True 274 True True 16 False False 6 True False 3 dtype: int64	0.0553506	NA	NA
TP-CK-4S-CW2_S2_L1_bc12_AAGG	Homo_sapiens_tRNA-Arg-CCT-1	9	32	1	0.867074	9 32 True True 227 False True 187 True False 7 False False 5 dtype: int64	1	NA	NA
TP-CK-4S-CW2_S2_L1_bc12_AAGG	Homo_sapiens_tRNA-Arg-CCT-1	9	58	1	0.867725	9 58 True True 164 False True 126 True False 6 False False 4 dtype: int64	1	NA	NA
TP-CK-4S-CW2_S2_L1_bc12_AAGG	Homo_sapiens_tRNA-Arg-CCT-1	9	Charged	0.752642	1.50526	9 Charged True False 19 True 13 False False 11 True 5 dtype: int64	0.904248	NA	Charged
TP-CK-4S-CW2_S2_L1_bc12_AAGG	Homo_sapiens_tRNA-Lys-TTT-6	18	Charged	1	0.9	18 Charged False True 20 False 6 True True 3 False 1 dtype: int64	1	NA	Charged
TP-CK-4S-CW2_S2_L1_bc12_AAGG	Homo_sapiens_tRNA-Lys-TTT-6	65	Charged	0.740195	1.45062	65 Charged True True 47 False 27 False True 6 False 5 dtype: int64	0.895775	NA	Charged
TP-CK-4S-CW2_S2_L1_bc12_AAGG	Homo_sapiens_tRNA-Arg-TCT-1	9	18	0.0693885	0.437062	9 18 False False 478 True False 193 False True 34 True True 6 dtype: int64	0.188803	9	19
TP-CK-4S-CW2_S2_L1_bc12_AAGG	Homo_sapiens_tRNA-Arg-TCT-1	9	32	1	1.02021	9 32 False True 382 True True 147 False False 114 True False 43 dtype: int64	1	9	32
TP-CK-4S-CW2_S2_L1_bc12_AAGG	Homo_sapiens_tRNA-Arg-TCT-1	9	34	0.259753	0.587796	9 34 False False 461 True False 183 False True 30 True True 7 dtype: int64	0.475936	9	34
TP-CK-4S-CW2_S2_L1_bc12_AAGG	Homo_sapiens_tRNA-Arg-TCT-1	9	58	0.887708	0.956604	9 58 False True 424 True True 169 False False 48 True False 20 dtype: int64	1	9	58
TP-CK-4S-CW2_S2_L1_bc12_AAGG	Homo_sapiens_tRNA-Arg-TCT-1	9	Charged	0.828761	1.16	9 Charged False True 30 False 29 True True 18 False 15 dtype: int64	0.957161	9	Charged
TP-CK-4S-CW2_S2_L1_bc12_AAGG	Homo_sapiens_tRNA-Arg-TCT-1	18	32	0.705014	1.25781	18 32 False True 544 False 161 True True 34 False 8 dtype: int64	0.87218	19	32
TP-CK-4S-CW2_S2_L1_bc12_AAGG	Homo_sapiens_tRNA-Arg-TCT-1	18	58	0.110836	4.89917	18 58 False True 605 False 76 True True 39 False 1 dtype: int64	0.264891	19	58
TP-CK-4S-CW2_S2_L1_bc12_AAGG	Homo_sapiens_tRNA-Arg-TCT-1	18	Charged	0.0813463	0.228571	18 Charged False True 60 False 48 True False 7 True 2 dtype: int64	0.212468	19	Charged
TP-CK-4S-CW2_S2_L1_bc12_AAGG	Homo_sapiens_tRNA-Arg-TCT-1	32	34	0.69937	0.942001	32 34 True False 719 True 318 False False 164 True 77 dtype: int64	0.868512	32	34
TP-CK-4S-CW2_S2_L1_bc12_AAGG	Homo_sapiens_tRNA-Arg-TCT-1	32	58	0.00165265	0.384746	32 58 True True 908 False True 220 True False 118 False False 11 dtype: int64	0.00886241	32	58
TP-CK-4S-CW2_S2_L1_bc12_AAGG	Homo_sapiens_tRNA-Arg-TCT-1	32	Charged	0.772144	1.10377	32 Charged True True 117 False 106 False False 30 True 30 dtype: int64	0.917411	32	Charged
TP-CK-4S-CW2_S2_L1_bc12_AAGG	Homo_sapiens_tRNA-Arg-TCT-1	34	58	0.742487	0.965876	34 58 True True 9163 False True 1347 True False 986 False False 140 dtype: int64	0.897304	34	58
TP-CK-4S-CW2_S2_L1_bc12_AAGG	Homo_sapiens_tRNA-Arg-TCT-1	34	Charged	0.102747	0.826947	34 Charged True False 1814 True 1026 False False 212 True 145 dtype: int64	0.251131	34	Charged
TP-CK-4S-CW2_S2_L1_bc12_AAGG	Homo_sapiens_tRNA-Arg-TCT-1	58	Charged	0.0640642	1.30488	58 Charged True False 2162 True 1350 False False 163 True 78 dtype: int64	0.177661	58	Charged
TP-CK-4S-CW2_S2_L1_bc12_AAGG	Homo_sapiens_tRNA-Ala-CGC-2	19	24	0.304362	0.673123	19 24 False False 1703 True 230 True False 110 True 10 dtype: int64	0.526967	20	25
TP-CK-4S-CW2_S2_L1_bc12_AAGG	Homo_sapiens_tRNA-Ala-CGC-2	19	25	5.57653e-05	2.17973	19 25 False False 1366 True 567 True False 63 True 57 dtype: int64	0.000412059	20	26
TP-CK-4S-CW2_S2_L1_bc12_AAGG	Homo_sapiens_tRNA-Ala-CGC-2	19	36	0.518221	1.56543	19 36 False True 1834 True True 116 False False 99 True False 4 dtype: int64	0.733076	20	37
TP-CK-4S-CW2_S2_L1_bc12_AAGG	Homo_sapiens_tRNA-Ala-CGC-2	19	57	0.000445988	0.474819	19 57 False True 1577 False 347 True True 82 False 38 dtype: int64	0.00276399	20	58
TP-CK-4S-CW2_S2_L1_bc12_AAGG	Homo_sapiens_tRNA-Ala-CGC-2	19	Charged	0.660103	0.723099	19 Charged False False 216 True 123 True False 17 True 7 dtype: int64	0.841413	20	Charged
TP-CK-4S-CW2_S2_L1_bc12_AAGG	Homo_sapiens_tRNA-Ala-CGC-2	24	25	1.84733e-32	0.23589	24 25 False False 2173 True 804 True False 676 True 59 dtype: int64	4.30135e-31	25	26
TP-CK-4S-CW2_S2_L1_bc12_AAGG	Homo_sapiens_tRNA-Ala-CGC-2	24	36	0.123979	0.736567	24 36 False True 2859 True True 696 False False 118 True False 39 dtype: int64	0.286912	25	37
TP-CK-4S-CW2_S2_L1_bc12_AAGG	Homo_sapiens_tRNA-Ala-CGC-2	24	57	0.00381574	1.37915	24 57 False True 2372 True True 621 False False 590 True False 112 dtype: int64	0.0181955	25	58
TP-CK-4S-CW2_S2_L1_bc12_AAGG	Homo_sapiens_tRNA-Ala-CGC-2	24	Charged	0.337026	0.792417	24 Charged False False 291 True 186 True False 77 True 39 dtype: int64	0.562736	25	Charged
TP-CK-4S-CW2_S2_L1_bc12_AAGG	Homo_sapiens_tRNA-Ala-CGC-2	25	36	0.595595	0.908696	25 36 False True 2746 True True 1124 False False 111 True False 50 dtype: int64	0.795328	26	37
TP-CK-4S-CW2_S2_L1_bc12_AAGG	Homo_sapiens_tRNA-Ala-CGC-2	25	57	1.71082e-06	0.666805	25 57 False True 2333 True True 876 False False 515 True False 290 dtype: int64	1.55363e-05	26	58
TP-CK-4S-CW2_S2_L1_bc12_AAGG	Homo_sapiens_tRNA-Ala-CGC-2	25	Charged	0.0182231	0.653503	25 Charged False False 274 True 184 True False 139 True 61 dtype: int64	0.0669656	26	Charged
TP-CK-4S-CW2_S2_L1_bc12_AAGG	Homo_sapiens_tRNA-Ala-CGC-2	36	57	0.177763	1.26111	36 57 True True 4339 False 1101 False True 150 False 48 dtype: int64	0.36914	37	58
TP-CK-4S-CW2_S2_L1_bc12_AAGG	Homo_sapiens_tRNA-Ala-CGC-2	36	Charged	0.163271	0.604545	36 Charged True False 550 True 315 False False 19 True 18 dtype: int64	0.347903	37	Charged
TP-CK-4S-CW2_S2_L1_bc12_AAGG	Homo_sapiens_tRNA-Ala-CGC-2	57	Charged	0.00962771	1.58755	57 Charged True False 473 True 295 False False 140 True 55 dtype: int64	0.0398447	58	Charged
TP-CK-4S-CW2_S2_L1_bc12_AAGG	Homo_sapiens_tRNA-Ala-TGC-7	24	Charged	0.728282	1.42593	24 Charged False False 11 True 9 True True 7 False 6 dtype: int64	0.887478	NA	Charged
TP-CK-4S-CW2_S2_L1_bc12_AAGG	Homo_sapiens_tRNA-Ala-TGC-7	36	Charged	0.602597	2.26667	36 Charged True True 17 False 15 False False 2 True 1 dtype: int64	0.800522	NA	Charged
TP-CK-4S-CW2_S2_L1_bc12_AAGG	Homo_sapiens_tRNA-Gly-TCC-3	6	18	0.00267363	0.492122	6 18 True False 1193 False False 928 True 49 True True 31 dtype: int64	0.0134274	6	19
TP-CK-4S-CW2_S2_L1_bc12_AAGG	Homo_sapiens_tRNA-Gly-TCC-3	6	57	0.0126516	1.53795	6 57 True True 1128 False True 753 False 77 True False 75 dtype: int64	0.0498175	6	58
TP-CK-4S-CW2_S2_L1_bc12_AAGG	Homo_sapiens_tRNA-Gly-TCC-3	6	Charged	0.695436	1.09897	6 Charged False False 168 True False 149 False True 79 True True 77 dtype: int64	0.865519	6	Charged
TP-CK-4S-CW2_S2_L1_bc12_AAGG	Homo_sapiens_tRNA-Gly-TCC-3	18	57	0.000787403	10.8531	18 57 False True 2096 False 188 True True 121 False 1 dtype: int64	0.00459301	19	58
TP-CK-4S-CW2_S2_L1_bc12_AAGG	Homo_sapiens_tRNA-Gly-TCC-3	18	Charged	1	0.988604	18 Charged False False 347 True 182 True False 27 True 14 dtype: int64	1	19	Charged
TP-CK-4S-CW2_S2_L1_bc12_AAGG	Homo_sapiens_tRNA-Gly-TCC-3	57	Charged	0.64919	1.17944	57 Charged True False 372 True 195 False False 36 True 16 dtype: int64	0.833529	58	Charged
TP-CK-4S-CW2_S2_L1_bc12_AAGG	Homo_sapiens_tRNA-Thr-AGT-5	21	59	1	1	21 59 True False 8 True 8 False False 1 True 1 dtype: int64	1	NA	NA
TP-CK-4S-CW2_S2_L1_bc12_AAGG	Homo_sapiens_tRNA-Thr-AGT-5	27	33	0.281067	0.591784	27 33 True True 922 False True 287 True False 38 False False 7 dtype: int64	0.500366	NA	NA
TP-CK-4S-CW2_S2_L1_bc12_AAGG	Homo_sapiens_tRNA-Thr-AGT-5	27	59	0.261371	0.824094	27 59 True True 731 False True 236 True False 218 False False 58 dtype: int64	0.477921	NA	NA
TP-CK-4S-CW2_S2_L1_bc12_AAGG	Homo_sapiens_tRNA-Thr-AGT-5	27	Charged	0.503987	1.16116	27 Charged True True 211 False 168 False True 53 False 49 dtype: int64	0.720538	NA	Charged
TP-CK-4S-CW2_S2_L1_bc12_AAGG	Homo_sapiens_tRNA-Thr-AGT-5	33	59	0.00777877	1.26654	33 59 True True 12548 False 3474 False True 539 False 189 dtype: int64	0.0334167	NA	NA
TP-CK-4S-CW2_S2_L1_bc12_AAGG	Homo_sapiens_tRNA-Thr-AGT-5	33	Charged	0.155176	1.20547	33 Charged True True 2756 False 2536 False False 132 True 119 dtype: int64	0.335772	NA	Charged
TP-CK-4S-CW2_S2_L1_bc12_AAGG	Homo_sapiens_tRNA-Thr-AGT-5	59	Charged	0.010885	1.17878	59 Charged True True 2651 False 2381 False False 613 True 579 dtype: int64	0.0440571	NA	Charged
TP-CK-4S-CW2_S2_L1_bc12_AAGG	Homo_sapiens_tRNA-Arg-TCG-2	37	58	0.862256	0.948241	37 58 False True 757 False 141 True True 56 False 11 dtype: int64	0.980694	37	58
TP-CK-4S-CW2_S2_L1_bc12_AAGG	Homo_sapiens_tRNA-Arg-TCG-2	37	Charged	0.00126357	7.29545	37 Charged False False 107 True 33 True True 9 False 4 dtype: int64	0.00699251	37	Charged
TP-CK-4S-CW2_S2_L1_bc12_AAGG	Homo_sapiens_tRNA-Arg-TCG-2	58	Charged	1	0.991379	58 Charged True False 116 True 46 False False 15 True 6 dtype: int64	1	58	Charged
TP-CK-4S-CW2_S2_L1_bc12_AAGG	Homo_sapiens_tRNA-Ser-AGA-1	26	32	0.598431	2.32653	26 32 True True 57 False True 49 False 2 True False 1 dtype: int64	0.79766	NA	NA
TP-CK-4S-CW2_S2_L1_bc12_AAGG	Homo_sapiens_tRNA-Ser-AGA-1	26	67	0.222063	1.75	26 67 True True 28 False False 27 True 24 True False 18 dtype: int64	0.429507	NA	NA
TP-CK-4S-CW2_S2_L1_bc12_AAGG	Homo_sapiens_tRNA-Ser-AGA-1	26	Charged	0.387535	3	26 Charged True False 8 True 8 False False 6 True 2 dtype: int64	0.615447	NA	Charged
TP-CK-4S-CW2_S2_L1_bc12_AAGG	Homo_sapiens_tRNA-Ser-AGA-1	32	67	5.32255e-05	3.85046	32 67 True True 5021 False 2608 False False 26 True 13 dtype: int64	0.000394106	NA	NA
TP-CK-4S-CW2_S2_L1_bc12_AAGG	Homo_sapiens_tRNA-Ser-AGA-1	35	67	0.427323	1.09135	35 67 False True 4788 False 2529 True True 281 False 136 dtype: int64	0.65238	NA	NA
TP-CK-4S-CW2_S2_L1_bc12_AAGG	Homo_sapiens_tRNA-Ser-AGA-1	35	Charged	0.361924	1.22719	35 Charged False False 1484 True 374 True False 97 True 30 dtype: int64	0.588502	NA	Charged
TP-CK-4S-CW2_S2_L1_bc12_AAGG	Homo_sapiens_tRNA-Ser-AGA-1	67	Charged	0.0250544	0.752888	67 Charged True False 1196 False False 385 True True 283 False True 121 dtype: int64	0.0864091	NA	Charged
TP-CK-4S-CW2_S2_L1_bc12_AAGG	Homo_sapiens_tRNA-Leu-AAG-1	27	67	1	1.17829	27 67 False True 43 True True 19 False False 8 True False 3 dtype: int64	1	26	58
TP-CK-4S-CW2_S2_L1_bc12_AAGG	Homo_sapiens_tRNA-Leu-AAG-1	27	Charged	0.0222689	36	27 Charged False False 12 True True 3 False True 1 True False 1 dtype: int64	0.078647	26	Charged
TP-CK-4S-CW2_S2_L1_bc12_AAGG	Homo_sapiens_tRNA-Leu-AAG-1	67	Charged	0.323255	1.56923	67 Charged True False 78 True 51 False False 24 True 10 dtype: int64	0.548049	58	Charged
TP-CK-4S-CW2_S2_L1_bc12_AAGG	Homo_sapiens_tRNA-Ala-AGC-6	24	36	4.26185e-06	0.0209059	24 36 False True 82 True False 7 True 6 False False 2 dtype: int64	3.69422e-05	NA	NA
TP-CK-4S-CW2_S2_L1_bc12_AAGG	Homo_sapiens_tRNA-Ala-AGC-6	24	57	0.000140725	0.0603622	24 57 False True 71 True False 7 True 6 False False 5 dtype: int64	0.000966234	NA	NA
TP-CK-4S-CW2_S2_L1_bc12_AAGG	Homo_sapiens_tRNA-Ala-AGC-6	36	57	0.00390381	5.57407	36 57 True True 129 False 18 False True 9 False 7 dtype: int64	0.0185386	NA	NA
TP-CK-4S-CW2_S2_L1_bc12_AAGG	Homo_sapiens_tRNA-Leu-CAA-1	27	38	0.173588	1.53409	27 38 False False 135 True False 120 True 30 False True 22 dtype: int64	0.363121	26	37
TP-CK-4S-CW2_S2_L1_bc12_AAGG	Homo_sapiens_tRNA-Leu-CAA-1	27	68	0.44846	1.28137	27 68 True True 125 False True 123 False 29 True False 23 dtype: int64	0.672283	26	58
TP-CK-4S-CW2_S2_L1_bc12_AAGG	Homo_sapiens_tRNA-Leu-CAA-1	27	Charged	0.543272	1.35714	27 Charged False False 39 True False 26 False True 21 True True 19 dtype: int64	0.754992	26	Charged
TP-CK-4S-CW2_S2_L1_bc12_AAGG	Homo_sapiens_tRNA-Leu-CAA-1	38	68	0.598644	0.900528	38 68 False True 604 True True 175 False False 115 True False 37 dtype: int64	0.797828	37	58
TP-CK-4S-CW2_S2_L1_bc12_AAGG	Homo_sapiens_tRNA-Leu-CAA-1	38	Charged	0.664025	0.84549	38 Charged False False 154 True 75 True False 51 True 21 dtype: int64	0.844381	37	Charged
TP-CK-4S-CW2_S2_L1_bc12_AAGG	Homo_sapiens_tRNA-Leu-CAA-1	68	Charged	0.864317	0.940449	68 Charged True False 178 True 81 False False 31 True 15 dtype: int64	0.982371	58	Charged
TP-CK-4S-CW2_S2_L1_bc11_AGAC	Homo_sapiens_tRNA-Met-CAT-4	20	26	0.102523	2.02353	20 26 True True 129 False True 85 False 16 True False 12 dtype: int64	0.250796	20a	26
TP-CK-4S-CW2_S2_L1_bc11_AGAC	Homo_sapiens_tRNA-Met-CAT-4	20	58	0.262916	2.02299	20 58 True True 132 False True 87 False 8 True False 6 dtype: int64	0.479812	20a	58
TP-CK-4S-CW2_S2_L1_bc11_AGAC	Homo_sapiens_tRNA-Met-CAT-4	20	Charged	0.843054	0.898396	20 Charged True True 42 False True 34 True False 22 False False 16 dtype: int64	0.967258	20a	Charged
TP-CK-4S-CW2_S2_L1_bc11_AGAC	Homo_sapiens_tRNA-Met-CAT-4	26	Charged	0.769202	0.767677	26 Charged True True 76 False 44 False True 9 False 4 dtype: int64	0.915576	26	Charged
TP-CK-4S-CW2_S2_L1_bc11_AGAC	Homo_sapiens_tRNA-Met-CAT-4	58	Charged	0.856652	1.07961	58 Charged True True 509 False 442 False True 16 False 15 dtype: int64	0.976534	58	Charged
TP-CK-4S-CW2_S2_L1_bc11_AGAC	Homo_sapiens_tRNA-Ala-AGC-3	19	24	0.0601361	1.38085	19 24 False False 2524 True 531 True False 179 True 52 dtype: int64	0.16926	20	25
TP-CK-4S-CW2_S2_L1_bc11_AGAC	Homo_sapiens_tRNA-Ala-AGC-3	19	25	0.361552	1.17693	19 25 False False 2546 True 509 True False 187 True 44 dtype: int64	0.588134	20	26
TP-CK-4S-CW2_S2_L1_bc11_AGAC	Homo_sapiens_tRNA-Ala-AGC-3	19	36	0.601562	0.833049	19 36 False True 2929 True True 220 False False 122 True False 11 dtype: int64	0.799972	20	37
TP-CK-4S-CW2_S2_L1_bc11_AGAC	Homo_sapiens_tRNA-Ala-AGC-3	19	56	0.0597945	0.52525	19 56 False False 2799 True False 220 False True 218 True True 9 dtype: int64	0.168534	20	57
TP-CK-4S-CW2_S2_L1_bc11_AGAC	Homo_sapiens_tRNA-Ala-AGC-3	19	57	0.0587034	2.09561	19 57 False True 2830 True True 222 False False 187 True False 7 dtype: int64	0.166238	20	58
TP-CK-4S-CW2_S2_L1_bc11_AGAC	Homo_sapiens_tRNA-Ala-AGC-3	19	Charged	0.00536627	0.211656	19 Charged False False 253 True 163 True False 22 True 3 dtype: int64	0.0243524	20	Charged
TP-CK-4S-CW2_S2_L1_bc11_AGAC	Homo_sapiens_tRNA-Ala-AGC-3	24	25	1.99379e-42	0.230663	24 25 False False 3097 True False 1287 False True 772 True True 74 dtype: int64	5.28428e-41	25	26
TP-CK-4S-CW2_S2_L1_bc11_AGAC	Homo_sapiens_tRNA-Ala-AGC-3	24	36	0.516465	1.12617	24 36 False True 3709 True True 1312 False False 156 True False 49 dtype: int64	0.731454	25	37
TP-CK-4S-CW2_S2_L1_bc11_AGAC	Homo_sapiens_tRNA-Ala-AGC-3	24	56	0.0364882	0.770473	24 56 False False 3494 True False 1262 False True 327 True True 91 dtype: int64	0.11549	25	57
TP-CK-4S-CW2_S2_L1_bc11_AGAC	Homo_sapiens_tRNA-Ala-AGC-3	24	57	0.21324	0.858792	24 57 False True 3566 True True 1249 False False 255 True False 104 dtype: int64	0.418062	25	58
TP-CK-4S-CW2_S2_L1_bc11_AGAC	Homo_sapiens_tRNA-Ala-AGC-3	24	Charged	0.726785	0.937836	24 Charged False False 326 True 205 True False 117 True 69 dtype: int64	0.886626	25	Charged
TP-CK-4S-CW2_S2_L1_bc11_AGAC	Homo_sapiens_tRNA-Ala-AGC-3	25	36	0.718982	1.0843	25 36 False True 4220 True True 973 False False 174 True False 37 dtype: int64	0.881095	26	37
TP-CK-4S-CW2_S2_L1_bc11_AGAC	Homo_sapiens_tRNA-Ala-AGC-3	25	56	0.0806516	0.779592	25 56 False False 3990 True False 928 False True 364 True True 66 dtype: int64	0.211099	26	57
TP-CK-4S-CW2_S2_L1_bc11_AGAC	Homo_sapiens_tRNA-Ala-AGC-3	25	57	0.0953014	1.29292	25 57 False True 4042 True True 938 False False 312 True False 56 dtype: int64	0.238469	26	58
TP-CK-4S-CW2_S2_L1_bc11_AGAC	Homo_sapiens_tRNA-Ala-AGC-3	25	Charged	0.840389	0.948504	25 Charged False False 386 True 234 True False 80 True 46 dtype: int64	0.965439	26	Charged
TP-CK-4S-CW2_S2_L1_bc11_AGAC	Homo_sapiens_tRNA-Ala-AGC-3	36	56	0.0112172	0.644985	36 56 True False 7972 True 808 False False 280 True 44 dtype: int64	0.045203	37	57
TP-CK-4S-CW2_S2_L1_bc11_AGAC	Homo_sapiens_tRNA-Ala-AGC-3	36	57	0.742584	1.07613	36 57 True True 8147 False 633 False True 299 False 25 dtype: int64	0.897321	37	58
TP-CK-4S-CW2_S2_L1_bc11_AGAC	Homo_sapiens_tRNA-Ala-AGC-3	36	Charged	0.000203806	6.4051	36 Charged True False 785 True 419 False False 36 True 3 dtype: int64	0.00135403	37	Charged
TP-CK-4S-CW2_S2_L1_bc11_AGAC	Homo_sapiens_tRNA-Ala-AGC-3	56	57	4.88822e-31	81.9628	56 57 False True 7751 True True 862 False False 737 True False 1 dtype: int64	1.12036e-29	57	58
TP-CK-4S-CW2_S2_L1_bc11_AGAC	Homo_sapiens_tRNA-Ala-AGC-3	56	Charged	0.774265	1.06074	56 Charged False False 783 True 412 True False 86 True 48 dtype: int64	0.918879	57	Charged
TP-CK-4S-CW2_S2_L1_bc11_AGAC	Homo_sapiens_tRNA-Ala-AGC-3	57	Charged	0.339847	1.24497	57 Charged True False 795 True 428 False False 74 True 32 dtype: int64	0.565355	58	Charged
TP-CK-4S-CW2_S2_L1_bc11_AGAC	Homo_sapiens_tRNA-Gln-CTG-4	57	Charged	1	1.15556	57 Charged True False 15 True 13 False False 4 True 3 dtype: int64	1	NA	Charged
TP-CK-4S-CW2_S2_L1_bc11_AGAC	Homo_sapiens_tRNA-Ile-AAT-8	27	59	0.287997	1.43358	27 59 True True 1363 False 206 False True 60 False 13 dtype: int64	0.508336	NA	NA
TP-CK-4S-CW2_S2_L1_bc11_AGAC	Homo_sapiens_tRNA-Ile-AAT-8	27	Charged	0.0683422	3.96667	27 Charged True True 238 False 120 False False 6 True 3 dtype: int64	0.186659	NA	Charged
TP-CK-4S-CW2_S2_L1_bc11_AGAC	Homo_sapiens_tRNA-Ile-AAT-8	59	Charged	0.575048	0.744828	59 Charged True True 216 False 116 False True 25 False 10 dtype: int64	0.78013	NA	Charged
TP-CK-4S-CW2_S2_L1_bc11_AGAC	Homo_sapiens_mito_tRNA-Ser-GCT-1	30	Charged	0.583333	2.54545	30 Charged False False 14 True 11 True True 2 False 1 dtype: int64	0.785864	e12	Charged
TP-CK-4S-CW2_S2_L1_bc11_AGAC	Homo_sapiens_tRNA-Leu-TAG-2	67	Charged	0.363984	2.0155	67 Charged True False 43 True 26 False False 10 True 3 dtype: int64	0.590746	NA	Charged
TP-CK-4S-CW2_S2_L1_bc11_AGAC	Homo_sapiens_tRNA-Ala-TGC-5	19	24	0.000102992	3.41628	19 24 False False 993 True 109 True False 48 True 18 dtype: int64	0.000724136	20	25
TP-CK-4S-CW2_S2_L1_bc11_AGAC	Homo_sapiens_tRNA-Ala-TGC-5	19	25	0.603304	1.22713	19 25 False False 1033 True 69 True False 61 True 5 dtype: int64	0.800893	20	26
TP-CK-4S-CW2_S2_L1_bc11_AGAC	Homo_sapiens_tRNA-Ala-TGC-5	19	36	1	1.19346	19 36 False True 1039 True True 62 False False 40 True False 2 dtype: int64	1	20	37
TP-CK-4S-CW2_S2_L1_bc11_AGAC	Homo_sapiens_tRNA-Ala-TGC-5	19	57	0.500474	1.35867	19 57 False True 855 False 205 True True 51 False 9 dtype: int64	0.717525	20	58
TP-CK-4S-CW2_S2_L1_bc11_AGAC	Homo_sapiens_tRNA-Ala-TGC-5	19	Charged	1	0.847458	19 Charged False True 59 False 50 True False 2 True 2 dtype: int64	1	20	Charged
TP-CK-4S-CW2_S2_L1_bc11_AGAC	Homo_sapiens_tRNA-Ala-TGC-5	24	36	0.0182657	2.61359	24 36 False True 1432 True True 401 False False 56 True False 6 dtype: int64	0.0670839	25	37
TP-CK-4S-CW2_S2_L1_bc11_AGAC	Homo_sapiens_tRNA-Ala-TGC-5	24	57	0.17759	1.25021	24 57 False True 1209 True True 347 False False 257 True False 59 dtype: int64	0.368951	25	58
TP-CK-4S-CW2_S2_L1_bc11_AGAC	Homo_sapiens_tRNA-Ala-TGC-5	24	Charged	0.731951	1.18367	24 Charged False False 87 True 77 True True 22 False 21 dtype: int64	0.89009	25	Charged
TP-CK-4S-CW2_S2_L1_bc11_AGAC	Homo_sapiens_tRNA-Ala-TGC-5	25	36	0.789977	0.948755	25 36 False True 1727 True True 113 False False 58 True False 4 dtype: int64	0.930342	26	37
TP-CK-4S-CW2_S2_L1_bc11_AGAC	Homo_sapiens_tRNA-Ala-TGC-5	25	57	0.124423	0.689538	25 57 False True 1472 False 290 True True 91 False 26 dtype: int64	0.287588	26	58
TP-CK-4S-CW2_S2_L1_bc11_AGAC	Homo_sapiens_tRNA-Ala-TGC-5	25	Charged	0.760578	1.32903	25 Charged False False 103 True 93 True True 6 False 5 dtype: int64	0.909919	26	Charged
TP-CK-4S-CW2_S2_L1_bc11_AGAC	Homo_sapiens_tRNA-Ala-TGC-5	36	57	0.00359135	2.22046	36 57 True True 1899 False 355 False True 53 False 22 dtype: int64	0.0172868	37	58
TP-CK-4S-CW2_S2_L1_bc11_AGAC	Homo_sapiens_tRNA-Ala-TGC-5	36	Charged	0.210951	0.308383	36 Charged True False 167 True 103 False True 4 False 2 dtype: int64	0.415248	37	Charged
TP-CK-4S-CW2_S2_L1_bc11_AGAC	Homo_sapiens_tRNA-Ala-TGC-5	57	Charged	0.383447	1.45098	57 Charged True False 153 True 111 False False 26 True 13 dtype: int64	0.611487	58	Charged
TP-CK-4S-CW2_S2_L1_bc11_AGAC	Homo_sapiens_tRNA-Ala-AGC-15	26	37	0.100502	0.389744	26 37 False True 39 True True 19 False 10 False False 8 dtype: int64	0.247088	NA	NA
TP-CK-4S-CW2_S2_L1_bc11_AGAC	Homo_sapiens_tRNA-Ala-AGC-15	26	40	0.347255	1.66154	26 40 False False 27 True 20 True True 16 False 13 dtype: int64	0.572881	NA	NA
TP-CK-4S-CW2_S2_L1_bc11_AGAC	Homo_sapiens_tRNA-Ala-AGC-15	26	58	0.0394388	0.219269	26 58 False True 43 True True 22 False 7 False False 3 dtype: int64	0.122411	NA	NA
TP-CK-4S-CW2_S2_L1_bc11_AGAC	Homo_sapiens_tRNA-Ala-AGC-15	26	Charged	0.286131	5	26 Charged False False 5 True True 4 False True 2 True False 2 dtype: int64	0.506222	NA	Charged
TP-CK-4S-CW2_S2_L1_bc11_AGAC	Homo_sapiens_tRNA-Ala-AGC-15	37	40	0.000731433	6.61607	37 40 True True 39 False 28 False False 19 True 4 dtype: int64	0.00429889	NA	NA
TP-CK-4S-CW2_S2_L1_bc11_AGAC	Homo_sapiens_tRNA-Ala-AGC-15	37	58	0.0186317	0.11244	37 58 True True 47 False True 22 True False 19 False False 1 dtype: int64	0.0681871	NA	NA
TP-CK-4S-CW2_S2_L1_bc11_AGAC	Homo_sapiens_tRNA-Ala-AGC-15	37	Charged	1	1	37 Charged True False 6 True 6 False False 1 True 1 dtype: int64	1	NA	Charged
TP-CK-4S-CW2_S2_L1_bc11_AGAC	Homo_sapiens_tRNA-Ala-AGC-15	40	58	0.857141	1.11414	40 58 False True 67 False 47 True True 27 False 17 dtype: int64	0.976779	NA	NA
TP-CK-4S-CW2_S2_L1_bc11_AGAC	Homo_sapiens_tRNA-Ala-AGC-15	40	Charged	0.251533	2.66667	40 Charged False False 16 True 6 True False 5 True 5 dtype: int64	0.465938	NA	Charged
TP-CK-4S-CW2_S2_L1_bc11_AGAC	Homo_sapiens_tRNA-Ala-AGC-15	58	Charged	0.464673	0.5	58 Charged False False 12 True False 9 False True 8 True True 3 dtype: int64	0.687901	NA	Charged
TP-CK-4S-CW2_S2_L1_bc11_AGAC	Homo_sapiens_tRNA-Val-TAC-3	58	Charged	0.0693231	0.188034	58 Charged False True 13 True True 11 False 9 False False 2 dtype: int64	0.188702	NA	Charged
TP-CK-4S-CW2_S2_L1_bc11_AGAC	Homo_sapiens_tRNA-Ala-CGC-4	24	25	1.48352e-31	0.120738	24 25 False False 1412 True False 505 False True 440 True True 19 dtype: int64	3.41718e-30	25	26
TP-CK-4S-CW2_S2_L1_bc11_AGAC	Homo_sapiens_tRNA-Ala-CGC-4	24	36	0.382992	1.26299	24 36 False True 1732 True True 500 False False 105 True False 24 dtype: int64	0.611064	25	37
TP-CK-4S-CW2_S2_L1_bc11_AGAC	Homo_sapiens_tRNA-Ala-CGC-4	24	Charged	0.187332	1.54571	24 Charged False False 157 True 79 True False 27 True 21 dtype: int64	0.382364	25	Charged
TP-CK-4S-CW2_S2_L1_bc11_AGAC	Homo_sapiens_tRNA-Ala-CGC-4	25	36	0.00478049	1.99666	25 36 False True 1795 True True 608 False False 112 True False 19 dtype: int64	0.0221042	26	37
TP-CK-4S-CW2_S2_L1_bc11_AGAC	Homo_sapiens_tRNA-Ala-CGC-4	25	57	0.434002	0.328767	25 57 False True 1898 True True 624 False False 1 True False 1 dtype: int64	0.658674	26	58
TP-CK-4S-CW2_S2_L1_bc11_AGAC	Homo_sapiens_tRNA-Ala-CGC-4	25	Charged	0.797325	0.905051	25 Charged False False 140 True 75 True False 66 True 32 dtype: int64	0.935285	26	Charged
TP-CK-4S-CW2_S2_L1_bc11_AGAC	Homo_sapiens_tRNA-Ala-CGC-4	36	Charged	0.476757	1.55718	36 Charged True False 341 True 177 False False 15 True 5 dtype: int64	0.698223	37	Charged
TP-CK-4S-CW2_S2_L1_bc11_AGAC	Homo_sapiens_tRNA-Arg-TCG-3	9	26	0.602434	1.09555	9 26 False False 327 True 182 True False 123 True 75 dtype: int64	0.80052	NA	NA
TP-CK-4S-CW2_S2_L1_bc11_AGAC	Homo_sapiens_tRNA-Arg-TCG-3	9	37	0.238904	1.42683	9 37 False False 468 True False 176 False True 41 True True 22 dtype: int64	0.450263	NA	NA
TP-CK-4S-CW2_S2_L1_bc11_AGAC	Homo_sapiens_tRNA-Arg-TCG-3	9	58	0.142058	0.4357	9 58 False True 501 True True 191 False False 8 True False 7 dtype: int64	0.315137	NA	NA
TP-CK-4S-CW2_S2_L1_bc11_AGAC	Homo_sapiens_tRNA-Arg-TCG-3	9	Charged	0.777932	1.09411	9 Charged False True 88 False 79 True True 39 False 32 dtype: int64	0.921907	NA	Charged
TP-CK-4S-CW2_S2_L1_bc11_AGAC	Homo_sapiens_tRNA-Arg-TCG-3	26	37	0.81822	1.06502	26 37 False False 475 True False 446 False True 41 True True 41 dtype: int64	0.950277	NA	NA
TP-CK-4S-CW2_S2_L1_bc11_AGAC	Homo_sapiens_tRNA-Arg-TCG-3	26	58	0.831526	1.13571	26 58 False True 504 True True 477 False False 12 True False 10 dtype: int64	0.959124	NA	NA
TP-CK-4S-CW2_S2_L1_bc11_AGAC	Homo_sapiens_tRNA-Arg-TCG-3	26	Charged	0.218552	1.34328	26 Charged True True 105 False 84 False False 72 True 67 dtype: int64	0.424803	NA	Charged
TP-CK-4S-CW2_S2_L1_bc11_AGAC	Homo_sapiens_tRNA-Arg-TCG-3	37	58	0.40173	1.31031	37 58 False True 9845 True True 645 False False 300 True False 15 dtype: int64	0.62898	NA	NA
TP-CK-4S-CW2_S2_L1_bc11_AGAC	Homo_sapiens_tRNA-Arg-TCG-3	37	Charged	0.824946	1.03581	37 Charged False False 1405 True 1226 True False 104 True 94 dtype: int64	0.954988	NA	Charged
TP-CK-4S-CW2_S2_L1_bc11_AGAC	Homo_sapiens_tRNA-Arg-TCG-3	58	Charged	0.511344	1.21267	58 Charged True False 1477 True 1317 False False 34 True 25 dtype: int64	0.726604	NA	Charged
TP-CK-4S-CW2_S2_L1_bc11_AGAC	Homo_sapiens_tRNA-Cys-GCA-14	57	Charged	1	0.9	57 Charged True False 15 True 9 False False 6 True 4 dtype: int64	1	NA	Charged
TP-CK-4S-CW2_S2_L1_bc11_AGAC	Homo_sapiens_tRNA-Val-AAC-2	58	Charged	0.00307281	0.552767	58 Charged False False 631 True 313 True False 124 True 34 dtype: int64	0.0151347	58	Charged
TP-CK-4S-CW2_S2_L1_bc11_AGAC	Homo_sapiens_tRNA-Lys-TTT-3	37	58	0.0274598	1.20432	37 58 False True 6146 True True 4275 False False 419 True False 242 dtype: int64	0.0926024	NA	NA
TP-CK-4S-CW2_S2_L1_bc11_AGAC	Homo_sapiens_tRNA-Lys-TTT-3	37	Charged	5.39915e-07	0.756605	37 Charged False True 2149 False 1458 True True 1094 False 981 dtype: int64	5.20238e-06	NA	Charged
TP-CK-4S-CW2_S2_L1_bc11_AGAC	Homo_sapiens_tRNA-Lys-TTT-3	58	Charged	0.138046	1.06562	58 Charged True True 21006 False 16222 False True 1282 False 1055 dtype: int64	0.308963	NA	Charged
TP-CK-4S-CW2_S2_L1_bc11_AGAC	Homo_sapiens_tRNA-Gln-TTG-3	9	34	0.527449	0.829335	9 34 False True 262 False 195 True True 39 False 35 dtype: int64	0.740762	9	34
TP-CK-4S-CW2_S2_L1_bc11_AGAC	Homo_sapiens_tRNA-Gln-TTG-3	9	57	0.264158	0.674786	9 57 False True 217 False 82 True True 25 False 14 dtype: int64	0.481213	9	58
TP-CK-4S-CW2_S2_L1_bc11_AGAC	Homo_sapiens_tRNA-Gln-TTG-3	9	Charged	0.552153	1.38047	9 Charged False False 82 True 33 True False 9 True 5 dtype: int64	0.761833	9	Charged
TP-CK-4S-CW2_S2_L1_bc11_AGAC	Homo_sapiens_tRNA-Gln-TTG-3	34	57	1.6099e-06	0.628817	34 57 False True 735 True True 594 False 365 False False 284 dtype: int64	1.46612e-05	34	58
TP-CK-4S-CW2_S2_L1_bc11_AGAC	Homo_sapiens_tRNA-Gln-TTG-3	34	Charged	0.221267	1.24554	34 Charged False False 235 True False 215 True 98 False True 86 dtype: int64	0.428405	34	Charged
TP-CK-4S-CW2_S2_L1_bc11_AGAC	Homo_sapiens_tRNA-Gln-TTG-3	57	Charged	0.045092	1.41321	57 Charged True False 339 False False 180 True True 173 False True 65 dtype: int64	0.135655	58	Charged
TP-CK-4S-CW2_S2_L1_bc11_AGAC	Homo_sapiens_tRNA-Ala-CGC-1	24	25	2.009e-22	0.384666	24 25 False False 3146 True 1097 True False 835 True 112 dtype: int64	3.81225e-21	25	26
TP-CK-4S-CW2_S2_L1_bc11_AGAC	Homo_sapiens_tRNA-Ala-CGC-1	24	36	8.8709e-09	0.407123	24 36 False True 4032 True True 867 False False 142 True False 75 dtype: int64	9.85717e-08	25	37
TP-CK-4S-CW2_S2_L1_bc11_AGAC	Homo_sapiens_tRNA-Ala-CGC-1	24	57	0.797977	0.98096	24 57 False False 2409 True 1749 True False 549 True 391 dtype: int64	0.935777	25	58
TP-CK-4S-CW2_S2_L1_bc11_AGAC	Homo_sapiens_tRNA-Ala-CGC-1	24	Charged	0.819621	1.05556	24 Charged False False 295 True 177 True False 60 True 38 dtype: int64	0.951162	25	Charged
TP-CK-4S-CW2_S2_L1_bc11_AGAC	Homo_sapiens_tRNA-Ala-CGC-1	25	36	0.00105237	1.73465	25 36 False True 3764 True True 1532 False False 179 True False 42 dtype: int64	0.00594742	26	37
TP-CK-4S-CW2_S2_L1_bc11_AGAC	Homo_sapiens_tRNA-Ala-CGC-1	25	57	0.275462	1.06924	25 57 False False 2306 True 1629 True False 891 True 673 dtype: int64	0.493734	26	58
TP-CK-4S-CW2_S2_L1_bc11_AGAC	Homo_sapiens_tRNA-Ala-CGC-1	25	Charged	1	1.0098	25 Charged False False 265 True 167 True False 110 True 70 dtype: int64	1	26	Charged
TP-CK-4S-CW2_S2_L1_bc11_AGAC	Homo_sapiens_tRNA-Ala-CGC-1	36	57	0.0486066	1.30167	36 57 True False 3876 True 2966 False False 165 True 97 dtype: int64	0.143705	37	58
TP-CK-4S-CW2_S2_L1_bc11_AGAC	Homo_sapiens_tRNA-Ala-CGC-1	36	Charged	0.0240761	0.419686	36 Charged True False 462 True 307 False True 19 False 12 dtype: int64	0.0837075	37	Charged
TP-CK-4S-CW2_S2_L1_bc11_AGAC	Homo_sapiens_tRNA-Ala-CGC-1	57	Charged	0.000311688	1.6608	57 Charged False False 316 True False 220 True 185 False True 160 dtype: int64	0.00199265	58	Charged
TP-CK-4S-CW2_S2_L1_bc11_AGAC	Homo_sapiens_tRNA-Thr-TGT-1	27	33	0.0572755	0.0833333	27 33 False True 8 True False 6 True 4 False False 1 dtype: int64	0.163078	NA	NA
TP-CK-4S-CW2_S2_L1_bc11_AGAC	Homo_sapiens_tRNA-Thr-TGT-1	27	59	0.517857	4.5	27 59 True True 9 False True 4 False 2 True False 1 dtype: int64	0.73269	NA	NA
TP-CK-4S-CW2_S2_L1_bc11_AGAC	Homo_sapiens_tRNA-Thr-TGT-1	33	59	0.204205	0.253876	33 59 True True 393 False 129 False True 12 False 1 dtype: int64	0.406541	NA	NA
TP-CK-4S-CW2_S2_L1_bc11_AGAC	Homo_sapiens_tRNA-Thr-TGT-1	33	Charged	0.712506	0.677586	33 Charged True False 145 True 131 False True 4 False 3 dtype: int64	0.877571	NA	Charged
TP-CK-4S-CW2_S2_L1_bc11_AGAC	Homo_sapiens_tRNA-Thr-TGT-1	59	Charged	0.604674	0.851495	59 Charged True False 124 True 111 False True 41 False 39 dtype: int64	0.802	NA	Charged
TP-CK-4S-CW2_S2_L1_bc11_AGAC	Homo_sapiens_tRNA-Val-CAC-1	26	58	0.23957	0.778619	26 58 False False 3701 True 652 True False 226 True 31 dtype: int64	0.451148	26	58
TP-CK-4S-CW2_S2_L1_bc11_AGAC	Homo_sapiens_tRNA-Val-CAC-1	26	Charged	0.5128	0.761778	26 Charged False False 477 True 221 True False 34 True 12 dtype: int64	0.727934	26	Charged
TP-CK-4S-CW2_S2_L1_bc11_AGAC	Homo_sapiens_tRNA-Val-CAC-1	58	Charged	0.00945484	0.569697	58 Charged False False 423 True 216 True False 110 True 32 dtype: int64	0.0392581	58	Charged
TP-CK-4S-CW2_S2_L1_bc11_AGAC	Homo_sapiens_tRNA-Ser-TGA-1	26	50	0.462591	0.302564	26 50 True True 118 False True 39 True False 10 False False 1 dtype: int64	0.686594	26	e9
TP-CK-4S-CW2_S2_L1_bc11_AGAC	Homo_sapiens_tRNA-Ser-TGA-1	26	67	0.153657	0.506734	26 67 True True 86 False 36 False True 33 False 7 dtype: int64	0.333472	26	58
TP-CK-4S-CW2_S2_L1_bc11_AGAC	Homo_sapiens_tRNA-Ser-TGA-1	26	Charged	0.206155	0.387931	26 Charged True False 29 False False 18 True 8 True True 5 dtype: int64	0.409109	26	Charged
TP-CK-4S-CW2_S2_L1_bc11_AGAC	Homo_sapiens_tRNA-Ser-TGA-1	32	50	0.0047724	7.93407	32 50 True True 2527 False 182 False True 7 False 4 dtype: int64	0.0220715	32	e9
TP-CK-4S-CW2_S2_L1_bc11_AGAC	Homo_sapiens_tRNA-Ser-TGA-1	32	67	0.494423	1.60049	32 67 True True 1969 False 703 False True 7 False 4 dtype: int64	0.712655	32	58
TP-CK-4S-CW2_S2_L1_bc11_AGAC	Homo_sapiens_tRNA-Ser-TGA-1	50	67	0.00399796	0.587315	50 67 True True 2012 False 759 False True 167 False 37 dtype: int64	0.0189188	e9	58
TP-CK-4S-CW2_S2_L1_bc11_AGAC	Homo_sapiens_tRNA-Ser-TGA-1	50	Charged	0.00126107	0.334737	50 Charged True False 380 True 106 False False 24 True 20 dtype: int64	0.00698348	e9	Charged
TP-CK-4S-CW2_S2_L1_bc11_AGAC	Homo_sapiens_tRNA-Ser-TGA-1	67	Charged	0.517647	0.833333	67 Charged True False 336 True 105 False False 72 True 27 dtype: int64	0.732575	58	Charged
TP-CK-4S-CW2_S2_L1_bc11_AGAC	Homo_sapiens_tRNA-His-GTG-2	58	Charged	0.262635	3.27273	58 Charged True True 36 False 33 False False 6 True 2 dtype: int64	0.479551	58	Charged
TP-CK-4S-CW2_S2_L1_bc11_AGAC	Homo_sapiens_tRNA-Ser-GCT-3	6	26	0.0429541	0.294048	6 26 False True 168 False 19 True True 13 False 5 dtype: int64	0.130874	6	26
TP-CK-4S-CW2_S2_L1_bc11_AGAC	Homo_sapiens_tRNA-Ser-GCT-3	26	67	0.0658125	2.01374	26 67 True True 733 False 70 False True 52 False 10 dtype: int64	0.181245	26	58
TP-CK-4S-CW2_S2_L1_bc11_AGAC	Homo_sapiens_tRNA-Ser-GCT-3	26	Charged	0.0821237	0.400215	26 Charged True False 169 True 93 False True 11 False 8 dtype: int64	0.213909	26	Charged
TP-CK-4S-CW2_S2_L1_bc11_AGAC	Homo_sapiens_tRNA-Ser-GCT-3	32	67	0.881923	0.910421	32 67 True True 22593 False 3384 False True 88 False 12 dtype: int64	0.995889	32	58
TP-CK-4S-CW2_S2_L1_bc11_AGAC	Homo_sapiens_tRNA-Ser-GCT-3	32	Charged	0.106685	2.12699	32 Charged True False 4241 True 3508 False False 18 True 7 dtype: int64	0.257995	32	Charged
TP-CK-4S-CW2_S2_L1_bc11_AGAC	Homo_sapiens_tRNA-Ser-GCT-3	67	Charged	8.08251e-08	1.44312	67 Charged True False 4278 True 3631 False False 641 True 377 dtype: int64	8.37968e-07	58	Charged
TP-CK-4S-CW2_S2_L1_bc11_AGAC	Homo_sapiens_tRNA-Val-AAC-1	58	Charged	0.376659	0.812183	58 Charged False False 380 True 197 True False 76 True 32 dtype: int64	0.604282	58	Charged
TP-CK-4S-CW2_S2_L1_bc11_AGAC	Homo_sapiens_tRNA-Arg-CCT-3	7	8	3.56446e-51	1683.93	7 8 False False 575 True True 41 False 14 False True 1 dtype: int64	1.03129e-49	7	8
TP-CK-4S-CW2_S2_L1_bc11_AGAC	Homo_sapiens_tRNA-Arg-CCT-3	7	9	1.24364e-09	6.18958	7 9 False False 391 True 185 True True 41 False 14 dtype: int64	1.47072e-08	7	9
TP-CK-4S-CW2_S2_L1_bc11_AGAC	Homo_sapiens_tRNA-Arg-CCT-3	7	32	0.64208	0.660142	7 32 False True 562 True True 53 False False 14 True False 2 dtype: int64	0.829502	7	32
TP-CK-4S-CW2_S2_L1_bc11_AGAC	Homo_sapiens_tRNA-Arg-CCT-3	7	58	0.405992	0.527132	7 58 False True 559 True True 52 False False 17 True False 3 dtype: int64	0.633023	7	58
TP-CK-4S-CW2_S2_L1_bc11_AGAC	Homo_sapiens_tRNA-Arg-CCT-3	8	32	0.344546	0.566667	8 32 False True 600 True True 40 False False 17 True False 2 dtype: int64	0.570067	8	32
TP-CK-4S-CW2_S2_L1_bc11_AGAC	Homo_sapiens_tRNA-Arg-CCT-3	8	58	0.243677	0.526138	8 58 False True 593 True True 39 False False 24 True False 3 dtype: int64	0.456323	8	58
TP-CK-4S-CW2_S2_L1_bc11_AGAC	Homo_sapiens_tRNA-Arg-CCT-3	9	32	0.0281657	0.338477	9 32 False True 405 True True 235 False 12 False False 7 dtype: int64	0.0944195	9	32
TP-CK-4S-CW2_S2_L1_bc11_AGAC	Homo_sapiens_tRNA-Arg-CCT-3	9	58	0.229667	1.74927	9 58 False True 392 True True 240 False False 20 True False 7 dtype: int64	0.439207	9	58
TP-CK-4S-CW2_S2_L1_bc11_AGAC	Homo_sapiens_tRNA-Arg-CCT-3	9	Charged	0.0290005	0.302632	9 Charged False True 28 False 23 True False 19 True 7 dtype: int64	0.0965144	9	Charged
TP-CK-4S-CW2_S2_L1_bc11_AGAC	Homo_sapiens_tRNA-Arg-CCT-3	32	58	0.00602355	5.1486	32 58 True True 1178 False 52 False True 22 False 5 dtype: int64	0.026903	32	58
TP-CK-4S-CW2_S2_L1_bc11_AGAC	Homo_sapiens_tRNA-Arg-CCT-3	32	Charged	0.198649	0.286408	32 Charged True False 103 True 59 False True 4 False 2 dtype: int64	0.398883	32	Charged
TP-CK-4S-CW2_S2_L1_bc11_AGAC	Homo_sapiens_tRNA-Arg-CCT-3	58	Charged	0.66839	0.547826	58 Charged True False 115 True 63 False False 3 True 3 dtype: int64	0.847348	58	Charged
TP-CK-4S-CW2_S2_L1_bc11_AGAC	Homo_sapiens_tRNA-Arg-TCG-5	7	26	0.114796	3.71795	7 26 False True 39 False 29 True True 10 False 2 dtype: int64	0.271554	NA	NA
TP-CK-4S-CW2_S2_L1_bc11_AGAC	Homo_sapiens_tRNA-Arg-TCG-5	9	26	0.427143	1.42857	9 26 False True 44 True True 40 False False 22 True False 14 dtype: int64	0.652261	NA	NA
TP-CK-4S-CW2_S2_L1_bc11_AGAC	Homo_sapiens_tRNA-Arg-TCG-5	9	58	1	1.21739	9 58 False True 46 True True 42 False False 4 True False 3 dtype: int64	1	NA	NA
TP-CK-4S-CW2_S2_L1_bc11_AGAC	Homo_sapiens_tRNA-Arg-TCG-5	9	Charged	0.522727	4	9 Charged False False 6 True False 3 True 2 False True 1 dtype: int64	0.737055	NA	Charged
TP-CK-4S-CW2_S2_L1_bc11_AGAC	Homo_sapiens_tRNA-Arg-TCG-5	26	58	0.170647	2.25962	26 58 True True 141 False True 24 True False 13 False False 5 dtype: int64	0.35895	NA	NA
TP-CK-4S-CW2_S2_L1_bc11_AGAC	Homo_sapiens_tRNA-Arg-TCG-5	26	Charged	0.218548	3.54167	26 Charged True True 17 False 12 False False 5 True 2 dtype: int64	0.424803	NA	Charged
TP-CK-4S-CW2_S2_L1_bc11_AGAC	Homo_sapiens_tRNA-Arg-TCG-5	37	58	0.173042	1.29694	37 58 False True 3443 False 592 True True 264 False 35 dtype: int64	0.362474	NA	NA
TP-CK-4S-CW2_S2_L1_bc11_AGAC	Homo_sapiens_tRNA-Arg-TCG-5	37	Charged	0.721677	1.1029	37 Charged False True 455 False 368 True True 45 False 33 dtype: int64	0.883033	NA	Charged
TP-CK-4S-CW2_S2_L1_bc11_AGAC	Homo_sapiens_tRNA-Arg-TCG-5	58	Charged	1	0.987124	58 Charged True True 533 False 391 False True 87 False 63 dtype: int64	1	NA	Charged
TP-CK-4S-CW2_S2_L1_bc11_AGAC	Homo_sapiens_mito_tRNA-Thr-TGT-1	9	30	0.287449	6.4	9 30 True True 32 False 5 False False 1 True 1 dtype: int64	0.507815	9	32
TP-CK-4S-CW2_S2_L1_bc11_AGAC	Homo_sapiens_mito_tRNA-Thr-TGT-1	30	46	0.627951	0.617647	30 46 True False 51 True 9 False False 7 True 2 dtype: int64	0.819339	32	49
TP-CK-4S-CW2_S2_L1_bc11_AGAC	Homo_sapiens_mito_tRNA-Thr-TGT-1	30	Charged	0.490909	3.5	30 Charged True True 7 False 2 False False 1 True 1 dtype: int64	0.710068	32	Charged
TP-CK-4S-CW2_S2_L1_bc11_AGAC	Homo_sapiens_tRNA-Ala-AGC-8	26	37	0.0766872	0.65014	26 37 True True 1626 False True 1107 True False 61 False False 27 dtype: int64	0.203132	26	37
TP-CK-4S-CW2_S2_L1_bc11_AGAC	Homo_sapiens_tRNA-Ala-AGC-8	26	58	0.301432	1.13253	26 58 True True 1448 False True 933 True False 185 False False 135 dtype: int64	0.523696	26	58
TP-CK-4S-CW2_S2_L1_bc11_AGAC	Homo_sapiens_tRNA-Ala-AGC-8	26	Charged	0.0139531	1.67929	26 Charged True True 126 False 108 False False 95 True 66 dtype: int64	0.0539593	26	Charged
TP-CK-4S-CW2_S2_L1_bc11_AGAC	Homo_sapiens_tRNA-Ala-AGC-8	37	58	0.000474075	2.22389	37 58 True True 3953 False 526 False True 98 False 29 dtype: int64	0.00291617	37	58
TP-CK-4S-CW2_S2_L1_bc11_AGAC	Homo_sapiens_tRNA-Ala-AGC-8	37	Charged	0.654261	0.77894	37 Charged True False 417 True 397 False True 11 False 9 dtype: int64	0.83675	37	Charged
TP-CK-4S-CW2_S2_L1_bc11_AGAC	Homo_sapiens_tRNA-Ala-AGC-8	58	Charged	0.00220072	1.82425	58 Charged True True 478 False 460 False False 79 True 45 dtype: int64	0.0113515	58	Charged
TP-CK-4S-CW2_S2_L1_bc11_AGAC	Homo_sapiens_tRNA-Gly-TCC-2	6	57	1.43388e-06	1.44974	6 57 False True 3716 True True 3421 False False 474 True False 301 dtype: int64	1.31287e-05	6	58
TP-CK-4S-CW2_S2_L1_bc11_AGAC	Homo_sapiens_tRNA-Gly-TCC-2	6	Charged	0.397741	1.09697	6 Charged False False 736 True 527 True False 289 True 227 dtype: int64	0.625403	6	Charged
TP-CK-4S-CW2_S2_L1_bc11_AGAC	Homo_sapiens_tRNA-Gly-TCC-2	57	Charged	0.0154217	0.689674	57 Charged True False 1082 True 777 False True 101 False 97 dtype: int64	0.058411	58	Charged
TP-CK-4S-CW2_S2_L1_bc11_AGAC	Homo_sapiens_tRNA-Gly-CCC-1	33	56	0.429915	0.504673	33 56 False True 428 True True 24 False False 9 True False 1 dtype: int64	0.654754	NA	NA
TP-CK-4S-CW2_S2_L1_bc11_AGAC	Homo_sapiens_tRNA-Gly-CCC-1	33	Charged	0.723304	1.20833	33 Charged False False 87 True 36 True False 6 True 3 dtype: int64	0.884209	NA	Charged
TP-CK-4S-CW2_S2_L1_bc11_AGAC	Homo_sapiens_tRNA-Gly-CCC-1	38	56	1	0.939675	38 56 False True 431 True True 45 False False 9 True False 1 dtype: int64	1	NA	NA
TP-CK-4S-CW2_S2_L1_bc11_AGAC	Homo_sapiens_tRNA-Gly-CCC-1	38	Charged	0.730377	1.42041	38 Charged False False 87 True 35 True False 7 True 4 dtype: int64	0.889016	NA	Charged
TP-CK-4S-CW2_S2_L1_bc11_AGAC	Homo_sapiens_tRNA-Gly-CCC-1	45	56	0.0201463	0.185748	45 56 False True 428 True True 53 False False 6 True False 4 dtype: int64	0.0726323	NA	NA
TP-CK-4S-CW2_S2_L1_bc11_AGAC	Homo_sapiens_tRNA-Gly-CCC-1	45	Charged	0.391263	0.505198	45 Charged False False 81 True 37 True False 13 True 3 dtype: int64	0.61932	NA	Charged
TP-CK-4S-CW2_S2_L1_bc11_AGAC	Homo_sapiens_tRNA-Gly-CCC-1	55	56	1	1.18605	55 56 False True 430 True True 51 False False 10 True False 1 dtype: int64	1	NA	NA
TP-CK-4S-CW2_S2_L1_bc11_AGAC	Homo_sapiens_tRNA-Gly-CCC-1	55	Charged	0.551593	0.554054	55 Charged False False 82 True 37 True False 12 True 3 dtype: int64	0.761191	NA	Charged
TP-CK-4S-CW2_S2_L1_bc11_AGAC	Homo_sapiens_tRNA-Gly-CCC-1	56	Charged	1	0.844444	56 Charged True False 90 True 38 False False 4 True 2 dtype: int64	1	NA	Charged
TP-CK-4S-CW2_S2_L1_bc11_AGAC	Homo_sapiens_tRNA-Thr-AGT-1	9	21	0.000413375	0.0557491	9 21 False True 41 False 32 True False 14 True 1 dtype: int64	0.00258225	NA	NA
TP-CK-4S-CW2_S2_L1_bc11_AGAC	Homo_sapiens_tRNA-Thr-AGT-1	9	33	0.714525	0.786885	9 33 False True 61 False 12 True True 12 False 3 dtype: int64	0.878748	NA	NA
TP-CK-4S-CW2_S2_L1_bc11_AGAC	Homo_sapiens_tRNA-Thr-AGT-1	9	59	0.284544	3.92982	9 59 False True 57 False 16 True True 14 False 1 dtype: int64	0.504425	NA	NA
TP-CK-4S-CW2_S2_L1_bc11_AGAC	Homo_sapiens_tRNA-Thr-AGT-1	21	27	0.000254613	0.183413	21 27 True True 69 False True 57 True False 33 False False 5 dtype: int64	0.00165737	NA	NA
TP-CK-4S-CW2_S2_L1_bc11_AGAC	Homo_sapiens_tRNA-Thr-AGT-1	21	33	0.00650244	4.656	21 33 True True 97 False True 50 False 12 True False 5 dtype: int64	0.0287152	NA	NA
TP-CK-4S-CW2_S2_L1_bc11_AGAC	Homo_sapiens_tRNA-Thr-AGT-1	21	59	0.827653	0.823529	21 59 True True 84 False True 51 True False 18 False False 9 dtype: int64	0.956608	NA	NA
TP-CK-4S-CW2_S2_L1_bc11_AGAC	Homo_sapiens_tRNA-Thr-AGT-1	21	Charged	0.139002	0.36	21 Charged True False 25 False True 10 True True 10 False False 9 dtype: int64	0.310412	NA	Charged
TP-CK-4S-CW2_S2_L1_bc11_AGAC	Homo_sapiens_tRNA-Thr-AGT-1	27	59	0.0827499	2.2479	27 59 True True 107 False True 28 True False 17 False False 10 dtype: int64	0.21507	NA	NA
TP-CK-4S-CW2_S2_L1_bc11_AGAC	Homo_sapiens_tRNA-Thr-AGT-1	27	Charged	0.695125	1.92857	27 Charged True False 28 True 18 False False 6 True 2 dtype: int64	0.865232	NA	Charged
TP-CK-4S-CW2_S2_L1_bc11_AGAC	Homo_sapiens_tRNA-Thr-AGT-1	33	Charged	0.621566	0.5625	33 Charged True False 32 True 18 False False 2 True 2 dtype: int64	0.814606	NA	Charged
TP-CK-4S-CW2_S2_L1_bc11_AGAC	Homo_sapiens_tRNA-Thr-AGT-1	59	Charged	0.402953	0.387097	59 Charged True False 31 True 16 False True 4 False 3 dtype: int64	0.630204	NA	Charged
TP-CK-4S-CW2_S2_L1_bc11_AGAC	Homo_sapiens_mito_tRNA-Leu-TAG-1	9	36	1	0.971429	9 36 True True 34 False 7 False True 5 False 1 dtype: int64	1	9	37
TP-CK-4S-CW2_S2_L1_bc11_AGAC	Homo_sapiens_mito_tRNA-Leu-TAG-1	35	43	0.0913597	0.162791	35 43 False True 86 True True 7 False False 4 True False 2 dtype: int64	0.231141	36	44
TP-CK-4S-CW2_S2_L1_bc11_AGAC	Homo_sapiens_mito_tRNA-Leu-TAG-1	36	Charged	0.545455	3.33333	36 Charged True True 5 False 3 False False 2 True 1 dtype: int64	0.756611	37	Charged
TP-CK-4S-CW2_S2_L1_bc11_AGAC	Homo_sapiens_tRNA-Asn-GTT-5	52	59	1	0.810811	52 59 False True 74 False 12 True True 5 False 1 dtype: int64	1	NA	NA
TP-CK-4S-CW2_S2_L1_bc11_AGAC	Homo_sapiens_tRNA-Asn-GTT-5	52	Charged	0.602597	3.4	52 Charged False False 17 True 15 True True 3 False 1 dtype: int64	0.800522	NA	Charged
TP-CK-4S-CW2_S2_L1_bc11_AGAC	Homo_sapiens_tRNA-Asn-GTT-5	59	Charged	0.337662	4.85714	59 Charged True True 17 False 14 False False 4 True 1 dtype: int64	0.563418	NA	Charged
TP-CK-4S-CW2_S2_L1_bc11_AGAC	Homo_sapiens_tRNA-Leu-CAA-3	27	38	0.171151	0.557921	27 38 True False 202 True 49 False False 23 True 10 dtype: int64	0.359847	NA	NA
TP-CK-4S-CW2_S2_L1_bc11_AGAC	Homo_sapiens_tRNA-Leu-CAA-3	27	69	0.192633	1.92222	27 69 True True 173 False 30 False True 24 False 8 dtype: int64	0.390383	NA	NA
TP-CK-4S-CW2_S2_L1_bc11_AGAC	Homo_sapiens_tRNA-Leu-CAA-3	27	Charged	0.506463	0.532407	27 Charged True False 36 True 23 False True 6 False 5 dtype: int64	0.722665	NA	Charged
TP-CK-4S-CW2_S2_L1_bc11_AGAC	Homo_sapiens_tRNA-Leu-CAA-3	38	69	0.10922	1.54694	38 69 False True 295 True True 164 False False 64 True False 23 dtype: int64	0.26241	NA	NA
TP-CK-4S-CW2_S2_L1_bc11_AGAC	Homo_sapiens_tRNA-Leu-CAA-3	38	Charged	0.230092	1.55882	38 Charged False False 53 True 51 True True 30 False 20 dtype: int64	0.439546	NA	Charged
TP-CK-4S-CW2_S2_L1_bc11_AGAC	Homo_sapiens_tRNA-Leu-CAA-3	69	Charged	0.174267	2.36923	69 Charged True True 77 False 65 False False 10 True 5 dtype: int64	0.36414	NA	Charged
TP-CK-4S-CW2_S2_L1_bc11_AGAC	Homo_sapiens_tRNA-Ser-GCT-1	32	67	1	0.985714	32 67 True True 69 False 10 False True 7 False 1 dtype: int64	1	NA	NA
TP-CK-4S-CW2_S2_L1_bc11_AGAC	Homo_sapiens_mito_tRNA-Arg-TCG-1	16	23	1	0.52381	16 23 False False 22 True 21 True False 2 True 1 dtype: int64	1	16	26
TP-CK-4S-CW2_S2_L1_bc11_AGAC	Homo_sapiens_mito_tRNA-Ser-TGA-1	7	29	0.0883623	5.83333	7 29 False True 54 False 35 True True 9 False 1 dtype: int64	0.225542	7	32
TP-CK-4S-CW2_S2_L1_bc11_AGAC	Homo_sapiens_mito_tRNA-Ser-TGA-1	7	34	0.224832	2.59259	7 34 False False 70 True 18 True False 6 True 4 dtype: int64	0.43299	7	37
TP-CK-4S-CW2_S2_L1_bc11_AGAC	Homo_sapiens_mito_tRNA-Ser-TGA-1	7	54	0.137404	3.36735	7 54 False False 55 True 7 True False 7 True 3 dtype: int64	0.307954	7	58
TP-CK-4S-CW2_S2_L1_bc11_AGAC	Homo_sapiens_mito_tRNA-Ser-TGA-1	34	54	8.41509e-05	3.94026	34 54 False False 111 True False 105 True 41 False True 11 dtype: int64	0.000601917	37	58
TP-CK-4S-CW2_S2_L1_bc11_AGAC	Homo_sapiens_mito_tRNA-Ser-TGA-1	34	Charged	0.000490957	0.0520833	34 Charged True False 16 False True 12 False 5 True True 2 dtype: int64	0.0030091	37	Charged
TP-CK-4S-CW2_S2_L1_bc11_AGAC	Homo_sapiens_mito_tRNA-Ser-TGA-1	54	Charged	0.0458034	0.45905	54 Charged False False 175 True 73 True False 47 True 9 dtype: int64	0.137385	58	Charged
TP-CK-4S-CW2_S2_L1_bc11_AGAC	Homo_sapiens_tRNA-Met-CAT-1	6	26	0.693497	0.862832	6 26 False True 113 False 15 True True 13 False 2 dtype: int64	0.864553	6	26
TP-CK-4S-CW2_S2_L1_bc11_AGAC	Homo_sapiens_tRNA-Met-CAT-1	6	58	0.361262	0.336	6 58 False True 125 True True 14 False False 3 True False 1 dtype: int64	0.587811	6	58
TP-CK-4S-CW2_S2_L1_bc11_AGAC	Homo_sapiens_tRNA-Met-CAT-1	26	58	0.0256658	7.17857	26 58 True True 268 False True 28 True False 4 False False 3 dtype: int64	0.0880463	26	58
TP-CK-4S-CW2_S2_L1_bc11_AGAC	Homo_sapiens_tRNA-Met-CAT-1	26	Charged	0.154613	3.2	26 Charged True True 56 False 35 False False 6 True 3 dtype: int64	0.334888	26	Charged
TP-CK-4S-CW2_S2_L1_bc11_AGAC	Homo_sapiens_tRNA-Met-CAT-1	58	Charged	0.576427	1.30518	58 Charged True True 394 False 345 False False 16 True 14 dtype: int64	0.7809	58	Charged
TP-CK-4S-CW2_S2_L1_bc11_AGAC	Homo_sapiens_tRNA-Gly-CCC-2	56	Charged	0.0204164	1.99848	56 Charged True False 945 True 737 False False 41 True 16 dtype: int64	0.0734088	58	Charged
TP-CK-4S-CW2_S2_L1_bc11_AGAC	Homo_sapiens_mito_tRNA-Ile-GAT-1	47	Charged	0.688043	0.680272	47 Charged False True 49 False 25 True True 4 False 3 dtype: int64	0.860475	51	Charged
TP-CK-4S-CW2_S2_L1_bc11_AGAC	Homo_sapiens_mito_tRNA-Ile-GAT-1	49	Charged	1	1.44444	49 Charged False True 54 False 26 True True 6 False 2 dtype: int64	1	53	Charged
TP-CK-4S-CW2_S2_L1_bc11_AGAC	Homo_sapiens_tRNA-Lys-TTT-4	37	58	1	1.01972	37 58 False True 507 True True 209 False False 47 True False 19 dtype: int64	1	NA	NA
TP-CK-4S-CW2_S2_L1_bc11_AGAC	Homo_sapiens_tRNA-Lys-TTT-4	37	Charged	0.492785	0.827802	37 Charged False True 139 False 87 True True 41 False 31 dtype: int64	0.711472	NA	Charged
TP-CK-4S-CW2_S2_L1_bc11_AGAC	Homo_sapiens_tRNA-Lys-TTT-4	58	Charged	0.452373	1.11971	58 Charged True True 1481 False 889 False True 122 False 82 dtype: int64	0.676071	NA	Charged
TP-CK-4S-CW2_S2_L1_bc11_AGAC	Homo_sapiens_tRNA-Phe-GAA-2	26	37	0.129831	0.188406	26 37 True False 138 True 26 False False 2 True 2 dtype: int64	0.296366	26	37
TP-CK-4S-CW2_S2_L1_bc11_AGAC	Homo_sapiens_tRNA-Phe-GAA-2	26	58	0.0204642	26.6667	26 58 True True 80 False 6 False False 2 True 1 dtype: int64	0.0735278	26	58
TP-CK-4S-CW2_S2_L1_bc11_AGAC	Homo_sapiens_tRNA-Phe-GAA-2	37	58	0.758605	0.923027	37 58 False True 583 True True 210 False False 41 True False 16 dtype: int64	0.908431	37	58
TP-CK-4S-CW2_S2_L1_bc11_AGAC	Homo_sapiens_tRNA-Phe-GAA-2	37	Charged	1	0.995968	37 Charged False True 62 False 57 True True 13 False 12 dtype: int64	1	37	Charged
TP-CK-4S-CW2_S2_L1_bc11_AGAC	Homo_sapiens_tRNA-Phe-GAA-2	58	Charged	0.574192	1.18835	58 Charged True True 322 False 281 False False 28 True 27 dtype: int64	0.779418	58	Charged
TP-CK-4S-CW2_S2_L1_bc11_AGAC	Homo_sapiens_tRNA-Ala-AGC-11	26	37	0.316547	0.662748	26 37 True True 947 False True 433 True False 33 False False 10 dtype: int64	0.540655	26	37
TP-CK-4S-CW2_S2_L1_bc11_AGAC	Homo_sapiens_tRNA-Ala-AGC-11	26	50	4.11264e-09	11.63	26 50 True False 908 False False 440 True True 72 False True 3 dtype: int64	4.67803e-08	26	50
TP-CK-4S-CW2_S2_L1_bc11_AGAC	Homo_sapiens_tRNA-Ala-AGC-11	26	58	0.0209112	1.5918	26 58 True True 912 False True 396 True False 68 False False 47 dtype: int64	0.0747373	26	58
TP-CK-4S-CW2_S2_L1_bc11_AGAC	Homo_sapiens_tRNA-Ala-AGC-11	26	Charged	0.0679126	1.86254	26 Charged True False 85 True 64 False False 47 True 19 dtype: int64	0.185789	26	Charged
TP-CK-4S-CW2_S2_L1_bc11_AGAC	Homo_sapiens_tRNA-Ala-AGC-11	37	58	0.554741	1.24578	37 58 True True 2558 False 280 False True 66 False 9 dtype: int64	0.763967	37	58
TP-CK-4S-CW2_S2_L1_bc11_AGAC	Homo_sapiens_tRNA-Ala-AGC-11	37	Charged	0.785742	0.760417	37 Charged True False 288 True 219 False False 7 True 7 dtype: int64	0.927306	37	Charged
TP-CK-4S-CW2_S2_L1_bc11_AGAC	Homo_sapiens_tRNA-Ala-AGC-11	50	58	0.220917	1.31372	50 58 False True 2719 True True 329 False False 304 True False 28 dtype: int64	0.427933	50	58
TP-CK-4S-CW2_S2_L1_bc11_AGAC	Homo_sapiens_tRNA-Ala-AGC-11	50	Charged	0.503978	0.819682	50 Charged False False 329 True 247 True False 39 True 24 dtype: int64	0.720538	50	Charged
TP-CK-4S-CW2_S2_L1_bc11_AGAC	Homo_sapiens_tRNA-Ala-AGC-11	58	Charged	0.0204821	1.89654	58 Charged True False 332 True 257 False False 49 True 20 dtype: int64	0.0735628	58	Charged
TP-CK-4S-CW2_S2_L1_bc11_AGAC	Homo_sapiens_mito_tRNA-Tyr-GTA-1	9	15	5.30977e-05	8.63077	9 15 False False 187 True False 52 True 12 False True 5 dtype: int64	0.00039325	9	15
TP-CK-4S-CW2_S2_L1_bc11_AGAC	Homo_sapiens_mito_tRNA-Tyr-GTA-1	9	33	0.482998	0.659824	9 33 False False 75 True False 31 False True 22 True True 6 dtype: int64	0.703746	9	37
TP-CK-4S-CW2_S2_L1_bc11_AGAC	Homo_sapiens_mito_tRNA-Tyr-GTA-1	9	Charged	1	0.777778	9 Charged False True 9 False 7 True False 2 True 2 dtype: int64	1	9	Charged
TP-CK-4S-CW2_S2_L1_bc11_AGAC	Homo_sapiens_mito_tRNA-Tyr-GTA-1	15	33	0.465633	0.355844	15 33 False False 137 True 35 True False 11 True 1 dtype: int64	0.688729	15	37
TP-CK-4S-CW2_S2_L1_bc11_AGAC	Homo_sapiens_mito_tRNA-Tyr-GTA-1	33	53	1	0.92549	33 53 False False 177 True False 85 False True 9 True True 4 dtype: int64	1	37	60
TP-CK-4S-CW2_S2_L1_bc11_AGAC	Homo_sapiens_mito_tRNA-Tyr-GTA-1	33	Charged	0.435307	1.63636	33 Charged False True 22 False 18 True True 16 False 8 dtype: int64	0.659846	37	Charged
TP-CK-4S-CW2_S2_L1_bc11_AGAC	Homo_sapiens_tRNA-Ser-GCT-5	67	Charged	0.0903551	2.77714	67 Charged True True 54 False 35 False False 9 True 5 dtype: int64	0.229248	NA	Charged
TP-CK-4S-CW2_S2_L1_bc11_AGAC	Homo_sapiens_tRNA-Ser-CGA-2	26	67	0.748329	0.600751	26 67 True True 240 False 47 False True 17 False 2 dtype: int64	0.901105	NA	NA
TP-CK-4S-CW2_S2_L1_bc11_AGAC	Homo_sapiens_tRNA-Ser-CGA-2	26	Charged	0.143843	4.96364	26 Charged True False 55 True 39 False False 7 True 1 dtype: int64	0.317986	NA	Charged
TP-CK-4S-CW2_S2_L1_bc11_AGAC	Homo_sapiens_tRNA-Ser-CGA-2	35	67	0.172188	2.05229	35 67 False True 371 False 81 True True 47 False 5 dtype: int64	0.361242	NA	NA
TP-CK-4S-CW2_S2_L1_bc11_AGAC	Homo_sapiens_tRNA-Ser-CGA-2	35	Charged	1	0.880174	35 Charged False False 101 True 51 True False 9 True 4 dtype: int64	1	NA	Charged
TP-CK-4S-CW2_S2_L1_bc11_AGAC	Homo_sapiens_tRNA-Ser-CGA-2	67	Charged	0.000263317	0.231818	67 Charged True False 100 True 34 False True 22 False 15 dtype: int64	0.00171092	NA	Charged
TP-CK-4S-CW2_S2_L1_bc11_AGAC	Homo_sapiens_tRNA-Leu-AAG-2	10	27	0.000672093	0.453838	10 27 False False 1545 True 577 True False 118 True 20 dtype: int64	0.00398457	10	26
TP-CK-4S-CW2_S2_L1_bc11_AGAC	Homo_sapiens_tRNA-Leu-AAG-2	10	67	0.0738176	0.666155	10 67 False True 1598 False 330 True True 100 False 31 dtype: int64	0.197777	10	58
TP-CK-4S-CW2_S2_L1_bc11_AGAC	Homo_sapiens_tRNA-Leu-AAG-2	10	Charged	0.0612366	2.57194	10 Charged False False 165 True 139 True True 13 False 6 dtype: int64	0.171577	10	Charged
TP-CK-4S-CW2_S2_L1_bc11_AGAC	Homo_sapiens_tRNA-Leu-AAG-2	27	67	0.559118	0.931416	27 67 False True 1416 True True 574 False False 301 True False 131 dtype: int64	0.767825	26	58
TP-CK-4S-CW2_S2_L1_bc11_AGAC	Homo_sapiens_tRNA-Leu-AAG-2	27	Charged	0.684641	0.905582	27 Charged False False 168 True 142 True False 81 True 62 dtype: int64	0.858354	26	Charged
TP-CK-4S-CW2_S2_L1_bc11_AGAC	Homo_sapiens_tRNA-Leu-AAG-2	67	Charged	2.53631e-05	2.36981	67 Charged True True 354 False 342 False False 87 True 38 dtype: int64	0.000196806	58	Charged
TP-CK-4S-CW2_S2_L1_bc11_AGAC	Homo_sapiens_tRNA-Ile-AAT-12	18	20	0	209.521	18 20 False False 2541 True True 564 False True 285 True False 24 dtype: int64	0	18	20
TP-CK-4S-CW2_S2_L1_bc11_AGAC	Homo_sapiens_tRNA-Ile-AAT-12	18	21	1.14475e-197	49.8413	18 21 False False 1893 True 933 True True 565 False 23 dtype: int64	8.45486e-196	18	20a
TP-CK-4S-CW2_S2_L1_bc11_AGAC	Homo_sapiens_tRNA-Ile-AAT-12	18	27	2.34897e-08	23.5491	18 27 False True 2717 True True 587 False False 109 True False 1 dtype: int64	2.54428e-07	18	26
TP-CK-4S-CW2_S2_L1_bc11_AGAC	Homo_sapiens_tRNA-Ile-AAT-12	18	59	0.699717	0.948544	18 59 False True 2388 True True 499 False False 404 True False 89 dtype: int64	0.868754	18	58
TP-CK-4S-CW2_S2_L1_bc11_AGAC	Homo_sapiens_tRNA-Ile-AAT-12	18	Charged	0.701581	1.11466	18 Charged False True 267 False 146 True True 53 False 26 dtype: int64	0.870038	18	Charged
TP-CK-4S-CW2_S2_L1_bc11_AGAC	Homo_sapiens_tRNA-Ile-AAT-12	20	21	8.02308e-307	64.864	20 21 False False 2035 True True 817 False True 801 True False 32 dtype: int64	8.12451e-305	20	20a
TP-CK-4S-CW2_S2_L1_bc11_AGAC	Homo_sapiens_tRNA-Ile-AAT-12	20	27	6.94482e-14	40.4108	20 27 False True 2707 True True 848 False False 129 True False 1 dtype: int64	1.00692e-12	20	26
TP-CK-4S-CW2_S2_L1_bc11_AGAC	Homo_sapiens_tRNA-Ile-AAT-12	20	59	0.214923	0.870275	20 59 False True 2430 True True 696 False False 395 True False 130 dtype: int64	0.42019	20	58
TP-CK-4S-CW2_S2_L1_bc11_AGAC	Homo_sapiens_tRNA-Ile-AAT-12	20	Charged	0.738277	1.10791	20 Charged False True 278 False 154 True True 74 False 37 dtype: int64	0.894532	20	Charged
TP-CK-4S-CW2_S2_L1_bc11_AGAC	Homo_sapiens_tRNA-Ile-AAT-12	21	27	1.23185e-06	2.39658	21 27 False True 2211 True True 1797 False False 115 True False 39 dtype: int64	1.13792e-05	20a	26
TP-CK-4S-CW2_S2_L1_bc11_AGAC	Homo_sapiens_tRNA-Ile-AAT-12	21	59	0.08182	0.854735	21 59 False True 1982 True True 1552 False False 310 True False 284 dtype: int64	0.213378	20a	58
TP-CK-4S-CW2_S2_L1_bc11_AGAC	Homo_sapiens_tRNA-Ile-AAT-12	21	Charged	0.2954	1.20988	21 Charged False True 216 True True 168 False False 126 True False 81 dtype: int64	0.516869	20a	Charged
TP-CK-4S-CW2_S2_L1_bc11_AGAC	Homo_sapiens_tRNA-Ile-AAT-12	27	59	0.782064	0.935673	27 59 True True 7100 False 1108 False True 226 False 33 dtype: int64	0.924659	26	58
TP-CK-4S-CW2_S2_L1_bc11_AGAC	Homo_sapiens_tRNA-Ile-AAT-12	27	Charged	0.885261	0.922268	27 Charged True True 639 False 485 False True 30 False 21 dtype: int64	0.998254	26	Charged
TP-CK-4S-CW2_S2_L1_bc11_AGAC	Homo_sapiens_tRNA-Ile-AAT-12	59	Charged	0.137242	0.770872	59 Charged True True 707 False 535 False True 108 False 63 dtype: int64	0.307634	58	Charged
TP-CK-4S-CW2_S2_L1_bc11_AGAC	Homo_sapiens_tRNA-Cys-GCA-2	36	57	0.15528	0.125	36 57 False True 16 False 4 True False 2 True 1 dtype: int64	0.335929	NA	NA
TP-CK-4S-CW2_S2_L1_bc11_AGAC	Homo_sapiens_tRNA-Cys-GCA-2	36	Charged	1	4	36 Charged False False 2 True True 2 False True 1 True False 1 dtype: int64	1	NA	Charged
TP-CK-4S-CW2_S2_L1_bc11_AGAC	Homo_sapiens_tRNA-Cys-GCA-2	57	Charged	1	1	57 Charged False False 2 True 2 True False 1 True 1 dtype: int64	1	NA	Charged
TP-CK-4S-CW2_S2_L1_bc11_AGAC	Homo_sapiens_tRNA-Gly-TCC-1	6	57	5.74146e-13	1.88745	6 57 True True 1259 False True 1238 False 451 True False 243 dtype: int64	8.05957e-12	6	58
TP-CK-4S-CW2_S2_L1_bc11_AGAC	Homo_sapiens_tRNA-Gly-TCC-1	6	Charged	0.17351	1.29792	6 Charged False False 210 True 120 True False 120 True 89 dtype: int64	0.363052	6	Charged
TP-CK-4S-CW2_S2_L1_bc11_AGAC	Homo_sapiens_tRNA-Gly-TCC-1	57	Charged	0.859286	1.02914	57 Charged True False 1175 True 716 False False 228 True 135 dtype: int64	0.978528	58	Charged
TP-CK-4S-CW2_S2_L1_bc11_AGAC	Homo_sapiens_tRNA-Trp-CCA-4	57	Charged	0.0130123	2.2619	57 Charged False False 57 True True 45 False 42 False True 27 dtype: int64	0.0510088	58	Charged
TP-CK-4S-CW2_S2_L1_bc11_AGAC	Homo_sapiens_tRNA-Thr-AGT-6	26	27	2.79225e-05	66	26 27 True True 22 False False 9 True 3 True False 1 dtype: int64	0.000215523	NA	NA
TP-CK-4S-CW2_S2_L1_bc11_AGAC	Homo_sapiens_tRNA-Thr-AGT-6	26	58	0.299889	0.253968	26 58 True False 21 False False 8 True 3 True True 2 dtype: int64	0.522058	NA	NA
TP-CK-4S-CW2_S2_L1_bc11_AGAC	Homo_sapiens_tRNA-Thr-AGT-6	26	59	0.231815	3	26 59 True True 18 False True 6 False 5 True False 5 dtype: int64	0.441919	NA	NA
TP-CK-4S-CW2_S2_L1_bc11_AGAC	Homo_sapiens_tRNA-Thr-AGT-6	26	Charged	0.169802	0.166667	26 Charged True False 8 False True 6 True True 4 False False 2 dtype: int64	0.357524	NA	Charged
TP-CK-4S-CW2_S2_L1_bc11_AGAC	Homo_sapiens_tRNA-Thr-AGT-6	27	58	1	1.52381	27 58 True False 21 False False 8 True True 4 False True 1 dtype: int64	1	NA	NA
TP-CK-4S-CW2_S2_L1_bc11_AGAC	Homo_sapiens_tRNA-Thr-AGT-6	27	59	1	1.28571	27 59 True True 18 False 7 False True 6 False 3 dtype: int64	1	NA	NA
TP-CK-4S-CW2_S2_L1_bc11_AGAC	Homo_sapiens_tRNA-Thr-AGT-6	27	Charged	1	0.642857	27 Charged True False 7 True 6 False True 4 False 3 dtype: int64	1	NA	Charged
TP-CK-4S-CW2_S2_L1_bc11_AGAC	Homo_sapiens_tRNA-Thr-AGT-6	59	Charged	0.140867	0.111111	59 Charged True False 9 False True 5 True True 5 False False 1 dtype: int64	0.313208	NA	Charged
TP-CK-4S-CW2_S2_L1_bc11_AGAC	Homo_sapiens_tRNA-Ala-AGC-2	24	25	2.29485e-11	0.278766	24 25 False False 1662 True False 542 False True 264 True True 24 dtype: int64	2.97858e-10	25	26
TP-CK-4S-CW2_S2_L1_bc11_AGAC	Homo_sapiens_tRNA-Ala-AGC-2	24	36	0.89468	1.08029	24 36 False True 1860 True True 548 False False 66 True False 18 dtype: int64	1	25	37
TP-CK-4S-CW2_S2_L1_bc11_AGAC	Homo_sapiens_tRNA-Ala-AGC-2	24	45	0.497112	0.834848	24 45 False False 1833 True False 543 False True 93 True True 23 dtype: int64	0.714656	25	46
TP-CK-4S-CW2_S2_L1_bc11_AGAC	Homo_sapiens_tRNA-Ala-AGC-2	24	56	0.118613	1.40585	24 56 False False 1779 True False 515 False True 86 True True 35 dtype: int64	0.278273	25	57
TP-CK-4S-CW2_S2_L1_bc11_AGAC	Homo_sapiens_tRNA-Ala-AGC-2	24	57	0.409455	0.919278	24 57 False True 948 False 917 True False 282 True 268 dtype: int64	0.636416	25	58
TP-CK-4S-CW2_S2_L1_bc11_AGAC	Homo_sapiens_tRNA-Ala-AGC-2	24	Charged	5.97635e-05	0.286957	24 Charged False True 150 False 132 True False 46 True 15 dtype: int64	0.000438085	25	Charged
TP-CK-4S-CW2_S2_L1_bc11_AGAC	Homo_sapiens_tRNA-Ala-AGC-2	25	36	0.664974	0.898109	25 36 False True 2142 True True 405 False False 76 True False 16 dtype: int64	0.845314	26	37
TP-CK-4S-CW2_S2_L1_bc11_AGAC	Homo_sapiens_tRNA-Ala-AGC-2	25	45	0.310665	0.736128	25 45 False False 2112 True False 406 False True 106 True True 15 dtype: int64	0.533867	26	46
TP-CK-4S-CW2_S2_L1_bc11_AGAC	Homo_sapiens_tRNA-Ala-AGC-2	25	56	1	0.978563	25 56 False False 2045 True False 387 False True 108 True True 20 dtype: int64	1	26	57
TP-CK-4S-CW2_S2_L1_bc11_AGAC	Homo_sapiens_tRNA-Ala-AGC-2	25	57	0.0516361	1.23892	25 57 False False 1083 True 1070 True True 224 False 183 dtype: int64	0.150591	26	58
TP-CK-4S-CW2_S2_L1_bc11_AGAC	Homo_sapiens_tRNA-Ala-AGC-2	25	Charged	0.238008	1.40775	25 Charged False False 162 True 132 True True 39 False 34 dtype: int64	0.449049	26	Charged
TP-CK-4S-CW2_S2_L1_bc11_AGAC	Homo_sapiens_tRNA-Ala-AGC-2	36	45	0.0619368	2.50621	36 45 True False 5233 True 305 False False 172 True 4 dtype: int64	0.173073	37	46
TP-CK-4S-CW2_S2_L1_bc11_AGAC	Homo_sapiens_tRNA-Ala-AGC-2	36	56	0.133327	0.638088	36 56 True False 5020 True 312 False False 154 True 15 dtype: int64	0.301799	37	57
TP-CK-4S-CW2_S2_L1_bc11_AGAC	Homo_sapiens_tRNA-Ala-AGC-2	36	57	0.10045	0.764165	36 57 True True 2735 False 2593 False True 98 False 71 dtype: int64	0.246998	37	58
TP-CK-4S-CW2_S2_L1_bc11_AGAC	Homo_sapiens_tRNA-Ala-AGC-2	36	Charged	0.23874	1.81417	36 Charged True False 615 True 355 False False 22 True 7 dtype: int64	0.450059	37	Charged
TP-CK-4S-CW2_S2_L1_bc11_AGAC	Homo_sapiens_tRNA-Ala-AGC-2	45	57	1.76733e-58	0.0888979	45 57 False True 2949 False 2486 True False 275 True 29 dtype: int64	5.53077e-57	46	58
TP-CK-4S-CW2_S2_L1_bc11_AGAC	Homo_sapiens_tRNA-Ala-AGC-2	45	Charged	0.361486	1.2283	45 Charged False False 618 True 358 True False 52 True 37 dtype: int64	0.588056	46	Charged
TP-CK-4S-CW2_S2_L1_bc11_AGAC	Homo_sapiens_tRNA-Ala-AGC-2	56	57	9.48854e-101	125.41	56 57 False False 2840 True 2642 True True 350 False 3 dtype: int64	4.00984e-99	57	58
TP-CK-4S-CW2_S2_L1_bc11_AGAC	Homo_sapiens_tRNA-Ala-AGC-2	56	Charged	0.10372	1.5009	56 Charged False False 637 True 370 True False 39 True 34 dtype: int64	0.252781	57	Charged
TP-CK-4S-CW2_S2_L1_bc11_AGAC	Homo_sapiens_tRNA-Ala-AGC-2	57	Charged	0.000148107	1.62872	57 Charged True False 341 False False 335 True True 252 False True 152 dtype: int64	0.00101131	58	Charged
TP-CK-4S-CW2_S2_L1_bc11_AGAC	Homo_sapiens_tRNA-Lys-CTT-4	58	Charged	0.0643274	1.70906	58 Charged True True 980 False 723 False False 29 True 23 dtype: int64	0.178268	NA	Charged
TP-CK-4S-CW2_S2_L1_bc11_AGAC	Homo_sapiens_tRNA-iMet-CAT-2	9	18	0.614241	0.941792	9 18 False False 3511 True False 2080 False True 233 True True 130 dtype: int64	0.809449	9	19
TP-CK-4S-CW2_S2_L1_bc11_AGAC	Homo_sapiens_tRNA-iMet-CAT-2	9	57	0.880328	1.06061	9 57 False True 117 True True 65 False False 42 True False 22 dtype: int64	0.994679	9	58
TP-CK-4S-CW2_S2_L1_bc11_AGAC	Homo_sapiens_tRNA-iMet-CAT-2	9	Charged	0.202656	0.363636	9 Charged False False 15 True 15 True False 11 True 4 dtype: int64	0.404458	9	Charged
TP-CK-4S-CW2_S2_L1_bc11_AGAC	Homo_sapiens_tRNA-iMet-CAT-2	18	57	0.364897	2.30303	18 57 False True 198 False 76 True True 12 False 2 dtype: int64	0.591811	19	58
TP-CK-4S-CW2_S2_L1_bc11_AGAC	Homo_sapiens_tRNA-iMet-CAT-2	57	Charged	0.170504	2.09091	57 Charged True False 55 False False 30 True True 23 False True 6 dtype: int64	0.35872	58	Charged
TP-CK-4S-CW2_S2_L1_bc11_AGAC	Homo_sapiens_tRNA-Glu-CTC-2	57	72	0.0225099	0.3625	57 72 True False 56 False False 29 True 20 True True 14 dtype: int64	0.079333	NA	NA
TP-CK-4S-CW2_S2_L1_bc11_AGAC	Homo_sapiens_tRNA-Glu-CTC-2	57	Charged	0.419846	2.4	57 Charged True False 10 True 8 False False 6 True 2 dtype: int64	0.646111	NA	Charged
TP-CK-4S-CW2_S2_L1_bc11_AGAC	Homo_sapiens_tRNA-Glu-TTC-1	9	34	0.26517	1.22733	9 34 False True 1392 False 961 True True 96 False 54 dtype: int64	0.482456	9	34
TP-CK-4S-CW2_S2_L1_bc11_AGAC	Homo_sapiens_tRNA-Glu-TTC-1	9	57	0.125832	1.34743	9 57 False True 1492 False 785 True True 105 False 41 dtype: int64	0.290219	9	58
TP-CK-4S-CW2_S2_L1_bc11_AGAC	Homo_sapiens_tRNA-Glu-TTC-1	9	Charged	1	0.949375	9 Charged False False 217 True 160 True False 20 True 14 dtype: int64	1	9	Charged
TP-CK-4S-CW2_S2_L1_bc11_AGAC	Homo_sapiens_tRNA-Glu-TTC-1	34	57	0.00062042	0.778056	34 57 True True 1424 False True 1067 True False 741 False False 432 dtype: int64	0.00371689	34	58
TP-CK-4S-CW2_S2_L1_bc11_AGAC	Homo_sapiens_tRNA-Glu-TTC-1	34	Charged	0.277085	0.827316	34 Charged True False 182 False False 153 True 126 True True 124 dtype: int64	0.495871	34	Charged
TP-CK-4S-CW2_S2_L1_bc11_AGAC	Homo_sapiens_tRNA-Glu-TTC-1	57	Charged	0.0763187	0.709898	57 Charged True False 310 True 189 False False 85 True 73 dtype: int64	0.202423	58	Charged
TP-CK-4S-CW2_S2_L1_bc11_AGAC	Homo_sapiens_tRNA-Ala-TGC-4	24	36	0.22316	1.2871	24 36 False False 488 True 353 True False 58 True 54 dtype: int64	0.43075	25	37
TP-CK-4S-CW2_S2_L1_bc11_AGAC	Homo_sapiens_tRNA-Ala-TGC-4	24	57	0.510437	0.855396	24 57 False True 673 False 149 True True 85 False 22 dtype: int64	0.726063	25	58
TP-CK-4S-CW2_S2_L1_bc11_AGAC	Homo_sapiens_tRNA-Ala-TGC-4	24	Charged	0.00043892	4.72321	24 Charged False False 69 True 42 True True 23 False 8 dtype: int64	0.00272596	25	Charged
TP-CK-4S-CW2_S2_L1_bc11_AGAC	Homo_sapiens_tRNA-Ala-TGC-4	25	36	4.64877e-05	2.13793	25 36 False False 496 True 348 True True 84 False 56 dtype: int64	0.000347251	26	37
TP-CK-4S-CW2_S2_L1_bc11_AGAC	Homo_sapiens_tRNA-Ala-TGC-4	25	57	0.554767	0.874734	25 57 False True 672 False 151 True True 109 False 28 dtype: int64	0.763967	26	58
TP-CK-4S-CW2_S2_L1_bc11_AGAC	Homo_sapiens_tRNA-Ala-TGC-4	25	Charged	0.54418	0.634921	25 Charged False False 70 True 63 True False 7 True 4 dtype: int64	0.755689	26	Charged
TP-CK-4S-CW2_S2_L1_bc11_AGAC	Homo_sapiens_tRNA-Ala-TGC-4	36	57	0.0228278	1.3671	36 57 True True 614 False True 534 False 151 True False 127 dtype: int64	0.0803124	37	58
TP-CK-4S-CW2_S2_L1_bc11_AGAC	Homo_sapiens_tRNA-Ala-TGC-4	36	Charged	0.141918	1.59441	36 Charged False False 57 True False 52 True 48 False True 33 dtype: int64	0.314997	37	Charged
TP-CK-4S-CW2_S2_L1_bc11_AGAC	Homo_sapiens_tRNA-Ala-TGC-4	57	Charged	0.858091	0.926471	57 Charged True False 100 True 75 False False 21 True 17 dtype: int64	0.977575	58	Charged
TP-CK-4S-CW2_S2_L1_bc11_AGAC	Homo_sapiens_tRNA-Pro-CGG-2	6	57	1	0.571429	6 57 False False 8 True 7 True False 2 True 1 dtype: int64	1	NA	NA
TP-CK-4S-CW2_S2_L1_bc11_AGAC	Homo_sapiens_tRNA-Pro-CGG-2	36	57	0.503368	0.747396	36 57 False True 432 False 63 True True 41 False 8 dtype: int64	0.719972	NA	NA
TP-CK-4S-CW2_S2_L1_bc11_AGAC	Homo_sapiens_tRNA-Pro-CGG-2	36	Charged	0.122664	0.191071	36 Charged False False 107 True 35 True False 16 True 1 dtype: int64	0.28485	NA	Charged
TP-CK-4S-CW2_S2_L1_bc11_AGAC	Homo_sapiens_tRNA-Pro-CGG-2	57	Charged	0.0169732	7.97222	57 Charged True False 108 True 41 False False 21 True 1 dtype: int64	0.0631656	NA	Charged
TP-CK-4S-CW2_S2_L1_bc11_AGAC	Homo_sapiens_tRNA-Ala-TGC-3	19	24	0.013268	1.33224	19 24 False False 7597 True 1331 True False 437 True 102 dtype: int64	0.0518325	20	25
TP-CK-4S-CW2_S2_L1_bc11_AGAC	Homo_sapiens_tRNA-Ala-TGC-3	19	25	0.17172	1.15992	19 25 False False 7084 True 1844 True False 414 True 125 dtype: int64	0.360643	20	26
TP-CK-4S-CW2_S2_L1_bc11_AGAC	Homo_sapiens_tRNA-Ala-TGC-3	19	36	1	1.03219	19 36 False True 8416 False 512 True True 509 False 30 dtype: int64	1	20	37
TP-CK-4S-CW2_S2_L1_bc11_AGAC	Homo_sapiens_tRNA-Ala-TGC-3	19	57	0.0498746	0.835749	19 57 False False 4838 True 4054 True False 317 True 222 dtype: int64	0.146632	20	58
TP-CK-4S-CW2_S2_L1_bc11_AGAC	Homo_sapiens_tRNA-Ala-TGC-3	19	Charged	0.423931	1.29527	19 Charged False False 542 True 269 True False 28 True 18 dtype: int64	0.649553	20	Charged
TP-CK-4S-CW2_S2_L1_bc11_AGAC	Homo_sapiens_tRNA-Ala-TGC-3	24	25	1.39842e-113	0.214318	24 25 False False 9529 True 2813 True False 2687 True 170 dtype: int64	6.4148e-112	25	26
TP-CK-4S-CW2_S2_L1_bc11_AGAC	Homo_sapiens_tRNA-Ala-TGC-3	24	36	0.00162874	1.38381	24 36 False True 11694 True True 2747 False False 648 True False 110 dtype: int64	0.00874676	25	37
TP-CK-4S-CW2_S2_L1_bc11_AGAC	Homo_sapiens_tRNA-Ala-TGC-3	24	57	0.415994	1.03502	24 57 False False 6731 True 5573 True False 1538 True 1318 dtype: int64	0.642517	25	58
TP-CK-4S-CW2_S2_L1_bc11_AGAC	Homo_sapiens_tRNA-Ala-TGC-3	24	Charged	0.0375828	1.35257	24 Charged False False 832 True 387 True False 151 True 95 dtype: int64	0.11813	25	Charged
TP-CK-4S-CW2_S2_L1_bc11_AGAC	Homo_sapiens_tRNA-Ala-TGC-3	25	36	0.000870013	1.37355	25 36 False True 11625 True True 3384 False False 637 True False 135 dtype: int64	0.00502082	26	37
TP-CK-4S-CW2_S2_L1_bc11_AGAC	Homo_sapiens_tRNA-Ala-TGC-3	25	57	0.0153957	0.910477	25 57 False False 6613 True 5619 True False 1979 True 1531 dtype: int64	0.05834	26	58
TP-CK-4S-CW2_S2_L1_bc11_AGAC	Homo_sapiens_tRNA-Ala-TGC-3	25	Charged	0.0258508	1.32453	25 Charged False False 789 True 360 True False 230 True 139 dtype: int64	0.0885053	26	Charged
TP-CK-4S-CW2_S2_L1_bc11_AGAC	Homo_sapiens_tRNA-Ala-TGC-3	36	57	0.50679	0.955288	36 57 True False 9984 True 9089 False False 489 True 466 dtype: int64	0.722812	37	58
TP-CK-4S-CW2_S2_L1_bc11_AGAC	Homo_sapiens_tRNA-Ala-TGC-3	36	Charged	0.259782	0.768436	36 Charged True False 1237 True 580 False False 59 True 36 dtype: int64	0.475962	37	Charged
TP-CK-4S-CW2_S2_L1_bc11_AGAC	Homo_sapiens_tRNA-Ala-TGC-3	57	Charged	0.224332	1.12746	57 Charged True False 676 False False 637 True True 341 False True 285 dtype: int64	0.432348	58	Charged
TP-CK-4S-CW2_S2_L1_bc11_AGAC	Homo_sapiens_tRNA-Gln-TTG-1	4	9	1	0.963158	4 9 False False 183 True False 20 False True 19 True True 2 dtype: int64	1	NA	NA
TP-CK-4S-CW2_S2_L1_bc11_AGAC	Homo_sapiens_tRNA-Gln-TTG-1	4	57	2.6844e-06	0.0321691	4 57 False True 68 False 35 True False 16 True 1 dtype: int64	2.38398e-05	NA	NA
TP-CK-4S-CW2_S2_L1_bc11_AGAC	Homo_sapiens_tRNA-Gln-TTG-1	4	Charged	1	1.09804	4 Charged False False 28 True 17 True False 9 True 6 dtype: int64	1	NA	Charged
TP-CK-4S-CW2_S2_L1_bc11_AGAC	Homo_sapiens_tRNA-Gln-TTG-1	9	34	0.1791	2.36559	9 34 False False 110 True 93 True True 10 False 5 dtype: int64	0.370797	NA	NA
TP-CK-4S-CW2_S2_L1_bc11_AGAC	Homo_sapiens_tRNA-Gln-TTG-1	9	57	0.0358874	0.187633	9 57 False True 67 False 44 True False 7 True 2 dtype: int64	0.113857	NA	NA
TP-CK-4S-CW2_S2_L1_bc11_AGAC	Homo_sapiens_tRNA-Gln-TTG-1	9	68	0.623905	1.67857	9 68 False False 94 True 16 True False 7 True 2 dtype: int64	0.816515	NA	NA
TP-CK-4S-CW2_S2_L1_bc11_AGAC	Homo_sapiens_tRNA-Gln-TTG-1	9	Charged	1	1.63636	9 Charged False False 36 True 22 True False 1 True 1 dtype: int64	1	NA	Charged
TP-CK-4S-CW2_S2_L1_bc11_AGAC	Homo_sapiens_tRNA-Gln-TTG-1	34	57	0.00887934	0.362812	34 57 False True 49 True False 27 False False 24 True True 20 dtype: int64	0.0372551	NA	NA
TP-CK-4S-CW2_S2_L1_bc11_AGAC	Homo_sapiens_tRNA-Gln-TTG-1	34	68	2.18607e-07	40.2333	34 68 False False 71 True False 30 True 17 False True 1 dtype: int64	2.18011e-06	NA	NA
TP-CK-4S-CW2_S2_L1_bc11_AGAC	Homo_sapiens_tRNA-Gln-TTG-1	34	Charged	0.603318	1.37222	34 Charged False False 19 True False 18 True 13 False True 10 dtype: int64	0.800893	NA	Charged
TP-CK-4S-CW2_S2_L1_bc11_AGAC	Homo_sapiens_tRNA-Gln-TTG-1	57	68	1.32598e-05	0.0634328	57 68 True False 67 False False 34 True 16 True True 2 dtype: int64	0.000107276	NA	NA
TP-CK-4S-CW2_S2_L1_bc11_AGAC	Homo_sapiens_tRNA-Gln-TTG-1	57	Charged	0.187349	2.20588	57 Charged False False 20 True False 17 True 15 False True 8 dtype: int64	0.382364	NA	Charged
TP-CK-4S-CW2_S2_L1_bc11_AGAC	Homo_sapiens_tRNA-Gln-TTG-1	68	Charged	1	1.09804	68 Charged False False 28 True 17 True False 9 True 6 dtype: int64	1	NA	Charged
TP-CK-4S-CW2_S2_L1_bc11_AGAC	Homo_sapiens_tRNA-Pro-AGG-1	6	57	0.218908	0.181818	6 57 False True 11 False 2 True False 2 True 2 dtype: int64	0.425152	6	58
TP-CK-4S-CW2_S2_L1_bc11_AGAC	Homo_sapiens_tRNA-Pro-AGG-1	57	Charged	0.30059	1.67247	57 Charged True False 123 True 60 False False 24 True 7 dtype: int64	0.522689	58	Charged
TP-CK-4S-CW2_S2_L1_bc11_AGAC	Homo_sapiens_tRNA-Arg-TCG-1	9	26	0.916677	1.02917	9 26 False True 1254 True True 791 False False 62 True False 38 dtype: int64	1	9	26
TP-CK-4S-CW2_S2_L1_bc11_AGAC	Homo_sapiens_tRNA-Arg-TCG-1	9	37	0.0153906	0.587246	9 37 False False 1234 True False 788 False True 80 True True 30 dtype: int64	0.0583343	9	37
TP-CK-4S-CW2_S2_L1_bc11_AGAC	Homo_sapiens_tRNA-Arg-TCG-1	9	58	0.676228	0.915535	9 58 False True 1218 True True 762 False False 60 True False 41 dtype: int64	0.85272	9	58
TP-CK-4S-CW2_S2_L1_bc11_AGAC	Homo_sapiens_tRNA-Arg-TCG-1	9	Charged	0.0063114	0.567301	9 Charged False True 129 False 105 True False 99 True 69 dtype: int64	0.0280331	9	Charged
TP-CK-4S-CW2_S2_L1_bc11_AGAC	Homo_sapiens_tRNA-Arg-TCG-1	26	37	0.515236	0.807771	26 37 True False 2500 True 124 False False 114 True 7 dtype: int64	0.730394	26	37
TP-CK-4S-CW2_S2_L1_bc11_AGAC	Homo_sapiens_tRNA-Arg-TCG-1	26	58	0.0903181	0.293936	26 58 True True 2431 False 139 False True 119 False 2 dtype: int64	0.229208	26	58
TP-CK-4S-CW2_S2_L1_bc11_AGAC	Homo_sapiens_tRNA-Arg-TCG-1	26	Charged	0.725693	0.872727	26 Charged True False 275 True 240 False False 17 True 17 dtype: int64	0.885953	26	Charged
TP-CK-4S-CW2_S2_L1_bc11_AGAC	Homo_sapiens_tRNA-Arg-TCG-1	37	58	0.213569	0.79799	37 58 False True 6953 False 502 True True 420 False 38 dtype: int64	0.41856	37	58
TP-CK-4S-CW2_S2_L1_bc11_AGAC	Homo_sapiens_tRNA-Arg-TCG-1	37	Charged	0.912953	0.961114	37 Charged False False 909 True 608 True False 56 True 36 dtype: int64	1	37	Charged
TP-CK-4S-CW2_S2_L1_bc11_AGAC	Homo_sapiens_tRNA-Arg-TCG-1	58	Charged	0.000205205	2.3187	58 Charged True False 974 True 661 False False 82 True 24 dtype: int64	0.00136219	58	Charged
TP-CK-4S-CW2_S2_L1_bc11_AGAC	Homo_sapiens_tRNA-Pro-TGG-2	6	57	0.514706	5	6 57 True True 10 False True 4 False 2 True False 1 dtype: int64	0.729821	6	58
TP-CK-4S-CW2_S2_L1_bc11_AGAC	Homo_sapiens_tRNA-Pro-TGG-2	36	57	0.868547	0.93653	36 57 False True 669 False 181 True True 45 False 13 dtype: int64	0.985621	37	58
TP-CK-4S-CW2_S2_L1_bc11_AGAC	Homo_sapiens_tRNA-Pro-TGG-2	57	Charged	0.532119	1.4539	57 Charged True False 141 True 41 False False 35 True 7 dtype: int64	0.744915	58	Charged
TP-CK-4S-CW2_S2_L1_bc11_AGAC	Homo_sapiens_tRNA-Ser-AGA-2	32	49	0.284833	0.474112	32 49 True False 1661 True 175 False False 9 True 2 dtype: int64	0.504789	NA	NA
TP-CK-4S-CW2_S2_L1_bc11_AGAC	Homo_sapiens_tRNA-Ser-AGA-2	32	67	0.745776	1.25394	32 67 True True 1153 False 613 False True 6 False 4 dtype: int64	0.899558	NA	NA
TP-CK-4S-CW2_S2_L1_bc11_AGAC	Homo_sapiens_tRNA-Ser-AGA-2	49	67	0.000456556	0.567314	49 67 False True 1080 False 541 True True 94 False 83 dtype: int64	0.00282134	NA	NA
TP-CK-4S-CW2_S2_L1_bc11_AGAC	Homo_sapiens_tRNA-Ser-AGA-2	49	Charged	0.50608	0.666667	49 Charged False False 260 True 65 True False 30 True 5 dtype: int64	0.722345	NA	Charged
TP-CK-4S-CW2_S2_L1_bc11_AGAC	Homo_sapiens_tRNA-Ser-AGA-2	67	Charged	0.286519	0.707347	67 Charged True False 219 False False 71 True True 48 False True 22 dtype: int64	0.506699	NA	Charged
TP-CK-4S-CW2_S2_L1_bc11_AGAC	Homo_sapiens_tRNA-Trp-CCA-3	57	Charged	0.296171	0.825381	57 Charged True True 218 False 194 False True 113 False 83 dtype: int64	0.517712	58	Charged
TP-CK-4S-CW2_S2_L1_bc11_AGAC	Homo_sapiens_tRNA-Ile-TAT-2	9	21	0.699274	0.574074	9 21 False False 31 True 18 True False 6 True 2 dtype: int64	0.86845	9	20a
TP-CK-4S-CW2_S2_L1_bc11_AGAC	Homo_sapiens_tRNA-Ile-TAT-2	9	27	0.124224	4.35	9 27 False False 29 True 20 True True 6 False 2 dtype: int64	0.287241	9	26
TP-CK-4S-CW2_S2_L1_bc11_AGAC	Homo_sapiens_tRNA-Ile-TAT-2	20	21	0.00142427	5.43956	20 21 False False 90 True 26 True True 11 False 7 dtype: int64	0.00777231	20	20a
TP-CK-4S-CW2_S2_L1_bc11_AGAC	Homo_sapiens_tRNA-Ile-TAT-2	20	27	0.000379286	6.825	20 27 False False 84 True 32 True True 13 False 5 dtype: int64	0.00238421	20	26
TP-CK-4S-CW2_S2_L1_bc11_AGAC	Homo_sapiens_tRNA-Ile-TAT-2	20	59	0.540466	0.647619	20 59 False True 105 True True 17 False False 4 True False 1 dtype: int64	0.752251	20	58
TP-CK-4S-CW2_S2_L1_bc11_AGAC	Homo_sapiens_tRNA-Ile-TAT-2	21	27	8.88872e-05	4.42969	21 27 False False 162 True 48 True True 21 False 16 dtype: int64	0.000632562	20a	26
TP-CK-4S-CW2_S2_L1_bc11_AGAC	Homo_sapiens_tRNA-Ile-TAT-2	21	Charged	0.177419	6.15385	21 Charged False False 16 True 13 True True 5 False 1 dtype: int64	0.36874	20a	Charged
TP-CK-4S-CW2_S2_L1_bc11_AGAC	Homo_sapiens_tRNA-Ile-TAT-2	27	59	0.82248	1.04245	27 59 True True 2616 False True 1459 True False 129 False False 75 dtype: int64	0.953094	26	58
TP-CK-4S-CW2_S2_L1_bc11_AGAC	Homo_sapiens_tRNA-Ile-TAT-2	27	Charged	0.58113	1.11339	27 Charged True False 183 True 163 False False 100 True 80 dtype: int64	0.784734	26	Charged
TP-CK-4S-CW2_S2_L1_bc11_AGAC	Homo_sapiens_tRNA-Ile-TAT-2	59	Charged	0.812304	0.954031	59 Charged True False 2624 True 1950 False False 95 True 74 dtype: int64	0.946443	58	Charged
TP-CK-4S-CW2_S2_L1_bc11_AGAC	Homo_sapiens_tRNA-Leu-TAG-1	35	67	0.513473	0.905895	35 67 True True 637 False True 451 True False 145 False False 93 dtype: int64	0.72857	34	58
TP-CK-4S-CW2_S2_L1_bc11_AGAC	Homo_sapiens_tRNA-Leu-TAG-1	35	Charged	0.688556	1.13389	35 Charged True False 87 True 73 False False 50 True 37 dtype: int64	0.860716	34	Charged
TP-CK-4S-CW2_S2_L1_bc11_AGAC	Homo_sapiens_tRNA-Leu-TAG-1	67	Charged	0.0124351	2.46914	67 Charged True False 108 True 100 False False 32 True 12 dtype: int64	0.049133	58	Charged
TP-CK-4S-CW2_S2_L1_bc11_AGAC	Homo_sapiens_tRNA-Thr-CGT-1	59	Charged	0.0378779	4.23529	59 Charged False False 24 True 17 True True 12 False 4 dtype: int64	0.118837	NA	Charged
TP-CK-4S-CW2_S2_L1_bc11_AGAC	Homo_sapiens_mito_tRNA-Pro-TGG-1	9	35	0.719103	1.90556	9 35 True False 90 False False 49 True True 7 False True 2 dtype: int64	0.8811	9	37
TP-CK-4S-CW2_S2_L1_bc11_AGAC	Homo_sapiens_mito_tRNA-Pro-TGG-1	35	Charged	0.0216201	50	35 Charged False False 25 True True 2 False True 1 True False 1 dtype: int64	0.0767091	37	Charged
TP-CK-4S-CW2_S2_L1_bc11_AGAC	Homo_sapiens_tRNA-Thr-TGT-5	32	58	1	0.461538	32 58 True False 13 False False 6 True 1 True True 1 dtype: int64	1	NA	NA
TP-CK-4S-CW2_S2_L1_bc11_AGAC	Homo_sapiens_tRNA-Thr-TGT-5	35	Charged	1	1.5	35 Charged False True 6 False 3 True True 3 False 1 dtype: int64	1	NA	Charged
TP-CK-4S-CW2_S2_L1_bc11_AGAC	Homo_sapiens_tRNA-Thr-TGT-5	58	Charged	1	0.5	58 Charged False True 8 False 4 True False 1 True 1 dtype: int64	1	NA	Charged
TP-CK-4S-CW2_S2_L1_bc11_AGAC	Homo_sapiens_tRNA-Val-CAC-3	58	Charged	0.08973	0.4451	58 Charged True False 77 True 29 False False 13 True 11 dtype: int64	0.228039	58	Charged
TP-CK-4S-CW2_S2_L1_bc11_AGAC	Homo_sapiens_tRNA-Thr-TGT-2	20	58	0.32097	1.37804	20 58 False True 337 True True 86 False False 81 True False 15 dtype: int64	0.545663	20a	58
TP-CK-4S-CW2_S2_L1_bc11_AGAC	Homo_sapiens_tRNA-Thr-TGT-2	20	Charged	0.493868	0.787124	20 Charged False True 112 False 67 True True 25 False 19 dtype: int64	0.712365	20a	Charged
TP-CK-4S-CW2_S2_L1_bc11_AGAC	Homo_sapiens_tRNA-Thr-TGT-2	32	58	0.754846	0.579521	32 58 True True 665 False 135 False True 17 False 2 dtype: int64	0.905646	32	58
TP-CK-4S-CW2_S2_L1_bc11_AGAC	Homo_sapiens_tRNA-Thr-TGT-2	35	58	0.351206	0.713056	35 58 False True 697 False 142 True True 42 False 12 dtype: int64	0.577046	35	58
TP-CK-4S-CW2_S2_L1_bc11_AGAC	Homo_sapiens_tRNA-Thr-TGT-2	35	Charged	0.496128	2.04286	35 Charged False True 245 False 143 True True 7 False 2 dtype: int64	0.713914	35	Charged
TP-CK-4S-CW2_S2_L1_bc11_AGAC	Homo_sapiens_tRNA-Thr-TGT-2	58	Charged	0.00200123	2.43102	58 Charged True True 239 False 121 False False 32 True 26 dtype: int64	0.0104667	58	Charged
TP-CK-4S-CW2_S2_L1_bc11_AGAC	Homo_sapiens_tRNA-Pro-CGG-1	6	33	1	0.925926	6 33 False False 50 True False 18 False True 12 True True 4 dtype: int64	1	6	34
TP-CK-4S-CW2_S2_L1_bc11_AGAC	Homo_sapiens_tRNA-Pro-CGG-1	6	57	0.697184	0.735632	6 57 False True 29 False 8 True True 8 False 3 dtype: int64	0.866756	6	58
TP-CK-4S-CW2_S2_L1_bc11_AGAC	Homo_sapiens_tRNA-Pro-CGG-1	33	57	1.85662e-11	13.5743	33 57 False True 913 False 260 True True 143 False 3 dtype: int64	2.42248e-10	34	58
TP-CK-4S-CW2_S2_L1_bc11_AGAC	Homo_sapiens_tRNA-Pro-CGG-1	33	Charged	0.481423	0.742188	33 Charged False False 190 True 88 True False 32 True 11 dtype: int64	0.702399	34	Charged
TP-CK-4S-CW2_S2_L1_bc11_AGAC	Homo_sapiens_tRNA-Pro-CGG-1	57	Charged	0.206241	0.642902	57 Charged True False 199 True 89 False False 23 True 16 dtype: int64	0.409112	58	Charged
TP-CK-4S-CW2_S2_L1_bc11_AGAC	Homo_sapiens_tRNA-Arg-TCT-3	9	32	0.356736	0.694023	9 32 False True 124 True True 77 False False 19 True False 17 dtype: int64	0.582832	9	32
TP-CK-4S-CW2_S2_L1_bc11_AGAC	Homo_sapiens_tRNA-Arg-TCT-3	9	34	0.00136455	0.363877	9 34 False False 89 True False 77 False True 54 True True 17 dtype: int64	0.00747934	9	34
TP-CK-4S-CW2_S2_L1_bc11_AGAC	Homo_sapiens_tRNA-Arg-TCT-3	9	58	0.413933	1.73077	9 58 False True 130 True True 90 False False 10 True False 4 dtype: int64	0.641013	9	58
TP-CK-4S-CW2_S2_L1_bc11_AGAC	Homo_sapiens_tRNA-Arg-TCT-3	9	Charged	0.342067	0.4375	9 Charged False True 16 False 14 True False 10 True 5 dtype: int64	0.567503	9	Charged
TP-CK-4S-CW2_S2_L1_bc11_AGAC	Homo_sapiens_tRNA-Arg-TCT-3	32	34	0.189867	1.44108	32 34 True False 220 True 214 False False 40 True 27 dtype: int64	0.386431	32	34
TP-CK-4S-CW2_S2_L1_bc11_AGAC	Homo_sapiens_tRNA-Arg-TCT-3	32	58	0.601704	0.646552	32 58 True True 400 False True 64 True False 29 False False 3 dtype: int64	0.800069	32	58
TP-CK-4S-CW2_S2_L1_bc11_AGAC	Homo_sapiens_tRNA-Arg-TCT-3	32	Charged	0.0148463	3.92727	32 Charged True True 54 False 44 False False 16 True 5 dtype: int64	0.0567053	32	Charged
TP-CK-4S-CW2_S2_L1_bc11_AGAC	Homo_sapiens_tRNA-Arg-TCT-3	34	58	0.282628	1.24619	34 58 True True 3437 False True 394 True False 217 False False 31 dtype: int64	0.502135	34	58
TP-CK-4S-CW2_S2_L1_bc11_AGAC	Homo_sapiens_tRNA-Arg-TCT-3	34	Charged	0.386995	1.22646	34 Charged True False 478 True 335 False False 63 True 36 dtype: int64	0.614988	34	Charged
TP-CK-4S-CW2_S2_L1_bc11_AGAC	Homo_sapiens_tRNA-Arg-TCT-3	58	Charged	0.0119635	2.1658	58 Charged True False 579 True 418 False False 42 True 14 dtype: int64	0.0476086	58	Charged
TP-CK-4S-CW2_S2_L1_bc11_AGAC	Homo_sapiens_tRNA-Arg-CCT-2	7	9	0.836069	1.0112	7 9 True False 1854 False False 1746 True True 1325 False True 1234 dtype: int64	0.962089	NA	NA
TP-CK-4S-CW2_S2_L1_bc11_AGAC	Homo_sapiens_tRNA-Arg-CCT-2	7	32	0.127387	1.37134	7 32 True True 3136 False True 2925 False 55 True False 43 dtype: int64	0.292861	NA	NA
TP-CK-4S-CW2_S2_L1_bc11_AGAC	Homo_sapiens_tRNA-Arg-CCT-2	7	58	0.103287	0.730602	7 58 True True 3105 False True 2929 True False 74 False False 51 dtype: int64	0.25203	NA	NA
TP-CK-4S-CW2_S2_L1_bc11_AGAC	Homo_sapiens_tRNA-Arg-CCT-2	7	Charged	0.77202	0.964677	7 Charged False True 510 True True 411 False False 243 True False 203 dtype: int64	0.917333	NA	Charged
TP-CK-4S-CW2_S2_L1_bc11_AGAC	Homo_sapiens_tRNA-Arg-CCT-2	9	32	0.925653	1.02056	9 32 False True 3633 True True 3343 False False 61 True False 55 dtype: int64	1	NA	NA
TP-CK-4S-CW2_S2_L1_bc11_AGAC	Homo_sapiens_tRNA-Arg-CCT-2	9	58	0.000208122	0.570394	9 58 False True 3621 True True 3282 False 116 False False 73 dtype: int64	0.00137957	NA	NA
TP-CK-4S-CW2_S2_L1_bc11_AGAC	Homo_sapiens_tRNA-Arg-CCT-2	9	Charged	0.120091	1.18292	9 Charged True True 527 False True 526 False 281 True False 238 dtype: int64	0.280615	NA	Charged
TP-CK-4S-CW2_S2_L1_bc11_AGAC	Homo_sapiens_tRNA-Arg-CCT-2	32	58	9.39526e-06	3.67067	32 58 True True 10233 False 260 False True 193 False 18 dtype: int64	7.78554e-05	NA	NA
TP-CK-4S-CW2_S2_L1_bc11_AGAC	Homo_sapiens_tRNA-Arg-CCT-2	32	Charged	0.265985	1.49997	32 Charged True True 1598 False 785 False True 19 False 14 dtype: int64	0.483393	NA	Charged
TP-CK-4S-CW2_S2_L1_bc11_AGAC	Homo_sapiens_tRNA-Arg-CCT-2	58	Charged	0.0462835	0.570599	58 Charged True True 1785 False 933 False True 57 False 17 dtype: int64	0.138476	NA	Charged
TP-CK-4S-CW2_S2_L1_bc11_AGAC	Homo_sapiens_tRNA-Val-TAC-4	58	Charged	0.000118722	68	58 Charged False False 17 True True 8 False True 2 True False 1 dtype: int64	0.000825898	NA	Charged
TP-CK-4S-CW2_S2_L1_bc11_AGAC	Homo_sapiens_tRNA-Val-AAC-3	51	Charged	0.464286	8	51 Charged False False 4 True True 2 False True 1 True False 1 dtype: int64	0.687589	NA	Charged
TP-CK-4S-CW2_S2_L1_bc11_AGAC	Homo_sapiens_tRNA-Val-AAC-3	54	Charged	0.464286	8	54 Charged False False 4 True True 2 False True 1 True False 1 dtype: int64	0.687589	NA	Charged
TP-CK-4S-CW2_S2_L1_bc11_AGAC	Homo_sapiens_tRNA-Val-AAC-3	63	Charged	0.22619	10	63 Charged False False 5 True True 2 False True 1 True False 1 dtype: int64	0.434853	NA	Charged
TP-CK-4S-CW2_S2_L1_bc11_AGAC	Homo_sapiens_tRNA-Met-CAT-6	6	26	0.259949	0.477273	6 26 False True 209 True True 21 False False 19 True False 4 dtype: int64	0.476183	6	26
TP-CK-4S-CW2_S2_L1_bc11_AGAC	Homo_sapiens_tRNA-Met-CAT-6	6	Charged	0.13262	0.259259	6 Charged False True 36 False 7 True True 4 False 3 dtype: int64	0.300558	6	Charged
TP-CK-4S-CW2_S2_L1_bc11_AGAC	Homo_sapiens_tRNA-Met-CAT-6	26	58	0.041322	3.78337	26 58 True True 489 False True 47 True False 11 False False 4 dtype: int64	0.126983	26	58
TP-CK-4S-CW2_S2_L1_bc11_AGAC	Homo_sapiens_tRNA-Met-CAT-6	26	Charged	0.0503376	0.230769	26 Charged True True 78 False 52 False True 13 False 2 dtype: int64	0.147683	26	Charged
TP-CK-4S-CW2_S2_L1_bc11_AGAC	Homo_sapiens_tRNA-Met-CAT-6	58	Charged	0.0185899	2.31204	58 Charged True True 556 False 501 False False 25 True 12 dtype: int64	0.0680883	58	Charged
TP-CK-4S-CW2_S2_L1_bc11_AGAC	Homo_sapiens_tRNA-Ala-AGC-9	16	26	0.154799	8.66667	16 26 False False 13 True 3 True True 2 False 1 dtype: int64	0.335108	NA	NA
TP-CK-4S-CW2_S2_L1_bc11_AGAC	Homo_sapiens_tRNA-Ala-AGC-9	26	37	0.628483	0.5	26 37 False True 8 False 6 True False 3 True 2 dtype: int64	0.819701	NA	NA
TP-CK-4S-CW2_S2_L1_bc11_AGAC	Homo_sapiens_tRNA-Tyr-GTA-3	23	58	1	2	23 58 False False 2 True 1 True False 1 True 1 dtype: int64	1	NA	NA
TP-CK-4S-CW2_S2_L1_bc11_AGAC	Homo_sapiens_tRNA-Tyr-GTA-3	24	58	1	2	24 58 False False 2 True 1 True False 1 True 1 dtype: int64	1	NA	NA
TP-CK-4S-CW2_S2_L1_bc11_AGAC	Homo_sapiens_tRNA-Tyr-GTA-3	25	58	1	2	25 58 False False 2 True 1 True False 1 True 1 dtype: int64	1	NA	NA
TP-CK-4S-CW2_S2_L1_bc11_AGAC	Homo_sapiens_tRX-Lys-CTT-3	57	Charged	1	1	57 Charged True False 14 True 7 False False 4 True 2 dtype: int64	1	NA	Charged
TP-CK-4S-CW2_S2_L1_bc11_AGAC	Homo_sapiens_tRX-Lys-CTT-3	58	Charged	0.63612	2.28571	58 Charged True False 14 True 8 False False 4 True 1 dtype: int64	0.825416	NA	Charged
TP-CK-4S-CW2_S2_L1_bc11_AGAC	Homo_sapiens_tRNA-Pro-AGG-2	6	Charged	0.00016826	65	6 Charged True True 13 False False 10 True False 2 False True 1 dtype: int64	0.00113758	6	Charged
TP-CK-4S-CW2_S2_L1_bc11_AGAC	Homo_sapiens_tRNA-Pro-AGG-2	57	Charged	0.618948	1.15562	57 Charged True False 571 True 149 False False 93 True 21 dtype: int64	0.812527	58	Charged
TP-CK-4S-CW2_S2_L1_bc11_AGAC	Homo_sapiens_tRNA-Arg-TCG-4	58	Charged	0.0652174	9.28571	58 Charged True True 13 False 7 False False 5 True 1 dtype: int64	0.180114	NA	Charged
TP-CK-4S-CW2_S2_L1_bc11_AGAC	Homo_sapiens_tRNA-Asp-GTC-1	6	9	1.031e-39	12.5158	6 9 True True 2640 False True 226 False 75 True False 70 dtype: int64	2.64756e-38	6	9
TP-CK-4S-CW2_S2_L1_bc11_AGAC	Homo_sapiens_tRNA-Asp-GTC-1	6	57	0.496373	1.12468	6 57 True False 2154 True 556 False False 244 True 56 dtype: int64	0.713931	6	58
TP-CK-4S-CW2_S2_L1_bc11_AGAC	Homo_sapiens_tRNA-Asp-GTC-1	6	Charged	0.90985	1.0342	6 Charged True True 375 False 296 False True 49 False 40 dtype: int64	1	6	Charged
TP-CK-4S-CW2_S2_L1_bc11_AGAC	Homo_sapiens_tRNA-Asp-GTC-1	9	57	0.294814	0.81045	9 57 True False 2335 True 581 False False 114 True 35 dtype: int64	0.516238	9	58
TP-CK-4S-CW2_S2_L1_bc11_AGAC	Homo_sapiens_tRNA-Asp-GTC-1	9	Charged	0.0892042	0.521795	9 Charged True True 407 False 330 False True 26 False 11 dtype: int64	0.227133	9	Charged
TP-CK-4S-CW2_S2_L1_bc11_AGAC	Homo_sapiens_tRNA-Asp-GTC-1	57	Charged	0.0285002	0.692048	57 Charged False True 527 False 369 True False 86 True 85 dtype: int64	0.0952269	58	Charged
TP-CK-4S-CW2_S2_L1_bc11_AGAC	Homo_sapiens_tRNA-Gln-CTG-6	18	57	1	0.666667	18 57 False True 9 False 6 True False 1 True 1 dtype: int64	1	NA	NA
TP-CK-4S-CW2_S2_L1_bc11_AGAC	Homo_sapiens_tRNA-iMet-CAT-1	9	18	0.624115	0.954958	9 18 False False 5158 True False 3337 False True 348 True True 215 dtype: int64	0.816683	9	19
TP-CK-4S-CW2_S2_L1_bc11_AGAC	Homo_sapiens_tRNA-iMet-CAT-1	9	57	0.795005	1.01437	9 57 False False 4295 True False 2755 False True 1208 True True 786 dtype: int64	0.933686	9	58
TP-CK-4S-CW2_S2_L1_bc11_AGAC	Homo_sapiens_tRNA-iMet-CAT-1	9	Charged	0.506269	1.09791	9 Charged False False 570 True False 385 False True 178 True True 132 dtype: int64	0.722549	9	Charged
TP-CK-4S-CW2_S2_L1_bc11_AGAC	Homo_sapiens_tRNA-iMet-CAT-1	18	57	0.397615	0.918549	18 57 False False 7744 True 2198 True False 560 True 146 dtype: int64	0.625348	19	58
TP-CK-4S-CW2_S2_L1_bc11_AGAC	Homo_sapiens_tRNA-iMet-CAT-1	18	Charged	8.52917e-09	4.38274	18 Charged False False 1196 True 307 True True 36 False 32 dtype: int64	9.49055e-08	19	Charged
TP-CK-4S-CW2_S2_L1_bc11_AGAC	Homo_sapiens_tRNA-iMet-CAT-1	57	Charged	0.00790194	1.31475	57 Charged False False 1937 True False 503 False True 495 True True 169 dtype: int64	0.033833	58	Charged
TP-CK-4S-CW2_S2_L1_bc11_AGAC	Homo_sapiens_tRNA-Ala-AGC-5	24	36	1	1.29464	24 36 False True 56 False 29 True True 5 False 2 dtype: int64	1	NA	NA
TP-CK-4S-CW2_S2_L1_bc11_AGAC	Homo_sapiens_tRNA-Leu-CAA-2	27	38	0.0702464	0.527447	27 38 True False 168 True 55 False False 29 True 18 dtype: int64	0.190507	NA	NA
TP-CK-4S-CW2_S2_L1_bc11_AGAC	Homo_sapiens_tRNA-Leu-CAA-2	27	69	0.0891553	2.15758	27 69 True True 178 False True 33 True False 25 False False 10 dtype: int64	0.227062	NA	NA
TP-CK-4S-CW2_S2_L1_bc11_AGAC	Homo_sapiens_tRNA-Leu-CAA-2	27	Charged	1	1.20833	27 Charged True True 29 False 20 False True 6 False 5 dtype: int64	1	NA	Charged
TP-CK-4S-CW2_S2_L1_bc11_AGAC	Homo_sapiens_tRNA-Leu-CAA-2	38	69	0.530052	0.841009	38 69 False True 304 True True 118 False False 65 True False 30 dtype: int64	0.743086	NA	NA
TP-CK-4S-CW2_S2_L1_bc11_AGAC	Homo_sapiens_tRNA-Leu-CAA-2	38	Charged	0.822734	1.22581	38 Charged False True 62 False 38 True True 18 False 9 dtype: int64	0.953215	NA	Charged
TP-CK-4S-CW2_S2_L1_bc11_AGAC	Homo_sapiens_tRNA-Leu-CAA-2	69	Charged	0.126137	0.366667	69 Charged True True 66 False 48 False True 15 False 4 dtype: int64	0.29079	NA	Charged
TP-CK-4S-CW2_S2_L1_bc11_AGAC	Homo_sapiens_tRNA-Tyr-GTA-6	20	25	1	1.33333	20 25 True True 4 False True 3 False 2 True False 2 dtype: int64	1	NA	NA
TP-CK-4S-CW2_S2_L1_bc11_AGAC	Homo_sapiens_tRNA-Tyr-GTA-6	20	26	0.5671	3	20 26 True True 4 False False 3 True 2 True False 2 dtype: int64	0.774787	NA	NA
TP-CK-4S-CW2_S2_L1_bc11_AGAC	Homo_sapiens_tRNA-Tyr-GTA-6	20	27	1	0.666667	20 27 False True 3 True False 3 True 3 False False 2 dtype: int64	1	NA	NA
TP-CK-4S-CW2_S2_L1_bc11_AGAC	Homo_sapiens_tRNA-Tyr-GTA-6	24	27	0.000103756	0.0241546	24 27 False True 23 True False 9 False False 5 True True 1 dtype: int64	0.000728873	NA	NA
TP-CK-4S-CW2_S2_L1_bc11_AGAC	Homo_sapiens_tRNA-Tyr-GTA-6	24	37	1	1.07143	24 37 False False 20 True 8 True False 7 True 3 dtype: int64	1	NA	NA
TP-CK-4S-CW2_S2_L1_bc11_AGAC	Homo_sapiens_tRNA-Tyr-GTA-6	24	58	0.153846	0.1	24 58 False True 10 False 2 True False 2 True 1 dtype: int64	0.333725	NA	NA
TP-CK-4S-CW2_S2_L1_bc11_AGAC	Homo_sapiens_tRNA-Tyr-GTA-6	25	27	0.125575	3.66667	25 27 True True 22 False 10 False False 5 True 3 dtype: int64	0.28975	NA	NA
TP-CK-4S-CW2_S2_L1_bc11_AGAC	Homo_sapiens_tRNA-Tyr-GTA-6	25	37	0.210777	0.333333	25 37 True False 24 True 8 False False 4 True 4 dtype: int64	0.414957	NA	NA
TP-CK-4S-CW2_S2_L1_bc11_AGAC	Homo_sapiens_tRNA-Tyr-GTA-6	26	37	0.310757	2.68421	26 37 True False 19 False False 17 True True 9 False True 3 dtype: int64	0.533962	NA	NA
TP-CK-4S-CW2_S2_L1_bc11_AGAC	Homo_sapiens_tRNA-Tyr-GTA-6	26	58	0.104927	0.190476	26 58 False True 9 True False 7 True 6 False False 2 dtype: int64	0.25493	NA	NA
TP-CK-4S-CW2_S2_L1_bc11_AGAC	Homo_sapiens_tRNA-Tyr-GTA-6	27	37	0.644673	1.42857	27 37 True False 210 True 50 False False 30 True 5 dtype: int64	0.830989	NA	NA
TP-CK-4S-CW2_S2_L1_bc11_AGAC	Homo_sapiens_tRNA-Tyr-GTA-6	27	58	0.0833721	2.42535	27 58 True True 127 False 64 False False 11 True 9 dtype: int64	0.216198	NA	NA
TP-CK-4S-CW2_S2_L1_bc11_AGAC	Homo_sapiens_tRNA-Tyr-GTA-6	27	Charged	0.0813182	0.0833333	27 Charged True False 30 True 5 False True 2 False 1 dtype: int64	0.212413	NA	Charged
TP-CK-4S-CW2_S2_L1_bc11_AGAC	Homo_sapiens_tRNA-Tyr-GTA-6	37	58	0.0812363	1.33706	37 58 False True 957 False 717 True True 116 False 65 dtype: int64	0.212284	NA	NA
TP-CK-4S-CW2_S2_L1_bc11_AGAC	Homo_sapiens_tRNA-Tyr-GTA-6	37	Charged	0.489138	1.38806	37 Charged False False 155 True 67 True False 15 True 9 dtype: int64	0.708685	NA	Charged
TP-CK-4S-CW2_S2_L1_bc11_AGAC	Homo_sapiens_tRNA-Tyr-GTA-6	58	Charged	8.98793e-06	0.300613	58 Charged True False 163 True 49 False False 44 True 44 dtype: int64	7.46914e-05	NA	Charged
TP-CK-4S-CW2_S2_L1_bc11_AGAC	Homo_sapiens_tRNA-Ile-TAT-1	27	59	0.277927	0.744371	27 59 True True 467 False True 239 True False 63 False False 24 dtype: int64	0.496798	26	58
TP-CK-4S-CW2_S2_L1_bc11_AGAC	Homo_sapiens_tRNA-Ile-TAT-1	27	Charged	0.0254127	0.369231	27 Charged True False 39 False True 25 False 24 True True 15 dtype: int64	0.0873735	26	Charged
TP-CK-4S-CW2_S2_L1_bc11_AGAC	Homo_sapiens_tRNA-Ile-TAT-1	59	Charged	0.0125039	1.89381	59 Charged True False 478 True 427 False False 53 True 25 dtype: int64	0.0493322	58	Charged
TP-CK-4S-CW2_S2_L1_bc11_AGAC	Homo_sapiens_tRNA-Ser-GCT-2	26	Charged	0.236364	0.142857	26 Charged True False 7 False False 2 True 2 True True 1 dtype: int64	0.447202	26	Charged
TP-CK-4S-CW2_S2_L1_bc11_AGAC	Homo_sapiens_tRNA-Ser-GCT-2	32	Charged	0.37433	3.52239	32 Charged True False 67 True 59 False False 4 True 1 dtype: int64	0.601806	32	Charged
TP-CK-4S-CW2_S2_L1_bc11_AGAC	Homo_sapiens_tRNA-Ser-GCT-2	67	Charged	1	1.08591	67 Charged True False 97 True 79 False False 12 True 9 dtype: int64	1	58	Charged
TP-CK-4S-CW2_S2_L1_bc11_AGAC	Homo_sapiens_mito_tRNA-Met-CAT-1	7	28	2.18604e-05	0.0916808	7 28 False False 270 True 190 True False 31 True 2 dtype: int64	0.000171528	7	31
TP-CK-4S-CW2_S2_L1_bc11_AGAC	Homo_sapiens_mito_tRNA-Met-CAT-1	7	49	0.340717	0.309028	7 49 False False 356 True 36 True False 32 True 1 dtype: int64	0.566313	7	53
TP-CK-4S-CW2_S2_L1_bc11_AGAC	Homo_sapiens_mito_tRNA-Met-CAT-1	7	Charged	0.432087	0.310924	7 Charged False False 74 True 34 True False 7 True 1 dtype: int64	0.656853	7	Charged
TP-CK-4S-CW2_S2_L1_bc11_AGAC	Homo_sapiens_mito_tRNA-Met-CAT-1	28	45	0.529849	1.22447	28 45 False False 377 True False 163 False True 34 True True 18 dtype: int64	0.74303	31	49
TP-CK-4S-CW2_S2_L1_bc11_AGAC	Homo_sapiens_mito_tRNA-Met-CAT-1	28	49	0.0385228	0.461039	28 49 False False 355 True False 165 False True 42 True True 9 dtype: int64	0.120237	31	53
TP-CK-4S-CW2_S2_L1_bc11_AGAC	Homo_sapiens_mito_tRNA-Met-CAT-1	28	Charged	0.210321	1.60756	28 Charged False False 79 True 43 True False 24 True 21 dtype: int64	0.414363	31	Charged
TP-CK-4S-CW2_S2_L1_bc11_AGAC	Homo_sapiens_mito_tRNA-Met-CAT-1	45	Charged	0.00484472	0.217391	45 Charged False False 85 True 68 True False 23 True 4 dtype: int64	0.0223638	49	Charged
TP-CK-4S-CW2_S2_L1_bc11_AGAC	Homo_sapiens_mito_tRNA-Met-CAT-1	49	Charged	1	1.09867	49 Charged False False 103 True 75 True False 5 True 4 dtype: int64	1	53	Charged
TP-CK-4S-CW2_S2_L1_bc11_AGAC	Homo_sapiens_tRNA-Ser-CGA-3	26	67	0.0988169	4.33333	26 67 True True 52 False 9 False True 4 False 3 dtype: int64	0.244326	NA	NA
TP-CK-4S-CW2_S2_L1_bc11_AGAC	Homo_sapiens_tRNA-Ser-CGA-3	35	67	0.187357	0.369231	35 67 False True 65 False 12 True True 6 False 3 dtype: int64	0.382364	NA	NA
TP-CK-4S-CW2_S2_L1_bc11_AGAC	Homo_sapiens_tRNA-Ala-AGC-1	24	25	0.581457	0.750617	24 25 False False 380 True 75 True False 54 True 8 dtype: int64	0.784974	25	26
TP-CK-4S-CW2_S2_L1_bc11_AGAC	Homo_sapiens_tRNA-Ala-AGC-1	24	57	0.415797	1.26368	24 57 False False 254 True 201 True False 31 True 31 dtype: int64	0.642305	25	58
TP-CK-4S-CW2_S2_L1_bc11_AGAC	Homo_sapiens_tRNA-Ala-AGC-1	24	Charged	1	1.1954	24 Charged False True 29 False 26 True True 4 False 3 dtype: int64	1	25	Charged
TP-CK-4S-CW2_S2_L1_bc11_AGAC	Homo_sapiens_tRNA-Ala-AGC-1	25	57	0.415188	0.808081	25 57 False False 240 True 198 True False 54 True 36 dtype: int64	0.641826	26	58
TP-CK-4S-CW2_S2_L1_bc11_AGAC	Homo_sapiens_tRNA-Ala-AGC-1	25	Charged	0.756846	0.704082	25 Charged False True 28 False 23 True False 7 True 6 dtype: int64	0.907032	26	Charged
TP-CK-4S-CW2_S2_L1_bc11_AGAC	Homo_sapiens_tRNA-Ala-AGC-1	36	57	0.266332	0.573204	36 57 True False 543 True 415 False True 12 False 9 dtype: int64	0.483655	37	58
TP-CK-4S-CW2_S2_L1_bc11_AGAC	Homo_sapiens_tRNA-Ala-AGC-1	57	Charged	0.550384	1.22767	57 Charged True False 54 True 49 False False 46 True 34 dtype: int64	0.760366	58	Charged
TP-CK-4S-CW2_S2_L1_bc11_AGAC	Homo_sapiens_tRNA-Lys-CTT-5	10	14	4.70231e-22	4.95527	10 14 False False 4979 True False 290 False True 246 True True 71 dtype: int64	8.83452e-21	10	14
TP-CK-4S-CW2_S2_L1_bc11_AGAC	Homo_sapiens_tRNA-Lys-CTT-5	10	15	2.05281e-17	3.6591	10 15 False False 4859 True 366 True False 283 True 78 dtype: int64	3.36068e-16	10	15
TP-CK-4S-CW2_S2_L1_bc11_AGAC	Homo_sapiens_tRNA-Lys-CTT-5	10	18	1.82254e-15	0.325592	10 18 False False 3552 True 1673 True False 313 True 48 dtype: int64	2.80006e-14	10	18
TP-CK-4S-CW2_S2_L1_bc11_AGAC	Homo_sapiens_tRNA-Lys-CTT-5	10	58	0.810336	0.937347	10 58 False True 4817 True True 272 False False 83 True False 5 dtype: int64	0.944869	10	58
TP-CK-4S-CW2_S2_L1_bc11_AGAC	Homo_sapiens_tRNA-Lys-CTT-5	10	Charged	0.83135	0.963286	10 Charged False True 1561 False 1408 True True 110 False 103 dtype: int64	0.958989	10	Charged
TP-CK-4S-CW2_S2_L1_bc11_AGAC	Homo_sapiens_tRNA-Lys-CTT-5	14	15	0	6027	14 15 False False 5166 True True 315 False True 135 True False 2 dtype: int64	0	14	15
TP-CK-4S-CW2_S2_L1_bc11_AGAC	Homo_sapiens_tRNA-Lys-CTT-5	14	18	2.36242e-20	0.221995	14 18 False False 3604 True 1697 True False 287 True 30 dtype: int64	4.25236e-19	14	18
TP-CK-4S-CW2_S2_L1_bc11_AGAC	Homo_sapiens_tRNA-Lys-CTT-5	14	58	0.818509	1.32067	14 58 False True 4818 True True 303 False False 84 True False 4 dtype: int64	0.950375	14	58
TP-CK-4S-CW2_S2_L1_bc11_AGAC	Homo_sapiens_tRNA-Lys-CTT-5	14	Charged	0.894318	0.974397	14 Charged False True 1563 False 1404 True True 128 False 118 dtype: int64	1	14	Charged
TP-CK-4S-CW2_S2_L1_bc11_AGAC	Homo_sapiens_tRNA-Lys-CTT-5	15	18	2.30578e-34	0.173559	15 18 False False 3482 True 1692 True False 415 True 35 dtype: int64	5.58275e-33	15	18
TP-CK-4S-CW2_S2_L1_bc11_AGAC	Homo_sapiens_tRNA-Lys-CTT-5	15	19	0.623773	1.57148	15 19 False True 5120 True True 447 False False 54 True False 3 dtype: int64	0.816501	15	19
TP-CK-4S-CW2_S2_L1_bc11_AGAC	Homo_sapiens_tRNA-Lys-CTT-5	15	58	0.31932	1.84468	15 58 False True 4713 True True 414 False False 84 True False 4 dtype: int64	0.543859	15	58
TP-CK-4S-CW2_S2_L1_bc11_AGAC	Homo_sapiens_tRNA-Lys-CTT-5	15	Charged	0.953852	0.98702	15 Charged False True 1521 False 1364 True True 175 False 159 dtype: int64	1	15	Charged
TP-CK-4S-CW2_S2_L1_bc11_AGAC	Homo_sapiens_tRNA-Lys-CTT-5	18	19	0.00227529	2.70611	18 19 False True 4173 True True 1947 False False 58 True False 10 dtype: int64	0.0116838	18	19
TP-CK-4S-CW2_S2_L1_bc11_AGAC	Homo_sapiens_tRNA-Lys-CTT-5	18	58	0.000240599	0.451248	18 58 False True 3887 True True 1754 False False 46 True False 46 dtype: int64	0.00157667	18	58
TP-CK-4S-CW2_S2_L1_bc11_AGAC	Homo_sapiens_tRNA-Lys-CTT-5	18	Charged	0.0224673	1.20297	18 Charged False True 1495 False 1342 True True 461 False 344 dtype: int64	0.0792086	18	Charged
TP-CK-4S-CW2_S2_L1_bc11_AGAC	Homo_sapiens_tRNA-Lys-CTT-5	19	Charged	0.032244	0.48449	19 Charged True True 1986 False 1719 False True 31 False 13 dtype: int64	0.104817	19	Charged
TP-CK-4S-CW2_S2_L1_bc11_AGAC	Homo_sapiens_tRNA-Lys-CTT-5	58	Charged	0.39473	1.40033	58 Charged True True 2066 False 1752 False False 19 True 16 dtype: int64	0.622795	58	Charged
TP-CK-4S-CW2_S2_L1_bc11_AGAC	Homo_sapiens_mito_tRNA-His-GTG-1	31	Charged	0.182672	0.272727	31 Charged False True 22 False 8 True False 4 True 3 dtype: int64	0.376039	34	Charged
TP-CK-4S-CW2_S2_L1_bc11_AGAC	Homo_sapiens_tRNA-Phe-GAA-1	14	26	0.672682	0.786885	14 26 False True 122 True True 16 False False 12 True False 2 dtype: int64	0.850146	14	26
TP-CK-4S-CW2_S2_L1_bc11_AGAC	Homo_sapiens_tRNA-Phe-GAA-1	14	37	0.299102	1.84127	14 37 False False 116 True 18 True False 14 True 4 dtype: int64	0.52097	14	37
TP-CK-4S-CW2_S2_L1_bc11_AGAC	Homo_sapiens_tRNA-Phe-GAA-1	14	58	0.672682	0.786885	14 58 False True 122 True True 16 False False 12 True False 2 dtype: int64	0.850146	14	58
TP-CK-4S-CW2_S2_L1_bc11_AGAC	Homo_sapiens_tRNA-Phe-GAA-1	26	37	0.455127	0.684524	26 37 True False 480 True 115 False False 20 True 7 dtype: int64	0.678958	26	37
TP-CK-4S-CW2_S2_L1_bc11_AGAC	Homo_sapiens_tRNA-Phe-GAA-1	26	58	0.406248	0.473488	26 58 True True 509 False 86 False True 25 False 2 dtype: int64	0.633138	26	58
TP-CK-4S-CW2_S2_L1_bc11_AGAC	Homo_sapiens_tRNA-Phe-GAA-1	26	Charged	0.647198	2.64706	26 Charged True False 68 True 45 False False 4 True 1 dtype: int64	0.832452	26	Charged
TP-CK-4S-CW2_S2_L1_bc11_AGAC	Homo_sapiens_tRNA-Phe-GAA-1	37	58	0.293324	0.924093	37 58 False True 4157 True True 2129 False False 581 True False 322 dtype: int64	0.514434	37	58
TP-CK-4S-CW2_S2_L1_bc11_AGAC	Homo_sapiens_tRNA-Phe-GAA-1	37	Charged	0.00583997	0.718889	37 Charged False False 502 True 452 True False 258 True 167 dtype: int64	0.0261993	37	Charged
TP-CK-4S-CW2_S2_L1_bc11_AGAC	Homo_sapiens_tRNA-Phe-GAA-1	58	Charged	1.8021e-08	1.61736	58 Charged True False 2100 True 1986 False False 419 True 245 dtype: int64	1.9645e-07	58	Charged
TP-CK-4S-CW2_S2_L1_bc11_AGAC	Homo_sapiens_tRNA-Ile-TAT-3	27	59	0.594228	2.11765	27 59 True True 36 False True 17 False 2 True False 2 dtype: int64	0.794558	NA	NA
TP-CK-4S-CW2_S2_L1_bc11_AGAC	Homo_sapiens_tRNA-Ile-TAT-3	27	Charged	1	0.416667	27 Charged True True 5 False 4 False True 3 False 1 dtype: int64	1	NA	Charged
TP-CK-4S-CW2_S2_L1_bc11_AGAC	Homo_sapiens_tRNA-Thr-AGT-2	6	9	1	1.16071	6 9 False False 26 True False 16 False True 7 True True 5 dtype: int64	1	6	9
TP-CK-4S-CW2_S2_L1_bc11_AGAC	Homo_sapiens_tRNA-Thr-AGT-2	6	20	0.0181365	0.1	6 20 False False 22 True False 20 False True 11 True True 1 dtype: int64	0.066693	6	20
TP-CK-4S-CW2_S2_L1_bc11_AGAC	Homo_sapiens_tRNA-Thr-AGT-2	6	33	1	1.14423	6 33 False True 26 True True 17 False False 7 True False 4 dtype: int64	1	6	32
TP-CK-4S-CW2_S2_L1_bc11_AGAC	Homo_sapiens_tRNA-Thr-AGT-2	6	Charged	0.206441	0.276923	6 Charged False True 13 False 6 True False 5 True 3 dtype: int64	0.409242	6	Charged
TP-CK-4S-CW2_S2_L1_bc11_AGAC	Homo_sapiens_tRNA-Thr-AGT-2	9	20	0.42879	2.1875	9 20 False False 35 True 8 True False 8 True 4 dtype: int64	0.653748	9	20
TP-CK-4S-CW2_S2_L1_bc11_AGAC	Homo_sapiens_tRNA-Thr-AGT-2	9	21	1	0.866667	9 21 False True 30 False 13 True True 8 False 4 dtype: int64	1	9	20a
TP-CK-4S-CW2_S2_L1_bc11_AGAC	Homo_sapiens_tRNA-Thr-AGT-2	9	26	0.512085	1.6875	9 26 False False 27 True 16 True False 6 True 6 dtype: int64	0.727336	9	25
TP-CK-4S-CW2_S2_L1_bc11_AGAC	Homo_sapiens_tRNA-Thr-AGT-2	9	59	0.0486562	0.227027	9 59 False True 37 True True 7 False False 6 True False 5 dtype: int64	0.143811	9	58
TP-CK-4S-CW2_S2_L1_bc11_AGAC	Homo_sapiens_tRNA-Thr-AGT-2	9	Charged	1	1.57143	9 Charged False True 14 False 11 True True 2 False 1 dtype: int64	1	9	Charged
TP-CK-4S-CW2_S2_L1_bc11_AGAC	Homo_sapiens_tRNA-Thr-AGT-2	20	21	0.097489	5.5	20 21 False True 44 False 22 True True 11 False 1 dtype: int64	0.242028	20	20a
TP-CK-4S-CW2_S2_L1_bc11_AGAC	Homo_sapiens_tRNA-Thr-AGT-2	20	26	0.0255328	0.166667	20 26 False True 36 False 30 True False 10 True 2 dtype: int64	0.0877114	20	25
TP-CK-4S-CW2_S2_L1_bc11_AGAC	Homo_sapiens_tRNA-Thr-AGT-2	20	59	0.000347152	0.0714286	20 59 False True 60 True False 7 False False 6 True True 5 dtype: int64	0.00220059	20	58
TP-CK-4S-CW2_S2_L1_bc11_AGAC	Homo_sapiens_tRNA-Thr-AGT-2	20	Charged	0.67672	1.91176	20 Charged False True 17 False 13 True True 5 False 2 dtype: int64	0.852938	20	Charged
TP-CK-4S-CW2_S2_L1_bc11_AGAC	Homo_sapiens_tRNA-Thr-AGT-2	21	26	7.46332e-08	47.2778	21 26 True True 37 False False 23 True False 18 False True 1 dtype: int64	7.76523e-07	20a	25
TP-CK-4S-CW2_S2_L1_bc11_AGAC	Homo_sapiens_tRNA-Thr-AGT-2	21	27	0.0592771	4.25	21 27 True True 51 False True 18 False 6 True False 4 dtype: int64	0.167401	20a	26
TP-CK-4S-CW2_S2_L1_bc11_AGAC	Homo_sapiens_tRNA-Thr-AGT-2	21	33	0.0577348	3.42857	21 33 True True 48 False True 16 False 8 True False 7 dtype: int64	0.164151	20a	32
TP-CK-4S-CW2_S2_L1_bc11_AGAC	Homo_sapiens_tRNA-Thr-AGT-2	21	59	1	1.02222	21 59 True True 46 False True 20 True False 9 False False 4 dtype: int64	1	20a	58
TP-CK-4S-CW2_S2_L1_bc11_AGAC	Homo_sapiens_tRNA-Thr-AGT-2	21	Charged	0.258807	0.288462	21 Charged True True 15 False 13 False True 8 False 2 dtype: int64	0.47479	20a	Charged
TP-CK-4S-CW2_S2_L1_bc11_AGAC	Homo_sapiens_tRNA-Thr-AGT-2	26	33	0.0095048	0.261973	26 33 False True 349 True True 40 False False 16 True False 7 dtype: int64	0.0394374	25	32
TP-CK-4S-CW2_S2_L1_bc11_AGAC	Homo_sapiens_tRNA-Thr-AGT-2	26	59	0.00100715	11.3038	26 59 False True 293 False 72 True True 46 False 1 dtype: int64	0.00572299	25	58
TP-CK-4S-CW2_S2_L1_bc11_AGAC	Homo_sapiens_tRNA-Thr-AGT-2	26	Charged	0.0779996	0.447479	26 Charged False True 102 False 71 True False 14 True 9 dtype: int64	0.205779	25	Charged
TP-CK-4S-CW2_S2_L1_bc11_AGAC	Homo_sapiens_tRNA-Thr-AGT-2	27	33	0.0168767	0.210052	27 33 True True 466 False True 153 True False 29 False False 2 dtype: int64	0.0628935	26	32
TP-CK-4S-CW2_S2_L1_bc11_AGAC	Homo_sapiens_tRNA-Thr-AGT-2	27	59	0.00483176	1.87201	27 59 True True 413 False True 113 True False 82 False False 42 dtype: int64	0.0223072	26	58
TP-CK-4S-CW2_S2_L1_bc11_AGAC	Homo_sapiens_tRNA-Thr-AGT-2	27	Charged	0.580055	1.19917	27 Charged True True 131 False 103 False True 35 False 33 dtype: int64	0.784104	26	Charged
TP-CK-4S-CW2_S2_L1_bc11_AGAC	Homo_sapiens_tRNA-Thr-AGT-2	33	59	8.99175e-26	0.0140966	33 59 True True 7134 False 1847 False True 274 False 1 dtype: int64	1.85611e-24	32	58
TP-CK-4S-CW2_S2_L1_bc11_AGAC	Homo_sapiens_tRNA-Thr-AGT-2	33	Charged	0.339092	0.834255	33 Charged True True 1979 False 1961 False True 75 False 62 dtype: int64	0.564799	32	Charged
TP-CK-4S-CW2_S2_L1_bc11_AGAC	Homo_sapiens_tRNA-Thr-AGT-2	59	Charged	0.0288978	1.20043	59 Charged True True 1741 False 1660 False False 380 True 332 dtype: int64	0.0962723	58	Charged
TP-CK-4S-CW2_S2_L1_bc11_AGAC	Homo_sapiens_tRNA-Lys-CTT-2	58	Charged	0.340621	1.09257	58 Charged True True 10375 False 8265 False True 270 False 235 dtype: int64	0.566183	NA	Charged
TP-CK-4S-CW2_S2_L1_bc11_AGAC	Homo_sapiens_tRNA-Tyr-GTA-5	20	24	9.14842e-10	5.73774	20 24 False False 156 True False 134 True 69 False True 14 dtype: int64	1.0911e-08	20	24
TP-CK-4S-CW2_S2_L1_bc11_AGAC	Homo_sapiens_tRNA-Tyr-GTA-5	20	25	0.36866	1.34434	20 25 True True 178 False True 143 False 27 True False 25 dtype: int64	0.595662	20	25
TP-CK-4S-CW2_S2_L1_bc11_AGAC	Homo_sapiens_tRNA-Tyr-GTA-5	20	26	2.43575e-07	3.50774	20 26 False False 142 True False 120 True 83 False True 28 dtype: int64	2.41267e-06	20	26
TP-CK-4S-CW2_S2_L1_bc11_AGAC	Homo_sapiens_tRNA-Tyr-GTA-5	20	27	2.38742e-05	0.36397	20 27 False True 138 True True 124 False 79 False False 32 dtype: int64	0.00018624	20	27
TP-CK-4S-CW2_S2_L1_bc11_AGAC	Homo_sapiens_tRNA-Tyr-GTA-5	20	37	0.19255	0.62817	20 37 True False 184 False False 146 True 24 True True 19 dtype: int64	0.390239	20	37
TP-CK-4S-CW2_S2_L1_bc11_AGAC	Homo_sapiens_tRNA-Tyr-GTA-5	20	Charged	0.0949572	0.352941	20 Charged True False 17 False True 15 False 10 True True 9 dtype: int64	0.237814	20	Charged
TP-CK-4S-CW2_S2_L1_bc11_AGAC	Homo_sapiens_tRNA-Tyr-GTA-5	23	26	2.32095e-35	206.837	23 26 False False 545 True 166 True True 63 False 1 dtype: int64	5.67067e-34	23	26
TP-CK-4S-CW2_S2_L1_bc11_AGAC	Homo_sapiens_tRNA-Tyr-GTA-5	23	27	2.86839e-18	0.0838556	23 27 False True 535 False 176 True False 51 True 13 dtype: int64	4.8259e-17	23	27
TP-CK-4S-CW2_S2_L1_bc11_AGAC	Homo_sapiens_tRNA-Tyr-GTA-5	23	37	0.0856236	0.458015	23 37 False False 580 True 131 True False 58 True 6 dtype: int64	0.220421	23	37
TP-CK-4S-CW2_S2_L1_bc11_AGAC	Homo_sapiens_tRNA-Tyr-GTA-5	24	25	7.17734e-19	6.40873	24 25 False True 504 True True 323 False False 190 True False 19 dtype: int64	1.22873e-17	24	25
TP-CK-4S-CW2_S2_L1_bc11_AGAC	Homo_sapiens_tRNA-Tyr-GTA-5	24	26	1.08131e-141	178.081	24 26 False False 547 True True 335 False True 147 True False 7 dtype: int64	5.98287e-140	24	26
TP-CK-4S-CW2_S2_L1_bc11_AGAC	Homo_sapiens_tRNA-Tyr-GTA-5	24	27	3.30908e-43	0.144477	24 27 False True 540 True False 227 False False 154 True True 115 dtype: int64	8.82112e-42	24	27
TP-CK-4S-CW2_S2_L1_bc11_AGAC	Homo_sapiens_tRNA-Tyr-GTA-5	24	37	0.49136	0.875969	24 37 False False 565 True False 285 False True 129 True True 57 dtype: int64	0.710433	24	37
TP-CK-4S-CW2_S2_L1_bc11_AGAC	Homo_sapiens_tRNA-Tyr-GTA-5	24	58	1	1.23538	24 58 False True 684 True True 338 False False 10 True False 4 dtype: int64	1	24	58
TP-CK-4S-CW2_S2_L1_bc11_AGAC	Homo_sapiens_tRNA-Tyr-GTA-5	24	Charged	0.834137	0.890625	24 Charged False False 57 True 32 True False 22 True 11 dtype: int64	0.960792	24	Charged
TP-CK-4S-CW2_S2_L1_bc11_AGAC	Homo_sapiens_tRNA-Tyr-GTA-5	25	26	7.03548e-23	0.194896	25 26 True False 513 True 351 False True 165 False 47 dtype: int64	1.35096e-21	25	26
TP-CK-4S-CW2_S2_L1_bc11_AGAC	Homo_sapiens_tRNA-Tyr-GTA-5	25	27	2.36774e-35	7.52036	25 27 True True 622 False 242 False False 158 True 54 dtype: int64	5.78059e-34	25	27
TP-CK-4S-CW2_S2_L1_bc11_AGAC	Homo_sapiens_tRNA-Tyr-GTA-5	25	37	0.420675	0.855087	25 37 True False 717 False False 171 True True 147 False True 41 dtype: int64	0.64714	25	37
TP-CK-4S-CW2_S2_L1_bc11_AGAC	Homo_sapiens_tRNA-Tyr-GTA-5	25	58	0.00359642	4.80112	25 58 True True 857 False True 204 False 8 True False 7 dtype: int64	0.0173034	25	58
TP-CK-4S-CW2_S2_L1_bc11_AGAC	Homo_sapiens_tRNA-Tyr-GTA-5	25	Charged	0.575739	1.51056	25 Charged True False 71 True 39 False False 11 True 4 dtype: int64	0.78051	25	Charged
TP-CK-4S-CW2_S2_L1_bc11_AGAC	Homo_sapiens_tRNA-Tyr-GTA-5	26	27	3.51518e-85	0.0586621	26 27 False True 530 True False 385 True 285 False False 42 dtype: int64	1.33801e-83	26	27
TP-CK-4S-CW2_S2_L1_bc11_AGAC	Homo_sapiens_tRNA-Tyr-GTA-5	26	37	0.940964	1.01557	26 37 True False 549 False False 470 True True 121 False True 102 dtype: int64	1	26	37
TP-CK-4S-CW2_S2_L1_bc11_AGAC	Homo_sapiens_tRNA-Tyr-GTA-5	26	58	0.00925519	0.164411	26 58 True True 656 False True 570 True False 14 False False 2 dtype: int64	0.0385707	26	58
TP-CK-4S-CW2_S2_L1_bc11_AGAC	Homo_sapiens_tRNA-Tyr-GTA-5	26	Charged	1	0.97561	26 Charged False False 50 True False 41 False True 30 True True 24 dtype: int64	1	26	Charged
TP-CK-4S-CW2_S2_L1_bc11_AGAC	Homo_sapiens_tRNA-Tyr-GTA-5	27	37	0.261703	0.893243	27 37 True False 6852 False False 986 True True 838 False True 135 dtype: int64	0.478393	27	37
TP-CK-4S-CW2_S2_L1_bc11_AGAC	Homo_sapiens_tRNA-Tyr-GTA-5	27	58	0.0057986	1.89829	27 58 True True 7595 False True 1095 True False 95 False False 26 dtype: int64	0.0260355	27	58
TP-CK-4S-CW2_S2_L1_bc11_AGAC	Homo_sapiens_tRNA-Tyr-GTA-5	27	Charged	0.63597	1.0998	27 Charged True False 588 True 334 False False 91 True 47 dtype: int64	0.825287	27	Charged
TP-CK-4S-CW2_S2_L1_bc11_AGAC	Homo_sapiens_tRNA-Tyr-GTA-5	37	58	0.00344531	0.675787	37 58 False True 41105 True True 3621 False False 537 True False 70 dtype: int64	0.0166811	37	58
TP-CK-4S-CW2_S2_L1_bc11_AGAC	Homo_sapiens_tRNA-Tyr-GTA-5	37	Charged	0.00808962	1.29182	37 Charged False False 3140 True 1741 True False 289 True 207 dtype: int64	0.0345036	37	Charged
TP-CK-4S-CW2_S2_L1_bc11_AGAC	Homo_sapiens_tRNA-Tyr-GTA-5	58	Charged	0.734608	1.11643	58 Charged True False 3551 True 2017 False False 57 True 29 dtype: int64	0.891701	58	Charged
TP-CK-4S-CW2_S2_L1_bc11_AGAC	Homo_sapiens_tRNA-Asn-GTT-2	9	21	0.0010171	1.49427	9 21 False False 465 True False 367 True 217 False True 184 dtype: int64	0.00577036	9	20a
TP-CK-4S-CW2_S2_L1_bc11_AGAC	Homo_sapiens_tRNA-Asn-GTT-2	9	59	0.490256	1.19659	9 59 False True 603 True True 549 False False 46 True False 35 dtype: int64	0.709665	9	58
TP-CK-4S-CW2_S2_L1_bc11_AGAC	Homo_sapiens_tRNA-Asn-GTT-2	9	Charged	0.166132	0.699329	9 Charged False True 69 True False 67 False False 61 True True 53 dtype: int64	0.352053	9	Charged
TP-CK-4S-CW2_S2_L1_bc11_AGAC	Homo_sapiens_tRNA-Asn-GTT-2	21	59	0.828426	1.07666	21 59 False True 1024 True True 490 False False 72 True False 32 dtype: int64	0.956985	20a	58
TP-CK-4S-CW2_S2_L1_bc11_AGAC	Homo_sapiens_tRNA-Asn-GTT-2	21	Charged	0.0258932	0.594528	21 Charged False False 110 True 107 True False 83 True 48 dtype: int64	0.0886061	20a	Charged
TP-CK-4S-CW2_S2_L1_bc11_AGAC	Homo_sapiens_tRNA-Asn-GTT-2	59	Charged	0.000425733	1.75269	59 Charged True False 2595 True 1674 False False 144 True 53 dtype: int64	0.00265071	58	Charged
TP-CK-4S-CW2_S2_L1_bc11_AGAC	Homo_sapiens_tRNA-Arg-ACG-2	9	26	0.223037	1.29981	9 26 False True 2529 True True 1486 False False 73 True False 33 dtype: int64	0.430668	9	26
TP-CK-4S-CW2_S2_L1_bc11_AGAC	Homo_sapiens_tRNA-Arg-ACG-2	9	58	0.944826	0.992885	9 58 False False 1145 True 1129 True False 667 True 653 dtype: int64	1	9	58
TP-CK-4S-CW2_S2_L1_bc11_AGAC	Homo_sapiens_tRNA-Arg-ACG-2	9	Charged	0.729235	1.06512	9 Charged False False 202 True 146 True False 126 True 97 dtype: int64	0.888242	9	Charged
TP-CK-4S-CW2_S2_L1_bc11_AGAC	Homo_sapiens_tRNA-Arg-ACG-2	26	58	0.853958	1.0451	26 58 True False 2193 True 2181 False False 62 True 59 dtype: int64	0.974816	26	58
TP-CK-4S-CW2_S2_L1_bc11_AGAC	Homo_sapiens_tRNA-Arg-ACG-2	26	Charged	0.103743	0.303405	26 Charged True False 428 True 303 False True 7 False 3 dtype: int64	0.252818	26	Charged
TP-CK-4S-CW2_S2_L1_bc11_AGAC	Homo_sapiens_tRNA-Arg-ACG-2	58	Charged	1.46414e-06	1.57334	58 Charged True False 748 True 599 False False 501 True 255 dtype: int64	1.33868e-05	58	Charged
TP-CK-4S-CW2_S2_L1_bc11_AGAC	Homo_sapiens_tRNA-Gln-CTG-1	36	Charged	0.665075	0.487069	36 Charged False False 113 True 58 True False 4 True 1 dtype: int64	0.845365	36	Charged
TP-CK-4S-CW2_S2_L1_bc11_AGAC	Homo_sapiens_tRNA-Gln-CTG-1	57	Charged	0.000496797	3.86179	57 Charged True False 123 True 95 False False 40 True 8 dtype: int64	0.00304026	58	Charged
TP-CK-4S-CW2_S2_L1_bc11_AGAC	Homo_sapiens_tRNA-Leu-TAG-3	67	Charged	0.368706	3.72414	67 Charged True False 58 True 54 False False 4 True 1 dtype: int64	0.595662	58	Charged
TP-CK-4S-CW2_S2_L1_bc11_AGAC	Homo_sapiens_tRNA-Glu-TTC-14	44	57	0.0358963	0.178571	44 57 False True 14 True False 10 False False 5 True True 5 dtype: int64	0.11387	NA	NA
TP-CK-4S-CW2_S2_L1_bc11_AGAC	Homo_sapiens_tRNA-Glu-TTC-14	57	Charged	1	0.6	57 Charged True False 5 False False 3 True 1 True True 1 dtype: int64	1	NA	Charged
TP-CK-4S-CW2_S2_L1_bc11_AGAC	Homo_sapiens_tRNA-Arg-CCG-2	7	9	8.06423e-17	5.17486	7 9 False False 778 True 596 True True 111 False 28 dtype: int64	1.29712e-15	7	9
TP-CK-4S-CW2_S2_L1_bc11_AGAC	Homo_sapiens_tRNA-Arg-CCG-2	7	58	0.250108	3.90819	7 58 False True 1209 True True 135 False False 35 True False 1 dtype: int64	0.464288	7	58
TP-CK-4S-CW2_S2_L1_bc11_AGAC	Homo_sapiens_tRNA-Arg-CCG-2	7	Charged	0.413993	0.825543	7 Charged False True 477 False 310 True True 47 False 37 dtype: int64	0.641013	7	Charged
TP-CK-4S-CW2_S2_L1_bc11_AGAC	Homo_sapiens_tRNA-Arg-CCG-2	9	58	0.900176	0.964109	9 58 True True 1131 False True 945 True False 36 False False 29 dtype: int64	1	9	58
TP-CK-4S-CW2_S2_L1_bc11_AGAC	Homo_sapiens_tRNA-Arg-CCG-2	9	Charged	6.78273e-05	0.633304	9 Charged False True 397 True True 345 False 306 False False 223 dtype: int64	0.000492375	9	Charged
TP-CK-4S-CW2_S2_L1_bc11_AGAC	Homo_sapiens_tRNA-Arg-CCG-2	58	Charged	0.514774	0.844112	58 Charged True True 1611 False 1237 False True 54 False 35 dtype: int64	0.729836	58	Charged
TP-CK-4S-CW2_S2_L1_bc11_AGAC	Homo_sapiens_tRNA-Lys-TTT-2	19	58	0.307579	0.275862	19 58 False True 116 False 8 True True 4 False 1 dtype: int64	0.530376	NA	NA
TP-CK-4S-CW2_S2_L1_bc11_AGAC	Homo_sapiens_tRNA-Lys-TTT-2	37	Charged	0.284043	2.3	37 Charged False False 46 True 25 True True 5 False 4 dtype: int64	0.503815	NA	Charged
TP-CK-4S-CW2_S2_L1_bc11_AGAC	Homo_sapiens_tRNA-Lys-TTT-2	58	Charged	1	0.893617	58 Charged True False 47 True 28 False False 3 True 2 dtype: int64	1	NA	Charged
TP-CK-4S-CW2_S2_L1_bc11_AGAC	Homo_sapiens_tRNA-Ala-AGC-4	24	25	3.47622e-11	0.193269	24 25 False False 8300 True 743 True False 578 True 10 dtype: int64	4.46515e-10	25	26
TP-CK-4S-CW2_S2_L1_bc11_AGAC	Homo_sapiens_tRNA-Ala-AGC-4	24	36	0.65358	0.910392	24 36 False True 8699 True True 564 False False 337 True False 24 dtype: int64	0.836211	25	37
TP-CK-4S-CW2_S2_L1_bc11_AGAC	Homo_sapiens_tRNA-Ala-AGC-4	24	57	0.491749	1.15776	24 57 False True 8382 False 601 True True 549 False 34 dtype: int64	0.710677	25	58
TP-CK-4S-CW2_S2_L1_bc11_AGAC	Homo_sapiens_tRNA-Ala-AGC-4	24	Charged	0.493034	0.81907	24 Charged False False 645 True 566 True False 32 True 23 dtype: int64	0.711671	25	Charged
TP-CK-4S-CW2_S2_L1_bc11_AGAC	Homo_sapiens_tRNA-Ala-AGC-4	25	36	0.00128826	2.32081	25 36 False True 8560 True True 740 False False 349 True False 13 dtype: int64	0.00710526	26	37
TP-CK-4S-CW2_S2_L1_bc11_AGAC	Homo_sapiens_tRNA-Ala-AGC-4	25	57	0.0672572	0.773995	25 57 False True 8277 True True 686 False False 579 True False 62 dtype: int64	0.184403	26	58
TP-CK-4S-CW2_S2_L1_bc11_AGAC	Homo_sapiens_tRNA-Ala-AGC-4	25	Charged	0.477193	0.82485	25 Charged False False 634 True 559 True False 44 True 32 dtype: int64	0.698576	26	Charged
TP-CK-4S-CW2_S2_L1_bc11_AGAC	Homo_sapiens_tRNA-Ala-AGC-4	36	57	0.642103	0.908928	36 57 True True 14091 False 1024 False True 651 False 43 dtype: int64	0.829502	37	58
TP-CK-4S-CW2_S2_L1_bc11_AGAC	Homo_sapiens_tRNA-Ala-AGC-4	36	Charged	0.331694	1.24942	36 Charged True False 1041 True 908 False False 53 True 37 dtype: int64	0.556661	37	Charged
TP-CK-4S-CW2_S2_L1_bc11_AGAC	Homo_sapiens_tRNA-Ala-AGC-4	57	Charged	0.0553333	1.43732	57 Charged True False 1106 True 986 False False 79 True 49 dtype: int64	0.158767	58	Charged
TP-CK-4S-CW2_S2_L1_bc11_AGAC	Homo_sapiens_mito_tRNA-Ala-TGC-1	9	34	0.057822	2.37288	9 34 True True 70 False 59 False False 18 True 9 dtype: int64	0.164312	9	37
TP-CK-4S-CW2_S2_L1_bc11_AGAC	Homo_sapiens_mito_tRNA-Ala-TGC-1	9	52	0.480758	0.510638	9 52 True False 94 False False 16 True True 3 False True 1 dtype: int64	0.701816	9	56
TP-CK-4S-CW2_S2_L1_bc11_AGAC	Homo_sapiens_mito_tRNA-Ala-TGC-1	34	52	0.687501	0.571429	34 52 False False 88 True False 77 False True 4 True True 2 dtype: int64	0.860236	37	56
TP-CK-4S-CW2_S2_L1_bc11_AGAC	Homo_sapiens_mito_tRNA-Ala-TGC-1	34	Charged	0.319244	0.25	34 Charged True False 16 False False 12 True 3 True True 1 dtype: int64	0.543758	37	Charged
TP-CK-4S-CW2_S2_L1_bc11_AGAC	Homo_sapiens_mito_tRNA-Trp-TCA-1	36	68	0.743395	1.5	36 68 False False 55 True False 55 True 6 False True 4 dtype: int64	0.897693	37	73
TP-CK-4S-CW2_S2_L1_bc11_AGAC	Homo_sapiens_mito_tRNA-Trp-TCA-1	36	Charged	0.0392493	0.300752	36 Charged False True 38 True True 32 False 14 False False 5 dtype: int64	0.12194	37	Charged
TP-CK-4S-CW2_S2_L1_bc11_AGAC	Homo_sapiens_mito_tRNA-Trp-TCA-1	52	68	0.704649	0.407843	52 68 False False 208 True 34 True False 15 True 1 dtype: int64	0.872028	-	73
TP-CK-4S-CW2_S2_L1_bc11_AGAC	Homo_sapiens_mito_tRNA-Trp-TCA-1	68	Charged	0.00241199	11	68 Charged False True 129 False 43 True True 33 False 1 dtype: int64	0.0122975	73	Charged
TP-CK-4S-CW2_S2_L1_bc11_AGAC	Homo_sapiens_tRNA-Ser-CGA-4	26	35	0.076931	0.251309	26 35 True False 191 False False 64 True 4 True True 3 dtype: int64	0.203527	26	35
TP-CK-4S-CW2_S2_L1_bc11_AGAC	Homo_sapiens_tRNA-Ser-CGA-4	26	67	0.0462726	1.87069	26 67 True True 105 False 58 False False 31 True 30 dtype: int64	0.13847	26	58
TP-CK-4S-CW2_S2_L1_bc11_AGAC	Homo_sapiens_tRNA-Ser-CGA-4	26	Charged	0.0575118	3.34848	26 Charged True True 34 False 33 False False 13 True 4 dtype: int64	0.163662	26	Charged
TP-CK-4S-CW2_S2_L1_bc11_AGAC	Homo_sapiens_tRNA-Ser-CGA-4	35	67	0.310337	0.747117	35 67 False True 448 False 277 True True 29 False 24 dtype: int64	0.533383	35	58
TP-CK-4S-CW2_S2_L1_bc11_AGAC	Homo_sapiens_tRNA-Ser-CGA-4	35	Charged	1	0.931727	35 Charged False False 116 True 83 True False 6 True 4 dtype: int64	1	35	Charged
TP-CK-4S-CW2_S2_L1_bc11_AGAC	Homo_sapiens_tRNA-Ser-CGA-4	67	Charged	0.165327	1.49104	67 Charged True False 93 True 78 False False 48 True 27 dtype: int64	0.350946	58	Charged
TP-CK-4S-CW2_S2_L1_bc11_AGAC	Homo_sapiens_tRNA-Ile-AAT-6	27	59	0.703634	0.445	27 59 True True 267 False 40 False True 15 False 1 dtype: int64	0.871194	NA	NA
TP-CK-4S-CW2_S2_L1_bc11_AGAC	Homo_sapiens_tRNA-Ile-AAT-6	59	Charged	0.221597	1.97674	59 Charged True False 43 True 34 False False 15 True 6 dtype: int64	0.428865	NA	Charged
TP-CK-4S-CW2_S2_L1_bc11_AGAC	Homo_sapiens_tRNA-Ser-CGA-1	23	67	0.462984	0.484848	23 67 False True 66 False 8 True True 4 False 1 dtype: int64	0.686829	NA	NA
TP-CK-4S-CW2_S2_L1_bc11_AGAC	Homo_sapiens_tRNA-Ser-CGA-1	26	67	0.0894043	4.48	26 67 True True 112 False 25 False False 3 True 3 dtype: int64	0.227405	NA	NA
TP-CK-4S-CW2_S2_L1_bc11_AGAC	Homo_sapiens_tRNA-Ser-CGA-1	35	67	0.303125	1.35515	35 67 False True 359 False 139 True True 70 False 20 dtype: int64	0.52556	NA	NA
TP-CK-4S-CW2_S2_L1_bc11_AGAC	Homo_sapiens_tRNA-Ser-CGA-1	35	Charged	0.110652	0.330171	35 Charged False False 58 True 31 True False 17 True 3 dtype: int64	0.264608	NA	Charged
TP-CK-4S-CW2_S2_L1_bc11_AGAC	Homo_sapiens_tRNA-Ser-CGA-1	67	Charged	0.277507	0.525	67 Charged True False 80 True 28 False False 12 True 8 dtype: int64	0.496447	NA	Charged
TP-CK-4S-CW2_S2_L1_bc11_AGAC	Homo_sapiens_tRNA-Lys-CTT-1	58	Charged	0.485459	1.07425	58 Charged True True 8990 False 8616 False False 209 True 203 dtype: int64	0.705916	NA	Charged
TP-CK-4S-CW2_S2_L1_bc11_AGAC	Homo_sapiens_tRNA-Thr-CGT-3	27	Charged	0.218908	0.181818	27 Charged False True 11 False 2 True False 2 True 2 dtype: int64	0.425152	NA	Charged
TP-CK-4S-CW2_S2_L1_bc11_AGAC	Homo_sapiens_tRNA-Thr-CGT-3	59	Charged	0.645494	0.77	59 Charged True True 99 False 60 False True 15 False 7 dtype: int64	0.831515	NA	Charged
TP-CK-4S-CW2_S2_L1_bc11_AGAC	Homo_sapiens_tRNA-Glu-TTC-2	9	34	0.202011	1.1708	9 34 False False 2522 True 2478 True True 153 False 133 dtype: int64	0.403495	9	34
TP-CK-4S-CW2_S2_L1_bc11_AGAC	Homo_sapiens_tRNA-Glu-TTC-2	9	57	1	0.983295	9 57 False False 4503 True 497 True False 258 True 28 dtype: int64	1	9	58
TP-CK-4S-CW2_S2_L1_bc11_AGAC	Homo_sapiens_tRNA-Glu-TTC-2	9	Charged	3.49792e-05	3.75345	9 Charged False False 431 True 222 True True 29 False 15 dtype: int64	0.000266037	9	Charged
TP-CK-4S-CW2_S2_L1_bc11_AGAC	Homo_sapiens_tRNA-Glu-TTC-2	34	57	0.000438034	1.31192	34 57 False False 2775 True False 2756 True 443 False True 340 dtype: int64	0.00272183	34	58
TP-CK-4S-CW2_S2_L1_bc11_AGAC	Homo_sapiens_tRNA-Glu-TTC-2	34	Charged	0.768558	0.952707	34 Charged False False 309 True False 235 False True 167 True True 121 dtype: int64	0.915254	34	Charged
TP-CK-4S-CW2_S2_L1_bc11_AGAC	Homo_sapiens_tRNA-Glu-TTC-2	57	Charged	0.816742	1.0734	57 Charged False False 574 True 276 True False 62 True 32 dtype: int64	0.94945	58	Charged
TP-CK-4S-CW2_S2_L1_bc11_AGAC	Homo_sapiens_mito_tRNA-Leu-TAA-1	6	9	0.114004	5.46667	6 9 False False 82 True 10 True False 3 True 2 dtype: int64	0.270295	6	9
TP-CK-4S-CW2_S2_L1_bc11_AGAC	Homo_sapiens_mito_tRNA-Leu-TAA-1	6	14	0.00222428	33	6 14 False False 88 True 4 True True 3 False 2 dtype: int64	0.0114565	6	14
TP-CK-4S-CW2_S2_L1_bc11_AGAC	Homo_sapiens_mito_tRNA-Leu-TAA-1	9	14	0.325418	2.16	9 14 False False 81 True False 15 False True 5 True True 2 dtype: int64	0.550489	9	14
TP-CK-4S-CW2_S2_L1_bc11_AGAC	Homo_sapiens_mito_tRNA-Leu-TAA-1	9	48	0.153983	4.93333	9 48 False False 37 True False 5 False True 3 True True 2 dtype: int64	0.33391	9	46
TP-CK-4S-CW2_S2_L1_bc11_AGAC	Homo_sapiens_mito_tRNA-Leu-TAA-1	13	20	0.0140456	10.3333	13 20 False False 124 True False 9 False True 4 True True 3 dtype: int64	0.0542193	13	19
TP-CK-4S-CW2_S2_L1_bc11_AGAC	Homo_sapiens_mito_tRNA-Leu-TAA-1	14	48	0.413763	2.46429	14 48 False False 69 True False 7 False True 4 True True 1 dtype: int64	0.640854	14	46
TP-CK-4S-CW2_S2_L1_bc11_AGAC	Homo_sapiens_mito_tRNA-Leu-TAA-1	15	Charged	0.0525692	0.0784314	15 Charged False True 17 False 4 True False 3 True 1 dtype: int64	0.152741	15	Charged
TP-CK-4S-CW2_S2_L1_bc11_AGAC	Homo_sapiens_tRNA-Gly-GCC-1	38	56	0.479512	0.89225	38 56 False True 9716 True True 814 False False 426 True False 40 dtype: int64	0.700676	39	58
TP-CK-4S-CW2_S2_L1_bc11_AGAC	Homo_sapiens_tRNA-Gly-GCC-1	38	Charged	0.0150108	1.39254	38 Charged False False 2254 True 1018 True False 159 True 100 dtype: int64	0.0572113	39	Charged
TP-CK-4S-CW2_S2_L1_bc11_AGAC	Homo_sapiens_tRNA-Gly-GCC-1	56	Charged	0.157328	0.757215	56 Charged True False 2397 True 1094 False False 73 True 44 dtype: int64	0.338837	58	Charged
TP-CK-4S-CW2_S2_L1_bc11_AGAC	Homo_sapiens_tRNA-Ala-AGC-12	26	58	1	1.05882	26 58 False True 34 False 6 True True 6 False 1 dtype: int64	1	NA	NA
TP-CK-4S-CW2_S2_L1_bc11_AGAC	Homo_sapiens_tRNA-Ala-AGC-12	26	Charged	1	0.5	26 Charged False True 4 True False 3 True 3 False False 2 dtype: int64	1	NA	Charged
TP-CK-4S-CW2_S2_L1_bc11_AGAC	Homo_sapiens_tRNA-Leu-TAA-3	37	Charged	1	0.666667	37 Charged False False 54 True 27 True False 6 True 2 dtype: int64	1	NA	Charged
TP-CK-4S-CW2_S2_L1_bc11_AGAC	Homo_sapiens_tRNA-Ile-AAT-4	27	59	0.251378	0.812685	27 59 True True 2216 False 1095 False True 127 False 51 dtype: int64	0.4658	26	58
TP-CK-4S-CW2_S2_L1_bc11_AGAC	Homo_sapiens_tRNA-Ile-AAT-4	27	Charged	0.353233	0.620408	27 Charged True False 245 True 209 False True 11 False 8 dtype: int64	0.579102	26	Charged
TP-CK-4S-CW2_S2_L1_bc11_AGAC	Homo_sapiens_tRNA-Ile-AAT-4	59	Charged	0.376764	1.18075	59 Charged True False 256 True 245 False False 95 True 77 dtype: int64	0.604361	58	Charged
TP-CK-4S-CW2_S2_L1_bc11_AGAC	Homo_sapiens_tRNA-Cys-GCA-8	36	57	0.364088	0.407407	36 57 False True 27 False 11 True False 3 True 3 dtype: int64	0.590826	NA	NA
TP-CK-4S-CW2_S2_L1_bc11_AGAC	Homo_sapiens_tRNA-Cys-GCA-8	57	Charged	0.872014	0.905844	57 Charged True False 66 True 62 False True 28 False 27 dtype: int64	0.988058	NA	Charged
TP-CK-4S-CW2_S2_L1_bc11_AGAC	Homo_sapiens_tRNA-Ala-TGC-2	19	24	0.000568355	60	19 24 False False 45 True True 4 False True 3 True False 1 dtype: int64	0.00343961	NA	NA
TP-CK-4S-CW2_S2_L1_bc11_AGAC	Homo_sapiens_tRNA-Ala-TGC-2	19	57	1	1.05556	19 57 False False 38 True 9 True False 4 True 1 dtype: int64	1	NA	NA
TP-CK-4S-CW2_S2_L1_bc11_AGAC	Homo_sapiens_tRNA-Ala-TGC-2	24	25	0.710271	0.558824	24 25 False False 38 True 17 True False 8 True 2 dtype: int64	0.876227	NA	NA
TP-CK-4S-CW2_S2_L1_bc11_AGAC	Homo_sapiens_tRNA-Ala-TGC-2	24	57	0.437433	0.350427	24 57 False False 41 True 13 True False 9 True 1 dtype: int64	0.661822	NA	NA
TP-CK-4S-CW2_S2_L1_bc11_AGAC	Homo_sapiens_tRNA-Ala-TGC-2	25	33	0.0135148	5.96364	25 33 False False 41 True False 11 True 8 False True 5 dtype: int64	0.0525744	NA	NA
TP-CK-4S-CW2_S2_L1_bc11_AGAC	Homo_sapiens_tRNA-Ala-TGC-2	25	57	0.320762	2.13462	25 57 False False 37 True False 13 False True 8 True True 6 dtype: int64	0.545421	NA	NA
TP-CK-4S-CW2_S2_L1_bc11_AGAC	Homo_sapiens_tRNA-Ala-TGC-2	33	57	0.167486	0.210526	33 57 False False 48 True 19 True False 12 True 1 dtype: int64	0.353943	NA	NA
TP-CK-4S-CW2_S2_L1_bc11_AGAC	Homo_sapiens_tRNA-Ala-TGC-2	36	38	0.333466	0.314286	36 38 True False 140 True 11 False False 4 True 1 dtype: int64	0.558675	NA	NA
TP-CK-4S-CW2_S2_L1_bc11_AGAC	Homo_sapiens_tRNA-Ala-TGC-2	57	Charged	1	0.833333	57 Charged False False 25 True 10 True False 3 True 1 dtype: int64	1	NA	Charged
TP-CK-4S-CW2_S2_L1_bc11_AGAC	Homo_sapiens_mito_tRNA-Val-TAC-1	9	Charged	0.00275528	0.55898	9 Charged True False 1287 True 1215 False True 76 False 45 dtype: int64	0.0137708	9	Charged
TP-CK-4S-CW2_S2_L1_bc11_AGAC	Homo_sapiens_tRNA-Thr-CGT-2	9	19	0.863817	1.02857	9 19 False False 324 True 175 True False 135 True 75 dtype: int64	0.982053	9	20
TP-CK-4S-CW2_S2_L1_bc11_AGAC	Homo_sapiens_tRNA-Thr-CGT-2	9	22	0.486874	0.726562	9 22 False False 465 True False 200 False True 32 True True 10 dtype: int64	0.707059	9	23
TP-CK-4S-CW2_S2_L1_bc11_AGAC	Homo_sapiens_tRNA-Thr-CGT-2	9	24	0.246861	0.640278	9 24 False False 461 True False 200 False True 36 True True 10 dtype: int64	0.460515	9	25
TP-CK-4S-CW2_S2_L1_bc11_AGAC	Homo_sapiens_tRNA-Thr-CGT-2	9	25	0.0667404	2.33978	9 25 False True 465 True True 204 False False 32 True False 6 dtype: int64	0.183236	9	26
TP-CK-4S-CW2_S2_L1_bc11_AGAC	Homo_sapiens_tRNA-Thr-CGT-2	9	57	0.376548	0.840122	9 57 False True 359 True True 139 False False 115 True False 53 dtype: int64	0.604135	9	58
TP-CK-4S-CW2_S2_L1_bc11_AGAC	Homo_sapiens_tRNA-Thr-CGT-2	9	Charged	0.00415823	0.484533	9 Charged False True 150 False 79 True False 50 True 46 dtype: int64	0.0195565	9	Charged
TP-CK-4S-CW2_S2_L1_bc11_AGAC	Homo_sapiens_tRNA-Thr-CGT-2	19	25	0.193681	1.67879	19 25 False True 495 True True 277 False False 33 True False 11 dtype: int64	0.391779	20	26
TP-CK-4S-CW2_S2_L1_bc11_AGAC	Homo_sapiens_tRNA-Thr-CGT-2	19	57	0.539084	0.898017	19 57 False True 380 True True 193 False False 122 True False 69 dtype: int64	0.751004	20	58
TP-CK-4S-CW2_S2_L1_bc11_AGAC	Homo_sapiens_tRNA-Thr-CGT-2	19	Charged	0.446072	1.20659	19 Charged False True 127 False 98 True True 86 False 55 dtype: int64	0.670097	20	Charged
TP-CK-4S-CW2_S2_L1_bc11_AGAC	Homo_sapiens_tRNA-Thr-CGT-2	22	57	0.598513	0.829261	22 57 False True 551 False 180 True True 33 False 13 dtype: int64	0.797737	23	58
TP-CK-4S-CW2_S2_L1_bc11_AGAC	Homo_sapiens_tRNA-Thr-CGT-2	22	Charged	0.841143	0.900735	22 Charged False True 204 False 147 True True 15 False 12 dtype: int64	0.965926	23	Charged
TP-CK-4S-CW2_S2_L1_bc11_AGAC	Homo_sapiens_tRNA-Thr-CGT-2	24	57	0.402952	0.769277	24 57 False True 549 False 181 True True 35 False 15 dtype: int64	0.630204	25	58
TP-CK-4S-CW2_S2_L1_bc11_AGAC	Homo_sapiens_tRNA-Thr-CGT-2	24	Charged	1	1.03094	24 Charged False True 202 False 147 True True 17 False 12 dtype: int64	1	25	Charged
TP-CK-4S-CW2_S2_L1_bc11_AGAC	Homo_sapiens_tRNA-Thr-CGT-2	25	31	0.190599	6.27132	25 31 True True 809 False True 43 True False 3 False False 1 dtype: int64	0.387435	26	32
TP-CK-4S-CW2_S2_L1_bc11_AGAC	Homo_sapiens_tRNA-Thr-CGT-2	25	57	1	0.908753	25 57 True True 571 False 195 False True 29 False 9 dtype: int64	1	26	58
TP-CK-4S-CW2_S2_L1_bc11_AGAC	Homo_sapiens_tRNA-Thr-CGT-2	25	Charged	0.0104274	0.172358	25 Charged True True 212 False 164 False True 15 False 2 dtype: int64	0.0425633	26	Charged
TP-CK-4S-CW2_S2_L1_bc11_AGAC	Homo_sapiens_tRNA-Thr-CGT-2	31	57	0.226657	0.413093	31 57 True True 1159 False 443 False True 19 False 3 dtype: int64	0.435491	32	58
TP-CK-4S-CW2_S2_L1_bc11_AGAC	Homo_sapiens_tRNA-Thr-CGT-2	31	Charged	0.479101	0.459846	31 Charged True True 418 False 303 False True 6 False 2 dtype: int64	0.700318	32	Charged
TP-CK-4S-CW2_S2_L1_bc11_AGAC	Homo_sapiens_tRNA-Thr-CGT-2	57	Charged	0.0208595	1.45221	57 Charged True True 395 False 272 False False 106 True 106 dtype: int64	0.0746105	58	Charged
TP-CK-4S-CW2_S2_L1_bc11_AGAC	Homo_sapiens_mito_tRNA-Lys-TTT-1	34	54	0.250475	0.54023	34 54 False False 94 True 87 True False 14 True 7 dtype: int64	0.4647	39	58
TP-CK-4S-CW2_S2_L1_bc11_AGAC	Homo_sapiens_mito_tRNA-Lys-TTT-1	34	Charged	0.518054	0.596273	34 Charged False False 24 True 23 True False 7 True 4 dtype: int64	0.732905	39	Charged
TP-CK-4S-CW2_S2_L1_bc11_AGAC	Homo_sapiens_mito_tRNA-Lys-TTT-1	54	Charged	0.818541	0.827068	54 Charged False False 22 True 21 True False 19 True 15 dtype: int64	0.950375	58	Charged
TP-CK-4S-CW2_S2_L1_bc11_AGAC	Homo_sapiens_tRNA-Asn-GTT-9	21	59	0.00115691	0.0454545	21 59 False True 66 True True 18 False 6 False False 1 dtype: int64	0.00647123	NA	NA
TP-CK-4S-CW2_S2_L1_bc11_AGAC	Homo_sapiens_tRNA-Asn-GTT-9	27	59	1	0.909091	27 59 True True 190 False True 19 True False 11 False False 1 dtype: int64	1	NA	NA
TP-CK-4S-CW2_S2_L1_bc11_AGAC	Homo_sapiens_mito_tRNA-Gln-TTG-1	7	34	0.111869	3.7963	7 34 False False 41 True 18 True True 5 False 3 dtype: int64	0.266589	7	34
TP-CK-4S-CW2_S2_L1_bc11_AGAC	Homo_sapiens_mito_tRNA-Gln-TTG-1	7	37	0.0481552	6.48	7 37 False False 54 True 5 True False 5 True 3 dtype: int64	0.142688	7	37
TP-CK-4S-CW2_S2_L1_bc11_AGAC	Homo_sapiens_mito_tRNA-Gln-TTG-1	7	57	0.0156033	7.27273	7 57 False False 48 True 11 True True 5 False 3 dtype: int64	0.0589807	7	58
TP-CK-4S-CW2_S2_L1_bc11_AGAC	Homo_sapiens_mito_tRNA-Gln-TTG-1	9	57	0.565285	1.63333	9 57 False False 49 True 15 True False 2 True 1 dtype: int64	0.773359	9	58
TP-CK-4S-CW2_S2_L1_bc11_AGAC	Homo_sapiens_mito_tRNA-Gln-TTG-1	34	37	1	0.934286	34 37 False False 109 True False 50 False True 14 True True 6 dtype: int64	1	34	37
TP-CK-4S-CW2_S2_L1_bc11_AGAC	Homo_sapiens_mito_tRNA-Gln-TTG-1	34	57	1	1.04762	34 57 False False 88 True False 42 False True 26 True True 13 dtype: int64	1	34	58
TP-CK-4S-CW2_S2_L1_bc11_AGAC	Homo_sapiens_mito_tRNA-Gln-TTG-1	34	Charged	1	1.27273	34 Charged False True 11 False 10 True True 7 False 5 dtype: int64	1	34	Charged
TP-CK-4S-CW2_S2_L1_bc11_AGAC	Homo_sapiens_mito_tRNA-Gln-TTG-1	37	57	0.00161259	4.04396	37 57 False False 184 True 39 True False 14 True 12 dtype: int64	0.00867504	37	58
TP-CK-4S-CW2_S2_L1_bc11_AGAC	Homo_sapiens_mito_tRNA-Gln-TTG-1	37	Charged	1	1	37 Charged False False 21 True 21 True False 2 True 2 dtype: int64	1	37	Charged
TP-CK-4S-CW2_S2_L1_bc11_AGAC	Homo_sapiens_mito_tRNA-Gln-TTG-1	57	Charged	0.764749	1.32	57 Charged False True 30 False 22 True True 9 False 5 dtype: int64	0.912462	58	Charged
TP-CK-4S-CW2_S2_L1_bc11_AGAC	Homo_sapiens_tRNA-Ile-GAT-1	35	59	0.344604	0.37037	35 59 False True 18 False 5 True True 4 False 3 dtype: int64	0.570087	NA	NA
TP-CK-4S-CW2_S2_L1_bc11_AGAC	Homo_sapiens_tRNA-Ile-GAT-1	59	Charged	1	2.33333	59 Charged True True 7 False True 3 False 1 True False 1 dtype: int64	1	NA	Charged
TP-CK-4S-CW2_S2_L1_bc11_AGAC	Homo_sapiens_tRNA-Val-TAC-1	58	Charged	0.436909	1.14794	58 Charged True False 218 False False 147 True True 143 False True 84 dtype: int64	0.661542	58	Charged
TP-CK-4S-CW2_S2_L1_bc11_AGAC	Homo_sapiens_tRNA-Met-CAT-3	20	26	0.0627344	8	20 26 True True 16 False False 5 True False 5 False True 2 dtype: int64	0.174776	20	26
TP-CK-4S-CW2_S2_L1_bc11_AGAC	Homo_sapiens_tRNA-Met-CAT-3	58	Charged	0.888633	0.935198	58 Charged True True 252 False 226 False True 31 False 26 dtype: int64	1	58	Charged
TP-CK-4S-CW2_S2_L1_bc11_AGAC	Homo_sapiens_tRNA-Met-CAT-5	58	Charged	0.274639	0.313725	58 Charged True False 68 True 64 False True 6 False 2 dtype: int64	0.49278	58	Charged
TP-CK-4S-CW2_S2_L1_bc11_AGAC	Homo_sapiens_tRNA-Ile-AAT-5	27	59	0.000553962	0.822582	27 59 True True 71472 False 8242 False True 3637 False 345 dtype: int64	0.00336009	NA	NA
TP-CK-4S-CW2_S2_L1_bc11_AGAC	Homo_sapiens_tRNA-Ile-AAT-5	27	Charged	0.070845	0.850028	27 Charged True True 5160 False 5028 False True 297 False 246 dtype: int64	0.191775	NA	Charged
TP-CK-4S-CW2_S2_L1_bc11_AGAC	Homo_sapiens_tRNA-Ile-AAT-5	59	Charged	5.02238e-06	1.33247	59 Charged True True 6619 False 6349 False False 625 True 489 dtype: int64	4.31512e-05	NA	Charged
TP-CK-4S-CW2_S2_L1_bc11_AGAC	Homo_sapiens_tRNA-Arg-ACG-1	9	26	0.698232	1.07188	9 26 False True 2837 True True 1407 False False 134 True False 62 dtype: int64	0.867623	9	26
TP-CK-4S-CW2_S2_L1_bc11_AGAC	Homo_sapiens_tRNA-Arg-ACG-1	9	58	0.311239	0.934749	9 58 False True 1614 False 1274 True True 765 False 646 dtype: int64	0.53442	9	58
TP-CK-4S-CW2_S2_L1_bc11_AGAC	Homo_sapiens_tRNA-Arg-ACG-1	9	Charged	0.0198647	0.636533	9 Charged False False 203 True False 147 False True 128 True True 59 dtype: int64	0.0717697	9	Charged
TP-CK-4S-CW2_S2_L1_bc11_AGAC	Homo_sapiens_tRNA-Arg-ACG-1	26	58	0.0311576	1.3282	26 58 True True 2733 False 2212 False False 129 True 120 dtype: int64	0.1021	26	58
TP-CK-4S-CW2_S2_L1_bc11_AGAC	Homo_sapiens_tRNA-Arg-ACG-1	26	Charged	0.498289	1.46135	26 Charged True False 414 True 242 False False 15 True 6 dtype: int64	0.715632	26	Charged
TP-CK-4S-CW2_S2_L1_bc11_AGAC	Homo_sapiens_tRNA-Arg-ACG-1	58	Charged	0.000571487	1.3538	58 Charged True False 921 False False 637 True True 597 False True 305 dtype: int64	0.00345727	58	Charged
TP-CK-4S-CW2_S2_L1_bc11_AGAC	Homo_sapiens_tRNA-Arg-CCT-4	7	9	0.00288478	0.331808	7 9 True False 46 False True 38 False 29 True True 20 dtype: int64	0.0143313	NA	NA
TP-CK-4S-CW2_S2_L1_bc11_AGAC	Homo_sapiens_tRNA-Arg-CCT-4	9	32	0.527505	0.619718	9 32 False True 71 True True 66 False 6 False False 4 dtype: int64	0.740775	NA	NA
TP-CK-4S-CW2_S2_L1_bc11_AGAC	Homo_sapiens_tRNA-Leu-CAG-1	51	68	0.546708	0.835443	51 68 True True 1485 False 395 False True 90 False 20 dtype: int64	0.75737	e9	58
TP-CK-4S-CW2_S2_L1_bc11_AGAC	Homo_sapiens_tRNA-Leu-CAG-1	51	Charged	0.744898	1.13585	51 Charged True False 283 True 263 False False 22 True 18 dtype: int64	0.898796	e9	Charged
TP-CK-4S-CW2_S2_L1_bc11_AGAC	Homo_sapiens_tRNA-Leu-CAG-1	68	Charged	0.0483446	0.638327	68 Charged True False 273 True 231 False True 57 False 43 dtype: int64	0.14318	58	Charged
TP-CK-4S-CW2_S2_L1_bc11_AGAC	Homo_sapiens_tRNA-Gln-TTG-2	9	34	1	1.26667	9 34 False False 19 True False 6 False True 5 True True 2 dtype: int64	1	NA	NA
TP-CK-4S-CW2_S2_L1_bc11_AGAC	Homo_sapiens_tRNA-Gln-TTG-2	9	Charged	0.5	5	9 Charged True True 5 False False 2 True 2 True False 1 dtype: int64	0.71713	NA	Charged
TP-CK-4S-CW2_S2_L1_bc11_AGAC	Homo_sapiens_tRNA-Gln-TTG-2	12	34	0.48818	2.21429	12 34 False False 31 True 7 True False 2 True 1 dtype: int64	0.708026	NA	NA
TP-CK-4S-CW2_S2_L1_bc11_AGAC	Homo_sapiens_tRNA-Gln-TTG-2	12	57	0.572795	2.75	12 57 False False 22 True 16 True True 2 False 1 dtype: int64	0.77841	NA	NA
TP-CK-4S-CW2_S2_L1_bc11_AGAC	Homo_sapiens_tRNA-Gln-TTG-2	34	57	0.0987259	1.75633	34 57 False False 178 True 111 True True 23 False 21 dtype: int64	0.244176	NA	NA
TP-CK-4S-CW2_S2_L1_bc11_AGAC	Homo_sapiens_tRNA-Gln-TTG-2	34	Charged	0.784855	0.757895	34 Charged False False 48 True 38 True False 10 True 6 dtype: int64	0.926762	NA	Charged
TP-CK-4S-CW2_S2_L1_bc11_AGAC	Homo_sapiens_tRNA-Gln-TTG-2	57	Charged	0.0729355	1.67447	57 Charged False False 65 True False 61 True 55 False True 35 dtype: int64	0.196049	NA	Charged
TP-CK-4S-CW2_S2_L1_bc11_AGAC	Homo_sapiens_tRNA-Glu-CTC-1	57	Charged	0.186732	0.952356	57 Charged False False 3169 True False 3018 False True 3010 True True 2730 dtype: int64	0.381802	58	Charged
TP-CK-4S-CW2_S2_L1_bc11_AGAC	Homo_sapiens_tRNA-Ser-GCT-4	6	10	0.0081327	17	6 10 False False 68 True False 4 False True 3 True True 3 dtype: int64	0.0346544	NA	NA
TP-CK-4S-CW2_S2_L1_bc11_AGAC	Homo_sapiens_tRNA-Ser-GCT-4	6	67	0.113043	0.166667	6 67 False True 16 True True 4 False 3 False False 2 dtype: int64	0.268513	NA	NA
TP-CK-4S-CW2_S2_L1_bc11_AGAC	Homo_sapiens_tRNA-Ser-GCT-4	26	67	1	0.777778	26 67 True True 98 False True 14 True False 9 False False 1 dtype: int64	1	NA	NA
TP-CK-4S-CW2_S2_L1_bc11_AGAC	Homo_sapiens_tRNA-Ser-GCT-4	32	67	1	0.56194	32 67 True True 2259 False 335 False True 12 False 1 dtype: int64	1	NA	NA
TP-CK-4S-CW2_S2_L1_bc11_AGAC	Homo_sapiens_tRNA-Ser-GCT-4	67	Charged	0.00117229	1.85672	67 Charged True False 563 True 480 False False 98 True 45 dtype: int64	0.00654245	NA	Charged
TP-CK-4S-CW2_S2_L1_bc11_AGAC	Homo_sapiens_tRNA-Gln-CTG-5	42	57	0.205872	0.526898	42 57 True True 131 False 117 False True 17 False 8 dtype: int64	0.408698	NA	NA
TP-CK-4S-CW2_S2_L1_bc11_AGAC	Homo_sapiens_tRNA-Gln-CTG-5	42	Charged	1	1.13235	42 Charged True False 102 True 99 False False 7 True 6 dtype: int64	1	NA	Charged
TP-CK-4S-CW2_S2_L1_bc11_AGAC	Homo_sapiens_tRNA-Gln-CTG-5	44	57	0.301247	0.59276	44 57 True True 131 False 117 False True 17 False 9 dtype: int64	0.523434	NA	NA
TP-CK-4S-CW2_S2_L1_bc11_AGAC	Homo_sapiens_tRNA-Gln-CTG-5	44	Charged	1	1.13235	44 Charged True False 102 True 99 False False 7 True 6 dtype: int64	1	NA	Charged
TP-CK-4S-CW2_S2_L1_bc11_AGAC	Homo_sapiens_tRNA-Gln-CTG-5	45	57	0.301247	0.59276	45 57 True True 131 False 117 False True 17 False 9 dtype: int64	0.523434	NA	NA
TP-CK-4S-CW2_S2_L1_bc11_AGAC	Homo_sapiens_tRNA-Gln-CTG-5	45	Charged	1	1.13235	45 Charged True False 102 True 99 False False 7 True 6 dtype: int64	1	NA	Charged
TP-CK-4S-CW2_S2_L1_bc11_AGAC	Homo_sapiens_tRNA-Gln-CTG-5	57	Charged	0.566051	1.21057	57 Charged True True 71 False 69 False False 40 True 34 dtype: int64	0.773917	NA	Charged
TP-CK-4S-CW2_S2_L1_bc11_AGAC	Homo_sapiens_tRNA-Arg-TCT-4	33	35	0.000289903	0.0113636	33 35 True False 44 False True 4 True True 2 False False 1 dtype: int64	0.00186523	NA	NA
TP-CK-4S-CW2_S2_L1_bc11_AGAC	Homo_sapiens_tRNA-Arg-TCT-4	35	59	0.265548	0.369231	35 59 False True 65 False 12 True True 4 False 2 dtype: int64	0.483009	NA	NA
TP-CK-4S-CW2_S2_L1_bc11_AGAC	Homo_sapiens_tRNA-Arg-TCT-4	59	Charged	0.105577	6.33333	59 Charged True True 19 False 18 False False 6 True 1 dtype: int64	0.256009	NA	Charged
TP-CK-4S-CW2_S2_L1_bc11_AGAC	Homo_sapiens_tRNA-Ala-TGC-6	36	40	1	1.04167	36 40 True False 12 False False 5 True True 5 False True 2 dtype: int64	1	NA	NA
TP-CK-4S-CW2_S2_L1_bc11_AGAC	Homo_sapiens_tRNA-Ala-TGC-6	36	46	1	1.04167	36 46 True False 12 False False 5 True True 5 False True 2 dtype: int64	1	NA	NA
TP-CK-4S-CW2_S2_L1_bc11_AGAC	Homo_sapiens_tRNA-Ala-TGC-6	40	57	0.0850149	0.166667	40 57 False True 12 False 5 True False 5 True 2 dtype: int64	0.219275	NA	NA
TP-CK-4S-CW2_S2_L1_bc11_AGAC	Homo_sapiens_tRNA-Ala-TGC-6	46	57	0.0850149	0.166667	46 57 False True 12 False 5 True False 5 True 2 dtype: int64	0.219275	NA	NA
TP-CK-4S-CW2_S2_L1_bc11_AGAC	Homo_sapiens_mito_tRNA-Phe-GAA-1	9	38	0.018135	2.36889	9 38 True False 173 True 161 False False 28 True 11 dtype: int64	0.066693	9	37
TP-CK-4S-CW2_S2_L1_bc11_AGAC	Homo_sapiens_mito_tRNA-Phe-GAA-1	38	Charged	0.178492	0.606332	38 Charged True False 54 False False 35 True 31 True True 29 dtype: int64	0.370014	37	Charged
TP-CK-4S-CW2_S2_L1_bc11_AGAC	Homo_sapiens_tRNA-Thr-TGT-4	20	32	0.00310828	9.96226	20 32 False True 848 True True 352 False False 24 True False 1 dtype: int64	0.0152837	20a	32
TP-CK-4S-CW2_S2_L1_bc11_AGAC	Homo_sapiens_tRNA-Thr-TGT-4	20	58	0.243049	0.77322	20 58 False True 606 True True 246 False False 80 True False 42 dtype: int64	0.455568	20a	58
TP-CK-4S-CW2_S2_L1_bc11_AGAC	Homo_sapiens_tRNA-Thr-TGT-4	20	Charged	0.0210567	0.6226	20 Charged False True 182 False 171 True False 83 True 55 dtype: int64	0.0751405	20a	Charged
TP-CK-4S-CW2_S2_L1_bc11_AGAC	Homo_sapiens_tRNA-Thr-TGT-4	32	58	0.344985	0.312169	32 58 True True 1298 False 198 False True 21 False 1 dtype: int64	0.570406	32	58
TP-CK-4S-CW2_S2_L1_bc11_AGAC	Homo_sapiens_tRNA-Thr-TGT-4	32	Charged	0.088317	0.324561	32 Charged True False 380 True 370 False True 9 False 3 dtype: int64	0.225463	32	Charged
TP-CK-4S-CW2_S2_L1_bc11_AGAC	Homo_sapiens_tRNA-Thr-TGT-4	58	Charged	0.647378	0.889349	58 Charged True False 373 True 356 False True 44 False 41 dtype: int64	0.832553	58	Charged
TP-CK-4S-CW2_S2_L1_bc11_AGAC	Homo_sapiens_tRNA-Trp-CCA-2	9	57	0.303406	0.222222	9 57 False True 9 True True 6 False 3 False False 1 dtype: int64	0.525796	9	58
TP-CK-4S-CW2_S2_L1_bc11_AGAC	Homo_sapiens_tRNA-Trp-CCA-2	36	57	0.0161957	1.9621	36 57 False True 2691 False 416 True True 165 False 13 dtype: int64	0.0607919	37	58
TP-CK-4S-CW2_S2_L1_bc11_AGAC	Homo_sapiens_tRNA-Trp-CCA-2	36	Charged	0.861955	1.07353	36 Charged False True 306 False 292 True True 18 False 16 dtype: int64	0.980524	37	Charged
TP-CK-4S-CW2_S2_L1_bc11_AGAC	Homo_sapiens_tRNA-Trp-CCA-2	57	Charged	0.00409398	1.89124	57 Charged True True 405 False 302 False False 55 True 39 dtype: int64	0.019291	58	Charged
TP-CK-4S-CW2_S2_L1_bc11_AGAC	Homo_sapiens_tRNA-Leu-TAA-1	6	37	0.331275	0.314593	6 37 False False 263 True 44 True False 19 True 1 dtype: int64	0.556162	6	37
TP-CK-4S-CW2_S2_L1_bc11_AGAC	Homo_sapiens_tRNA-Leu-TAA-1	6	68	0.000277037	0.0844156	6 68 False True 110 False 13 True False 7 True 5 dtype: int64	0.00179103	6	58
TP-CK-4S-CW2_S2_L1_bc11_AGAC	Homo_sapiens_tRNA-Leu-TAA-1	26	37	0.203348	2.86486	26 37 True False 333 True 53 False False 36 True 2 dtype: int64	0.405488	26	37
TP-CK-4S-CW2_S2_L1_bc11_AGAC	Homo_sapiens_tRNA-Leu-TAA-1	26	Charged	0.50326	0.530303	26 Charged True False 44 True 35 False True 6 False 4 dtype: int64	0.719849	26	Charged
TP-CK-4S-CW2_S2_L1_bc11_AGAC	Homo_sapiens_tRNA-Leu-TAA-1	37	68	0.46384	1.41223	37 68 False True 577 False 92 True True 62 False 7 dtype: int64	0.687589	37	58
TP-CK-4S-CW2_S2_L1_bc11_AGAC	Homo_sapiens_tRNA-Leu-TAA-1	37	Charged	0.697581	0.794956	37 Charged False False 145 True 76 True False 24 True 10 dtype: int64	0.867082	37	Charged
TP-CK-4S-CW2_S2_L1_bc11_AGAC	Homo_sapiens_tRNA-Leu-TAA-1	68	Charged	0.261131	1.6811	68 Charged True False 177 True 103 False False 26 True 9 dtype: int64	0.477727	58	Charged
TP-CK-4S-CW2_S2_L1_bc11_AGAC	Homo_sapiens_mito_tRNA-Asn-GTT-1	6	45	0.298897	3.9	6 45 False False 117 True 10 True False 3 True 1 dtype: int64	0.520753	6	45
TP-CK-4S-CW2_S2_L1_bc11_AGAC	Homo_sapiens_mito_tRNA-Asn-GTT-1	9	26	0.00956954	0.315904	9 26 True False 108 False False 58 True 17 True True 10 dtype: int64	0.0396549	9	26
TP-CK-4S-CW2_S2_L1_bc11_AGAC	Homo_sapiens_mito_tRNA-Asn-GTT-1	9	45	0.120378	3.5137	9 45 True False 73 False False 57 True True 9 False True 2 dtype: int64	0.280941	9	45
TP-CK-4S-CW2_S2_L1_bc11_AGAC	Homo_sapiens_mito_tRNA-Asn-GTT-1	9	68	0.731549	1.36364	9 68 True False 66 False False 54 True True 5 False True 3 dtype: int64	0.889661	9	68
TP-CK-4S-CW2_S2_L1_bc11_AGAC	Homo_sapiens_mito_tRNA-Asn-GTT-1	9	Charged	0.324038	0.444444	9 Charged False False 15 True False 15 False True 9 True True 4 dtype: int64	0.548875	9	Charged
TP-CK-4S-CW2_S2_L1_bc11_AGAC	Homo_sapiens_mito_tRNA-Asn-GTT-1	26	45	0.0915107	2.75385	26 45 False False 179 True False 39 False True 10 True True 6 dtype: int64	0.231414	26	45
TP-CK-4S-CW2_S2_L1_bc11_AGAC	Homo_sapiens_mito_tRNA-Asn-GTT-1	26	68	0.691289	0.461988	26 68 False False 158 True False 38 False True 9 True True 1 dtype: int64	0.862968	26	68
TP-CK-4S-CW2_S2_L1_bc11_AGAC	Homo_sapiens_mito_tRNA-Asn-GTT-1	26	Charged	0.74953	0.692308	26 Charged False False 48 True 16 True False 13 True 3 dtype: int64	0.901957	26	Charged
TP-CK-4S-CW2_S2_L1_bc11_AGAC	Homo_sapiens_mito_tRNA-Asn-GTT-1	68	Charged	0.268966	0.264423	68 Charged False False 55 True 26 True False 8 True 1 dtype: int64	0.486678	68	Charged
TP-CK-4S-CW2_S2_L1_bc11_AGAC	Homo_sapiens_tRNA-Ala-TGC-1	19	24	0.885192	1.03078	19 24 False False 1384 True 190 True False 106 True 15 dtype: int64	0.998253	20	25
TP-CK-4S-CW2_S2_L1_bc11_AGAC	Homo_sapiens_tRNA-Ala-TGC-1	19	25	0.0172558	2.39841	19 25 False False 1511 True False 110 False True 63 True True 11 dtype: int64	0.0640618	20	26
TP-CK-4S-CW2_S2_L1_bc11_AGAC	Homo_sapiens_tRNA-Ala-TGC-1	19	36	0.422853	0.729751	19 36 False True 1526 True True 116 False False 48 True False 5 dtype: int64	0.649002	20	37
TP-CK-4S-CW2_S2_L1_bc11_AGAC	Homo_sapiens_tRNA-Ala-TGC-1	19	57	0.627318	1.09961	19 57 False False 985 True 589 True False 73 True 48 dtype: int64	0.818886	20	58
TP-CK-4S-CW2_S2_L1_bc11_AGAC	Homo_sapiens_tRNA-Ala-TGC-1	19	Charged	0.094999	0.165116	19 Charged False False 71 True 43 True False 10 True 1 dtype: int64	0.2379	20	Charged
TP-CK-4S-CW2_S2_L1_bc11_AGAC	Homo_sapiens_tRNA-Ala-TGC-1	24	25	1.00403e-06	0.148616	24 25 False False 1728 True False 419 False True 111 True True 4 dtype: int64	9.39684e-06	25	26
TP-CK-4S-CW2_S2_L1_bc11_AGAC	Homo_sapiens_tRNA-Ala-TGC-1	24	36	0.750819	1.17636	24 36 False True 1783 True True 412 False False 56 True False 11 dtype: int64	0.9028	25	37
TP-CK-4S-CW2_S2_L1_bc11_AGAC	Homo_sapiens_tRNA-Ala-TGC-1	24	57	0.174431	1.16406	24 57 False False 1043 True 796 True False 224 True 199 dtype: int64	0.364391	25	58
TP-CK-4S-CW2_S2_L1_bc11_AGAC	Homo_sapiens_tRNA-Ala-TGC-1	24	Charged	0.675909	0.797143	24 Charged False False 93 True 50 True False 21 True 9 dtype: int64	0.852518	25	Charged
TP-CK-4S-CW2_S2_L1_bc11_AGAC	Homo_sapiens_tRNA-Ala-TGC-1	25	36	0.386851	0.652944	25 36 False True 2089 True True 110 False False 62 True False 5 dtype: int64	0.614872	26	37
TP-CK-4S-CW2_S2_L1_bc11_AGAC	Homo_sapiens_tRNA-Ala-TGC-1	25	57	0.0204715	1.57267	25 57 False False 1215 True 936 True True 63 False 52 dtype: int64	0.0735412	26	58
TP-CK-4S-CW2_S2_L1_bc11_AGAC	Homo_sapiens_tRNA-Ala-TGC-1	25	Charged	0.740789	1.26316	25 Charged False False 108 True 57 True False 6 True 4 dtype: int64	0.895985	26	Charged
TP-CK-4S-CW2_S2_L1_bc11_AGAC	Homo_sapiens_tRNA-Ala-TGC-1	36	57	0.419099	0.817979	36 57 True False 1346 True 1101 False False 39 True 39 dtype: int64	0.645517	37	58
TP-CK-4S-CW2_S2_L1_bc11_AGAC	Homo_sapiens_tRNA-Ala-TGC-1	36	Charged	0.0201604	0.160207	36 Charged True False 129 True 62 False True 6 False 2 dtype: int64	0.0726586	37	Charged
TP-CK-4S-CW2_S2_L1_bc11_AGAC	Homo_sapiens_tRNA-Ala-TGC-1	57	Charged	0.0276703	1.88426	57 Charged True False 80 False False 74 True True 55 False True 27 dtype: int64	0.093127	58	Charged
TP-CK-4S-CW2_S2_L1_bc11_AGAC	Homo_sapiens_tRNA-Gln-CTG-2	9	57	0.50474	0.85158	9 57 False True 1361 False 244 True True 95 False 20 dtype: int64	0.721174	9	58
TP-CK-4S-CW2_S2_L1_bc11_AGAC	Homo_sapiens_tRNA-Gln-CTG-2	9	Charged	0.21737	0.666448	9 Charged False False 226 True 218 True False 28 True 18 dtype: int64	0.42334	9	Charged
TP-CK-4S-CW2_S2_L1_bc11_AGAC	Homo_sapiens_tRNA-Gln-CTG-2	57	Charged	0.00716756	1.50655	57 Charged True False 479 True 453 False False 137 True 86 dtype: int64	0.0312665	58	Charged
TP-CK-4S-CW2_S2_L1_bc11_AGAC	Homo_sapiens_tRNA-Cys-GCA-4	57	Charged	0.520706	0.685435	57 Charged True True 56 False 43 False True 19 False 10 dtype: int64	0.735493	NA	Charged
TP-CK-4S-CW2_S2_L1_bc11_AGAC	Homo_sapiens_tRNA-Thr-AGT-4	33	Charged	1	1.57798	33 Charged True False 109 True 86 False False 2 True 1 dtype: int64	1	NA	Charged
TP-CK-4S-CW2_S2_L1_bc11_AGAC	Homo_sapiens_tRNA-Thr-AGT-4	59	Charged	0.0421109	2.52577	59 Charged True True 98 False 97 False False 20 True 8 dtype: int64	0.128915	NA	Charged
TP-CK-4S-CW2_S2_L1_bc11_AGAC	Homo_sapiens_tRNA-Tyr-GTA-1	20	24	3.73299e-07	8.19048	20 24 True True 44 False False 43 True False 21 False True 11 dtype: int64	3.64714e-06	NA	NA
TP-CK-4S-CW2_S2_L1_bc11_AGAC	Homo_sapiens_tRNA-Tyr-GTA-1	20	25	0.415513	0.664344	20 25 True True 44 False True 41 True False 21 False False 13 dtype: int64	0.642082	NA	NA
TP-CK-4S-CW2_S2_L1_bc11_AGAC	Homo_sapiens_tRNA-Tyr-GTA-1	20	26	5.91646e-11	23.9643	20 26 True True 61 False False 33 True 21 True False 4 dtype: int64	7.50086e-10	NA	NA
TP-CK-4S-CW2_S2_L1_bc11_AGAC	Homo_sapiens_tRNA-Tyr-GTA-1	20	27	8.20474e-09	0.0825593	20 27 True False 57 False True 34 False 20 True True 8 dtype: int64	9.13902e-08	NA	NA
TP-CK-4S-CW2_S2_L1_bc11_AGAC	Homo_sapiens_tRNA-Tyr-GTA-1	20	37	0.254726	2.27273	20 37 True False 55 False False 50 True True 10 False True 4 dtype: int64	0.469856	NA	NA
TP-CK-4S-CW2_S2_L1_bc11_AGAC	Homo_sapiens_tRNA-Tyr-GTA-1	20	58	0.138878	3.9375	20 58 True True 63 False True 48 False 6 True False 2 dtype: int64	0.310285	NA	NA
TP-CK-4S-CW2_S2_L1_bc11_AGAC	Homo_sapiens_tRNA-Tyr-GTA-1	23	27	2.05177e-07	0.0702614	23 27 False True 51 False 43 True False 36 True 3 dtype: int64	2.05317e-06	NA	NA
TP-CK-4S-CW2_S2_L1_bc11_AGAC	Homo_sapiens_tRNA-Tyr-GTA-1	23	37	0.794308	1.25	23 37 False False 80 True False 32 False True 14 True True 7 dtype: int64	0.933106	NA	NA
TP-CK-4S-CW2_S2_L1_bc11_AGAC	Homo_sapiens_tRNA-Tyr-GTA-1	24	27	0.000201832	0.242236	24 27 True False 46 False True 42 False 36 True True 13 dtype: int64	0.0013423	NA	NA
TP-CK-4S-CW2_S2_L1_bc11_AGAC	Homo_sapiens_tRNA-Tyr-GTA-1	24	37	0.351385	0.615385	24 37 False False 64 True False 52 False True 14 True True 7 dtype: int64	0.577164	NA	NA
TP-CK-4S-CW2_S2_L1_bc11_AGAC	Homo_sapiens_tRNA-Tyr-GTA-1	24	58	0.0343546	4.08333	24 58 False True 64 True True 56 False False 14 True False 3 dtype: int64	0.110122	NA	NA
TP-CK-4S-CW2_S2_L1_bc11_AGAC	Homo_sapiens_tRNA-Tyr-GTA-1	25	26	0.0262692	0.356322	25 26 True True 62 False 42 False True 29 False 7 dtype: int64	0.0896008	NA	NA
TP-CK-4S-CW2_S2_L1_bc11_AGAC	Homo_sapiens_tRNA-Tyr-GTA-1	25	37	0.595257	0.698234	25 37 True False 89 False False 29 True True 15 False True 7 dtype: int64	0.79524	NA	NA
TP-CK-4S-CW2_S2_L1_bc11_AGAC	Homo_sapiens_tRNA-Tyr-GTA-1	25	58	0.245325	2.04075	25 58 True True 93 False True 29 True False 11 False False 7 dtype: int64	0.458313	NA	NA
TP-CK-4S-CW2_S2_L1_bc11_AGAC	Homo_sapiens_tRNA-Tyr-GTA-1	25	Charged	0.52381	4.5	25 Charged False False 3 True True 3 False True 2 True False 1 dtype: int64	0.737664	NA	Charged
TP-CK-4S-CW2_S2_L1_bc11_AGAC	Homo_sapiens_tRNA-Tyr-GTA-1	26	27	3.01599e-15	0.0363248	26 27 True False 78 False True 42 True True 17 False False 7 dtype: int64	4.60506e-14	NA	NA
TP-CK-4S-CW2_S2_L1_bc11_AGAC	Homo_sapiens_tRNA-Tyr-GTA-1	26	37	1	1.125	26 37 True False 80 False False 42 True True 15 False True 7 dtype: int64	1	NA	NA
TP-CK-4S-CW2_S2_L1_bc11_AGAC	Homo_sapiens_tRNA-Tyr-GTA-1	26	58	1	1.05128	26 58 True True 82 False True 42 True False 13 False False 7 dtype: int64	1	NA	NA
TP-CK-4S-CW2_S2_L1_bc11_AGAC	Homo_sapiens_tRNA-Tyr-GTA-1	26	Charged	1	0.5	26 Charged True False 3 True 3 False True 2 False 1 dtype: int64	1	NA	Charged
TP-CK-4S-CW2_S2_L1_bc11_AGAC	Homo_sapiens_tRNA-Tyr-GTA-1	27	37	0.386098	0.753695	27 37 True False 406 False False 102 True True 42 False True 14 dtype: int64	0.614073	NA	NA
TP-CK-4S-CW2_S2_L1_bc11_AGAC	Homo_sapiens_tRNA-Tyr-GTA-1	27	58	3.12289e-08	0.226592	27 58 True True 279 False 169 False True 102 False 14 dtype: int64	3.35882e-07	NA	NA
TP-CK-4S-CW2_S2_L1_bc11_AGAC	Homo_sapiens_tRNA-Tyr-GTA-1	27	Charged	0.692265	0.702703	27 Charged True False 37 True 13 False False 6 True 3 dtype: int64	0.863742	NA	Charged
TP-CK-4S-CW2_S2_L1_bc11_AGAC	Homo_sapiens_tRNA-Tyr-GTA-1	37	58	0.630524	1.07338	37 58 False True 2117 False 1116 True True 169 False 83 dtype: int64	0.821265	NA	NA
TP-CK-4S-CW2_S2_L1_bc11_AGAC	Homo_sapiens_tRNA-Tyr-GTA-1	37	Charged	0.0657873	2.16447	37 Charged False False 329 True 88 True False 19 True 11 dtype: int64	0.181237	NA	Charged
TP-CK-4S-CW2_S2_L1_bc11_AGAC	Homo_sapiens_tRNA-Tyr-GTA-1	58	Charged	0.376005	1.23287	58 Charged True False 259 False False 127 True True 88 False True 35 dtype: int64	0.603684	NA	Charged
TP-CK-4S-CW2_S2_L1_bc11_AGAC	Homo_sapiens_tRNA-His-GTG-1	58	Charged	0.0027469	1.37173	58 Charged True True 1029 False 865 False False 241 True 209 dtype: int64	0.0137375	58	Charged
TP-CK-4S-CW2_S2_L1_bc11_AGAC	Homo_sapiens_tRNA-Ile-AAT-1	59	Charged	1	2	59 Charged True True 2 False False 1 True 1 True False 1 dtype: int64	1	NA	Charged
TP-CK-4S-CW2_S2_L1_bc11_AGAC	Homo_sapiens_tRNA-Gly-GCC-2	6	38	0.323318	1.297	6 38 False False 3498 True False 261 False True 186 True True 18 dtype: int64	0.548049	6	39
TP-CK-4S-CW2_S2_L1_bc11_AGAC	Homo_sapiens_tRNA-Gly-GCC-2	6	56	9.04903e-05	0.380535	6 56 False True 3551 True True 254 False False 133 True False 25 dtype: int64	0.000642409	6	58
TP-CK-4S-CW2_S2_L1_bc11_AGAC	Homo_sapiens_tRNA-Gly-GCC-2	6	Charged	0.251055	1.29255	6 Charged False False 891 True 748 True True 51 False 47 dtype: int64	0.465345	6	Charged
TP-CK-4S-CW2_S2_L1_bc11_AGAC	Homo_sapiens_tRNA-Gly-GCC-2	38	56	0.744455	0.93942	38 56 False True 7790 True True 504 False False 363 True False 25 dtype: int64	0.898435	39	58
TP-CK-4S-CW2_S2_L1_bc11_AGAC	Homo_sapiens_tRNA-Gly-GCC-2	38	Charged	0.172732	1.25304	38 Charged False False 1923 True 1151 True False 100 True 75 dtype: int64	0.361965	39	Charged
TP-CK-4S-CW2_S2_L1_bc11_AGAC	Homo_sapiens_tRNA-Gly-GCC-2	56	Charged	0.609238	1.10288	56 Charged True False 2025 True 1206 False False 100 True 54 dtype: int64	0.806093	58	Charged
TP-CK-4S-CW2_S2_L1_bc11_AGAC	Homo_sapiens_tRNA-Glu-TTC-4	34	57	0.815459	0.954568	34 57 True True 1188 False True 753 True False 119 False False 72 dtype: int64	0.948541	34	58
TP-CK-4S-CW2_S2_L1_bc11_AGAC	Homo_sapiens_tRNA-Glu-TTC-4	34	Charged	0.291463	1.24233	34 Charged True False 132 True 119 False False 113 True 82 dtype: int64	0.512348	34	Charged
TP-CK-4S-CW2_S2_L1_bc11_AGAC	Homo_sapiens_tRNA-Glu-TTC-4	57	Charged	0.170072	0.677231	57 Charged True False 218 True 168 False True 33 False 29 dtype: int64	0.357929	58	Charged
TP-CK-4S-CW2_S2_L1_bc11_AGAC	Homo_sapiens_tRNA-Ser-TGA-3	32	67	0.0489433	3.05135	32 67 True True 1129 False 555 False False 9 True 6 dtype: int64	0.144488	NA	NA
TP-CK-4S-CW2_S2_L1_bc11_AGAC	Homo_sapiens_tRNA-Ser-TGA-3	35	67	0.24156	0.753732	35 67 False True 1123 False 543 True True 53 False 34 dtype: int64	0.45378	NA	NA
TP-CK-4S-CW2_S2_L1_bc11_AGAC	Homo_sapiens_tRNA-Ser-TGA-3	35	Charged	0.626277	0.666667	35 Charged False False 260 True 130 True False 15 True 5 dtype: int64	0.818382	NA	Charged
TP-CK-4S-CW2_S2_L1_bc11_AGAC	Homo_sapiens_tRNA-Ser-TGA-3	67	Charged	0.906482	0.975124	67 Charged True False 201 True 98 False False 74 True 37 dtype: int64	1	NA	Charged
TP-CK-4S-CW2_S2_L1_bc11_AGAC	Homo_sapiens_tRNA-Ser-TGA-4	67	Charged	0.1394	0.460157	67 Charged True False 81 True 41 False True 11 False 10 dtype: int64	0.310999	NA	Charged
TP-CK-4S-CW2_S2_L1_bc11_AGAC	Homo_sapiens_tRNA-Met-CAT-2	20	26	1	1.42857	20 26 False True 7 True True 5 False False 2 True False 1 dtype: int64	1	NA	NA
TP-CK-4S-CW2_S2_L1_bc11_AGAC	Homo_sapiens_tRNA-Asp-GTC-2	6	9	0	13.5318	6 9 True True 55798 False True 5115 False 2048 True False 1651 dtype: int64	0	6	9
TP-CK-4S-CW2_S2_L1_bc11_AGAC	Homo_sapiens_tRNA-Asp-GTC-2	6	57	0.920936	1.00397	6 57 True False 46076 True 10077 False False 5729 True 1248 dtype: int64	1	6	58
TP-CK-4S-CW2_S2_L1_bc11_AGAC	Homo_sapiens_tRNA-Asp-GTC-2	6	Charged	0.458115	1.04092	6 Charged True False 6414 True 5919 False False 855 True 758 dtype: int64	0.681899	6	Charged
TP-CK-4S-CW2_S2_L1_bc11_AGAC	Homo_sapiens_tRNA-Asp-GTC-2	9	57	0.479203	0.969682	9 57 True False 49564 True 10835 False False 3003 True 677 dtype: int64	0.7004	9	58
TP-CK-4S-CW2_S2_L1_bc11_AGAC	Homo_sapiens_tRNA-Asp-GTC-2	9	Charged	0.422493	1.05959	9 Charged True False 6934 True 6378 False False 470 True 408 dtype: int64	0.648625	9	Charged
TP-CK-4S-CW2_S2_L1_bc11_AGAC	Homo_sapiens_tRNA-Asp-GTC-2	57	Charged	4.75018e-06	0.82739	57 Charged False False 7804 True 7485 True False 1555 True 1234 dtype: int64	4.09327e-05	58	Charged
TP-CK-4S-CW2_S2_L1_bc11_AGAC	Homo_sapiens_tRNA-Leu-CAA-4	27	38	0.68383	0.893808	27 38 True False 330 False False 106 True True 64 False True 23 dtype: int64	0.857704	26	37
TP-CK-4S-CW2_S2_L1_bc11_AGAC	Homo_sapiens_tRNA-Leu-CAA-4	27	69	0.741928	1.12842	27 69 True True 201 False True 57 True False 50 False False 16 dtype: int64	0.89683	26	58
TP-CK-4S-CW2_S2_L1_bc11_AGAC	Homo_sapiens_tRNA-Leu-CAA-4	27	Charged	0.228473	1.98095	27 Charged True True 48 False 35 False False 13 True 9 dtype: int64	0.437699	26	Charged
TP-CK-4S-CW2_S2_L1_bc11_AGAC	Homo_sapiens_tRNA-Leu-CAA-4	38	69	1	0.982294	38 69 False True 399 True True 135 False False 90 True False 31 dtype: int64	1	37	58
TP-CK-4S-CW2_S2_L1_bc11_AGAC	Homo_sapiens_tRNA-Leu-CAA-4	38	Charged	0.235176	0.690698	38 Charged False True 86 False 77 True False 35 True 27 dtype: int64	0.446306	37	Charged
TP-CK-4S-CW2_S2_L1_bc11_AGAC	Homo_sapiens_tRNA-Leu-CAA-4	69	Charged	0.033932	2.4	69 Charged True True 104 False 91 False False 21 True 10 dtype: int64	0.109082	58	Charged
TP-CK-4S-CW2_S2_L1_bc11_AGAC	Homo_sapiens_tRNA-Pro-TGG-3	57	Charged	0.0407013	0.462054	57 Charged True False 192 True 54 False False 23 True 14 dtype: int64	0.125458	58	Charged
TP-CK-4S-CW2_S2_L1_bc11_AGAC	Homo_sapiens_tRNA-Leu-CAG-2	38	51	0.21325	1.90279	38 51 False True 2469 False 162 True True 145 False 5 dtype: int64	0.418062	37	e9
TP-CK-4S-CW2_S2_L1_bc11_AGAC	Homo_sapiens_tRNA-Leu-CAG-2	38	68	0.046346	0.65407	38 68 False True 1935 False 405 True True 100 False 32 dtype: int64	0.138547	37	58
TP-CK-4S-CW2_S2_L1_bc11_AGAC	Homo_sapiens_tRNA-Leu-CAG-2	38	Charged	0.210522	1.54744	38 Charged False False 334 True 284 True True 25 False 19 dtype: int64	0.41453	37	Charged
TP-CK-4S-CW2_S2_L1_bc11_AGAC	Homo_sapiens_tRNA-Leu-CAG-2	51	68	0.508725	0.831887	51 68 True True 2000 False 432 False True 128 False 23 dtype: int64	0.724705	e9	58
TP-CK-4S-CW2_S2_L1_bc11_AGAC	Homo_sapiens_tRNA-Leu-CAG-2	51	Charged	0.652856	1.1896	51 Charged True False 346 True 294 False False 28 True 20 dtype: int64	0.835753	e9	Charged
TP-CK-4S-CW2_S2_L1_bc11_AGAC	Homo_sapiens_tRNA-Leu-CAG-2	68	Charged	0.211366	1.34518	68 Charged True False 320 True 279 False False 54 True 35 dtype: int64	0.415918	58	Charged
TP-CK-4S-CW2_S2_L1_bc11_AGAC	Homo_sapiens_tRNA-Thr-CGT-4	9	19	0.00618371	1.69601	9 19 False False 289 True False 192 True 80 False True 71 dtype: int64	0.0275381	9	20
TP-CK-4S-CW2_S2_L1_bc11_AGAC	Homo_sapiens_tRNA-Thr-CGT-4	9	24	0.182649	1.58964	9 24 False False 342 True False 251 True 21 False True 18 dtype: int64	0.376018	9	25
TP-CK-4S-CW2_S2_L1_bc11_AGAC	Homo_sapiens_tRNA-Thr-CGT-4	9	25	0.000265485	0.288942	9 25 False True 348 True True 243 False 29 False False 12 dtype: int64	0.00172397	9	26
TP-CK-4S-CW2_S2_L1_bc11_AGAC	Homo_sapiens_tRNA-Thr-CGT-4	9	57	0.920211	0.978261	9 57 False True 276 True True 216 False False 70 True False 56 dtype: int64	1	9	58
TP-CK-4S-CW2_S2_L1_bc11_AGAC	Homo_sapiens_tRNA-Thr-CGT-4	9	Charged	0.318356	0.765223	9 Charged False True 81 False 69 True False 59 True 53 dtype: int64	0.542813	9	Charged
TP-CK-4S-CW2_S2_L1_bc11_AGAC	Homo_sapiens_tRNA-Thr-CGT-4	19	24	1.0632e-23	146.806	19 24 False False 537 True False 139 True 38 False True 1 dtype: int64	2.08508e-22	20	25
TP-CK-4S-CW2_S2_L1_bc11_AGAC	Homo_sapiens_tRNA-Thr-CGT-4	19	25	0.405803	1.41411	19 25 False True 496 True True 167 False False 42 True False 10 dtype: int64	0.632816	20	26
TP-CK-4S-CW2_S2_L1_bc11_AGAC	Homo_sapiens_tRNA-Thr-CGT-4	19	57	0.000189728	0.460793	19 57 False True 436 True True 121 False False 88 True False 53 dtype: int64	0.00127072	20	58
TP-CK-4S-CW2_S2_L1_bc11_AGAC	Homo_sapiens_tRNA-Thr-CGT-4	19	Charged	0.432455	0.794617	19 Charged False True 115 False 101 True False 42 True 38 dtype: int64	0.657131	20	Charged
TP-CK-4S-CW2_S2_L1_bc11_AGAC	Homo_sapiens_tRNA-Thr-CGT-4	24	57	0.221179	0.63398	24 57 False True 534 False 133 True True 28 False 11 dtype: int64	0.428287	25	58
TP-CK-4S-CW2_S2_L1_bc11_AGAC	Homo_sapiens_tRNA-Thr-CGT-4	24	Charged	1	1.03751	24 Charged False True 143 False 136 True True 12 False 11 dtype: int64	1	25	Charged
TP-CK-4S-CW2_S2_L1_bc11_AGAC	Homo_sapiens_tRNA-Thr-CGT-4	25	57	0.10927	0.486758	25 57 True True 533 False 146 False True 45 False 6 dtype: int64	0.262503	26	58
TP-CK-4S-CW2_S2_L1_bc11_AGAC	Homo_sapiens_tRNA-Thr-CGT-4	25	Charged	0.0754834	0.416552	25 Charged True True 151 False 145 False True 15 False 6 dtype: int64	0.200703	26	Charged
TP-CK-4S-CW2_S2_L1_bc11_AGAC	Homo_sapiens_tRNA-Thr-CGT-4	31	57	1	0.916667	31 57 True True 1265 False 460 False True 6 False 2 dtype: int64	1	32	58
TP-CK-4S-CW2_S2_L1_bc11_AGAC	Homo_sapiens_tRNA-Thr-CGT-4	57	Charged	0.00208976	1.65672	57 Charged True True 386 False 307 False False 112 True 85 dtype: int64	0.0108627	58	Charged
TP-CK-4S-CW2_S2_L1_bc11_AGAC	Homo_sapiens_tRNA-Arg-CCG-1	9	26	0.694858	0.953318	9 26 False True 3031 True True 1361 False False 276 True False 130 dtype: int64	0.865201	9	26
TP-CK-4S-CW2_S2_L1_bc11_AGAC	Homo_sapiens_tRNA-Arg-CCG-1	9	58	0.0151886	1.64659	9 58 False True 3168 True True 1449 False False 108 True False 30 dtype: int64	0.0577454	9	58
TP-CK-4S-CW2_S2_L1_bc11_AGAC	Homo_sapiens_tRNA-Arg-CCG-1	9	Charged	0.644131	1.06225	9 Charged False True 606 False 415 True True 273 False 176 dtype: int64	0.830664	9	Charged
TP-CK-4S-CW2_S2_L1_bc11_AGAC	Homo_sapiens_tRNA-Arg-CCG-1	26	58	0.0570428	1.57842	26 58 True True 5130 False True 512 True False 146 False False 23 dtype: int64	0.162611	26	58
TP-CK-4S-CW2_S2_L1_bc11_AGAC	Homo_sapiens_tRNA-Arg-CCG-1	26	Charged	0.000438478	1.78724	26 Charged True True 984 False 646 False False 88 True 75 dtype: int64	0.00272374	26	Charged
TP-CK-4S-CW2_S2_L1_bc11_AGAC	Homo_sapiens_tRNA-Arg-CCG-1	58	Charged	0.1158	1.31822	58 Charged True True 2126 False 1685 False False 70 True 67 dtype: int64	0.273386	58	Charged
TP-CK-4S-CW2_S2_L1_bc11_AGAC	Homo_sapiens_tRNA-Ile-AAT-2	27	59	0.0450673	0.816371	27 59 True True 21814 False 2626 False True 1160 False 114 dtype: int64	0.135619	26	58
TP-CK-4S-CW2_S2_L1_bc11_AGAC	Homo_sapiens_tRNA-Ile-AAT-2	27	Charged	0.0426398	0.718175	27 Charged True True 1596 False 1366 False True 109 False 67 dtype: int64	0.130101	26	Charged
TP-CK-4S-CW2_S2_L1_bc11_AGAC	Homo_sapiens_tRNA-Ile-AAT-2	59	Charged	0.00313528	1.33024	59 Charged True True 2332 False 2021 False False 264 True 229 dtype: int64	0.0153929	58	Charged
TP-CK-4S-CW2_S2_L1_bc11_AGAC	Homo_sapiens_tRNA-Ile-AAT-7	27	59	1	0.983188	27 59 True True 4643 False 471 False True 381 False 38 dtype: int64	1	NA	NA
TP-CK-4S-CW2_S2_L1_bc11_AGAC	Homo_sapiens_tRNA-Ile-AAT-7	27	Charged	0.185463	1.34266	27 Charged True True 416 False 338 False False 48 True 44 dtype: int64	0.380035	NA	Charged
TP-CK-4S-CW2_S2_L1_bc11_AGAC	Homo_sapiens_tRNA-Ile-AAT-7	59	Charged	1	1.03072	59 Charged True True 438 False 367 False True 22 False 19 dtype: int64	1	NA	Charged
TP-CK-4S-CW2_S2_L1_bc11_AGAC	Homo_sapiens_tRNA-Asn-GTT-1	9	21	0.181236	0.434211	9 21 False False 22 True 19 True False 16 True 6 dtype: int64	0.374018	NA	NA
TP-CK-4S-CW2_S2_L1_bc11_AGAC	Homo_sapiens_tRNA-Asn-GTT-1	9	Charged	0.52381	6	9 Charged False False 4 True True 3 False 2 False True 1 dtype: int64	0.737664	NA	Charged
TP-CK-4S-CW2_S2_L1_bc11_AGAC	Homo_sapiens_tRNA-Asn-GTT-1	20	21	0.0290867	4.34483	20 21 False False 56 True 29 True True 9 False 4 dtype: int64	0.0967613	NA	NA
TP-CK-4S-CW2_S2_L1_bc11_AGAC	Homo_sapiens_tRNA-Asn-GTT-1	21	59	0.0751699	0.142857	21 59 False True 42 True True 24 False 4 False False 1 dtype: int64	0.200167	NA	NA
TP-CK-4S-CW2_S2_L1_bc11_AGAC	Homo_sapiens_tRNA-Asn-GTT-1	59	Charged	0.779288	1.11956	59 Charged True False 278 True 152 False False 43 True 21 dtype: int64	0.923037	NA	Charged
TP-CK-4S-CW2_S2_L1_bc11_AGAC	Homo_sapiens_tRNA-Ala-CGC-3	19	24	9.90182e-29	5.76382	19 24 True False 597 False False 555 True True 248 False True 40 dtype: int64	2.16322e-27	20	25
TP-CK-4S-CW2_S2_L1_bc11_AGAC	Homo_sapiens_tRNA-Ala-CGC-3	19	25	0.956528	1.0078	19 25 True False 504 False False 356 True True 341 False True 239 dtype: int64	1	20	26
TP-CK-4S-CW2_S2_L1_bc11_AGAC	Homo_sapiens_tRNA-Ala-CGC-3	19	36	0.190213	0.658658	19 36 True True 795 False True 568 True False 34 False False 16 dtype: int64	0.386963	20	37
TP-CK-4S-CW2_S2_L1_bc11_AGAC	Homo_sapiens_tRNA-Ala-CGC-3	19	56	0.590343	0.875307	19 56 True False 755 False False 514 True True 54 False True 42 dtype: int64	0.791763	20	57
TP-CK-4S-CW2_S2_L1_bc11_AGAC	Homo_sapiens_tRNA-Ala-CGC-3	19	57	0.232374	1.26516	19 57 True True 748 False True 504 True False 61 False False 52 dtype: int64	0.442668	20	58
TP-CK-4S-CW2_S2_L1_bc11_AGAC	Homo_sapiens_tRNA-Ala-CGC-3	19	Charged	0.00833006	2.16667	19 Charged True False 80 True 65 False False 64 True 24 dtype: int64	0.0353605	20	Charged
TP-CK-4S-CW2_S2_L1_bc11_AGAC	Homo_sapiens_tRNA-Ala-CGC-3	24	25	2.14093e-11	0.435195	24 25 False False 1015 True 815 True False 269 True 94 dtype: int64	2.7833e-10	25	26
TP-CK-4S-CW2_S2_L1_bc11_AGAC	Homo_sapiens_tRNA-Ala-CGC-3	24	36	0.667132	0.874197	24 36 False True 1731 True True 343 False False 75 True False 17 dtype: int64	0.846519	25	37
TP-CK-4S-CW2_S2_L1_bc11_AGAC	Homo_sapiens_tRNA-Ala-CGC-3	24	56	0.1325	0.687562	24 56 False False 1605 True False 329 False True 149 True True 21 dtype: int64	0.300392	25	57
TP-CK-4S-CW2_S2_L1_bc11_AGAC	Homo_sapiens_tRNA-Ala-CGC-3	24	57	0.00348369	0.567568	24 57 False True 1628 True True 308 False False 126 True False 42 dtype: int64	0.0168441	25	58
TP-CK-4S-CW2_S2_L1_bc11_AGAC	Homo_sapiens_tRNA-Ala-CGC-3	24	Charged	0.0553984	1.90873	24 Charged False False 185 True 120 True True 26 False 21 dtype: int64	0.158912	25	Charged
TP-CK-4S-CW2_S2_L1_bc11_AGAC	Homo_sapiens_tRNA-Ala-CGC-3	25	36	0.231588	0.779458	25 36 False True 1217 True True 1023 False 55 False False 51 dtype: int64	0.441669	26	37
TP-CK-4S-CW2_S2_L1_bc11_AGAC	Homo_sapiens_tRNA-Ala-CGC-3	25	56	0.69471	0.936723	25 56 False False 1126 True False 979 False True 97 True True 79 dtype: int64	0.865091	26	57
TP-CK-4S-CW2_S2_L1_bc11_AGAC	Homo_sapiens_tRNA-Ala-CGC-3	25	57	0.215079	1.22617	25 57 False True 1117 True True 982 False False 106 True False 76 dtype: int64	0.420367	26	58
TP-CK-4S-CW2_S2_L1_bc11_AGAC	Homo_sapiens_tRNA-Ala-CGC-3	25	Charged	0.836047	0.954566	25 Charged False False 118 True False 96 False True 94 True True 73 dtype: int64	0.962089	26	Charged
TP-CK-4S-CW2_S2_L1_bc11_AGAC	Homo_sapiens_tRNA-Ala-CGC-3	36	56	0.0759332	0.620896	36 56 True False 2412 True 208 False False 144 True 20 dtype: int64	0.201666	37	57
TP-CK-4S-CW2_S2_L1_bc11_AGAC	Homo_sapiens_tRNA-Ala-CGC-3	36	57	0.00422777	0.278241	36 57 True True 2404 False 216 False True 160 False 4 dtype: int64	0.0198459	37	58
TP-CK-4S-CW2_S2_L1_bc11_AGAC	Homo_sapiens_tRNA-Ala-CGC-3	36	Charged	0.00928523	0.333474	36 Charged True False 250 True 176 False True 19 False 9 dtype: int64	0.0386858	37	Charged
TP-CK-4S-CW2_S2_L1_bc11_AGAC	Homo_sapiens_tRNA-Ala-CGC-3	56	Charged	0.0565635	0.517775	56 Charged False False 242 True 196 True False 31 True 13 dtype: int64	0.16142	57	Charged
TP-CK-4S-CW2_S2_L1_bc11_AGAC	Homo_sapiens_tRNA-Ala-CGC-3	57	Charged	0.28097	1.79655	57 Charged True False 257 True 202 False False 16 True 7 dtype: int64	0.50024	58	Charged
TP-CK-4S-CW2_S2_L1_bc11_AGAC	Homo_sapiens_mito_tRNA-Glu-TTC-1	9	31	0.11834	1.50612	9 31 True False 698 True 392 False False 59 True 22 dtype: int64	0.277894	9	34
TP-CK-4S-CW2_S2_L1_bc11_AGAC	Homo_sapiens_mito_tRNA-Glu-TTC-1	31	Charged	0.727702	1.07581	31 Charged False False 186 True 159 True False 112 True 103 dtype: int64	0.88716	34	Charged
TP-CK-4S-CW2_S2_L1_bc11_AGAC	Homo_sapiens_tRNA-Ala-AGC-17	58	Charged	1	1.8	58 Charged True True 9 False 5 False False 2 True 2 dtype: int64	1	NA	Charged
TP-CK-4S-CW2_S2_L1_bc11_AGAC	Homo_sapiens_tRNA-Thr-AGT-3	20	21	0.391096	0.306122	20 21 False False 15 True 7 True False 7 True 1 dtype: int64	0.61925	20	20a
TP-CK-4S-CW2_S2_L1_bc11_AGAC	Homo_sapiens_tRNA-Thr-AGT-3	20	27	0.00212202	35	20 27 False False 21 True True 5 False 3 False True 1 dtype: int64	0.0110037	20	26
TP-CK-4S-CW2_S2_L1_bc11_AGAC	Homo_sapiens_tRNA-Thr-AGT-3	20	Charged	0.608392	0.4	20 Charged False True 5 True False 4 True 4 False False 2 dtype: int64	0.805423	20	Charged
TP-CK-4S-CW2_S2_L1_bc11_AGAC	Homo_sapiens_tRNA-Thr-AGT-3	21	27	0.645199	1.5	21 27 False False 18 True False 6 False True 4 True True 2 dtype: int64	0.831267	20a	26
TP-CK-4S-CW2_S2_L1_bc11_AGAC	Homo_sapiens_tRNA-Thr-AGT-3	21	59	0.417235	2.14286	21 59 False False 15 True 7 True False 4 True 4 dtype: int64	0.643511	20a	58
TP-CK-4S-CW2_S2_L1_bc11_AGAC	Homo_sapiens_tRNA-Thr-AGT-3	21	Charged	1	1	21 Charged False True 6 False 4 True True 3 False 2 dtype: int64	1	20a	Charged
TP-CK-4S-CW2_S2_L1_bc11_AGAC	Homo_sapiens_tRNA-Thr-AGT-3	26	27	0.0117165	8.92308	26 27 False False 87 True 13 True True 4 False 3 dtype: int64	0.046863	25	26
TP-CK-4S-CW2_S2_L1_bc11_AGAC	Homo_sapiens_tRNA-Thr-AGT-3	26	Charged	1	1.0625	26 Charged False False 17 True 12 True False 4 True 3 dtype: int64	1	25	Charged
TP-CK-4S-CW2_S2_L1_bc11_AGAC	Homo_sapiens_tRNA-Thr-AGT-3	27	33	1	1.56098	27 33 False True 82 True True 16 False False 8 True False 1 dtype: int64	1	26	32
TP-CK-4S-CW2_S2_L1_bc11_AGAC	Homo_sapiens_tRNA-Thr-AGT-3	27	59	0.795705	0.860294	27 59 False True 51 False 39 True True 9 False 8 dtype: int64	0.934061	26	58
TP-CK-4S-CW2_S2_L1_bc11_AGAC	Homo_sapiens_tRNA-Thr-AGT-3	27	Charged	0.376114	0.303571	27 Charged False False 17 True 14 True False 4 True 1 dtype: int64	0.603824	26	Charged
TP-CK-4S-CW2_S2_L1_bc11_AGAC	Homo_sapiens_tRNA-Thr-AGT-3	33	59	0.447361	1.22415	33 59 True True 853 False 297 False True 61 False 26 dtype: int64	0.671261	32	58
TP-CK-4S-CW2_S2_L1_bc11_AGAC	Homo_sapiens_tRNA-Thr-AGT-3	33	Charged	0.165046	0.57004	33 Charged True False 247 True 176 False True 15 False 12 dtype: int64	0.350605	32	Charged
TP-CK-4S-CW2_S2_L1_bc11_AGAC	Homo_sapiens_tRNA-Thr-AGT-3	59	Charged	0.0214909	0.645747	59 Charged True False 241 True 165 False True 88 False 83 dtype: int64	0.0763598	58	Charged
TP-CK-4S-CW2_S2_L1_bc11_AGAC	Homo_sapiens_tRNA-Gln-CTG-3	9	57	0.393684	2.42778	9 57 False True 270 False 69 True True 19 False 2 dtype: int64	0.621996	9	58
TP-CK-4S-CW2_S2_L1_bc11_AGAC	Homo_sapiens_tRNA-Gln-CTG-3	57	Charged	0.658956	1.15472	57 Charged True False 106 True 85 False False 36 True 25 dtype: int64	0.840651	58	Charged
TP-CK-4S-CW2_S2_L1_bc11_AGAC	Homo_sapiens_tRNA-Val-CAC-2	26	58	0.0360432	1.65371	26 58 False False 1053 True 283 True False 63 True 28 dtype: int64	0.11425	26	58
TP-CK-4S-CW2_S2_L1_bc11_AGAC	Homo_sapiens_tRNA-Val-CAC-2	26	Charged	0.251878	1.78807	26 Charged False False 158 True 81 True False 12 True 11 dtype: int64	0.466416	26	Charged
TP-CK-4S-CW2_S2_L1_bc11_AGAC	Homo_sapiens_tRNA-Val-CAC-2	58	Charged	0.773809	0.896693	58 Charged False False 159 True 83 True False 47 True 22 dtype: int64	0.918745	58	Charged
TP-CK-4S-CW2_S2_L1_bc11_AGAC	Homo_sapiens_tRNA-Thr-TGT-3	35	Charged	0.66304	2	35 Charged True False 16 True 16 False False 4 True 2 dtype: int64	0.843849	NA	Charged
TP-CK-4S-CW2_S2_L1_bc11_AGAC	Homo_sapiens_tRNA-Arg-CCT-1	7	9	0.724366	1.09012	7 9 False False 277 True 231 True False 44 True 40 dtype: int64	0.884835	NA	NA
TP-CK-4S-CW2_S2_L1_bc11_AGAC	Homo_sapiens_tRNA-Arg-CCT-1	7	58	0.0916411	0.267606	7 58 False True 355 True True 57 False False 5 True False 3 dtype: int64	0.231653	NA	NA
TP-CK-4S-CW2_S2_L1_bc11_AGAC	Homo_sapiens_tRNA-Arg-CCT-1	7	Charged	0.137255	0.339394	7 Charged False True 33 False 28 True False 10 True 4 dtype: int64	0.307641	NA	Charged
TP-CK-4S-CW2_S2_L1_bc11_AGAC	Homo_sapiens_tRNA-Arg-CCT-1	9	32	0.000249886	15.8908	9 32 False True 293 True True 291 False False 16 True False 1 dtype: int64	0.00163056	NA	NA
TP-CK-4S-CW2_S2_L1_bc11_AGAC	Homo_sapiens_tRNA-Arg-CCT-1	9	58	1	1.12136	9 58 True True 231 False True 206 False 4 True False 4 dtype: int64	1	NA	NA
TP-CK-4S-CW2_S2_L1_bc11_AGAC	Homo_sapiens_tRNA-Arg-CCT-1	9	Charged	3.92452e-06	0.09375	9 Charged False True 32 True False 28 False False 12 True True 7 dtype: int64	3.41376e-05	NA	Charged
TP-CK-4S-CW2_S2_L1_bc11_AGAC	Homo_sapiens_tRNA-Arg-CCT-1	32	58	0.456584	1.73854	32 58 True True 1024 False 31 False True 19 False 1 dtype: int64	0.680187	NA	NA
[truncated: 30,203 more rows]

## Sheet: B. MSR_crosstalks_significant
reference	canon_var1	canon_var2	cond	#samples	odds	consistent	avg_odds
Homo_sapiens_tRNA-Ala-AGC-3	25	26	control_total	3	[-2.2485546 -2.06720579 -2.28241648]	TRUE	-2.19939
Homo_sapiens_tRNA-Ala-AGC-3	57	58	control_total	3	[6.5605928 6.67739779 6.00906718]	TRUE	6.41569
Homo_sapiens_tRNA-Ala-AGC-3	25	26	heatshock_total	3	[-2.05208498 -2.08933227 -2.05836487]	TRUE	-2.06659
Homo_sapiens_tRNA-Ala-AGC-3	57	58	heatshock_total	3	[7.92135861 7.15936813 5.31925158]	TRUE	6.79999
Homo_sapiens_tRNA-Ala-AGC-3	25	26	H2O2_total	3	[-2.12637547 -2.09812101 -2.04197822]	TRUE	-2.08882
Homo_sapiens_tRNA-Ala-AGC-3	57	58	H2O2_total	3	[5.97250449 6.94251983 6.09721609]	TRUE	6.33741
Homo_sapiens_tRNA-Ala-AGC-3	25	26	NaAsO2_total	3	[-2.18150497 -2.23845421 -2.06026529]	TRUE	-2.16007
Homo_sapiens_tRNA-Ala-AGC-3	57	58	NaAsO2_total	3	[5.13894544 4.60378297 4.3217251 ]	TRUE	4.68815
Homo_sapiens_tRNA-Ala-AGC-3	25	26	control_poly	3	[-2.101484 -2.41318802 -2.12350853]	TRUE	-2.21273
Homo_sapiens_tRNA-Ala-AGC-3	25	26	heatshock_poly	3	[-2.67674928 -2.32165054 -2.53087712]	TRUE	-2.50976
Homo_sapiens_tRNA-Ala-AGC-3	25	26	H2O2_poly	3	[-3.05925134 -2.06928621 -1.79924101]	TRUE	-2.30926
Homo_sapiens_tRNA-Ala-AGC-3	25	26	NaAsO2_poly	3	[-2.41036436 -2.11614434 -2.34765835]	TRUE	-2.29139
Homo_sapiens_tRNA-Ala-TGC-5	25	26	control_total	3	[-3.87881739 -4.2857711 -4.59283032]	TRUE	-4.25247
Homo_sapiens_tRNA-Ala-TGC-5	20	25	heatshock_total	3	[0.63289182 0.4319543 0.53487366]	TRUE	0.53324
Homo_sapiens_tRNA-Ala-TGC-5	25	26	heatshock_total	3	[-3.66004103 -4.4848852 -4.31592833]	TRUE	-4.15362
Homo_sapiens_tRNA-Ala-TGC-5	26	37	heatshock_total	3	[0.81360583 1.08794141 0.90730416]	TRUE	0.936284
Homo_sapiens_tRNA-Ala-TGC-5	20	25	H2O2_total	3	[0.79264779 0.73347575 0.8771356 ]	TRUE	0.801086
Homo_sapiens_tRNA-Ala-TGC-5	20	26	H2O2_total	3	[0.94187977 0.99972218 0.81733908]	TRUE	0.919647
Homo_sapiens_tRNA-Ala-TGC-5	25	26	H2O2_total	3	[-3.64051616 -4.94105259 -4.202918 ]	TRUE	-4.2615
Homo_sapiens_tRNA-Ala-TGC-5	25	26	NaAsO2_total	3	[-3.97905568 -3.20464545 -3.11185973]	TRUE	-3.43185
Homo_sapiens_tRNA-Ala-CGC-4	25	26	control_total	3	[-2.19188823 -2.2741183 -2.15890268]	TRUE	-2.2083
Homo_sapiens_tRNA-Ala-CGC-4	25	26	heatshock_total	3	[-2.1452564 -1.93113221 -2.15366414]	TRUE	-2.07668
Homo_sapiens_tRNA-Ala-CGC-4	25	26	H2O2_total	3	[-2.11413979 -2.23679934 -2.07029949]	TRUE	-2.14041
Homo_sapiens_tRNA-Ala-CGC-4	25	26	NaAsO2_total	3	[-2.12469782 -2.31677042 -2.22289363]	TRUE	-2.22145
Homo_sapiens_tRNA-Ala-CGC-4	25	26	control_poly	3	[-1.96848779 -2.93115464 -3.59385604]	TRUE	-2.83117
Homo_sapiens_tRNA-Ala-CGC-4	25	26	heatshock_poly	3	[-1.99184714 -1.87040399 -2.94153543]	TRUE	-2.26793
Homo_sapiens_tRNA-Ala-CGC-4	25	26	H2O2_poly	3	[-1.91394057 -2.3777061 -1.97595178]	TRUE	-2.0892
Homo_sapiens_tRNA-Ala-CGC-4	25	26	NaAsO2_poly	3	[-3.13668321 -3.0500474 -2.72038271]	TRUE	-2.96904
Homo_sapiens_tRNA-Gln-TTG-3	34	58	control_total	3	[-0.39957476 -0.36617347 -0.29757475]	TRUE	-0.354441
Homo_sapiens_tRNA-Gln-TTG-3	58	Charged	control_total	3	[0.17824888 0.1368883 0.32416092]	TRUE	0.213099
Homo_sapiens_tRNA-Gln-TTG-3	34	58	heatshock_total	3	[-0.34417702 -0.41587918 -0.28127664]	TRUE	-0.347111
Homo_sapiens_tRNA-Gln-TTG-3	58	Charged	heatshock_total	3	[0.41906436 0.31228518 0.20654097]	TRUE	0.31263
Homo_sapiens_tRNA-Gln-TTG-3	34	58	H2O2_total	3	[-0.48875103 -0.36199803 -0.4183719 ]	TRUE	-0.42304
Homo_sapiens_tRNA-Gln-TTG-3	58	Charged	H2O2_total	3	[0.35971198 0.34197012 0.44198597]	TRUE	0.381223
Homo_sapiens_tRNA-Gln-TTG-3	34	58	NaAsO2_total	3	[-0.4986935 -0.34422237 -0.4600757 ]	TRUE	-0.434331
Homo_sapiens_tRNA-Gln-TTG-3	34	Charged	NaAsO2_total	3	[-0.30292487 -0.19473009 -0.17500882]	TRUE	-0.224221
Homo_sapiens_tRNA-Gln-TTG-3	58	Charged	NaAsO2_total	3	[0.28345218 0.45165253 0.21518655]	TRUE	0.316764
Homo_sapiens_tRNA-Gln-TTG-3	34	58	control_poly	3	[-0.44197557 -0.51213619 -0.86215667]	TRUE	-0.605423
Homo_sapiens_tRNA-Gln-TTG-3	34	58	NaAsO2_poly	3	[-0.76895266 -0.66928685 -0.34977482]	TRUE	-0.596005
Homo_sapiens_tRNA-Ala-CGC-1	25	26	control_total	3	[-1.63440782 -1.49843212 -1.57899453]	TRUE	-1.57061
Homo_sapiens_tRNA-Ala-CGC-1	25	34	control_total	3	[-2.90018476 -3.01609779 -2.53652229]	TRUE	-2.8176
Homo_sapiens_tRNA-Ala-CGC-1	25	58	control_total	3	[0.2362019 0.20816687 0.3897854 ]	TRUE	0.278051
Homo_sapiens_tRNA-Ala-CGC-1	26	34	control_total	3	[-0.91438012 -0.86635122 -0.82688489]	TRUE	-0.869205
Homo_sapiens_tRNA-Ala-CGC-1	34	58	control_total	3	[-2.29451659 -2.22941485 -2.39337969]	TRUE	-2.30577
Homo_sapiens_tRNA-Ala-CGC-1	25	26	heatshock_total	3	[-1.4864002 -1.4138649 -1.50397544]	TRUE	-1.46808
Homo_sapiens_tRNA-Ala-CGC-1	25	34	heatshock_total	3	[-2.7613007 -2.45726646 -2.53802386]	TRUE	-2.58553
Homo_sapiens_tRNA-Ala-CGC-1	25	58	heatshock_total	3	[0.21002921 0.28208536 0.16860365]	TRUE	0.220239
Homo_sapiens_tRNA-Ala-CGC-1	26	34	heatshock_total	3	[-0.88585672 -1.01168638 -0.92522358]	TRUE	-0.940922
Homo_sapiens_tRNA-Ala-CGC-1	34	58	heatshock_total	3	[-2.18593926 -2.2978237 -2.48544517]	TRUE	-2.32307
Homo_sapiens_tRNA-Ala-CGC-1	25	26	H2O2_total	3	[-1.38538195 -1.77979527 -1.47765902]	TRUE	-1.54761
Homo_sapiens_tRNA-Ala-CGC-1	25	34	H2O2_total	3	[-2.4941308 -3.22200879 -2.79912281]	TRUE	-2.83842
Homo_sapiens_tRNA-Ala-CGC-1	25	58	H2O2_total	3	[0.22423048 0.24480207 0.1586515 ]	TRUE	0.209228
Homo_sapiens_tRNA-Ala-CGC-1	26	34	H2O2_total	3	[-0.83897107 -0.89421686 -1.13905176]	TRUE	-0.957413
Homo_sapiens_tRNA-Ala-CGC-1	34	58	H2O2_total	3	[-2.13909014 -2.37502054 -2.48147015]	TRUE	-2.33186
Homo_sapiens_tRNA-Ala-CGC-1	25	26	NaAsO2_total	3	[-1.65182282 -1.75219626 -1.43650202]	TRUE	-1.61351
Homo_sapiens_tRNA-Ala-CGC-1	25	34	NaAsO2_total	3	[-2.20224233 -2.34646741 -2.52770256]	TRUE	-2.3588
Homo_sapiens_tRNA-Ala-CGC-1	25	58	NaAsO2_total	3	[0.18102 0.1796321 0.22649661]	TRUE	0.195716
Homo_sapiens_tRNA-Ala-CGC-1	26	34	NaAsO2_total	3	[-0.80096951 -0.77094969 -1.41115914]	TRUE	-0.994359
Homo_sapiens_tRNA-Ala-CGC-1	34	58	NaAsO2_total	3	[-2.24672827 -2.06916669 -2.77390296]	TRUE	-2.36327
Homo_sapiens_tRNA-Ala-CGC-1	25	26	control_poly	3	[-1.75834655 -1.579852 -1.34234452]	TRUE	-1.56018
Homo_sapiens_tRNA-Ala-CGC-1	25	26	heatshock_poly	3	[-1.18999973 -1.64493109 -1.56921613]	TRUE	-1.46805
Homo_sapiens_tRNA-Ala-CGC-1	25	26	H2O2_poly	3	[-1.96485099 -1.44990987 -1.53141589]	TRUE	-1.64873
Homo_sapiens_tRNA-Ala-CGC-1	25	26	NaAsO2_poly	3	[-1.39093859 -1.37832232 -1.78821537]	TRUE	-1.51916
Homo_sapiens_tRNA-Val-CAC-1	58	Charged	NaAsO2_total	3	[-0.25970425 -0.19474722 -0.17739888]	TRUE	-0.210617
Homo_sapiens_tRNA-Ser-GCT-3	26	32	control_total	3	[2.10030765 2.11978736 1.66321894]	TRUE	1.9611
Homo_sapiens_tRNA-Ser-GCT-3	26	32	heatshock_total	3	[1.77030605 1.99227758 1.68882807]	TRUE	1.81714
Homo_sapiens_tRNA-Ser-GCT-3	32	Charged	H2O2_total	3	[0.33199152 0.37511091 0.27043469]	TRUE	0.325846
Homo_sapiens_tRNA-Ser-GCT-3	26	32	NaAsO2_total	3	[1.35414451 2.30461093 2.88882142]	TRUE	2.18253
Homo_sapiens_tRNA-Ser-GCT-3	58	Charged	NaAsO2_poly	3	[0.31129356 0.52919028 0.26186048]	TRUE	0.367448
Homo_sapiens_tRNA-Arg-CCT-3	7	8	control_total	3	[7.6114216 8.03934068 6.41255314]	TRUE	7.35444
Homo_sapiens_tRNA-Arg-CCT-3	7	9	control_total	3	[2.80991424 2.24835022 1.93176865]	TRUE	2.33001
Homo_sapiens_tRNA-Arg-CCT-3	8	9	control_total	3	[9.78490219 7.35076236 6.81198472]	TRUE	7.98255
Homo_sapiens_tRNA-Arg-CCT-3	7	9	heatshock_total	3	[1.88243719 2.0321802 2.84301403]	TRUE	2.25254
Homo_sapiens_tRNA-Arg-CCT-3	7	8	H2O2_total	3	[6.43063238 7.61256506 7.48923591]	TRUE	7.17748
Homo_sapiens_tRNA-Arg-CCT-3	7	9	H2O2_total	3	[2.20051608 1.80293994 2.51139839]	TRUE	2.17162
Homo_sapiens_tRNA-Arg-CCT-3	7	8	NaAsO2_total	3	[7.53632665 7.65836549 7.07099583]	TRUE	7.4219
Homo_sapiens_tRNA-Arg-CCT-3	7	9	NaAsO2_total	3	[2.96116288 2.38457276 2.40486118]	TRUE	2.58353
Homo_sapiens_tRNA-Arg-CCT-3	8	9	NaAsO2_total	3	[8.33786964 8.89726618 9.24532737]	TRUE	8.82682
Homo_sapiens_tRNA-Arg-CCT-3	7	9	control_poly	3	[2.8594318 2.21945633 2.08895092]	TRUE	2.38928
Homo_sapiens_tRNA-Arg-CCT-3	7	9	NaAsO2_poly	3	[1.2772992 2.62984042 2.19816167]	TRUE	2.0351
Homo_sapiens_tRNA-Gly-TCC-2	6	58	control_total	3	[0.36823537 0.36536467 0.51305723]	TRUE	0.415552
Homo_sapiens_tRNA-Gly-TCC-2	58	Charged	control_total	3	[-0.45084742 -0.21046872 -0.26084518]	TRUE	-0.307387
Homo_sapiens_tRNA-Gly-TCC-2	6	58	heatshock_total	3	[0.52358542 0.37644948 0.47979533]	TRUE	0.459943
Homo_sapiens_tRNA-Gly-TCC-2	6	58	H2O2_total	3	[0.35365657 0.4163991 0.32347564]	TRUE	0.36451
Homo_sapiens_tRNA-Gly-TCC-2	58	Charged	H2O2_total	3	[-0.24840091 -0.22322996 -0.37774035]	TRUE	-0.283124
Homo_sapiens_tRNA-Gly-TCC-2	6	58	NaAsO2_total	3	[0.4508176 0.478458 0.28313481]	TRUE	0.404137
Homo_sapiens_tRNA-Gly-TCC-2	58	Charged	NaAsO2_total	3	[-0.47370978 -0.21178059 -0.20200471]	TRUE	-0.295832
Homo_sapiens_tRNA-Gly-TCC-2	6	58	control_poly	3	[0.38048216 0.52140018 0.74938988]	TRUE	0.550424
Homo_sapiens_tRNA-Met-CAT-1	58	Charged	NaAsO2_total	3	[0.47157135 0.65496729 0.24857419]	TRUE	0.458371
Homo_sapiens_tRNA-Phe-GAA-2	37	58	control_total	3	[0.62633213 0.49858095 0.44028014]	TRUE	0.521731
Homo_sapiens_tRNA-Phe-GAA-2	58	Charged	control_total	3	[-0.45423521 -0.45872212 -0.42406949]	TRUE	-0.445676
Homo_sapiens_tRNA-Phe-GAA-2	14	37	heatshock_total	3	[1.51896832 2.20307328 1.62608149]	TRUE	1.78271
Homo_sapiens_tRNA-Phe-GAA-2	58	Charged	heatshock_total	3	[-0.55246925 -0.34861885 -0.65488317]	TRUE	-0.518657
Homo_sapiens_tRNA-Phe-GAA-2	58	Charged	H2O2_total	3	[-0.55223482 -0.50441814 -0.74507416]	TRUE	-0.600576
Homo_sapiens_tRNA-Phe-GAA-2	58	Charged	NaAsO2_total	3	[-0.39917563 -0.28573997 -0.75914604]	TRUE	-0.481354
Homo_sapiens_tRNA-Ala-AGC-11	26	37	control_total	3	[-0.4400151 -0.5536918 -0.4280182]	TRUE	-0.473908
Homo_sapiens_tRNA-Ala-AGC-11	26	50	control_total	3	[0.97600756 1.2474302 0.94976269]	TRUE	1.05773
Homo_sapiens_tRNA-Ala-AGC-11	50	58	control_total	3	[0.76518805 0.7824785 0.78172428]	TRUE	0.776464
Homo_sapiens_tRNA-Ala-AGC-11	26	50	heatshock_total	3	[1.1503024 1.04369389 1.08632941]	TRUE	1.09344
Homo_sapiens_tRNA-Ala-AGC-11	50	58	heatshock_total	3	[0.69868967 1.08074272 0.94068588]	TRUE	0.906706
Homo_sapiens_tRNA-Ala-AGC-11	26	37	H2O2_total	3	[-0.42911344 -0.7228999 -0.55859941]	TRUE	-0.570204
Homo_sapiens_tRNA-Ala-AGC-11	26	50	H2O2_total	3	[0.5539336 0.93098106 0.9146729 ]	TRUE	0.799863
Homo_sapiens_tRNA-Ala-AGC-11	37	50	H2O2_total	3	[1.10172508 2.57984042 1.11486733]	TRUE	1.59881
Homo_sapiens_tRNA-Ala-AGC-11	50	58	H2O2_total	3	[0.81534725 0.40551029 0.60225309]	TRUE	0.607704
Homo_sapiens_tRNA-Ala-AGC-11	26	37	NaAsO2_total	3	[-0.47356709 -0.75630611 -0.5424616 ]	TRUE	-0.590778
Homo_sapiens_tRNA-Ala-AGC-11	26	50	NaAsO2_total	3	[1.4846917 1.10416337 1.08095028]	TRUE	1.22327
Homo_sapiens_tRNA-Ala-AGC-11	37	50	NaAsO2_total	3	[1.63572441 1.28421522 1.04165091]	TRUE	1.32053
Homo_sapiens_tRNA-Ala-AGC-11	50	58	NaAsO2_total	3	[0.81013804 0.83807898 0.6820947 ]	TRUE	0.776771
Homo_sapiens_tRNA-Ala-AGC-11	26	50	NaAsO2_poly	3	[1.95135499 3.53977373 2.59038339]	TRUE	2.69384
Homo_sapiens_tRNA-Leu-AAG-2	10	26	control_total	3	[-0.67843104 -0.55740831 -0.60256715]	TRUE	-0.612802
Homo_sapiens_tRNA-Leu-AAG-2	26	Charged	control_total	3	[-0.10887935 -0.20324394 -0.20400387]	TRUE	-0.172042
Homo_sapiens_tRNA-Leu-AAG-2	10	26	heatshock_total	3	[-0.73054622 -0.6995467 -0.41609372]	TRUE	-0.615396
Homo_sapiens_tRNA-Leu-AAG-2	10	26	H2O2_total	3	[-0.47096915 -0.83720834 -0.78215849]	TRUE	-0.696779
Homo_sapiens_tRNA-Leu-AAG-2	58	Charged	H2O2_total	3	[-0.18248383 -0.1495244 -0.22026696]	TRUE	-0.184092
Homo_sapiens_tRNA-Leu-AAG-2	10	26	NaAsO2_total	3	[-0.65711928 -0.65961249 -0.567924 ]	TRUE	-0.628219
Homo_sapiens_tRNA-Leu-AAG-2	10	26	NaAsO2_poly	3	[-2.65225784 -1.13975134 -1.26187501]	TRUE	-1.68463
Homo_sapiens_tRNA-Ile-AAT-12	18	20	control_total	3	[8.33024111 8.39783343 8.97533237]	TRUE	8.5678
Homo_sapiens_tRNA-Ile-AAT-12	18	20a	control_total	3	[6.02564479 6.18206487 6.71556866]	TRUE	6.30776
Homo_sapiens_tRNA-Ile-AAT-12	20	20a	control_total	3	[7.46747525 7.30190281 6.17528355]	TRUE	6.98155
Homo_sapiens_tRNA-Ile-AAT-12	20	25	control_total	3	[-2.7056823 -2.08270744 -3.41086833]	TRUE	-2.73309
Homo_sapiens_tRNA-Ile-AAT-12	20	26	control_total	3	[3.99161797 5.36284992 2.61153903]	TRUE	3.98867
Homo_sapiens_tRNA-Ile-AAT-12	20a	25	control_total	3	[6.34706308 6.57997946 6.77242519]	TRUE	6.56649
Homo_sapiens_tRNA-Ile-AAT-12	20a	26	control_total	3	[1.5921783 1.4531895 1.09607299]	TRUE	1.38048
Homo_sapiens_tRNA-Ile-AAT-12	18	20	heatshock_total	3	[8.14197576 7.99856379 7.89056304]	TRUE	8.01037
Homo_sapiens_tRNA-Ile-AAT-12	18	20a	heatshock_total	3	[5.89014689 5.75028934 5.47405193]	TRUE	5.70483
Homo_sapiens_tRNA-Ile-AAT-12	18	26	heatshock_total	3	[5.31824585 6.34011824 3.37554883]	TRUE	5.0113
Homo_sapiens_tRNA-Ile-AAT-12	20	20a	heatshock_total	3	[7.54903498 7.17795421 6.90712808]	TRUE	7.21137
Homo_sapiens_tRNA-Ile-AAT-12	20	25	heatshock_total	3	[-2.27147987 -2.74657529 -3.25787515]	TRUE	-2.75864
Homo_sapiens_tRNA-Ile-AAT-12	20	26	heatshock_total	3	[5.87907416 5.4076877 4.15310332]	TRUE	5.14662
Homo_sapiens_tRNA-Ile-AAT-12	20a	25	heatshock_total	3	[5.86735699 6.95043036 7.06000896]	TRUE	6.62593
Homo_sapiens_tRNA-Ile-AAT-12	20a	26	heatshock_total	3	[1.26122799 1.59290227 1.52959862]	TRUE	1.46124
Homo_sapiens_tRNA-Ile-AAT-12	18	20	H2O2_total	3	[8.64479556 8.65306973 9.53639208]	TRUE	8.94475
Homo_sapiens_tRNA-Ile-AAT-12	18	20a	H2O2_total	3	[6.40921959 6.52147978 7.23706235]	TRUE	6.72259
Homo_sapiens_tRNA-Ile-AAT-12	18	26	H2O2_total	3	[5.80228914 3.68426121 5.37710876]	TRUE	4.95455
Homo_sapiens_tRNA-Ile-AAT-12	20	20a	H2O2_total	3	[7.05164445 7.39438287 7.21452315]	TRUE	7.22018
Homo_sapiens_tRNA-Ile-AAT-12	20	25	H2O2_total	3	[-2.68981638 -2.4578606 -2.59510329]	TRUE	-2.58093
Homo_sapiens_tRNA-Ile-AAT-12	20a	25	H2O2_total	3	[7.24553608 6.52540627 6.13166006]	TRUE	6.6342
Homo_sapiens_tRNA-Ile-AAT-12	20a	26	H2O2_total	3	[1.46910229 1.85345983 1.72154974]	TRUE	1.68137
Homo_sapiens_tRNA-Ile-AAT-12	25	26	H2O2_total	3	[4.36243542 4.70310167 3.76588303]	TRUE	4.27714
Homo_sapiens_tRNA-Ile-AAT-12	18	20	NaAsO2_total	3	[8.64666145 8.36486545 8.17100477]	TRUE	8.39418
Homo_sapiens_tRNA-Ile-AAT-12	18	20a	NaAsO2_total	3	[6.445963 6.0426076 6.1937479]	TRUE	6.22744
Homo_sapiens_tRNA-Ile-AAT-12	18	26	NaAsO2_total	3	[4.38108138 3.90921464 4.41140198]	TRUE	4.2339
Homo_sapiens_tRNA-Ile-AAT-12	20	20a	NaAsO2_total	3	[7.67809037 7.46209573 6.98315878]	TRUE	7.37445
Homo_sapiens_tRNA-Ile-AAT-12	20	25	NaAsO2_total	3	[-2.43712409 -2.49225321 -2.56139194]	TRUE	-2.49692
Homo_sapiens_tRNA-Ile-AAT-12	20	26	NaAsO2_total	3	[3.63574657 5.48463935 3.72023423]	TRUE	4.28021
Homo_sapiens_tRNA-Ile-AAT-12	20a	25	NaAsO2_total	3	[6.21271879 6.25911984 6.23440385]	TRUE	6.23541
Homo_sapiens_tRNA-Ile-AAT-12	20a	26	NaAsO2_total	3	[1.65249015 1.47511478 1.79058397]	TRUE	1.6394
Homo_sapiens_tRNA-Ile-AAT-12	25	26	NaAsO2_total	3	[4.30921044 5.44262839 4.38367342]	TRUE	4.71184
Homo_sapiens_tRNA-Ile-AAT-12	18	20	control_poly	3	[7.80370715 7.87651695 9.4400386 ]	TRUE	8.37342
Homo_sapiens_tRNA-Ile-AAT-12	18	20a	control_poly	3	[5.13959212 5.63998034 6.78744277]	TRUE	5.85567
Homo_sapiens_tRNA-Ile-AAT-12	20	20a	control_poly	3	[7.48934624 6.00057494 5.18696863]	TRUE	6.22563
Homo_sapiens_tRNA-Ile-AAT-12	18	20	heatshock_poly	3	[ 7.65181506 9.11299793 11.07203687]	TRUE	9.27895
Homo_sapiens_tRNA-Ile-AAT-12	20	20a	heatshock_poly	3	[6.39691053 7.26565546 6.36472805]	TRUE	6.67576
Homo_sapiens_tRNA-Ile-AAT-12	18	20	H2O2_poly	3	[8.39455589 7.910468 7.35784521]	TRUE	7.88762
Homo_sapiens_tRNA-Ile-AAT-12	18	20a	H2O2_poly	3	[6.74304523 6.2449422 5.46981961]	TRUE	6.1526
Homo_sapiens_tRNA-Ile-AAT-12	20	20a	H2O2_poly	3	[6.36402709 6.77710837 6.97525793]	TRUE	6.70546
Homo_sapiens_tRNA-Ile-AAT-12	20a	26	H2O2_poly	3	[3.15100779 0.82529581 1.19939524]	TRUE	1.72523
Homo_sapiens_tRNA-Ile-AAT-12	18	20	NaAsO2_poly	3	[7.84231399 7.7109514 8.12183623]	TRUE	7.8917
Homo_sapiens_tRNA-Ile-AAT-12	18	20a	NaAsO2_poly	3	[5.59469404 5.63927053 6.4611526 ]	TRUE	5.89837
Homo_sapiens_tRNA-Ile-AAT-12	20	20a	NaAsO2_poly	3	[6.59952404 6.01934691 6.51603468]	TRUE	6.3783
Homo_sapiens_tRNA-Gly-TCC-1	6	58	control_total	3	[0.6673493 0.70638869 0.65324654]	TRUE	0.675662
Homo_sapiens_tRNA-Gly-TCC-1	6	58	heatshock_total	3	[0.68154438 0.70352883 0.55920885]	TRUE	0.648094
Homo_sapiens_tRNA-Gly-TCC-1	6	58	H2O2_total	3	[0.59308377 0.55290938 0.55960888]	TRUE	0.568534
Homo_sapiens_tRNA-Gly-TCC-1	6	58	NaAsO2_total	3	[0.48356783 0.59807083 0.61297845]	TRUE	0.564872
Homo_sapiens_tRNA-Gly-TCC-1	6	58	control_poly	3	[0.69321539 0.95889948 1.21606628]	TRUE	0.95606
Homo_sapiens_tRNA-Gly-TCC-1	6	58	H2O2_poly	3	[1.04735281 1.1836262 0.79462226]	TRUE	1.00853
Homo_sapiens_tRNA-Gly-TCC-1	6	58	NaAsO2_poly	3	[0.83808377 0.91643809 0.56235388]	TRUE	0.772292
Homo_sapiens_tRNA-Ala-AGC-2	25	26	control_total	3	[-2.22006535 -2.19520605 -2.09554899]	TRUE	-2.17027
Homo_sapiens_tRNA-Ala-AGC-2	25	26	heatshock_total	3	[-2.57854979 -2.191483 -2.65640157]	TRUE	-2.47548
Homo_sapiens_tRNA-Ala-AGC-2	25	58	heatshock_total	3	[0.2456317 0.34274665 0.21078179]	TRUE	0.266387
Homo_sapiens_tRNA-Ala-AGC-2	25	26	H2O2_total	3	[-2.19359255 -2.5932147 -2.33761364]	TRUE	-2.37481
Homo_sapiens_tRNA-Ala-AGC-2	25	26	NaAsO2_total	3	[-2.024283 -2.80459159 -2.36528431]	TRUE	-2.39805
Homo_sapiens_tRNA-Ala-AGC-2	57	58	NaAsO2_total	3	[6.16807715 7.46098917 5.89876994]	TRUE	6.50928
Homo_sapiens_tRNA-Ala-AGC-2	25	26	control_poly	3	[-2.30070721 -2.86187503 -2.71805073]	TRUE	-2.62688
Homo_sapiens_tRNA-Ala-AGC-2	25	26	heatshock_poly	3	[-2.89390273 -2.60852372 -2.14944536]	TRUE	-2.55062
Homo_sapiens_tRNA-Ala-AGC-2	25	26	H2O2_poly	3	[-5.96592282 -3.10838839 -2.04932488]	TRUE	-3.70788
Homo_sapiens_tRNA-Ala-AGC-2	25	26	NaAsO2_poly	3	[-2.39729713 -1.84287599 -2.4163493 ]	TRUE	-2.21884
Homo_sapiens_tRNA-Ala-AGC-2	46	58	NaAsO2_poly	3	[-3.72486733 -3.49170634 -2.89365808]	TRUE	-3.37008
Homo_sapiens_tRNA-Ala-AGC-2	57	58	NaAsO2_poly	3	[8.5048105 6.97050907 6.84282313]	TRUE	7.43938
Homo_sapiens_tRNA-iMet-CAT-2	58	Charged	control_total	3	[-1.48857796 -0.5972502 -1.03279495]	TRUE	-1.03954
Homo_sapiens_tRNA-iMet-CAT-2	58	Charged	H2O2_total	3	[-0.82554206 -1.32502467 -0.94568195]	TRUE	-1.03208
Homo_sapiens_tRNA-iMet-CAT-2	58	Charged	NaAsO2_total	3	[-0.53380485 -1.06682084 -0.90550406]	TRUE	-0.835377
Homo_sapiens_tRNA-Ala-TGC-4	25	26	control_total	3	[-1.52125832 -1.50498133 -1.69713829]	TRUE	-1.57446
Homo_sapiens_tRNA-Ala-TGC-4	25	37	control_total	3	[0.60985113 0.44802785 0.29359714]	TRUE	0.450492
Homo_sapiens_tRNA-Ala-TGC-4	37	Charged	control_total	3	[0.31079704 0.30415339 0.44641694]	TRUE	0.353789
Homo_sapiens_tRNA-Ala-TGC-4	25	26	heatshock_total	3	[-1.63389127 -1.74382211 -2.06537819]	TRUE	-1.81436
Homo_sapiens_tRNA-Ala-TGC-4	25	37	heatshock_total	3	[0.82782425 0.63123937 0.46055787]	TRUE	0.639874
Homo_sapiens_tRNA-Ala-TGC-4	37	58	heatshock_total	3	[0.44522721 0.67907411 0.46088645]	TRUE	0.528396
Homo_sapiens_tRNA-Ala-TGC-4	25	26	H2O2_total	3	[-1.44745351 -1.62984851 -1.94881958]	TRUE	-1.67537
Homo_sapiens_tRNA-Ala-TGC-4	25	37	H2O2_total	3	[0.49788811 0.88929108 0.52777596]	TRUE	0.638318
Homo_sapiens_tRNA-Ala-TGC-4	37	Charged	H2O2_total	3	[0.28457012 0.41720193 0.26525299]	TRUE	0.322342
Homo_sapiens_tRNA-Ala-TGC-4	25	26	NaAsO2_total	3	[-1.84959756 -1.76442054 -2.5353144 ]	TRUE	-2.04978
Homo_sapiens_tRNA-Ala-TGC-4	25	37	NaAsO2_total	3	[0.51220582 0.3165059 0.39078924]	TRUE	0.4065
Homo_sapiens_tRNA-Ala-TGC-4	26	37	NaAsO2_total	3	[0.32435589 0.55244113 0.29662204]	TRUE	0.39114
Homo_sapiens_tRNA-Ala-TGC-4	37	58	NaAsO2_total	3	[0.37123618 0.33177976 0.21499882]	TRUE	0.306005
Homo_sapiens_tRNA-Ala-TGC-4	37	Charged	NaAsO2_total	3	[0.31717984 0.36818617 0.45461471]	TRUE	0.379994
Homo_sapiens_tRNA-Ala-TGC-3	20	26	control_total	3	[0.44537244 0.37395517 0.40321707]	TRUE	0.407515
Homo_sapiens_tRNA-Ala-TGC-3	20	37	control_total	3	[0.36666358 0.34534259 0.58882758]	TRUE	0.433611
Homo_sapiens_tRNA-Ala-TGC-3	20	58	control_total	3	[0.27132347 0.1777014 0.26146389]	TRUE	0.23683
Homo_sapiens_tRNA-Ala-TGC-3	25	26	control_total	3	[-2.12889053 -1.98807968 -2.00524709]	TRUE	-2.04074
Homo_sapiens_tRNA-Ala-TGC-3	25	37	control_total	3	[-0.13336435 -0.23671982 -0.17852882]	TRUE	-0.182871
Homo_sapiens_tRNA-Ala-TGC-3	25	58	control_total	3	[0.06738548 0.07595809 0.1043225 ]	TRUE	0.0825554
Homo_sapiens_tRNA-Ala-TGC-3	26	37	control_total	3	[0.2417781 0.28340532 0.14754826]	TRUE	0.224244
Homo_sapiens_tRNA-Ala-TGC-3	26	58	control_total	3	[-0.20755695 -0.21533034 -0.14737222]	TRUE	-0.190087
Homo_sapiens_tRNA-Ala-TGC-3	37	58	control_total	3	[-0.16709652 -0.27273803 -0.13402897]	TRUE	-0.191288
Homo_sapiens_tRNA-Ala-TGC-3	20	26	heatshock_total	3	[0.33637267 0.33531375 0.20549767]	TRUE	0.292395
Homo_sapiens_tRNA-Ala-TGC-3	25	26	heatshock_total	3	[-2.09370327 -2.15250579 -1.87659663]	TRUE	-2.04094
Homo_sapiens_tRNA-Ala-TGC-3	26	58	heatshock_total	3	[-0.18335722 -0.21857728 -0.16757667]	TRUE	-0.189837
Homo_sapiens_tRNA-Ala-TGC-3	37	58	heatshock_total	3	[-0.20982008 -0.22166616 -0.26948964]	TRUE	-0.233659
Homo_sapiens_tRNA-Ala-TGC-3	20	26	H2O2_total	3	[0.38001859 0.47446038 0.33449867]	TRUE	0.396326
Homo_sapiens_tRNA-Ala-TGC-3	25	26	H2O2_total	3	[-1.94757922 -2.04497626 -2.12381884]	TRUE	-2.03879
Homo_sapiens_tRNA-Ala-TGC-3	26	37	H2O2_total	3	[0.3031619 0.29407508 0.15471493]	TRUE	0.250651
Homo_sapiens_tRNA-Ala-TGC-3	26	58	H2O2_total	3	[-0.20534958 -0.22159739 -0.15813446]	TRUE	-0.195027
Homo_sapiens_tRNA-Ala-TGC-3	37	58	H2O2_total	3	[-0.37925544 -0.21007157 -0.25447385]	TRUE	-0.281267
Homo_sapiens_tRNA-Ala-TGC-3	37	Charged	H2O2_total	3	[-0.23070734 -0.32093836 -0.20551678]	TRUE	-0.252387
Homo_sapiens_tRNA-Ala-TGC-3	25	26	NaAsO2_total	3	[-2.14476816 -2.15950565 -2.02309582]	TRUE	-2.10912
Homo_sapiens_tRNA-Ala-TGC-3	26	37	NaAsO2_total	3	[0.23227211 0.42816077 0.16567301]	TRUE	0.275369
Homo_sapiens_tRNA-Ala-TGC-3	26	58	NaAsO2_total	3	[-0.19059447 -0.13572237 -0.18296697]	TRUE	-0.169761
Homo_sapiens_tRNA-Ala-TGC-3	25	26	control_poly	3	[-2.20697245 -2.13528111 -1.6423791 ]	TRUE	-1.99488
Homo_sapiens_tRNA-Ala-TGC-3	25	26	heatshock_poly	3	[-2.92203594 -2.037871 -1.57544371]	TRUE	-2.17845
Homo_sapiens_tRNA-Ala-TGC-3	26	58	heatshock_poly	3	[-0.38970688 -0.18450265 -0.41321495]	TRUE	-0.329141
Homo_sapiens_tRNA-Ala-TGC-3	25	26	H2O2_poly	3	[-1.76222578 -2.11208628 -2.48081257]	TRUE	-2.11837
Homo_sapiens_tRNA-Ala-TGC-3	26	58	H2O2_poly	3	[-0.27643653 -0.20937905 -0.46015495]	TRUE	-0.315324
Homo_sapiens_tRNA-Ala-TGC-3	25	26	NaAsO2_poly	3	[-2.17203743 -2.2221744 -1.84801783]	TRUE	-2.08074
Homo_sapiens_tRNA-Ile-TAT-2	18	20	control_total	3	[7.43650335 6.73002528 7.23062093]	TRUE	7.13238
Homo_sapiens_tRNA-Ile-TAT-2	18	20a	control_total	3	[4.13995519 3.84601706 3.38244188]	TRUE	3.78947
Homo_sapiens_tRNA-Ile-TAT-2	20	20a	control_total	3	[3.97581926 4.2364409 4.59261607]	TRUE	4.26829
Homo_sapiens_tRNA-Ile-TAT-2	20	26	control_total	3	[3.57112592 3.44060774 2.96617833]	TRUE	3.32597
Homo_sapiens_tRNA-Ile-TAT-2	20a	26	control_total	3	[1.33632587 0.72523486 0.88743823]	TRUE	0.983
Homo_sapiens_tRNA-Ile-TAT-2	58	Charged	control_total	3	[0.2983111 0.37798474 0.50174145]	TRUE	0.392679
Homo_sapiens_tRNA-Ile-TAT-2	18	20	heatshock_total	3	[7.51043452 6.70132022 8.72109919]	TRUE	7.64428
Homo_sapiens_tRNA-Ile-TAT-2	18	20a	heatshock_total	3	[2.52251615 2.63802892 5.0898855 ]	TRUE	3.41681
Homo_sapiens_tRNA-Ile-TAT-2	20	20a	heatshock_total	3	[5.38477838 4.77355765 5.88472895]	TRUE	5.34769
Homo_sapiens_tRNA-Ile-TAT-2	20a	26	heatshock_total	3	[0.98396737 1.52070416 1.54679 ]	TRUE	1.35049
Homo_sapiens_tRNA-Ile-TAT-2	26	Charged	heatshock_total	3	[-0.28831781 -0.46339507 -0.48832029]	TRUE	-0.413344
Homo_sapiens_tRNA-Ile-TAT-2	18	20	H2O2_total	3	[6.74802078 6.61470984 5.6689924 ]	TRUE	6.34391
Homo_sapiens_tRNA-Ile-TAT-2	18	20a	H2O2_total	3	[1.88901017 3.01744045 2.04991648]	TRUE	2.31879
Homo_sapiens_tRNA-Ile-TAT-2	20	26	H2O2_total	3	[6.13263777 4.48465234 2.92012091]	TRUE	4.51247
Homo_sapiens_tRNA-Ile-TAT-2	26	Charged	H2O2_total	3	[-0.41675851 -0.66034775 -0.47738035]	TRUE	-0.518162
Homo_sapiens_tRNA-Ile-TAT-2	18	20	NaAsO2_total	3	[8.52042225 9.3632587 8.41278153]	TRUE	8.76549
Homo_sapiens_tRNA-Ile-TAT-2	18	20a	NaAsO2_total	3	[4.58722059 4.45667107 4.68896022]	TRUE	4.57762
Homo_sapiens_tRNA-Ile-TAT-2	20	20a	NaAsO2_total	3	[5.48243907 7.12518929 4.41584917]	TRUE	5.67449
Homo_sapiens_tRNA-Ile-TAT-2	20	26	NaAsO2_total	3	[4.30309498 5.97869684 3.72818471]	TRUE	4.66999
Homo_sapiens_tRNA-Ile-TAT-2	20a	26	NaAsO2_total	3	[1.52875908 0.80062639 1.16135368]	TRUE	1.16358
Homo_sapiens_tRNA-Ile-TAT-2	26	Charged	NaAsO2_total	3	[-0.36339478 -0.34224262 -0.27677742]	TRUE	-0.327472
Homo_sapiens_tRNA-Ile-TAT-2	58	Charged	NaAsO2_total	3	[0.36198938 0.34434956 0.40130645]	TRUE	0.369215
Homo_sapiens_tRNA-Ile-TAT-2	20a	26	NaAsO2_poly	3	[1.46507818 2.14720492 2.01989956]	TRUE	1.87739
Homo_sapiens_tRNA-Thr-TGT-2	58	Charged	control_total	3	[0.84664476 0.50921214 0.81538377]	TRUE	0.723747
Homo_sapiens_tRNA-Thr-TGT-2	35	Charged	heatshock_total	3	[-0.86287804 -1.14903674 -0.94660421]	TRUE	-0.986173
Homo_sapiens_tRNA-Thr-TGT-2	35	Charged	H2O2_total	3	[-0.86998839 -1.34937078 -1.10620775]	TRUE	-1.10852
Homo_sapiens_tRNA-Thr-TGT-2	20a	32	NaAsO2_total	3	[1.19224132 1.91734755 1.46286515]	TRUE	1.52415
Homo_sapiens_tRNA-Thr-TGT-2	35	Charged	NaAsO2_total	3	[-0.98654129 -0.89021905 -0.89539365]	TRUE	-0.924051
Homo_sapiens_tRNA-Thr-TGT-2	58	Charged	NaAsO2_total	3	[0.75834192 0.51531201 0.64816227]	TRUE	0.640605
Homo_sapiens_tRNA-Pro-CGG-1	34	58	control_total	3	[1.51483933 1.71129569 2.55484401]	TRUE	1.92699
Homo_sapiens_tRNA-Pro-CGG-1	34	Charged	control_total	3	[1.30000303 1.11508633 1.0769974 ]	TRUE	1.16403
Homo_sapiens_tRNA-Pro-CGG-1	34	58	heatshock_total	3	[2.09104102 2.19108095 1.82257933]	TRUE	2.0349
Homo_sapiens_tRNA-Pro-CGG-1	34	Charged	heatshock_total	3	[1.18705185 1.30989487 1.31084689]	TRUE	1.26926
Homo_sapiens_tRNA-Pro-CGG-1	34	58	H2O2_total	3	[1.6469367 1.67036894 1.51821882]	TRUE	1.61184
Homo_sapiens_tRNA-Pro-CGG-1	34	Charged	H2O2_total	3	[1.35970664 0.78925275 1.4412375 ]	TRUE	1.19673
Homo_sapiens_tRNA-Pro-CGG-1	34	58	NaAsO2_total	3	[1.90251467 1.66394395 1.89562851]	TRUE	1.8207
Homo_sapiens_tRNA-Pro-CGG-1	34	Charged	NaAsO2_total	3	[1.2814536 1.01447048 0.75071251]	TRUE	1.01555
Homo_sapiens_tRNA-Pro-CGG-1	58	Charged	NaAsO2_total	3	[0.6769826 0.50326908 0.75670405]	TRUE	0.645652
Homo_sapiens_tRNA-Pro-CGG-1	34	58	control_poly	3	[2.80986614 2.1182368 2.21864029]	TRUE	2.38225
Homo_sapiens_tRNA-Pro-CGG-1	34	58	NaAsO2_poly	3	[2.97685691 3.7628056 1.7725895 ]	TRUE	2.83742
Homo_sapiens_tRNA-Arg-TCT-3	34	Charged	control_total	3	[-0.57280618 -0.29701492 -0.37360381]	TRUE	-0.414475
Homo_sapiens_tRNA-Arg-TCT-3	32	34	heatshock_total	3	[0.73996073 0.40562094 0.37806405]	TRUE	0.507882
Homo_sapiens_tRNA-Arg-TCT-3	34	Charged	heatshock_total	3	[-0.39172492 -0.63336273 -0.60126425]	TRUE	-0.542117
Homo_sapiens_tRNA-Arg-TCT-3	32	34	H2O2_total	3	[-0.87913125 -1.30479671 -0.56228902]	TRUE	-0.915406
Homo_sapiens_tRNA-Arg-TCT-3	34	Charged	H2O2_total	3	[-0.30134937 -0.47112635 -0.50176676]	TRUE	-0.424747
Homo_sapiens_tRNA-Arg-TCT-3	32	34	NaAsO2_total	3	[0.76976606 1.04653226 0.86832374]	TRUE	0.894874
Homo_sapiens_tRNA-Arg-TCT-3	34	Charged	NaAsO2_total	3	[-0.38421825 -0.37265089 -0.4839832 ]	TRUE	-0.413617
Homo_sapiens_tRNA-Met-CAT-6	19	23	control_total	3	[6.26158097 6.55708602 6.95786089]	TRUE	6.59218
Homo_sapiens_tRNA-Met-CAT-6	19	24	control_total	3	[6.45355147 6.6771694 7.10751444]	TRUE	6.74608
Homo_sapiens_tRNA-Met-CAT-6	19	25	control_total	3	[6.37065712 6.62737279 7.05192928]	TRUE	6.68332
Homo_sapiens_tRNA-Met-CAT-6	23	24	control_total	3	[15.41757198 13.78882783 16.50104056]	TRUE	15.2358
Homo_sapiens_tRNA-Met-CAT-6	23	25	control_total	3	[12.19759171 12.86857636 13.76040536]	TRUE	12.9422
Homo_sapiens_tRNA-Met-CAT-6	23	26	control_total	3	[3.98618358 4.48739394 6.45566953]	TRUE	4.97642
Homo_sapiens_tRNA-Met-CAT-6	24	25	control_total	3	[18.75481434 15.59854585 17.09406656]	TRUE	17.1491
Homo_sapiens_tRNA-Met-CAT-6	25	26	control_total	3	[4.94916387 6.75357899 6.47699106]	TRUE	6.05991
Homo_sapiens_tRNA-Met-CAT-6	19	23	heatshock_total	3	[6.95418218 6.3898701 6.53885169]	TRUE	6.62763
Homo_sapiens_tRNA-Met-CAT-6	19	24	heatshock_total	3	[7.17538637 6.50234533 6.70362094]	TRUE	6.79378
Homo_sapiens_tRNA-Met-CAT-6	19	25	heatshock_total	3	[7.10201878 6.45708828 6.64563203]	TRUE	6.73491
Homo_sapiens_tRNA-Met-CAT-6	19	26	heatshock_total	3	[3.8117764 4.87441683 4.58678294]	TRUE	4.42433
Homo_sapiens_tRNA-Met-CAT-6	23	24	heatshock_total	3	[14.91949709 16.20620137 15.19586558]	TRUE	15.4405
Homo_sapiens_tRNA-Met-CAT-6	23	25	heatshock_total	3	[12.33082172 13.03236662 12.42231389]	TRUE	12.5952
Homo_sapiens_tRNA-Met-CAT-6	24	25	heatshock_total	3	[17.31695366 17.8313167 16.69346245]	TRUE	17.2806
Homo_sapiens_tRNA-Met-CAT-6	19	23	H2O2_total	3	[6.79190906 6.2361042 6.58071167]	TRUE	6.53624
Homo_sapiens_tRNA-Met-CAT-6	19	24	H2O2_total	3	[6.85239929 6.40885957 6.66862724]	TRUE	6.6433
Homo_sapiens_tRNA-Met-CAT-6	19	25	H2O2_total	3	[6.77861894 6.33687446 6.714705 ]	TRUE	6.61007
Homo_sapiens_tRNA-Met-CAT-6	19	26	H2O2_total	3	[6.1142752 5.09233402 4.28101255]	TRUE	5.16254
Homo_sapiens_tRNA-Met-CAT-6	23	24	H2O2_total	3	[17.97807872 15.3161599 13.51544108]	TRUE	15.6032
Homo_sapiens_tRNA-Met-CAT-6	23	25	H2O2_total	3	[13.52110403 13.09146201 13.12690391]	TRUE	13.2465
Homo_sapiens_tRNA-Met-CAT-6	23	26	H2O2_total	3	[5.64045856 4.65135808 5.80270451]	TRUE	5.36484
Homo_sapiens_tRNA-Met-CAT-6	24	25	H2O2_total	3	[17.18020518 17.771791 15.05305434]	TRUE	16.6684
Homo_sapiens_tRNA-Met-CAT-6	19	23	NaAsO2_total	3	[6.92949895 6.43856227 6.39659956]	TRUE	6.58822
Homo_sapiens_tRNA-Met-CAT-6	19	24	NaAsO2_total	3	[7.00307577 6.58865249 6.6358289 ]	TRUE	6.74252
Homo_sapiens_tRNA-Met-CAT-6	19	25	NaAsO2_total	3	[6.92133908 6.55867329 6.53367523]	TRUE	6.67123
Homo_sapiens_tRNA-Met-CAT-6	19	26	NaAsO2_total	3	[3.49827717 3.15973396 3.54453695]	TRUE	3.40085
Homo_sapiens_tRNA-Met-CAT-6	23	24	NaAsO2_total	3	[13.95864817 12.51845646 13.87575965]	TRUE	13.451
Homo_sapiens_tRNA-Met-CAT-6	23	25	NaAsO2_total	3	[12.37057117 11.98785332 12.38705521]	TRUE	12.2485
Homo_sapiens_tRNA-Met-CAT-6	24	25	NaAsO2_total	3	[15.37615732 14.44190955 15.72662264]	TRUE	15.1816
Homo_sapiens_tRNA-Met-CAT-6	24	26	NaAsO2_total	3	[7.4264049 5.64499237 5.9265932 ]	TRUE	6.33266
Homo_sapiens_tRNA-Asp-GTC-1	6	9	control_total	3	[3.94416996 4.10936515 4.66007334]	TRUE	4.23787
Homo_sapiens_tRNA-Asp-GTC-1	6	9	heatshock_total	3	[4.5163084 4.6477289 4.71601072]	TRUE	4.62668
Homo_sapiens_tRNA-Asp-GTC-1	6	9	H2O2_total	3	[3.01784494 3.18265477 3.40117179]	TRUE	3.20056
Homo_sapiens_tRNA-Asp-GTC-1	6	9	NaAsO2_total	3	[4.05655048 4.1215814 4.0209756 ]	TRUE	4.06637
Homo_sapiens_tRNA-Asp-GTC-1	6	9	control_poly	3	[2.80108795 2.96764463 3.64040214]	TRUE	3.13638
Homo_sapiens_tRNA-Asp-GTC-1	6	9	heatshock_poly	3	[3.0931094 3.74096086 4.83302292]	TRUE	3.88903
Homo_sapiens_tRNA-Asp-GTC-1	6	9	H2O2_poly	3	[3.03997845 3.23562324 1.83930807]	TRUE	2.70497
Homo_sapiens_tRNA-Asp-GTC-1	6	9	NaAsO2_poly	3	[3.8158299 3.64567893 3.71601006]	TRUE	3.72584
Homo_sapiens_tRNA-iMet-CAT-1	58	Charged	control_total	3	[-0.10024857 -0.16952794 -0.22612333]	TRUE	-0.1653
Homo_sapiens_tRNA-iMet-CAT-1	58	Charged	NaAsO2_total	3	[-0.14618792 -0.14730037 -0.20385887]	TRUE	-0.165782
Homo_sapiens_mito_tRNA-Met-CAT-1	7	31	control_total	3	[-2.17816759 -2.08632543 -1.53073081]	TRUE	-1.93174
Homo_sapiens_mito_tRNA-Met-CAT-1	49	53	control_total	3	[-2.67453683 -2.06080889 -1.84457694]	TRUE	-2.19331
Homo_sapiens_mito_tRNA-Met-CAT-1	49	Charged	control_total	3	[0.72098388 0.76741448 1.051871 ]	TRUE	0.846756
Homo_sapiens_mito_tRNA-Met-CAT-1	7	31	heatshock_total	3	[-1.49335487 -1.14030447 -2.05206558]	TRUE	-1.56191
Homo_sapiens_mito_tRNA-Met-CAT-1	49	53	heatshock_total	3	[-2.71809284 -2.5058575 -2.18304927]	TRUE	-2.469
Homo_sapiens_mito_tRNA-Met-CAT-1	7	31	H2O2_total	3	[-1.58437213 -1.85485865 -1.64170398]	TRUE	-1.69364
Homo_sapiens_mito_tRNA-Met-CAT-1	49	53	H2O2_total	3	[-2.4833926 -1.74037485 -1.34040151]	TRUE	-1.85472
Homo_sapiens_mito_tRNA-Met-CAT-1	49	Charged	H2O2_total	3	[0.56030932 0.71112887 1.31657026]	TRUE	0.862669
Homo_sapiens_mito_tRNA-Met-CAT-1	7	31	NaAsO2_total	3	[-1.89377554 -1.76813051 -2.0155728 ]	TRUE	-1.89249
Homo_sapiens_mito_tRNA-Met-CAT-1	31	Charged	NaAsO2_total	3	[-0.32011236 -0.50062605 -0.75626646]	TRUE	-0.525668
Homo_sapiens_mito_tRNA-Met-CAT-1	49	53	NaAsO2_total	3	[-1.18951488 -2.23450132 -2.16845614]	TRUE	-1.86416
Homo_sapiens_mito_tRNA-Met-CAT-1	7	31	NaAsO2_poly	3	[-3.89632135 -3.44723632 -1.81669279]	TRUE	-3.05342
Homo_sapiens_tRNA-Ala-AGC-1	25	26	control_total	3	[-2.36993011 -2.3666177 -2.00436276]	TRUE	-2.24697
Homo_sapiens_tRNA-Ala-AGC-1	25	58	control_total	3	[0.45461853 0.45662806 0.73161373]	TRUE	0.54762
Homo_sapiens_tRNA-Ala-AGC-1	25	26	heatshock_total	3	[-2.35041222 -2.10047785 -2.19911455]	TRUE	-2.21667
Homo_sapiens_tRNA-Ala-AGC-1	25	58	heatshock_total	3	[0.77602465 0.78104423 0.72248774]	TRUE	0.759852
Homo_sapiens_tRNA-Ala-AGC-1	25	26	H2O2_total	3	[-2.25509428 -2.1836572 -2.32619158]	TRUE	-2.25498
Homo_sapiens_tRNA-Ala-AGC-1	25	26	NaAsO2_total	3	[-2.31224883 -2.09491 -1.75744237]	TRUE	-2.05487
Homo_sapiens_tRNA-Ala-AGC-1	25	26	heatshock_poly	3	[-2.62337056 -2.34954842 -2.04259422]	TRUE	-2.3385
Homo_sapiens_tRNA-Lys-CTT-5	10	15	control_total	3	[1.96336473 1.8555349 1.96992215]	TRUE	1.92961
Homo_sapiens_tRNA-Lys-CTT-5	10	18	control_total	3	[-2.18256477 -2.30122512 -1.75003806]	TRUE	-2.07794
Homo_sapiens_tRNA-Lys-CTT-5	15	18	control_total	3	[-2.43676428 -2.26209968 -2.34144611]	TRUE	-2.34677
Homo_sapiens_tRNA-Lys-CTT-5	18	58	control_total	3	[-1.49851576 -1.41851856 -1.21239204]	TRUE	-1.37648
Homo_sapiens_tRNA-Lys-CTT-5	10	14	heatshock_total	3	[2.6781151 2.41557992 2.923167 ]	TRUE	2.67229
Homo_sapiens_tRNA-Lys-CTT-5	10	15	heatshock_total	3	[2.13912547 1.8178659 2.29002665]	TRUE	2.08234
Homo_sapiens_tRNA-Lys-CTT-5	10	18	heatshock_total	3	[-1.81857921 -2.21345839 -1.99637091]	TRUE	-2.00947
Homo_sapiens_tRNA-Lys-CTT-5	14	15	heatshock_total	3	[11.1949713 11.49916696 11.01223753]	TRUE	11.2355
Homo_sapiens_tRNA-Lys-CTT-5	14	18	heatshock_total	3	[-2.19066954 -2.39833233 -2.26370634]	TRUE	-2.28424
Homo_sapiens_tRNA-Lys-CTT-5	15	18	heatshock_total	3	[-2.43172509 -2.5239023 -2.43482298]	TRUE	-2.46348
Homo_sapiens_tRNA-Lys-CTT-5	15	19	heatshock_total	3	[2.55283452 4.01038973 3.83622515]	TRUE	3.46648
Homo_sapiens_tRNA-Lys-CTT-5	15	58	heatshock_total	3	[0.57793367 1.11185932 1.54676135]	TRUE	1.07885
Homo_sapiens_tRNA-Lys-CTT-5	18	58	heatshock_total	3	[-1.08166018 -1.32545225 -1.15491651]	TRUE	-1.18734
Homo_sapiens_tRNA-Lys-CTT-5	10	14	H2O2_total	3	[2.69711177 2.72406892 2.4589344 ]	TRUE	2.62671
Homo_sapiens_tRNA-Lys-CTT-5	10	15	H2O2_total	3	[2.1588419 2.10448945 1.97453633]	TRUE	2.07929
Homo_sapiens_tRNA-Lys-CTT-5	10	18	H2O2_total	3	[-2.0070828 -2.26094896 -2.13243452]	TRUE	-2.13349
Homo_sapiens_tRNA-Lys-CTT-5	10	19	H2O2_total	3	[2.86496403 2.71789494 2.94862383]	TRUE	2.84383
Homo_sapiens_tRNA-Lys-CTT-5	14	15	H2O2_total	3	[10.97589297 10.90231285 10.89752769]	TRUE	10.9252
Homo_sapiens_tRNA-Lys-CTT-5	14	18	H2O2_total	3	[-1.95446928 -2.08289108 -2.66437194]	TRUE	-2.23391
Homo_sapiens_tRNA-Lys-CTT-5	15	18	H2O2_total	3	[-2.21761439 -2.41201594 -2.75248754]	TRUE	-2.46071
Homo_sapiens_tRNA-Lys-CTT-5	18	58	H2O2_total	3	[-0.86097725 -1.17560777 -1.16101299]	TRUE	-1.06587
Homo_sapiens_tRNA-Lys-CTT-5	10	14	NaAsO2_total	3	[2.44559563 2.67207888 2.63070139]	TRUE	2.58279
Homo_sapiens_tRNA-Lys-CTT-5	10	15	NaAsO2_total	3	[1.84978496 2.09353642 2.08850622]	TRUE	2.01061
Homo_sapiens_tRNA-Lys-CTT-5	10	18	NaAsO2_total	3	[-2.14417137 -2.3157377 -1.79855472]	TRUE	-2.08615
Homo_sapiens_tRNA-Lys-CTT-5	14	15	NaAsO2_total	3	[11.03135099 11.17852919 10.76420025]	TRUE	10.9914
Homo_sapiens_tRNA-Lys-CTT-5	14	18	NaAsO2_total	3	[-2.30775379 -2.04219855 -2.20480342]	TRUE	-2.18492
Homo_sapiens_tRNA-Lys-CTT-5	14	19	NaAsO2_total	3	[1.54547143 3.91732234 3.05656356]	TRUE	2.83979
Homo_sapiens_tRNA-Lys-CTT-5	15	18	NaAsO2_total	3	[-2.47976351 -2.31031544 -2.36405759]	TRUE	-2.38471
Homo_sapiens_tRNA-Lys-CTT-5	18	58	NaAsO2_total	3	[-1.29453721 -0.91110529 -1.21832114]	TRUE	-1.14132
Homo_sapiens_tRNA-Lys-CTT-5	10	15	control_poly	3	[2.03469187 1.62134785 1.30608665]	TRUE	1.65404
Homo_sapiens_tRNA-Lys-CTT-5	10	18	control_poly	3	[-1.48812687 -1.08710105 -2.36211879]	TRUE	-1.64578
Homo_sapiens_tRNA-Lys-CTT-5	15	18	control_poly	3	[-1.48465759 -1.49924228 -1.61062906]	TRUE	-1.53151
Homo_sapiens_tRNA-Lys-CTT-5	10	15	heatshock_poly	3	[2.38532112 1.72838175 2.00607451]	TRUE	2.03993
Homo_sapiens_tRNA-Lys-CTT-5	10	18	heatshock_poly	3	[-3.11121192 -2.17160005 -2.80703032]	TRUE	-2.69661
Homo_sapiens_tRNA-Lys-CTT-5	15	18	heatshock_poly	3	[-1.16140371 -1.19577903 -2.97764465]	TRUE	-1.77828
Homo_sapiens_tRNA-Lys-CTT-5	10	15	H2O2_poly	3	[1.73076933 2.69263145 1.88853305]	TRUE	2.10398
Homo_sapiens_tRNA-Lys-CTT-5	10	18	H2O2_poly	3	[-3.43682527 -2.6651853 -2.46771026]	TRUE	-2.85657
Homo_sapiens_tRNA-Lys-CTT-5	15	18	H2O2_poly	3	[-2.89080566 -2.78396939 -2.2062314 ]	TRUE	-2.627
Homo_sapiens_tRNA-Lys-CTT-5	10	14	NaAsO2_poly	3	[2.62889944 2.30896382 2.41012961]	TRUE	2.44933
Homo_sapiens_tRNA-Lys-CTT-5	10	15	NaAsO2_poly	3	[2.21501127 1.87148785 1.88458267]	TRUE	1.99036
Homo_sapiens_tRNA-Lys-CTT-5	10	18	NaAsO2_poly	3	[-2.43895548 -1.61886221 -2.24982078]	TRUE	-2.10255
Homo_sapiens_tRNA-Lys-CTT-5	14	15	NaAsO2_poly	3	[10.43465429 12.55722435 10.87329405]	TRUE	11.2884
Homo_sapiens_tRNA-Lys-CTT-5	14	18	NaAsO2_poly	3	[-2.74737108 -2.17140388 -2.53613731]	TRUE	-2.48497
Homo_sapiens_tRNA-Lys-CTT-5	15	18	NaAsO2_poly	3	[-2.72463353 -2.52649787 -2.68960909]	TRUE	-2.64691
Homo_sapiens_tRNA-Lys-CTT-5	18	58	NaAsO2_poly	3	[-1.22085701 -1.14800836 -1.54232093]	TRUE	-1.30373
Homo_sapiens_tRNA-Phe-GAA-1	26	37	control_total	3	[-0.76399912 -0.67425885 -1.00840837]	TRUE	-0.815555
Homo_sapiens_tRNA-Phe-GAA-1	37	58	control_total	3	[-0.18314316 -0.11719459 -0.24527207]	TRUE	-0.18187
Homo_sapiens_tRNA-Phe-GAA-1	37	Charged	control_total	3	[0.20332707 0.21056097 0.16309817]	TRUE	0.192329
Homo_sapiens_tRNA-Phe-GAA-1	58	Charged	control_total	3	[0.29561389 0.26651659 0.38038996]	TRUE	0.314173
Homo_sapiens_tRNA-Phe-GAA-1	14	26	heatshock_total	3	[-1.1968771 -1.85494967 -2.14142358]	TRUE	-1.73108
Homo_sapiens_tRNA-Phe-GAA-1	14	37	heatshock_total	3	[1.08379249 1.13072649 0.92494107]	TRUE	1.04649
Homo_sapiens_tRNA-Phe-GAA-1	37	Charged	heatshock_total	3	[0.12785045 0.18010246 0.15435678]	TRUE	0.154103
Homo_sapiens_tRNA-Phe-GAA-1	58	Charged	heatshock_total	3	[0.4055511 0.39677899 0.41902032]	TRUE	0.407117
Homo_sapiens_tRNA-Phe-GAA-1	14	26	H2O2_total	3	[-1.36193994 -1.3245325 -2.47159295]	TRUE	-1.71936
Homo_sapiens_tRNA-Phe-GAA-1	58	Charged	H2O2_total	3	[0.35499536 0.31645076 0.23718681]	TRUE	0.302878
Homo_sapiens_tRNA-Phe-GAA-1	14	37	NaAsO2_total	3	[0.94211767 0.72820586 1.21351565]	TRUE	0.96128
Homo_sapiens_tRNA-Phe-GAA-1	58	Charged	NaAsO2_total	3	[0.34175784 0.3023323 0.31567463]	TRUE	0.319922
Homo_sapiens_tRNA-Phe-GAA-1	58	Charged	H2O2_poly	3	[0.61680607 0.55381208 0.77483709]	TRUE	0.648485
Homo_sapiens_tRNA-Phe-GAA-1	58	Charged	NaAsO2_poly	3	[0.63941927 0.69364479 0.66487019]	TRUE	0.665978
Homo_sapiens_tRNA-Thr-AGT-2	6	9	control_total	3	[-1.38429972 -1.39547112 -1.40105371]	TRUE	-1.39361
Homo_sapiens_tRNA-Thr-AGT-2	6	25	control_total	3	[ 7.80480824 7.48940837 10.05790844]	TRUE	8.45071
Homo_sapiens_tRNA-Thr-AGT-2	6	26	control_total	3	[1.96649915 3.84440191 4.29640093]	TRUE	3.3691
Homo_sapiens_tRNA-Thr-AGT-2	6	32	control_total	3	[3.78609274 4.03412578 4.21290097]	TRUE	4.01104
Homo_sapiens_tRNA-Thr-AGT-2	6	58	control_total	3	[3.54711218 4.50705426 6.16566836]	TRUE	4.73994
Homo_sapiens_tRNA-Thr-AGT-2	9	20a	control_total	3	[-1.59946207 -1.69764954 -1.51903828]	TRUE	-1.60538
Homo_sapiens_tRNA-Thr-AGT-2	9	25	control_total	3	[-1.28778742 -0.93816379 -1.4458539 ]	TRUE	-1.22394
Homo_sapiens_tRNA-Thr-AGT-2	20a	25	control_total	3	[4.40580748 4.40532384 4.44070386]	TRUE	4.41728
Homo_sapiens_tRNA-Thr-AGT-2	20a	32	control_total	3	[2.88899235 4.57032715 3.50809005]	TRUE	3.6558
Homo_sapiens_tRNA-Thr-AGT-2	25	32	control_total	3	[1.14533294 1.69334515 1.54262686]	TRUE	1.46043
Homo_sapiens_tRNA-Thr-AGT-2	25	58	control_total	3	[0.48007129 1.34073268 0.87571354]	TRUE	0.898839
Homo_sapiens_tRNA-Thr-AGT-2	32	58	control_total	3	[-2.12407202 -2.44909953 -2.01897294]	TRUE	-2.19738
Homo_sapiens_tRNA-Thr-AGT-2	58	Charged	control_total	3	[0.35599338 0.1813688 0.21268487]	TRUE	0.250016
Homo_sapiens_tRNA-Thr-AGT-2	6	9	heatshock_total	3	[-1.93882776 -1.57452495 -1.03830265]	TRUE	-1.51722
Homo_sapiens_tRNA-Thr-AGT-2	6	25	heatshock_total	3	[8.72798557 9.42956947 9.24956122]	TRUE	9.13571
Homo_sapiens_tRNA-Thr-AGT-2	6	32	heatshock_total	3	[4.56533369 4.67081649 5.58703862]	TRUE	4.94106
Homo_sapiens_tRNA-Thr-AGT-2	6	58	heatshock_total	3	[6.70395521 4.38987149 2.63371121]	TRUE	4.57585
Homo_sapiens_tRNA-Thr-AGT-2	9	20a	heatshock_total	3	[-1.56907774 -2.46812535 -1.09432084]	TRUE	-1.71051
Homo_sapiens_tRNA-Thr-AGT-2	9	25	heatshock_total	3	[-2.05391028 -1.47880397 -1.33881587]	TRUE	-1.62384
Homo_sapiens_tRNA-Thr-AGT-2	20a	25	heatshock_total	3	[4.0168918 4.49018977 3.68952702]	TRUE	4.06554
Homo_sapiens_tRNA-Thr-AGT-2	20a	32	heatshock_total	3	[2.44119127 2.92299007 3.01424192]	TRUE	2.79281
Homo_sapiens_tRNA-Thr-AGT-2	25	32	heatshock_total	3	[1.56946443 1.17589705 1.39526528]	TRUE	1.38021
Homo_sapiens_tRNA-Thr-AGT-2	25	58	heatshock_total	3	[1.26743367 0.7211104 0.72156148]	TRUE	0.903369
Homo_sapiens_tRNA-Thr-AGT-2	32	58	heatshock_total	3	[-2.52315927 -2.38527241 -2.15493356]	TRUE	-2.35446
Homo_sapiens_tRNA-Thr-AGT-2	58	Charged	heatshock_total	3	[0.3138776 0.16476577 0.49533927]	TRUE	0.324661
Homo_sapiens_tRNA-Thr-AGT-2	6	9	H2O2_total	3	[-2.65573029 -1.68726433 -2.50595222]	TRUE	-2.28298
Homo_sapiens_tRNA-Thr-AGT-2	6	25	H2O2_total	3	[8.42688594 8.02821305 8.33756021]	TRUE	8.26422
Homo_sapiens_tRNA-Thr-AGT-2	6	32	H2O2_total	3	[3.48490338 4.60791123 2.77977868]	TRUE	3.6242
Homo_sapiens_tRNA-Thr-AGT-2	9	25	H2O2_total	3	[-2.86096706 -1.94116306 -2.90095532]	TRUE	-2.5677
Homo_sapiens_tRNA-Thr-AGT-2	20	26	H2O2_total	3	[-3.07120695 -2.27653025 -2.26374702]	TRUE	-2.53716
Homo_sapiens_tRNA-Thr-AGT-2	20a	25	H2O2_total	3	[3.6520767 4.13824546 3.97585052]	TRUE	3.92206
Homo_sapiens_tRNA-Thr-AGT-2	20a	32	H2O2_total	3	[2.85477289 2.88741386 2.90754355]	TRUE	2.88324
Homo_sapiens_tRNA-Thr-AGT-2	25	26	H2O2_total	3	[7.47178609 4.93736624 5.58782524]	TRUE	5.99899
Homo_sapiens_tRNA-Thr-AGT-2	25	58	H2O2_total	3	[1.33220217 0.71568927 1.87818128]	TRUE	1.30869
Homo_sapiens_tRNA-Thr-AGT-2	32	58	H2O2_total	3	[-2.13483663 -2.49335792 -3.05594165]	TRUE	-2.56138
Homo_sapiens_tRNA-Thr-AGT-2	58	Charged	H2O2_total	3	[0.17237755 0.13107041 0.18522802]	TRUE	0.162892
Homo_sapiens_tRNA-Thr-AGT-2	6	9	NaAsO2_total	3	[-1.88393661 -1.94405487 -1.84743675]	TRUE	-1.89181
Homo_sapiens_tRNA-Thr-AGT-2	6	25	NaAsO2_total	3	[9.07735818 9.58050983 8.09397615]	TRUE	8.91728
Homo_sapiens_tRNA-Thr-AGT-2	6	32	NaAsO2_total	3	[5.49951648 5.1435714 3.16368116]	TRUE	4.60226
Homo_sapiens_tRNA-Thr-AGT-2	6	58	NaAsO2_total	3	[5.28227902 4.16323035 3.76489653]	TRUE	4.40347
Homo_sapiens_tRNA-Thr-AGT-2	9	20a	NaAsO2_total	3	[-1.88892355 -1.94836952 -2.20089135]	TRUE	-2.01273
Homo_sapiens_tRNA-Thr-AGT-2	9	25	NaAsO2_total	3	[-2.48357616 -1.64390075 -2.22234505]	TRUE	-2.11661
Homo_sapiens_tRNA-Thr-AGT-2	20a	25	NaAsO2_total	3	[5.73810337 5.17319038 5.26214596]	TRUE	5.39115
Homo_sapiens_tRNA-Thr-AGT-2	20a	32	NaAsO2_total	3	[3.82721874 4.15107263 3.3699287 ]	TRUE	3.78274
Homo_sapiens_tRNA-Thr-AGT-2	25	26	NaAsO2_total	3	[6.55272748 4.94807725 4.45528892]	TRUE	5.3187
Homo_sapiens_tRNA-Thr-AGT-2	32	58	NaAsO2_total	3	[-3.43350103 -3.63975353 -3.55220905]	TRUE	-3.54182
Homo_sapiens_tRNA-Thr-AGT-2	32	58	control_poly	3	[-4.8162351 -4.32506147 -2.17953407]	TRUE	-3.77361
Homo_sapiens_tRNA-Thr-AGT-2	58	Charged	control_poly	3	[0.70408935 0.80222002 0.49971189]	TRUE	0.668674
Homo_sapiens_tRNA-Thr-AGT-2	32	58	heatshock_poly	3	[-3.65130138 -4.0126036 -1.88409011]	TRUE	-3.18267
Homo_sapiens_tRNA-Thr-AGT-2	32	58	H2O2_poly	3	[-4.08845969 -5.59087388 -3.59884702]	TRUE	-4.42606
Homo_sapiens_tRNA-Thr-AGT-2	20a	25	NaAsO2_poly	3	[6.29768055 5.56309032 5.6026645 ]	TRUE	5.82115
Homo_sapiens_tRNA-Thr-AGT-2	32	58	NaAsO2_poly	3	[-4.48453964 -6.14850473 -2.30387041]	TRUE	-4.3123
Homo_sapiens_tRNA-Tyr-GTA-5	20	23	control_total	3	[5.7792159 6.85883667 6.14454555]	TRUE	6.26087
Homo_sapiens_tRNA-Tyr-GTA-5	20	24	control_total	3	[2.03298006 2.48791498 2.3617337 ]	TRUE	2.29421
Homo_sapiens_tRNA-Tyr-GTA-5	20	25	control_total	3	[-0.64579243 -0.81902151 -0.45700907]	TRUE	-0.640608
Homo_sapiens_tRNA-Tyr-GTA-5	20	26	control_total	3	[1.797032 2.10720972 1.93646764]	TRUE	1.9469
Homo_sapiens_tRNA-Tyr-GTA-5	20	27	control_total	3	[-1.60492662 -1.88823266 -1.57213868]	TRUE	-1.68843
Homo_sapiens_tRNA-Tyr-GTA-5	23	25	control_total	3	[4.99098942 5.85952755 5.97166991]	TRUE	5.6074
Homo_sapiens_tRNA-Tyr-GTA-5	23	26	control_total	3	[7.69610906 6.70230627 6.49676916]	TRUE	6.96506
Homo_sapiens_tRNA-Tyr-GTA-5	23	27	control_total	3	[-3.16348732 -3.1166548 -2.60695592]	TRUE	-2.96237
Homo_sapiens_tRNA-Tyr-GTA-5	23	37	control_total	3	[-0.9709255 -0.86916186 -0.81379795]	TRUE	-0.884628
Homo_sapiens_tRNA-Tyr-GTA-5	24	25	control_total	3	[3.9532794 3.19935572 3.81313363]	TRUE	3.65526
Homo_sapiens_tRNA-Tyr-GTA-5	24	26	control_total	3	[7.13842765 6.78580467 6.74937976]	TRUE	6.8912
Homo_sapiens_tRNA-Tyr-GTA-5	24	27	control_total	3	[-2.13155681 -2.22393716 -2.06438493]	TRUE	-2.13996
Homo_sapiens_tRNA-Tyr-GTA-5	24	37	control_total	3	[-0.51767399 -0.49909702 -0.48505531]	TRUE	-0.500609
Homo_sapiens_tRNA-Tyr-GTA-5	25	26	control_total	3	[-2.48058034 -2.59639613 -2.64948632]	TRUE	-2.57549
Homo_sapiens_tRNA-Tyr-GTA-5	25	27	control_total	3	[3.36750672 3.23833472 3.63904234]	TRUE	3.41496
Homo_sapiens_tRNA-Tyr-GTA-5	25	58	control_total	3	[1.56585729 1.71413573 1.56171861]	TRUE	1.6139
Homo_sapiens_tRNA-Tyr-GTA-5	26	27	control_total	3	[-3.713894 -3.83558851 -3.70038183]	TRUE	-3.74995
Homo_sapiens_tRNA-Tyr-GTA-5	26	37	control_total	3	[-0.55823866 -0.58026108 -0.43414187]	TRUE	-0.524214
Homo_sapiens_tRNA-Tyr-GTA-5	27	58	control_total	3	[1.06570741 0.99444929 1.19041978]	TRUE	1.08353
Homo_sapiens_tRNA-Tyr-GTA-5	20	23	heatshock_total	3	[4.9440626 4.84625922 5.07441919]	TRUE	4.95491
Homo_sapiens_tRNA-Tyr-GTA-5	20	24	heatshock_total	3	[2.26407635 1.84242261 2.21061927]	TRUE	2.10571
Homo_sapiens_tRNA-Tyr-GTA-5	20	26	heatshock_total	3	[2.03243021 1.92773363 1.79751317]	TRUE	1.91923
Homo_sapiens_tRNA-Tyr-GTA-5	20	27	heatshock_total	3	[-1.80825196 -1.57587958 -1.66975419]	TRUE	-1.68463
Homo_sapiens_tRNA-Tyr-GTA-5	23	26	heatshock_total	3	[7.36940207 7.92825125 7.10466064]	TRUE	7.46744
Homo_sapiens_tRNA-Tyr-GTA-5	23	27	heatshock_total	3	[-2.81831326 -2.95079976 -3.12260587]	TRUE	-2.96391
Homo_sapiens_tRNA-Tyr-GTA-5	24	25	heatshock_total	3	[3.85418727 3.25538075 3.45566888]	TRUE	3.52175
Homo_sapiens_tRNA-Tyr-GTA-5	24	26	heatshock_total	3	[6.76480099 6.69452015 6.96486662]	TRUE	6.80806
Homo_sapiens_tRNA-Tyr-GTA-5	24	27	heatshock_total	3	[-2.13152922 -2.17517233 -2.11228953]	TRUE	-2.13966
Homo_sapiens_tRNA-Tyr-GTA-5	24	37	heatshock_total	3	[-0.5270412 -0.73722908 -0.4964108 ]	TRUE	-0.586894
Homo_sapiens_tRNA-Tyr-GTA-5	25	26	heatshock_total	3	[-2.41934822 -2.52039835 -2.73589735]	TRUE	-2.55855
Homo_sapiens_tRNA-Tyr-GTA-5	25	27	heatshock_total	3	[3.21024578 3.15891581 2.82929982]	TRUE	3.06615
Homo_sapiens_tRNA-Tyr-GTA-5	25	58	heatshock_total	3	[1.72455807 1.78023257 1.79562195]	TRUE	1.7668
Homo_sapiens_tRNA-Tyr-GTA-5	26	27	heatshock_total	3	[-3.65308745 -3.85153389 -3.47026567]	TRUE	-3.6583
Homo_sapiens_tRNA-Tyr-GTA-5	26	37	heatshock_total	3	[-0.50124876 -0.492199 -0.32178393]	TRUE	-0.438411
Homo_sapiens_tRNA-Tyr-GTA-5	27	58	heatshock_total	3	[1.13589394 1.31752561 1.31481719]	TRUE	1.25608
Homo_sapiens_tRNA-Tyr-GTA-5	20	23	H2O2_total	3	[6.76176448 5.47373718 5.16710203]	TRUE	5.80087
Homo_sapiens_tRNA-Tyr-GTA-5	20	24	H2O2_total	3	[2.50555994 2.17459235 2.43593272]	TRUE	2.37203
Homo_sapiens_tRNA-Tyr-GTA-5	20	26	H2O2_total	3	[2.00845133 2.04493661 1.93593309]	TRUE	1.99644
Homo_sapiens_tRNA-Tyr-GTA-5	20	27	H2O2_total	3	[-1.6465502 -1.83050822 -1.78925876]	TRUE	-1.75544
Homo_sapiens_tRNA-Tyr-GTA-5	23	25	H2O2_total	3	[4.9564406 5.0848959 5.489591 ]	TRUE	5.17698
Homo_sapiens_tRNA-Tyr-GTA-5	23	26	H2O2_total	3	[8.33783706 8.69575564 7.01403167]	TRUE	8.01587
Homo_sapiens_tRNA-Tyr-GTA-5	23	27	H2O2_total	3	[-3.29351155 -3.10428175 -2.67479215]	TRUE	-3.0242
Homo_sapiens_tRNA-Tyr-GTA-5	24	25	H2O2_total	3	[3.5288885 3.83109302 3.60066306]	TRUE	3.65355
Homo_sapiens_tRNA-Tyr-GTA-5	24	26	H2O2_total	3	[7.04868939 6.56765526 6.68223558]	TRUE	6.76619
Homo_sapiens_tRNA-Tyr-GTA-5	24	27	H2O2_total	3	[-2.59443404 -2.15564078 -1.92564201]	TRUE	-2.22524
Homo_sapiens_tRNA-Tyr-GTA-5	24	37	H2O2_total	3	[-0.31025642 -0.41117649 -0.34342342]	TRUE	-0.354952
Homo_sapiens_tRNA-Tyr-GTA-5	25	26	H2O2_total	3	[-2.74485199 -2.83170014 -2.99706208]	TRUE	-2.85787
Homo_sapiens_tRNA-Tyr-GTA-5	25	27	H2O2_total	3	[2.98786811 3.18529957 3.80393983]	TRUE	3.3257
Homo_sapiens_tRNA-Tyr-GTA-5	25	58	H2O2_total	3	[1.48314769 1.7530578 1.71094131]	TRUE	1.64905
Homo_sapiens_tRNA-Tyr-GTA-5	26	27	H2O2_total	3	[-3.98578777 -3.75871031 -3.85279703]	TRUE	-3.86577
Homo_sapiens_tRNA-Tyr-GTA-5	26	37	H2O2_total	3	[-0.28987163 -0.44245887 -0.29843994]	TRUE	-0.34359
Homo_sapiens_tRNA-Tyr-GTA-5	27	58	H2O2_total	3	[0.90827935 0.8639033 0.99883854]	TRUE	0.923674
Homo_sapiens_tRNA-Tyr-GTA-5	20	23	NaAsO2_total	3	[5.29772734 6.67836577 5.62862044]	TRUE	5.86824
Homo_sapiens_tRNA-Tyr-GTA-5	20	24	NaAsO2_total	3	[2.05978807 1.96131225 1.40108918]	TRUE	1.8074
Homo_sapiens_tRNA-Tyr-GTA-5	20	25	NaAsO2_total	3	[0.76926139 0.6262233 0.73929854]	TRUE	0.711594
Homo_sapiens_tRNA-Tyr-GTA-5	20	26	NaAsO2_total	3	[1.64102605 1.76403393 1.25339583]	TRUE	1.55282
Homo_sapiens_tRNA-Tyr-GTA-5	20	27	NaAsO2_total	3	[-0.90068569 -0.821713 -0.46432963]	TRUE	-0.728909
Homo_sapiens_tRNA-Tyr-GTA-5	23	26	NaAsO2_total	3	[6.84142415 6.81912836 6.78737665]	TRUE	6.81598
Homo_sapiens_tRNA-Tyr-GTA-5	23	27	NaAsO2_total	3	[-2.95458695 -2.92745974 -3.01011741]	TRUE	-2.96405
Homo_sapiens_tRNA-Tyr-GTA-5	23	37	NaAsO2_total	3	[-1.03233212 -0.81659456 -0.61977196]	TRUE	-0.8229
Homo_sapiens_tRNA-Tyr-GTA-5	24	25	NaAsO2_total	3	[3.42589179 3.96693735 3.66330515]	TRUE	3.68538
Homo_sapiens_tRNA-Tyr-GTA-5	24	26	NaAsO2_total	3	[6.80810937 6.51856718 7.24384894]	TRUE	6.85684
Homo_sapiens_tRNA-Tyr-GTA-5	24	27	NaAsO2_total	3	[-2.18895268 -2.20417864 -2.2957999 ]	TRUE	-2.22964
Homo_sapiens_tRNA-Tyr-GTA-5	24	37	NaAsO2_total	3	[-0.47427822 -0.34388815 -0.65796574]	TRUE	-0.492044
Homo_sapiens_tRNA-Tyr-GTA-5	25	26	NaAsO2_total	3	[-1.4990444 -1.35929226 -1.24963658]	TRUE	-1.36932
Homo_sapiens_tRNA-Tyr-GTA-5	25	27	NaAsO2_total	3	[2.57137071 2.74843216 2.68786043]	TRUE	2.66922
Homo_sapiens_tRNA-Tyr-GTA-5	25	37	NaAsO2_total	3	[-0.49930697 -0.37520074 -0.49167927]	TRUE	-0.455396
Homo_sapiens_tRNA-Tyr-GTA-5	25	58	NaAsO2_total	3	[1.45411901 1.44973062 1.16159585]	TRUE	1.35515
Homo_sapiens_tRNA-Tyr-GTA-5	26	27	NaAsO2_total	3	[-3.20572909 -3.1909602 -3.21262196]	TRUE	-3.2031
Homo_sapiens_tRNA-Tyr-GTA-5	26	37	NaAsO2_total	3	[-0.40280979 -0.41371385 -0.5458334 ]	TRUE	-0.454119
Homo_sapiens_tRNA-Tyr-GTA-5	27	58	NaAsO2_total	3	[0.56800066 0.90660862 0.71689871]	TRUE	0.730503
Homo_sapiens_tRNA-Tyr-GTA-5	20	24	control_poly	3	[3.01399284 2.67807191 2.17960755]	TRUE	2.62389
Homo_sapiens_tRNA-Tyr-GTA-5	20	26	control_poly	3	[1.63268932 1.75732275 2.71337877]	TRUE	2.03446
Homo_sapiens_tRNA-Tyr-GTA-5	23	27	control_poly	3	[-4.076728 -4.3068212 -2.82491329]	TRUE	-3.73615
Homo_sapiens_tRNA-Tyr-GTA-5	24	25	control_poly	3	[2.0181337 2.45777239 2.72206853]	TRUE	2.39932
Homo_sapiens_tRNA-Tyr-GTA-5	24	26	control_poly	3	[6.67483923 6.35352954 6.36825915]	TRUE	6.46554
Homo_sapiens_tRNA-Tyr-GTA-5	24	27	control_poly	3	[-2.32836846 -1.8114139 -1.71780431]	TRUE	-1.95253
Homo_sapiens_tRNA-Tyr-GTA-5	25	26	control_poly	3	[-2.05931976 -2.50016986 -2.60408132]	TRUE	-2.38786
Homo_sapiens_tRNA-Tyr-GTA-5	25	27	control_poly	3	[2.86243842 4.01837853 3.71354671]	TRUE	3.53145
Homo_sapiens_tRNA-Tyr-GTA-5	26	27	control_poly	3	[-3.93073734 -4.23840474 -3.80960053]	TRUE	-3.99291
Homo_sapiens_tRNA-Tyr-GTA-5	20	24	heatshock_poly	3	[1.7626661 1.63617267 2.8995981 ]	TRUE	2.09948
Homo_sapiens_tRNA-Tyr-GTA-5	20	26	heatshock_poly	3	[2.77810843 2.13098531 2.39231742]	TRUE	2.4338
Homo_sapiens_tRNA-Tyr-GTA-5	20	27	heatshock_poly	3	[-2.60500844 -2.21948669 -2.32192809]	TRUE	-2.38214
Homo_sapiens_tRNA-Tyr-GTA-5	23	27	heatshock_poly	3	[-4.05085637 -3.57796825 -3.52737501]	TRUE	-3.71873
Homo_sapiens_tRNA-Tyr-GTA-5	24	25	heatshock_poly	3	[4.68490394 3.37335733 3.94552962]	TRUE	4.00126
Homo_sapiens_tRNA-Tyr-GTA-5	24	26	heatshock_poly	3	[5.75265194 6.78508285 6.91302236]	TRUE	6.48359
Homo_sapiens_tRNA-Tyr-GTA-5	24	27	heatshock_poly	3	[-2.91616841 -2.88573394 -2.24824125]	TRUE	-2.68338
Homo_sapiens_tRNA-Tyr-GTA-5	25	26	heatshock_poly	3	[-3.03907839 -4.88016498 -3.23294902]	TRUE	-3.7174
Homo_sapiens_tRNA-Tyr-GTA-5	25	27	heatshock_poly	3	[2.31268827 4.01417894 4.47001414]	TRUE	3.59896
Homo_sapiens_tRNA-Tyr-GTA-5	26	27	heatshock_poly	3	[-4.86621009 -5.79900927 -4.77954614]	TRUE	-5.14826
Homo_sapiens_tRNA-Tyr-GTA-5	20	23	H2O2_poly	3	[5.30973869 5.28852494 5.38797195]	TRUE	5.32875
Homo_sapiens_tRNA-Tyr-GTA-5	20	24	H2O2_poly	3	[1.89777195 2.51917908 2.8314004 ]	TRUE	2.41612
Homo_sapiens_tRNA-Tyr-GTA-5	20	27	H2O2_poly	3	[-1.0986947 -2.33324031 -3.62062714]	TRUE	-2.35085
Homo_sapiens_tRNA-Tyr-GTA-5	23	27	H2O2_poly	3	[-3.55855738 -3.39656269 -4.92309201]	TRUE	-3.9594
Homo_sapiens_tRNA-Tyr-GTA-5	24	25	H2O2_poly	3	[2.04439412 3.89169121 2.43419731]	TRUE	2.79009
Homo_sapiens_tRNA-Tyr-GTA-5	24	26	H2O2_poly	3	[6.40267129 7.15567126 6.10045789]	TRUE	6.55293
Homo_sapiens_tRNA-Tyr-GTA-5	24	27	H2O2_poly	3	[-2.33298328 -1.90368586 -2.52994294]	TRUE	-2.25554
Homo_sapiens_tRNA-Tyr-GTA-5	25	26	H2O2_poly	3	[-3.54484504 -2.19374236 -2.62171323]	TRUE	-2.78677
Homo_sapiens_tRNA-Tyr-GTA-5	25	27	H2O2_poly	3	[3.46058692 3.26338046 3.32577793]	TRUE	3.34992
Homo_sapiens_tRNA-Tyr-GTA-5	25	58	H2O2_poly	3	[2.54504604 3.25736309 2.37922132]	TRUE	2.72721
Homo_sapiens_tRNA-Tyr-GTA-5	26	27	H2O2_poly	3	[-4.94612876 -3.98789802 -4.20260875]	TRUE	-4.37888
Homo_sapiens_tRNA-Tyr-GTA-5	20	24	NaAsO2_poly	3	[1.4150375 2.52048256 2.40559589]	TRUE	2.11371
Homo_sapiens_tRNA-Tyr-GTA-5	20	26	NaAsO2_poly	3	[1.55856961 1.81054103 1.07116103]	TRUE	1.48009
Homo_sapiens_tRNA-Tyr-GTA-5	23	26	NaAsO2_poly	3	[4.78356062 7.69235291 6.9295135 ]	TRUE	6.46848
Homo_sapiens_tRNA-Tyr-GTA-5	23	27	NaAsO2_poly	3	[-3.46854608 -3.57594909 -3.51953044]	TRUE	-3.52134
Homo_sapiens_tRNA-Tyr-GTA-5	24	25	NaAsO2_poly	3	[2.70998808 2.68003853 3.70088474]	TRUE	3.0303
Homo_sapiens_tRNA-Tyr-GTA-5	24	26	NaAsO2_poly	3	[6.61330713 7.47638704 6.29751097]	TRUE	6.79574
Homo_sapiens_tRNA-Tyr-GTA-5	24	27	NaAsO2_poly	3	[-2.55962726 -2.79108749 -2.52230689]	TRUE	-2.62434
Homo_sapiens_tRNA-Tyr-GTA-5	25	26	NaAsO2_poly	3	[-1.81484048 -2.35922116 -1.53084909]	TRUE	-1.90164
Homo_sapiens_tRNA-Tyr-GTA-5	25	27	NaAsO2_poly	3	[2.46362463 2.91080078 3.7768548 ]	TRUE	3.05043
Homo_sapiens_tRNA-Tyr-GTA-5	26	27	NaAsO2_poly	3	[-3.51890498 -4.09142765 -3.3201284 ]	TRUE	-3.64349
Homo_sapiens_tRNA-Asn-GTT-2	9	Charged	control_total	3	[-0.2348612 -0.26549321 -0.21461872]	TRUE	-0.238324
Homo_sapiens_tRNA-Asn-GTT-2	58	Charged	control_total	3	[0.62333309 0.63159615 0.71090794]	TRUE	0.655279
Homo_sapiens_tRNA-Asn-GTT-2	58	Charged	heatshock_total	3	[0.62546288 0.73036088 0.71646611]	TRUE	0.690763
Homo_sapiens_tRNA-Asn-GTT-2	9	Charged	H2O2_total	3	[-0.28534281 -0.29942251 -0.21094846]	TRUE	-0.265238
Homo_sapiens_tRNA-Asn-GTT-2	58	Charged	H2O2_total	3	[0.64548026 0.54018902 0.40722581]	TRUE	0.530965
Homo_sapiens_tRNA-Asn-GTT-2	9	Charged	NaAsO2_total	3	[-0.24184792 -0.37641265 -0.17649327]	TRUE	-0.264918
Homo_sapiens_tRNA-Asn-GTT-2	58	Charged	NaAsO2_total	3	[0.49617798 0.78754598 0.55724948]	TRUE	0.613658
Homo_sapiens_tRNA-Asn-GTT-2	58	Charged	NaAsO2_poly	3	[0.82641287 0.80956954 0.70623136]	TRUE	0.780738
Homo_sapiens_tRNA-Arg-ACG-2	58	Charged	control_total	3	[0.76744246 0.69074134 0.74476147]	TRUE	0.734315
[truncated: 2,547 more rows]

## Sheet: C. MSR_charging
gene	end	sample	condition	count
[truncated: 3,216 more rows]

## Sheet: D. MSR_modifications
isodecoder	canon_pos	bam	condition	A	C	G	T	mismatches
[truncated: 9,806 more rows]

[truncated: 5 more sheets: E. MSR_DESEq_isodecoders, F. chi2_tests, G. Binomials_thresholds, H. Fragments_allcrosstalks, I. Fragments_crosstalks_signifi]
